# Supplementary material for: Mechanistic insight of the potential of geraniol against Alzheimer’s disease
Source: Eur J Med Res. 2022 Jun 14;27:93. doi: 10.1186/s40001-022-00699-8 (PMC9199166; doi:10.1186/s40001-022-00699-8)
Supplement: Supplementary file 1 — Additional file 1. S1_Rare data for target identification, S2_Rare data for GO terms and KEGG pathways analyses, S3_Rare data for GO terms and KEGG pathway analyses of functional clustering, S4_Rare data for molecular docking. [file 40001_2022_699_MOESM1_ESM.zip]

Archive with 98 entries (89 files):
- Supplementary materials/
- __MACOSX/._Supplementary materials
- Supplementary materials/S1_Rare data for target identification /
- __MACOSX/Supplementary materials/._S1_Rare data for target identification 
- Supplementary materials/.DS_Store
- __MACOSX/Supplementary materials/._.DS_Store
- Supplementary materials/S2_Rare data for GO terms and KEGG pathways analyses /
- __MACOSX/Supplementary materials/._S2_Rare data for GO terms and KEGG pathways analyses 
- Supplementary materials/S3_Rare data for GO terms and KEGG pathway analyses of functional clustering /
- __MACOSX/Supplementary materials/._S3_Rare data for GO terms and KEGG pathway analyses of functional clustering 
- Supplementary materials/S4_Rare data for molecular docking /
- __MACOSX/Supplementary materials/._S4_Rare data for molecular docking 
- Supplementary materials/S1_Rare data for target identification /.DS_Store
- __MACOSX/Supplementary materials/S1_Rare data for target identification /._.DS_Store
- Supplementary materials/S1_Rare data for target identification /Panther protein classification.xlsx
- __MACOSX/Supplementary materials/S1_Rare data for target identification /._Panther protein classification.xlsx
- Supplementary materials/S1_Rare data for target identification /GeneCards-SearchResults.csv
- __MACOSX/Supplementary materials/S1_Rare data for target identification /._GeneCards-SearchResults.csv
- Supplementary materials/S1_Rare data for target identification /SwissTargetPrediction.csv
- __MACOSX/Supplementary materials/S1_Rare data for target identification /._SwissTargetPrediction.csv
- Supplementary materials/S1_Rare data for target identification /jVenn.csv
- __MACOSX/Supplementary materials/S1_Rare data for target identification /._jVenn.csv
- Supplementary materials/S2_Rare data for GO terms and KEGG pathways analyses /go .txt
- __MACOSX/Supplementary materials/S2_Rare data for GO terms and KEGG pathways analyses /._go .txt
- Supplementary materials/S2_Rare data for GO terms and KEGG pathways analyses /.DS_Store
- __MACOSX/Supplementary materials/S2_Rare data for GO terms and KEGG pathways analyses /._.DS_Store
- Supplementary materials/S2_Rare data for GO terms and KEGG pathways analyses /kegg .txt
- __MACOSX/Supplementary materials/S2_Rare data for GO terms and KEGG pathways analyses /._kegg .txt
- Supplementary materials/S3_Rare data for GO terms and KEGG pathway analyses of functional clustering /.DS_Store
- __MACOSX/Supplementary materials/S3_Rare data for GO terms and KEGG pathway analyses of functional clustering /._.DS_Store
- Supplementary materials/S3_Rare data for GO terms and KEGG pathway analyses of functional clustering /cluster kegg.txt
- __MACOSX/Supplementary materials/S3_Rare data for GO terms and KEGG pathway analyses of functional clustering /._cluster kegg.txt
- Supplementary materials/S3_Rare data for GO terms and KEGG pathway analyses of functional clustering /cluster go.txt
- __MACOSX/Supplementary materials/S3_Rare data for GO terms and KEGG pathway analyses of functional clustering /._cluster go.txt
- Supplementary materials/S4_Rare data for molecular docking /.DS_Store
- __MACOSX/Supplementary materials/S4_Rare data for molecular docking /._.DS_Store
- Supplementary materials/S4_Rare data for molecular docking /PRKCA-Geraniol complex /
- __MACOSX/Supplementary materials/S4_Rare data for molecular docking /._PRKCA-Geraniol complex 
- Supplementary materials/S4_Rare data for molecular docking /PRKCD-Geraniol complex /
- __MACOSX/Supplementary materials/S4_Rare data for molecular docking /._PRKCD-Geraniol complex 
- Supplementary materials/S4_Rare data for molecular docking /Affinity energy summary.pdf
- __MACOSX/Supplementary materials/S4_Rare data for molecular docking /._Affinity energy summary.pdf
- Supplementary materials/S4_Rare data for molecular docking /JAK1-Geraniol complex /
- __MACOSX/Supplementary materials/S4_Rare data for molecular docking /._JAK1-Geraniol complex 
- Supplementary materials/S4_Rare data for molecular docking /JAK2-Geraniol complex /
- __MACOSX/Supplementary materials/S4_Rare data for molecular docking /._JAK2-Geraniol complex 
- Supplementary materials/S4_Rare data for molecular docking /PRKCA-Geraniol complex /prkca (1).png
- __MACOSX/Supplementary materials/S4_Rare data for molecular docking /PRKCA-Geraniol complex /._prkca (1).png
- Supplementary materials/S4_Rare data for molecular docking /PRKCA-Geraniol complex /.DS_Store
- __MACOSX/Supplementary materials/S4_Rare data for molecular docking /PRKCA-Geraniol complex /._.DS_Store
- Supplementary materials/S4_Rare data for molecular docking /PRKCA-Geraniol complex /config.txt
- __MACOSX/Supplementary materials/S4_Rare data for molecular docking /PRKCA-Geraniol complex /._config.txt
- Supplementary materials/S4_Rare data for molecular docking /PRKCA-Geraniol complex /geraniol:prkca-3iw4_out_3.-5.8.complex.pdb
- __MACOSX/Supplementary materials/S4_Rare data for molecular docking /PRKCA-Geraniol complex /._geraniol:prkca-3iw4_out_3.-5.8.complex.pdb
- Supplementary materials/S4_Rare data for molecular docking /PRKCA-Geraniol complex /prkca.png
- __MACOSX/Supplementary materials/S4_Rare data for molecular docking /PRKCA-Geraniol complex /._prkca.png
- Supplementary materials/S4_Rare data for molecular docking /PRKCA-Geraniol complex /prkca-3iw4.pdb
- __MACOSX/Supplementary materials/S4_Rare data for molecular docking /PRKCA-Geraniol complex /._prkca-3iw4.pdb
- Supplementary materials/S4_Rare data for molecular docking /PRKCD-Geraniol complex /.DS_Store
- __MACOSX/Supplementary materials/S4_Rare data for molecular docking /PRKCD-Geraniol complex /._.DS_Store
- Supplementary materials/S4_Rare data for molecular docking /PRKCD-Geraniol complex /config.txt
- __MACOSX/Supplementary materials/S4_Rare data for molecular docking /PRKCD-Geraniol complex /._config.txt
- Supplementary materials/S4_Rare data for molecular docking /PRKCD-Geraniol complex /geraniol:prkcd-1yrk_out_2.-4.8.complex.pdb
- __MACOSX/Supplementary materials/S4_Rare data for molecular docking /PRKCD-Geraniol complex /._geraniol:prkcd-1yrk_out_2.-4.8.complex.pdb
- Supplementary materials/S4_Rare data for molecular docking /PRKCD-Geraniol complex /geraniol:prkcd-1yrk:20211120120653.log
- __MACOSX/Supplementary materials/S4_Rare data for molecular docking /PRKCD-Geraniol complex /._geraniol:prkcd-1yrk:20211120120653.log
- Supplementary materials/S4_Rare data for molecular docking /PRKCD-Geraniol complex /prkcd.png
- __MACOSX/Supplementary materials/S4_Rare data for molecular docking /PRKCD-Geraniol complex /._prkcd.png
- Supplementary materials/S4_Rare data for molecular docking /PRKCD-Geraniol complex /prkcd-1yrk.pdb
- __MACOSX/Supplementary materials/S4_Rare data for molecular docking /PRKCD-Geraniol complex /._prkcd-1yrk.pdb
- Supplementary materials/S4_Rare data for molecular docking /PRKCD-Geraniol complex /prkcd (1).png
- __MACOSX/Supplementary materials/S4_Rare data for molecular docking /PRKCD-Geraniol complex /._prkcd (1).png
- Supplementary materials/S4_Rare data for molecular docking /JAK1-Geraniol complex /.DS_Store
- __MACOSX/Supplementary materials/S4_Rare data for molecular docking /JAK1-Geraniol complex /._.DS_Store
- Supplementary materials/S4_Rare data for molecular docking /JAK1-Geraniol complex /jak1-3eyg.pdb
- __MACOSX/Supplementary materials/S4_Rare data for molecular docking /JAK1-Geraniol complex /._jak1-3eyg.pdb
- Supplementary materials/S4_Rare data for molecular docking /JAK1-Geraniol complex /geraniol:jak1-3eyg:20211120144319.log
- __MACOSX/Supplementary materials/S4_Rare data for molecular docking /JAK1-Geraniol complex /._geraniol:jak1-3eyg:20211120144319.log
- Supplementary materials/S4_Rare data for molecular docking /JAK1-Geraniol complex /config Σ╕èσìê8.28.44.txt
- __MACOSX/Supplementary materials/S4_Rare data for molecular docking /JAK1-Geraniol complex /._config Σ╕èσìê8.28.44.txt
- Supplementary materials/S4_Rare data for molecular docking /JAK1-Geraniol complex /jak1 (1).png
- __MACOSX/Supplementary materials/S4_Rare data for molecular docking /JAK1-Geraniol complex /._jak1 (1).png
- Supplementary materials/S4_Rare data for molecular docking /JAK1-Geraniol complex /geraniol:jak1-3eyg_out_2.-5.8.complex.pdb
- __MACOSX/Supplementary materials/S4_Rare data for molecular docking /JAK1-Geraniol complex /._geraniol:jak1-3eyg_out_2.-5.8.complex.pdb
- Supplementary materials/S4_Rare data for molecular docking /JAK1-Geraniol complex /jak1.png
- __MACOSX/Supplementary materials/S4_Rare data for molecular docking /JAK1-Geraniol complex /._jak1.png
- Supplementary materials/S4_Rare data for molecular docking /JAK2-Geraniol complex /geraniol:jak2-2b7a_out_3.-5.8.complex.pdb
- __MACOSX/Supplementary materials/S4_Rare data for molecular docking /JAK2-Geraniol complex /._geraniol:jak2-2b7a_out_3.-5.8.complex.pdb
- Supplementary materials/S4_Rare data for molecular docking /JAK2-Geraniol complex /.DS_Store
- __MACOSX/Supplementary materials/S4_Rare data for molecular docking /JAK2-Geraniol complex /._.DS_Store
- Supplementary materials/S4_Rare data for molecular docking /JAK2-Geraniol complex /jak2-2b7a.pdb
- __MACOSX/Supplementary materials/S4_Rare data for molecular docking /JAK2-Geraniol complex /._jak2-2b7a.pdb
- Supplementary materials/S4_Rare data for molecular docking /JAK2-Geraniol complex /jak2 (1).png
- __MACOSX/Supplementary materials/S4_Rare data for molecular docking /JAK2-Geraniol complex /._jak2 (1).png
- Supplementary materials/S4_Rare data for molecular docking /JAK2-Geraniol complex /jak2.png
- __MACOSX/Supplementary materials/S4_Rare data for molecular docking /JAK2-Geraniol complex /._jak2.png
- Supplementary materials/S4_Rare data for molecular docking /JAK2-Geraniol complex /config Σ╕èσìê8.32.52.txt
- __MACOSX/Supplementary materials/S4_Rare data for molecular docking /JAK2-Geraniol complex /._config Σ╕èσìê8.32.52.txt
