# Supplementary material for: Mechanistic insight of the potential of geraniol against Alzheimer’s disease
Source: Eur J Med Res. 2022 Jun 14;27:93. doi: 10.1186/s40001-022-00699-8 (PMC9199166; doi:10.1186/s40001-022-00699-8)
Supplement: Supplementary file 1 — Additional file 1. S1_Rare data for target identification, S2_Rare data for GO terms and KEGG pathways analyses, S3_Rare data for GO terms and KEGG pathway analyses of functional clustering, S4_Rare data for molecular docking. [file 40001_2022_699_MOESM1_ESM.zip › Supplementary materials/S1_Rare data for target identification /Panther protein classification.xlsx]

## Sheet: Sheet1
metabolite interconversion enzyme (PC00262)	0.381
protein modifying enzyme (PC00260)	0.238
transmembrane signal receptor (PC00197)	0.333
transporter (PC00227)	0.048
