# Supplementary material for: Mechanistic insight of the potential of geraniol against Alzheimer’s disease
Source: Eur J Med Res. 2022 Jun 14;27:93. doi: 10.1186/s40001-022-00699-8 (PMC9199166; doi:10.1186/s40001-022-00699-8)
Supplement: Supplementary file 1 — Additional file 1. S1_Rare data for target identification, S2_Rare data for GO terms and KEGG pathways analyses, S3_Rare data for GO terms and KEGG pathway analyses of functional clustering, S4_Rare data for molecular docking. [file 40001_2022_699_MOESM1_ESM.zip › Supplementary materials/S1_Rare data for target identification /GeneCards-SearchResults.csv]

Gene Symbol	Description	Category	Gifts	GC Id	Relevance score	GeneCards Link
PSEN1	Presenilin 1	Protein Coding	50	GC14P073136	147.893859863281	https://www.genecards.org/cgi-bin/carddisp.pl?gene=PSEN1
APP	Amyloid Beta Precursor Protein	Protein Coding	49	GC21M025880	146.758651733398	https://www.genecards.org/cgi-bin/carddisp.pl?gene=APP
APOE	Apolipoprotein E	Protein Coding	48	GC19P044906	134.431671142578	https://www.genecards.org/cgi-bin/carddisp.pl?gene=APOE
PSEN2	Presenilin 2	Protein Coding	48	GC01P226870	96.6275329589844	https://www.genecards.org/cgi-bin/carddisp.pl?gene=PSEN2
MAPT	Microtubule Associated Protein Tau	Protein Coding	48	GC17P045894	81.2537994384766	https://www.genecards.org/cgi-bin/carddisp.pl?gene=MAPT
SNCA	Synuclein Alpha	Protein Coding	47	GC04M089724	77.1264801025391	https://www.genecards.org/cgi-bin/carddisp.pl?gene=SNCA
GBA	Glucosylceramidase Beta	Protein Coding	45	GC01M155234	72.4207305908203	https://www.genecards.org/cgi-bin/carddisp.pl?gene=GBA
HFE	Homeostatic Iron Regulator	Protein Coding	42	GC06P026087	70.5279693603516	https://www.genecards.org/cgi-bin/carddisp.pl?gene=HFE
NOS3	Nitric Oxide Synthase 3	Protein Coding	50	GC07P150990	67.7165069580078	https://www.genecards.org/cgi-bin/carddisp.pl?gene=NOS3
PKD1	Polycystin 1, Transient Receptor Potential Channel Interacting	Protein Coding	44	GC16M004901	67.3185043334961	https://www.genecards.org/cgi-bin/carddisp.pl?gene=PKD1
MT-ND1	Mitochondrially Encoded NADH:Ubiquinone Oxidoreductase Core Subunit 1	Protein Coding	32	GCMTP003309	64.1813049316406	https://www.genecards.org/cgi-bin/carddisp.pl?gene=MT-ND1
PRNP	Prion Protein	Protein Coding	44	GC20P004686	64.0542755126953	https://www.genecards.org/cgi-bin/carddisp.pl?gene=PRNP
MPO	Myeloperoxidase	Protein Coding	48	GC17M058269	63.0482139587402	https://www.genecards.org/cgi-bin/carddisp.pl?gene=MPO
NPC1	NPC Intracellular Cholesterol Transporter 1	Protein Coding	45	GC18M023506	62.200065612793	https://www.genecards.org/cgi-bin/carddisp.pl?gene=NPC1
LRRK2	Leucine Rich Repeat Kinase 2	Protein Coding	48	GC12P040196	60.9037704467773	https://www.genecards.org/cgi-bin/carddisp.pl?gene=LRRK2
TNF	Tumor Necrosis Factor	Protein Coding	48	GC06P064135	59.1368370056152	https://www.genecards.org/cgi-bin/carddisp.pl?gene=TNF
IL6	Interleukin 6	Protein Coding	47	GC07P022725	58.2050170898438	https://www.genecards.org/cgi-bin/carddisp.pl?gene=IL6
GAA	Alpha Glucosidase	Protein Coding	45	GC17P080101	57.666877746582	https://www.genecards.org/cgi-bin/carddisp.pl?gene=GAA
IL10	Interleukin 10	Protein Coding	45	GC01M206767	56.9046058654785	https://www.genecards.org/cgi-bin/carddisp.pl?gene=IL10
LMNA	Lamin A/C	Protein Coding	46	GC01P156082	56.5704078674316	https://www.genecards.org/cgi-bin/carddisp.pl?gene=LMNA
PRKN	Parkin RBR E3 Ubiquitin Protein Ligase	Protein Coding	37	GC06M161348	55.7711639404297	https://www.genecards.org/cgi-bin/carddisp.pl?gene=PRKN
A2M	Alpha-2-Macroglobulin	Protein Coding	43	GC12M009067	55.5394325256348	https://www.genecards.org/cgi-bin/carddisp.pl?gene=A2M
AD5	Alzheimer Disease 5	Genetic Locus	2	GC12U990107	54.5107498168945	https://www.genecards.org/cgi-bin/carddisp.pl?gene=AD5
PLAU	Plasminogen Activator, Urokinase	Protein Coding	49	GC10P073909	54.0914039611816	https://www.genecards.org/cgi-bin/carddisp.pl?gene=PLAU
ABCA7	ATP Binding Cassette Subfamily A Member 7	Protein Coding	42	GC19P001040	53.7736587524414	https://www.genecards.org/cgi-bin/carddisp.pl?gene=ABCA7
MIR146A	MicroRNA 146a	RNA Gene	22	GC05P160485	53.6423187255859	https://www.genecards.org/cgi-bin/carddisp.pl?gene=MIR146A
SQSTM1	Sequestosome 1	Protein Coding	46	GC05P179806	52.7560653686523	https://www.genecards.org/cgi-bin/carddisp.pl?gene=SQSTM1
MPZ	Myelin Protein Zero	Protein Coding	42	GC01M161304	52.6637382507324	https://www.genecards.org/cgi-bin/carddisp.pl?gene=MPZ
NOD2	Nucleotide Binding Oligomerization Domain Containing 2	Protein Coding	46	GC16P050693	51.8632774353027	https://www.genecards.org/cgi-bin/carddisp.pl?gene=NOD2
LOC106627981	GBA Recombination Region	Biological Region	2	GC01P155233	51.5345764160156	https://www.genecards.org/cgi-bin/carddisp.pl?gene=LOC106627981
SMPD1	Sphingomyelin Phosphodiesterase 1	Protein Coding	45	GC11P006390	51.1558990478516	https://www.genecards.org/cgi-bin/carddisp.pl?gene=SMPD1
VCP	Valosin Containing Protein	Protein Coding	47	GC09M035056	50.788501739502	https://www.genecards.org/cgi-bin/carddisp.pl?gene=VCP
AD6	Alzheimer Disease 6	Genetic Locus	1	GC10U990101	50.5866889953613	https://www.genecards.org/cgi-bin/carddisp.pl?gene=AD6
AD10	Alzheimer Disease-10	Genetic Locus	1	GC07U901794	50.4422721862793	https://www.genecards.org/cgi-bin/carddisp.pl?gene=AD10
MIR34A	MicroRNA 34a	RNA Gene	22	GC01M009151	50.0592269897461	https://www.genecards.org/cgi-bin/carddisp.pl?gene=MIR34A
AD7	Alzheimer Disease 7	Genetic Locus	1	GC10U900571	49.1974258422852	https://www.genecards.org/cgi-bin/carddisp.pl?gene=AD7
TGFB1	Transforming Growth Factor Beta 1	Protein Coding	49	GC19M041301	49.1930198669434	https://www.genecards.org/cgi-bin/carddisp.pl?gene=TGFB1
NEFL	Neurofilament Light Chain	Protein Coding	44	GC08M024950	48.9258003234863	https://www.genecards.org/cgi-bin/carddisp.pl?gene=NEFL
MFN2	Mitofusin 2	Protein Coding	46	GC01P011980	48.8217697143555	https://www.genecards.org/cgi-bin/carddisp.pl?gene=MFN2
ACE	Angiotensin I Converting Enzyme	Protein Coding	48	GC17P063477	48.4423027038574	https://www.genecards.org/cgi-bin/carddisp.pl?gene=ACE
MIR29A	MicroRNA 29a	RNA Gene	21	GC07M130876	48.4180374145508	https://www.genecards.org/cgi-bin/carddisp.pl?gene=MIR29A
AD11	Alzheimer Disease-11	Genetic Locus	1	GC09U901247	48.3476715087891	https://www.genecards.org/cgi-bin/carddisp.pl?gene=AD11
AD8	Alzheimer Disease 8	Genetic Locus	1	GC20U900057	48.3476715087891	https://www.genecards.org/cgi-bin/carddisp.pl?gene=AD8
AD12	Alzheimer Disease 12	Genetic Locus	1	GC08U901173	48.0122947692871	https://www.genecards.org/cgi-bin/carddisp.pl?gene=AD12
AD13	Alzheimer Disease-13	Genetic Locus	1	GC01U902342	48.0122947692871	https://www.genecards.org/cgi-bin/carddisp.pl?gene=AD13
AD14	Alzheimer Disease 14	Genetic Locus	1	GC01U902204	48.0122947692871	https://www.genecards.org/cgi-bin/carddisp.pl?gene=AD14
AD17	Alzheimer Disease 17	Genetic Locus	1	GC06U902426	48.0122947692871	https://www.genecards.org/cgi-bin/carddisp.pl?gene=AD17
TP53	Tumor Protein P53	Protein Coding	51	GC17M007661	47.752758026123	https://www.genecards.org/cgi-bin/carddisp.pl?gene=TP53
AD16	Alzheimer Disease 16	Genetic Locus	1	GC0XU901247	47.6699371337891	https://www.genecards.org/cgi-bin/carddisp.pl?gene=AD16
HFE-AS1	HFE Antisense RNA 1	RNA Gene	8	GC06M026085	47.1267127990723	https://www.genecards.org/cgi-bin/carddisp.pl?gene=HFE-AS1
ATP7B	ATPase Copper Transporting Beta	Protein Coding	46	GC13M051930	46.9125366210938	https://www.genecards.org/cgi-bin/carddisp.pl?gene=ATP7B
MIR29B1	MicroRNA 29b-1	RNA Gene	20	GC07M130877	46.1796569824219	https://www.genecards.org/cgi-bin/carddisp.pl?gene=MIR29B1
VWF	Von Willebrand Factor	Protein Coding	47	GC12M005917	46.0526733398438	https://www.genecards.org/cgi-bin/carddisp.pl?gene=VWF
MIR106B	MicroRNA 106b	RNA Gene	21	GC07M100884	45.8477554321289	https://www.genecards.org/cgi-bin/carddisp.pl?gene=MIR106B
SORL1	Sortilin Related Receptor 1	Protein Coding	43	GC11P121452	45.4503288269043	https://www.genecards.org/cgi-bin/carddisp.pl?gene=SORL1
RET	Ret Proto-Oncogene	Protein Coding	51	GC10P043081	45.2069435119629	https://www.genecards.org/cgi-bin/carddisp.pl?gene=RET
PARK7	Parkinsonism Associated Deglycase	Protein Coding	44	GC01P008043	45.1312408447266	https://www.genecards.org/cgi-bin/carddisp.pl?gene=PARK7
ABCA1	ATP Binding Cassette Subfamily A Member 1	Protein Coding	45	GC09M104781	44.9485321044922	https://www.genecards.org/cgi-bin/carddisp.pl?gene=ABCA1
TREM2	Triggering Receptor Expressed On Myeloid Cells 2	Protein Coding	40	GC06M054380	44.8563995361328	https://www.genecards.org/cgi-bin/carddisp.pl?gene=TREM2
GDAP1	Ganglioside Induced Differentiation Associated Protein 1	Protein Coding	41	GC08P074315	44.0417442321777	https://www.genecards.org/cgi-bin/carddisp.pl?gene=GDAP1
ABCA4	ATP Binding Cassette Subfamily A Member 4	Protein Coding	44	GC01M093992	43.6469879150391	https://www.genecards.org/cgi-bin/carddisp.pl?gene=ABCA4
ADAM10	ADAM Metallopeptidase Domain 10	Protein Coding	50	GC15M058588	43.4814605712891	https://www.genecards.org/cgi-bin/carddisp.pl?gene=ADAM10
IL1B	Interleukin 1 Beta	Protein Coding	46	GC02M112829	43.1702499389648	https://www.genecards.org/cgi-bin/carddisp.pl?gene=IL1B
UNC5C	Unc-5 Netrin Receptor C	Protein Coding	39	GC04M095162	42.6521415710449	https://www.genecards.org/cgi-bin/carddisp.pl?gene=UNC5C
MIR107	MicroRNA 107	RNA Gene	18	GC10M089600	42.2981834411621	https://www.genecards.org/cgi-bin/carddisp.pl?gene=MIR107
MTHFR	Methylenetetrahydrofolate Reductase	Protein Coding	47	GC01M011785	41.6176300048828	https://www.genecards.org/cgi-bin/carddisp.pl?gene=MTHFR
PINK1	PTEN Induced Kinase 1	Protein Coding	45	GC01P020634	41.3558959960938	https://www.genecards.org/cgi-bin/carddisp.pl?gene=PINK1
DYNC1H1	Dynein Cytoplasmic 1 Heavy Chain 1	Protein Coding	43	GC14P107456	41.2354316711426	https://www.genecards.org/cgi-bin/carddisp.pl?gene=DYNC1H1
PSAP	Prosaposin	Protein Coding	44	GC10M071816	40.9311676025391	https://www.genecards.org/cgi-bin/carddisp.pl?gene=PSAP
DNM2	Dynamin 2	Protein Coding	48	GC19P010718	40.293773651123	https://www.genecards.org/cgi-bin/carddisp.pl?gene=DNM2
GJB1	Gap Junction Protein Beta 1	Protein Coding	46	GC0XP071212	40.2525978088379	https://www.genecards.org/cgi-bin/carddisp.pl?gene=GJB1
GFAP	Glial Fibrillary Acidic Protein	Protein Coding	45	GC17M044905	39.6982116699219	https://www.genecards.org/cgi-bin/carddisp.pl?gene=GFAP
MIR328	MicroRNA 328	RNA Gene	18	GC16M067203	39.6529350280762	https://www.genecards.org/cgi-bin/carddisp.pl?gene=MIR328
PMP22	Peripheral Myelin Protein 22	Protein Coding	40	GC17M015229	39.6017150878906	https://www.genecards.org/cgi-bin/carddisp.pl?gene=PMP22
AGL	Amylo-Alpha-1, 6-Glucosidase, 4-Alpha-Glucanotransferase	Protein Coding	43	GC01P099850	39.3769798278809	https://www.genecards.org/cgi-bin/carddisp.pl?gene=AGL
GDNF	Glial Cell Derived Neurotrophic Factor	Protein Coding	45	GC05M037812	39.2900352478027	https://www.genecards.org/cgi-bin/carddisp.pl?gene=GDNF
NPC2	NPC Intracellular Cholesterol Transporter 2	Protein Coding	40	GC14M074476	38.9214668273926	https://www.genecards.org/cgi-bin/carddisp.pl?gene=NPC2
BDNF	Brain Derived Neurotrophic Factor	Protein Coding	45	GC11M027654	38.7542266845703	https://www.genecards.org/cgi-bin/carddisp.pl?gene=BDNF
GBE1	1,4-Alpha-Glucan Branching Enzyme 1	Protein Coding	43	GC03M081489	38.7456665039063	https://www.genecards.org/cgi-bin/carddisp.pl?gene=GBE1
HLA-DRB1	Major Histocompatibility Complex, Class II, DR Beta 1	Protein Coding	45	GC06M032578	38.5671997070313	https://www.genecards.org/cgi-bin/carddisp.pl?gene=HLA-DRB1
RYR1	Ryanodine Receptor 1	Protein Coding	45	GC19P043609	38.5627822875977	https://www.genecards.org/cgi-bin/carddisp.pl?gene=RYR1
SERPINA3	Serpin Family A Member 3	Protein Coding	41	GC14P094612	38.3046875	https://www.genecards.org/cgi-bin/carddisp.pl?gene=SERPINA3
SOD1	Superoxide Dismutase 1	Protein Coding	50	GC21P031659	38.0534362792969	https://www.genecards.org/cgi-bin/carddisp.pl?gene=SOD1
APBB1	Amyloid Beta Precursor Protein Binding Family B Member 1	Protein Coding	42	GC11M006396	37.9187812805176	https://www.genecards.org/cgi-bin/carddisp.pl?gene=APBB1
HTT	Huntingtin	Protein Coding	41	GC04P003041	37.8931198120117	https://www.genecards.org/cgi-bin/carddisp.pl?gene=HTT
IFNG	Interferon Gamma	Protein Coding	45	GC12M068154	37.8435020446777	https://www.genecards.org/cgi-bin/carddisp.pl?gene=IFNG
GARS1	Glycyl-TRNA Synthetase 1	Protein Coding	35	GC07P030580	37.7966461181641	https://www.genecards.org/cgi-bin/carddisp.pl?gene=GARS1
CYBB	Cytochrome B-245 Beta Chain	Protein Coding	45	GC0XP037780	37.4155921936035	https://www.genecards.org/cgi-bin/carddisp.pl?gene=CYBB
MME	Membrane Metalloendopeptidase	Protein Coding	48	GC03P155024	37.1304969787598	https://www.genecards.org/cgi-bin/carddisp.pl?gene=MME
CRP	C-Reactive Protein	Protein Coding	44	GC01M159722	37.0544242858887	https://www.genecards.org/cgi-bin/carddisp.pl?gene=CRP
TTR	Transthyretin	Protein Coding	47	GC18P031557	36.5549163818359	https://www.genecards.org/cgi-bin/carddisp.pl?gene=TTR
MIR298	MicroRNA 298	RNA Gene	16	GC20M058818	36.3568572998047	https://www.genecards.org/cgi-bin/carddisp.pl?gene=MIR298
G6PC1	Glucose-6-Phosphatase Catalytic Subunit 1	Protein Coding	34	GC17P047718	36.0478591918945	https://www.genecards.org/cgi-bin/carddisp.pl?gene=G6PC1
PTEN	Phosphatase And Tensin Homolog	Protein Coding	50	GC10P087863	35.9640922546387	https://www.genecards.org/cgi-bin/carddisp.pl?gene=PTEN
UCHL1	Ubiquitin C-Terminal Hydrolase L1	Protein Coding	49	GC04P041256	35.9597778320313	https://www.genecards.org/cgi-bin/carddisp.pl?gene=UCHL1
FIG4	FIG4 Phosphoinositide 5-Phosphatase	Protein Coding	42	GC06P109691	35.6439971923828	https://www.genecards.org/cgi-bin/carddisp.pl?gene=FIG4
BACE1	Beta-Secretase 1	Protein Coding	45	GC11M117285	35.6057815551758	https://www.genecards.org/cgi-bin/carddisp.pl?gene=BACE1
APOA1	Apolipoprotein A1	Protein Coding	47	GC11M116835	35.5434684753418	https://www.genecards.org/cgi-bin/carddisp.pl?gene=APOA1
TARDBP	TAR DNA Binding Protein	Protein Coding	44	GC01P011013	35.4990158081055	https://www.genecards.org/cgi-bin/carddisp.pl?gene=TARDBP
HLA-DQB1	Major Histocompatibility Complex, Class II, DQ Beta 1	Protein Coding	41	GC06M054235	35.4407234191895	https://www.genecards.org/cgi-bin/carddisp.pl?gene=HLA-DQB1
GRN	Granulin Precursor	Protein Coding	45	GC17P044345	35.2045974731445	https://www.genecards.org/cgi-bin/carddisp.pl?gene=GRN
ALB	Albumin	Protein Coding	47	GC04P073397	35.0542449951172	https://www.genecards.org/cgi-bin/carddisp.pl?gene=ALB
MT-ND2	Mitochondrially Encoded NADH:Ubiquinone Oxidoreductase Core Subunit 2	Protein Coding	33	GCMTP004472	34.5711135864258	https://www.genecards.org/cgi-bin/carddisp.pl?gene=MT-ND2
SLC17A5	Solute Carrier Family 17 Member 5	Protein Coding	43	GC06M073593	34.5601119995117	https://www.genecards.org/cgi-bin/carddisp.pl?gene=SLC17A5
FAS	Fas Cell Surface Death Receptor	Protein Coding	48	GC10P088969	34.3097724914551	https://www.genecards.org/cgi-bin/carddisp.pl?gene=FAS
INS	Insulin	Protein Coding	45	GC11M002159	34.285327911377	https://www.genecards.org/cgi-bin/carddisp.pl?gene=INS
CCL2	C-C Motif Chemokine Ligand 2	Protein Coding	47	GC17P034255	34.0016059875488	https://www.genecards.org/cgi-bin/carddisp.pl?gene=CCL2
PON1	Paraoxonase 1	Protein Coding	44	GC07M095297	33.9450798034668	https://www.genecards.org/cgi-bin/carddisp.pl?gene=PON1
NAGLU	N-Acetyl-Alpha-Glucosaminidase	Protein Coding	40	GC17P042593	33.9270515441895	https://www.genecards.org/cgi-bin/carddisp.pl?gene=NAGLU
CTNNB1	Catenin Beta 1	Protein Coding	51	GC03P041236	33.8442306518555	https://www.genecards.org/cgi-bin/carddisp.pl?gene=CTNNB1
CTSD	Cathepsin D	Protein Coding	49	GC11M001752	33.819766998291	https://www.genecards.org/cgi-bin/carddisp.pl?gene=CTSD
CFTR	CF Transmembrane Conductance Regulator	Protein Coding	49	GC07P117287	33.801097869873	https://www.genecards.org/cgi-bin/carddisp.pl?gene=CFTR
EDNRB	Endothelin Receptor Type B	Protein Coding	48	GC13M077895	33.5077934265137	https://www.genecards.org/cgi-bin/carddisp.pl?gene=EDNRB
EGR2	Early Growth Response 2	Protein Coding	42	GC10M062811	33.0425224304199	https://www.genecards.org/cgi-bin/carddisp.pl?gene=EGR2
SYNJ1	Synaptojanin 1	Protein Coding	44	GC21M032628	32.8551406860352	https://www.genecards.org/cgi-bin/carddisp.pl?gene=SYNJ1
LRSAM1	Leucine Rich Repeat And Sterile Alpha Motif Containing 1	Protein Coding	38	GC09P127451	32.822338104248	https://www.genecards.org/cgi-bin/carddisp.pl?gene=LRSAM1
ERBB2	Erb-B2 Receptor Tyrosine Kinase 2	Protein Coding	52	GC17P039687	32.6117172241211	https://www.genecards.org/cgi-bin/carddisp.pl?gene=ERBB2
TOMM40	Translocase Of Outer Mitochondrial Membrane 40	Protein Coding	39	GC19P044890	32.5304794311523	https://www.genecards.org/cgi-bin/carddisp.pl?gene=TOMM40
NOTCH1	Notch Receptor 1	Protein Coding	49	GC09M136957	32.408073425293	https://www.genecards.org/cgi-bin/carddisp.pl?gene=NOTCH1
ADAM17	ADAM Metallopeptidase Domain 17	Protein Coding	49	GC02M009488	32.3655014038086	https://www.genecards.org/cgi-bin/carddisp.pl?gene=ADAM17
SNCB	Synuclein Beta	Protein Coding	42	GC05M176620	32.2130889892578	https://www.genecards.org/cgi-bin/carddisp.pl?gene=SNCB
CHAT	Choline O-Acetyltransferase	Protein Coding	45	GC10P049609	32.1748428344727	https://www.genecards.org/cgi-bin/carddisp.pl?gene=CHAT
HLA-B	Major Histocompatibility Complex, Class I, B	Protein Coding	45	GC06M054132	31.9606647491455	https://www.genecards.org/cgi-bin/carddisp.pl?gene=HLA-B
C9orf72	C9orf72-SMCR8 Complex Subunit	Protein Coding	40	GC09M027863	31.9561347961426	https://www.genecards.org/cgi-bin/carddisp.pl?gene=C9orf72
TLR4	Toll Like Receptor 4	Protein Coding	49	GC09P117704	31.8048152923584	https://www.genecards.org/cgi-bin/carddisp.pl?gene=TLR4
PPARG	Peroxisome Proliferator Activated Receptor Gamma	Protein Coding	50	GC03P012287	31.5434513092041	https://www.genecards.org/cgi-bin/carddisp.pl?gene=PPARG
NDRG1	N-Myc Downstream Regulated 1	Protein Coding	43	GC08M133237	31.4973602294922	https://www.genecards.org/cgi-bin/carddisp.pl?gene=NDRG1
POLG	DNA Polymerase Gamma, Catalytic Subunit	Protein Coding	44	GC15M089428	31.3640174865723	https://www.genecards.org/cgi-bin/carddisp.pl?gene=POLG
HSD17B10	Hydroxysteroid 17-Beta Dehydrogenase 10	Protein Coding	43	GC0XM053431	30.9967460632324	https://www.genecards.org/cgi-bin/carddisp.pl?gene=HSD17B10
TLR2	Toll Like Receptor 2	Protein Coding	49	GC04P153684	30.8104858398438	https://www.genecards.org/cgi-bin/carddisp.pl?gene=TLR2
HSPB1	Heat Shock Protein Family B (Small) Member 1	Protein Coding	50	GC07P076302	30.7769412994385	https://www.genecards.org/cgi-bin/carddisp.pl?gene=HSPB1
EGFR	Epidermal Growth Factor Receptor	Protein Coding	51	GC07P055019	30.7375392913818	https://www.genecards.org/cgi-bin/carddisp.pl?gene=EGFR
KIF1B	Kinesin Family Member 1B	Protein Coding	43	GC01P010210	30.7160186767578	https://www.genecards.org/cgi-bin/carddisp.pl?gene=KIF1B
CXCL8	C-X-C Motif Chemokine Ligand 8	Protein Coding	39	GC04P073740	30.7110252380371	https://www.genecards.org/cgi-bin/carddisp.pl?gene=CXCL8
CYBA	Cytochrome B-245 Alpha Chain	Protein Coding	45	GC16M088643	30.5954341888428	https://www.genecards.org/cgi-bin/carddisp.pl?gene=CYBA
AKT1	AKT Serine/Threonine Kinase 1	Protein Coding	51	GC14M104769	30.521110534668	https://www.genecards.org/cgi-bin/carddisp.pl?gene=AKT1
SERPINA1	Serpin Family A Member 1	Protein Coding	47	GC14M094376	30.4472904205322	https://www.genecards.org/cgi-bin/carddisp.pl?gene=SERPINA1
APOB	Apolipoprotein B	Protein Coding	44	GC02M020956	30.3516883850098	https://www.genecards.org/cgi-bin/carddisp.pl?gene=APOB
ACHE	Acetylcholinesterase (Cartwright Blood Group)	Protein Coding	44	GC07M100889	30.271842956543	https://www.genecards.org/cgi-bin/carddisp.pl?gene=ACHE
LAMP2	Lysosomal Associated Membrane Protein 2	Protein Coding	42	GC0XM120426	30.2215232849121	https://www.genecards.org/cgi-bin/carddisp.pl?gene=LAMP2
IL1A	Interleukin 1 Alpha	Protein Coding	41	GC02M112773	30.1465854644775	https://www.genecards.org/cgi-bin/carddisp.pl?gene=IL1A
NCF2	Neutrophil Cytosolic Factor 2	Protein Coding	45	GC01M183555	30.0137195587158	https://www.genecards.org/cgi-bin/carddisp.pl?gene=NCF2
TSC2	TSC Complex Subunit 2	Protein Coding	48	GC16P007428	29.9967174530029	https://www.genecards.org/cgi-bin/carddisp.pl?gene=TSC2
MIR21	MicroRNA 21	RNA Gene	23	GC17P059841	29.8908920288086	https://www.genecards.org/cgi-bin/carddisp.pl?gene=MIR21
IL4	Interleukin 4	Protein Coding	43	GC05P132673	29.8089332580566	https://www.genecards.org/cgi-bin/carddisp.pl?gene=IL4
MAPK1	Mitogen-Activated Protein Kinase 1	Protein Coding	50	GC22M021759	29.7889022827148	https://www.genecards.org/cgi-bin/carddisp.pl?gene=MAPK1
RAB7A	RAB7A, Member RAS Oncogene Family	Protein Coding	46	GC03P132405	29.7861061096191	https://www.genecards.org/cgi-bin/carddisp.pl?gene=RAB7A
CLU	Clusterin	Protein Coding	44	GC08M027596	29.7543487548828	https://www.genecards.org/cgi-bin/carddisp.pl?gene=CLU
PLP1	Proteolipid Protein 1	Protein Coding	42	GC0XP103773	29.6624126434326	https://www.genecards.org/cgi-bin/carddisp.pl?gene=PLP1
COMT	Catechol-O-Methyltransferase	Protein Coding	49	GC22P019941	29.6434783935547	https://www.genecards.org/cgi-bin/carddisp.pl?gene=COMT
GANAB	Glucosidase II Alpha Subunit	Protein Coding	43	GC11M077333	29.5409603118896	https://www.genecards.org/cgi-bin/carddisp.pl?gene=GANAB
SNCAIP	Synuclein Alpha Interacting Protein	Protein Coding	43	GC05P122311	29.5165157318115	https://www.genecards.org/cgi-bin/carddisp.pl?gene=SNCAIP
LIPA	Lipase A, Lysosomal Acid Type	Protein Coding	46	GC10M089213	29.4567222595215	https://www.genecards.org/cgi-bin/carddisp.pl?gene=LIPA
GSK3B	Glycogen Synthase Kinase 3 Beta	Protein Coding	48	GC03M119821	29.2891101837158	https://www.genecards.org/cgi-bin/carddisp.pl?gene=GSK3B
COL4A1	Collagen Type IV Alpha 1 Chain	Protein Coding	47	GC13M110148	29.2874965667725	https://www.genecards.org/cgi-bin/carddisp.pl?gene=COL4A1
SOX10	SRY-Box Transcription Factor 10	Protein Coding	44	GC22M053036	29.2069492340088	https://www.genecards.org/cgi-bin/carddisp.pl?gene=SOX10
LRP1	LDL Receptor Related Protein 1	Protein Coding	45	GC12P057128	29.1724281311035	https://www.genecards.org/cgi-bin/carddisp.pl?gene=LRP1
STAT3	Signal Transducer And Activator Of Transcription 3	Protein Coding	50	GC17M042313	29.1479644775391	https://www.genecards.org/cgi-bin/carddisp.pl?gene=STAT3
PHYH	Phytanoyl-CoA 2-Hydroxylase	Protein Coding	44	GC10M013277	29.0954627990723	https://www.genecards.org/cgi-bin/carddisp.pl?gene=PHYH
LRP5	LDL Receptor Related Protein 5	Protein Coding	47	GC11P068298	29.0883140563965	https://www.genecards.org/cgi-bin/carddisp.pl?gene=LRP5
FBN1	Fibrillin 1	Protein Coding	44	GC15M048408	29.0439167022705	https://www.genecards.org/cgi-bin/carddisp.pl?gene=FBN1
AR	Androgen Receptor	Protein Coding	51	GC0XP067544	29.0160255432129	https://www.genecards.org/cgi-bin/carddisp.pl?gene=AR
VEGFA	Vascular Endothelial Growth Factor A	Protein Coding	46	GC06P043770	28.9485359191895	https://www.genecards.org/cgi-bin/carddisp.pl?gene=VEGFA
LITAF	Lipopolysaccharide Induced TNF Factor	Protein Coding	42	GC16M011547	28.8866386413574	https://www.genecards.org/cgi-bin/carddisp.pl?gene=LITAF
IL1RN	Interleukin 1 Receptor Antagonist	Protein Coding	46	GC02P118662	28.8351879119873	https://www.genecards.org/cgi-bin/carddisp.pl?gene=IL1RN
CLN3	CLN3 Lysosomal/Endosomal Transmembrane Protein, Battenin	Protein Coding	43	GC16M028466	28.6272926330566	https://www.genecards.org/cgi-bin/carddisp.pl?gene=CLN3
ATXN2	Ataxin 2	Protein Coding	41	GC12M111443	28.4807205200195	https://www.genecards.org/cgi-bin/carddisp.pl?gene=ATXN2
TNFRSF11A	TNF Receptor Superfamily Member 11a	Protein Coding	43	GC18P062325	28.4072647094727	https://www.genecards.org/cgi-bin/carddisp.pl?gene=TNFRSF11A
ESR1	Estrogen Receptor 1	Protein Coding	50	GC06P151656	28.2903099060059	https://www.genecards.org/cgi-bin/carddisp.pl?gene=ESR1
F2	Coagulation Factor II, Thrombin	Protein Coding	46	GC11P046720	28.1276245117188	https://www.genecards.org/cgi-bin/carddisp.pl?gene=F2
BRCA1	BRCA1 DNA Repair Associated	Protein Coding	48	GC17M043044	28.1072750091553	https://www.genecards.org/cgi-bin/carddisp.pl?gene=BRCA1
MMP1	Matrix Metallopeptidase 1	Protein Coding	49	GC11M102810	28.0869541168213	https://www.genecards.org/cgi-bin/carddisp.pl?gene=MMP1
DBT	Dihydrolipoamide Branched Chain Transacylase E2	Protein Coding	41	GC01M100186	28.006498336792	https://www.genecards.org/cgi-bin/carddisp.pl?gene=DBT
CAV3	Caveolin 3	Protein Coding	41	GC03P008733	27.9973773956299	https://www.genecards.org/cgi-bin/carddisp.pl?gene=CAV3
VHL	Von Hippel-Lindau Tumor Suppressor	Protein Coding	44	GC03P011430	27.8360195159912	https://www.genecards.org/cgi-bin/carddisp.pl?gene=VHL
HMOX1	Heme Oxygenase 1	Protein Coding	50	GC22P035380	27.8301811218262	https://www.genecards.org/cgi-bin/carddisp.pl?gene=HMOX1
PLA2G6	Phospholipase A2 Group VI	Protein Coding	46	GC22M052990	27.6511573791504	https://www.genecards.org/cgi-bin/carddisp.pl?gene=PLA2G6
BCHE	Butyrylcholinesterase	Protein Coding	47	GC03M165772	27.6302871704102	https://www.genecards.org/cgi-bin/carddisp.pl?gene=BCHE
IL2	Interleukin 2	Protein Coding	43	GC04M122451	27.5769577026367	https://www.genecards.org/cgi-bin/carddisp.pl?gene=IL2
CFH	Complement Factor H	Protein Coding	44	GC01P196621	27.5755825042725	https://www.genecards.org/cgi-bin/carddisp.pl?gene=CFH
CST3	Cystatin C	Protein Coding	42	GC20M023627	27.5252113342285	https://www.genecards.org/cgi-bin/carddisp.pl?gene=CST3
EDN3	Endothelin 3	Protein Coding	44	GC20P059300	27.347843170166	https://www.genecards.org/cgi-bin/carddisp.pl?gene=EDN3
HEXB	Hexosaminidase Subunit Beta	Protein Coding	45	GC05P074640	27.3469905853271	https://www.genecards.org/cgi-bin/carddisp.pl?gene=HEXB
PRKAG2	Protein Kinase AMP-Activated Non-Catalytic Subunit Gamma 2	Protein Coding	48	GC07M151556	27.2991466522217	https://www.genecards.org/cgi-bin/carddisp.pl?gene=PRKAG2
CASP3	Caspase 3	Protein Coding	48	GC04M184627	27.1240520477295	https://www.genecards.org/cgi-bin/carddisp.pl?gene=CASP3
NDP	Norrin Cystine Knot Growth Factor NDP	Protein Coding	41	GC0XM043948	27.0824909210205	https://www.genecards.org/cgi-bin/carddisp.pl?gene=NDP
REN	Renin	Protein Coding	45	GC01M204154	27.0524616241455	https://www.genecards.org/cgi-bin/carddisp.pl?gene=REN
GALC	Galactosylceramidase	Protein Coding	42	GC14M087837	27.0483169555664	https://www.genecards.org/cgi-bin/carddisp.pl?gene=GALC
ABCB1	ATP Binding Cassette Subfamily B Member 1	Protein Coding	50	GC07M087504	26.9669780731201	https://www.genecards.org/cgi-bin/carddisp.pl?gene=ABCB1
ATXN3	Ataxin 3	Protein Coding	43	GC14M097712	26.8929004669189	https://www.genecards.org/cgi-bin/carddisp.pl?gene=ATXN3
MTOR	Mechanistic Target Of Rapamycin Kinase	Protein Coding	52	GC01M011106	26.8810787200928	https://www.genecards.org/cgi-bin/carddisp.pl?gene=MTOR
KRAS	KRAS Proto-Oncogene, GTPase	Protein Coding	49	GC12M025204	26.8575267791748	https://www.genecards.org/cgi-bin/carddisp.pl?gene=KRAS
PRKCSH	Protein Kinase C Substrate 80K-H	Protein Coding	42	GC19P011435	26.8339214324951	https://www.genecards.org/cgi-bin/carddisp.pl?gene=PRKCSH
TNFRSF11B	TNF Receptor Superfamily Member 11b	Protein Coding	45	GC08M118923	26.8336372375488	https://www.genecards.org/cgi-bin/carddisp.pl?gene=TNFRSF11B
CDK5	Cyclin Dependent Kinase 5	Protein Coding	51	GC07M151053	26.8074722290039	https://www.genecards.org/cgi-bin/carddisp.pl?gene=CDK5
SPTLC1	Serine Palmitoyltransferase Long Chain Base Subunit 1	Protein Coding	45	GC09M092002	26.7887153625488	https://www.genecards.org/cgi-bin/carddisp.pl?gene=SPTLC1
PSENEN	Presenilin Enhancer, Gamma-Secretase Subunit	Protein Coding	43	GC19P043516	26.6805763244629	https://www.genecards.org/cgi-bin/carddisp.pl?gene=PSENEN
ASPA	Aspartoacylase	Protein Coding	43	GC17P003472	26.6182975769043	https://www.genecards.org/cgi-bin/carddisp.pl?gene=ASPA
GATA1	GATA Binding Protein 1	Protein Coding	45	GC0XP048786	26.4871826171875	https://www.genecards.org/cgi-bin/carddisp.pl?gene=GATA1
GRIN2B	Glutamate Ionotropic Receptor NMDA Type Subunit 2B	Protein Coding	49	GC12M013437	26.4043426513672	https://www.genecards.org/cgi-bin/carddisp.pl?gene=GRIN2B
MIR132	MicroRNA 132	RNA Gene	21	GC17M002049	26.3137245178223	https://www.genecards.org/cgi-bin/carddisp.pl?gene=MIR132
PIK3CA	Phosphatidylinositol-4,5-Bisphosphate 3-Kinase Catalytic Subunit Alpha	Protein Coding	51	GC03P179148	26.3005752563477	https://www.genecards.org/cgi-bin/carddisp.pl?gene=PIK3CA
CASR	Calcium Sensing Receptor	Protein Coding	48	GC03P122183	26.2747001647949	https://www.genecards.org/cgi-bin/carddisp.pl?gene=CASR
LDLR	Low Density Lipoprotein Receptor	Protein Coding	47	GC19P011091	26.24338722229	https://www.genecards.org/cgi-bin/carddisp.pl?gene=LDLR
NTRK1	Neurotrophic Receptor Tyrosine Kinase 1	Protein Coding	47	GC01P156815	26.1674976348877	https://www.genecards.org/cgi-bin/carddisp.pl?gene=NTRK1
OPTN	Optineurin	Protein Coding	43	GC10P013099	26.1529273986816	https://www.genecards.org/cgi-bin/carddisp.pl?gene=OPTN
ATP7A	ATPase Copper Transporting Alpha	Protein Coding	44	GC0XP077956	26.0993785858154	https://www.genecards.org/cgi-bin/carddisp.pl?gene=ATP7A
PHKA2	Phosphorylase Kinase Regulatory Subunit Alpha 2	Protein Coding	44	GC0XM018892	26.0670166015625	https://www.genecards.org/cgi-bin/carddisp.pl?gene=PHKA2
HNRNPA1	Heterogeneous Nuclear Ribonucleoprotein A1	Protein Coding	44	GC12P054280	26.0083332061768	https://www.genecards.org/cgi-bin/carddisp.pl?gene=HNRNPA1
APC	APC Regulator Of WNT Signaling Pathway	Protein Coding	47	GC05P112707	25.8817653656006	https://www.genecards.org/cgi-bin/carddisp.pl?gene=APC
CP	Ceruloplasmin	Protein Coding	46	GC03M149162	25.8795871734619	https://www.genecards.org/cgi-bin/carddisp.pl?gene=CP
JAK2	Janus Kinase 2	Protein Coding	51	GC09P004985	25.8709602355957	https://www.genecards.org/cgi-bin/carddisp.pl?gene=JAK2
NCF1	Neutrophil Cytosolic Factor 1	Protein Coding	46	GC07P074773	25.7841987609863	https://www.genecards.org/cgi-bin/carddisp.pl?gene=NCF1
GATA3	GATA Binding Protein 3	Protein Coding	47	GC10P008045	25.7440986633301	https://www.genecards.org/cgi-bin/carddisp.pl?gene=GATA3
MYH7	Myosin Heavy Chain 7	Protein Coding	45	GC14M023412	25.711950302124	https://www.genecards.org/cgi-bin/carddisp.pl?gene=MYH7
TNFRSF1A	TNF Receptor Superfamily Member 1A	Protein Coding	47	GC12M006328	25.6617622375488	https://www.genecards.org/cgi-bin/carddisp.pl?gene=TNFRSF1A
HLA-DQA1	Major Histocompatibility Complex, Class II, DQ Alpha 1	Protein Coding	41	GC06P064167	25.6420364379883	https://www.genecards.org/cgi-bin/carddisp.pl?gene=HLA-DQA1
ACTA2	Actin Alpha 2, Smooth Muscle	Protein Coding	46	GC10M088935	25.4528865814209	https://www.genecards.org/cgi-bin/carddisp.pl?gene=ACTA2
MT-ATP6	Mitochondrially Encoded ATP Synthase Membrane Subunit 6	Protein Coding	33	GCMTP008531	25.4400634765625	https://www.genecards.org/cgi-bin/carddisp.pl?gene=MT-ATP6
MEFV	MEFV Innate Immuity Regulator, Pyrin	Protein Coding	42	GC16M005056	25.387975692749	https://www.genecards.org/cgi-bin/carddisp.pl?gene=MEFV
HSPB8	Heat Shock Protein Family B (Small) Member 8	Protein Coding	43	GC12P119173	25.3726387023926	https://www.genecards.org/cgi-bin/carddisp.pl?gene=HSPB8
PICALM	Phosphatidylinositol Binding Clathrin Assembly Protein	Protein Coding	42	GC11M085957	25.3540306091309	https://www.genecards.org/cgi-bin/carddisp.pl?gene=PICALM
BRAF	B-Raf Proto-Oncogene, Serine/Threonine Kinase	Protein Coding	51	GC07M140724	25.3233070373535	https://www.genecards.org/cgi-bin/carddisp.pl?gene=BRAF
JAG1	Jagged Canonical Notch Ligand 1	Protein Coding	48	GC20M010637	25.3139629364014	https://www.genecards.org/cgi-bin/carddisp.pl?gene=JAG1
MIR15A	MicroRNA 15a	RNA Gene	16	GC13M050049	25.2564220428467	https://www.genecards.org/cgi-bin/carddisp.pl?gene=MIR15A
IL23R	Interleukin 23 Receptor	Protein Coding	42	GC01P067138	25.1960105895996	https://www.genecards.org/cgi-bin/carddisp.pl?gene=IL23R
CDKN2A	Cyclin Dependent Kinase Inhibitor 2A	Protein Coding	49	GC09M021967	25.0696315765381	https://www.genecards.org/cgi-bin/carddisp.pl?gene=CDKN2A
JUP	Junction Plakoglobin	Protein Coding	45	GC17M041754	25.0517978668213	https://www.genecards.org/cgi-bin/carddisp.pl?gene=JUP
CAT	Catalase	Protein Coding	47	GC11P034460	24.9050407409668	https://www.genecards.org/cgi-bin/carddisp.pl?gene=CAT
ATP2A2	ATPase Sarcoplasmic/Endoplasmic Reticulum Ca2+ Transporting 2	Protein Coding	50	GC12P110280	24.8339729309082	https://www.genecards.org/cgi-bin/carddisp.pl?gene=ATP2A2
MMP9	Matrix Metallopeptidase 9	Protein Coding	51	GC20P046008	24.7457790374756	https://www.genecards.org/cgi-bin/carddisp.pl?gene=MMP9
MIR17	MicroRNA 17	RNA Gene	21	GC13P091350	24.6993808746338	https://www.genecards.org/cgi-bin/carddisp.pl?gene=MIR17
TF	Transferrin	Protein Coding	47	GC03P133666	24.4982986450195	https://www.genecards.org/cgi-bin/carddisp.pl?gene=TF
NEFH	Neurofilament Heavy Chain	Protein Coding	44	GC22P029480	24.4872188568115	https://www.genecards.org/cgi-bin/carddisp.pl?gene=NEFH
CR1	Complement C3b/C4b Receptor 1 (Knops Blood Group)	Protein Coding	44	GC01P207496	24.472282409668	https://www.genecards.org/cgi-bin/carddisp.pl?gene=CR1
PTPN11	Protein Tyrosine Phosphatase Non-Receptor Type 11	Protein Coding	51	GC12P112418	24.4130783081055	https://www.genecards.org/cgi-bin/carddisp.pl?gene=PTPN11
AIFM1	Apoptosis Inducing Factor Mitochondria Associated 1	Protein Coding	47	GC0XM130129	24.3418388366699	https://www.genecards.org/cgi-bin/carddisp.pl?gene=AIFM1
AGT	Angiotensinogen	Protein Coding	47	GC01M230702	24.205696105957	https://www.genecards.org/cgi-bin/carddisp.pl?gene=AGT
CASP8	Caspase 8	Protein Coding	50	GC02P201233	24.2040939331055	https://www.genecards.org/cgi-bin/carddisp.pl?gene=CASP8
TTN	Titin	Protein Coding	45	GC02M178525	24.064603805542	https://www.genecards.org/cgi-bin/carddisp.pl?gene=TTN
NR4A2	Nuclear Receptor Subfamily 4 Group A Member 2	Protein Coding	45	GC02M156324	24.0498809814453	https://www.genecards.org/cgi-bin/carddisp.pl?gene=NR4A2
PON2	Paraoxonase 2	Protein Coding	41	GC07M095404	24.0469341278076	https://www.genecards.org/cgi-bin/carddisp.pl?gene=PON2
DYRK1A	Dual Specificity Tyrosine Phosphorylation Regulated Kinase 1A	Protein Coding	48	GC21P037365	24.0461502075195	https://www.genecards.org/cgi-bin/carddisp.pl?gene=DYRK1A
COL1A1	Collagen Type I Alpha 1 Chain	Protein Coding	48	GC17M050183	23.9976463317871	https://www.genecards.org/cgi-bin/carddisp.pl?gene=COL1A1
PTGS2	Prostaglandin-Endoperoxide Synthase 2	Protein Coding	47	GC01M186640	23.9842319488525	https://www.genecards.org/cgi-bin/carddisp.pl?gene=PTGS2
PYGL	Glycogen Phosphorylase L	Protein Coding	46	GC14M050857	23.9568862915039	https://www.genecards.org/cgi-bin/carddisp.pl?gene=PYGL
DSP	Desmoplakin	Protein Coding	48	GC06P007541	23.9243392944336	https://www.genecards.org/cgi-bin/carddisp.pl?gene=DSP
NCSTN	Nicastrin	Protein Coding	45	GC01P160343	23.7990856170654	https://www.genecards.org/cgi-bin/carddisp.pl?gene=NCSTN
SMAD4	SMAD Family Member 4	Protein Coding	48	GC18P051028	23.7829837799072	https://www.genecards.org/cgi-bin/carddisp.pl?gene=SMAD4
GAPDH	Glyceraldehyde-3-Phosphate Dehydrogenase	Protein Coding	46	GC12P015352	23.6982803344727	https://www.genecards.org/cgi-bin/carddisp.pl?gene=GAPDH
VPS13C	Vacuolar Protein Sorting 13 Homolog C	Protein Coding	33	GC15M061852	23.5900650024414	https://www.genecards.org/cgi-bin/carddisp.pl?gene=VPS13C
NGF	Nerve Growth Factor	Protein Coding	48	GC01M115285	23.5561790466309	https://www.genecards.org/cgi-bin/carddisp.pl?gene=NGF
LEP	Leptin	Protein Coding	45	GC07P128241	23.4461421966553	https://www.genecards.org/cgi-bin/carddisp.pl?gene=LEP
CCR6	C-C Motif Chemokine Receptor 6	Protein Coding	43	GC06P167111	23.4328422546387	https://www.genecards.org/cgi-bin/carddisp.pl?gene=CCR6
ICAM1	Intercellular Adhesion Molecule 1	Protein Coding	48	GC19P010270	23.4070262908936	https://www.genecards.org/cgi-bin/carddisp.pl?gene=ICAM1
GYS1	Glycogen Synthase 1	Protein Coding	48	GC19M054084	23.384973526001	https://www.genecards.org/cgi-bin/carddisp.pl?gene=GYS1
NCF4	Neutrophil Cytosolic Factor 4	Protein Coding	46	GC22P036860	23.2885131835938	https://www.genecards.org/cgi-bin/carddisp.pl?gene=NCF4
C3	Complement C3	Protein Coding	45	GC19M006677	23.269889831543	https://www.genecards.org/cgi-bin/carddisp.pl?gene=C3
HTR2A	5-Hydroxytryptamine Receptor 2A	Protein Coding	46	GC13M046831	23.2526950836182	https://www.genecards.org/cgi-bin/carddisp.pl?gene=HTR2A
CD40	CD40 Molecule	Protein Coding	45	GC20P046118	23.2483787536621	https://www.genecards.org/cgi-bin/carddisp.pl?gene=CD40
NLRP1	NLR Family Pyrin Domain Containing 1	Protein Coding	43	GC17M005499	23.2332324981689	https://www.genecards.org/cgi-bin/carddisp.pl?gene=NLRP1
MIR155	MicroRNA 155	RNA Gene	18	GC21P025573	23.1660232543945	https://www.genecards.org/cgi-bin/carddisp.pl?gene=MIR155
LPA	Lipoprotein(A)	Protein Coding	40	GC06M160531	23.1167545318604	https://www.genecards.org/cgi-bin/carddisp.pl?gene=LPA
PRPH2	Peripherin 2	Protein Coding	37	GC06M054414	23.0560855865479	https://www.genecards.org/cgi-bin/carddisp.pl?gene=PRPH2
TBP	TATA-Box Binding Protein	Protein Coding	47	GC06P170554	23.0538024902344	https://www.genecards.org/cgi-bin/carddisp.pl?gene=TBP
NOS2	Nitric Oxide Synthase 2	Protein Coding	48	GC17M027756	22.9023933410645	https://www.genecards.org/cgi-bin/carddisp.pl?gene=NOS2
NF1	Neurofibromin 1	Protein Coding	47	GC17P031094	22.8914089202881	https://www.genecards.org/cgi-bin/carddisp.pl?gene=NF1
FUS	FUS RNA Binding Protein	Protein Coding	43	GC16P031180	22.8566608428955	https://www.genecards.org/cgi-bin/carddisp.pl?gene=FUS
CX3CR1	C-X3-C Motif Chemokine Receptor 1	Protein Coding	43	GC03M039279	22.8064956665039	https://www.genecards.org/cgi-bin/carddisp.pl?gene=CX3CR1
ATM	ATM Serine/Threonine Kinase	Protein Coding	51	GC11P108222	22.7812461853027	https://www.genecards.org/cgi-bin/carddisp.pl?gene=ATM
YARS1	Tyrosyl-TRNA Synthetase 1	Protein Coding	35	GC01M032776	22.7739219665527	https://www.genecards.org/cgi-bin/carddisp.pl?gene=YARS1
VPS35	VPS35 Retromer Complex Component	Protein Coding	42	GC16M046829	22.7179298400879	https://www.genecards.org/cgi-bin/carddisp.pl?gene=VPS35
SAG	S-Antigen Visual Arrestin	Protein Coding	43	GC02P233345	22.5919170379639	https://www.genecards.org/cgi-bin/carddisp.pl?gene=SAG
SMN1	Survival Of Motor Neuron 1, Telomeric	Protein Coding	40	GC05P070924	22.5893325805664	https://www.genecards.org/cgi-bin/carddisp.pl?gene=SMN1
MMP3	Matrix Metallopeptidase 3	Protein Coding	49	GC11M102835	22.511833190918	https://www.genecards.org/cgi-bin/carddisp.pl?gene=MMP3
IDE	Insulin Degrading Enzyme	Protein Coding	46	GC10M092451	22.4657039642334	https://www.genecards.org/cgi-bin/carddisp.pl?gene=IDE
MIR210	MicroRNA 210	RNA Gene	21	GC11M001785	22.4157028198242	https://www.genecards.org/cgi-bin/carddisp.pl?gene=MIR210
CCR5	C-C Motif Chemokine Receptor 5	Protein Coding	44	GC03P046383	22.4127311706543	https://www.genecards.org/cgi-bin/carddisp.pl?gene=CCR5
G6PD	Glucose-6-Phosphate Dehydrogenase	Protein Coding	48	GC0XM154531	22.3799934387207	https://www.genecards.org/cgi-bin/carddisp.pl?gene=G6PD
ERBB4	Erb-B2 Receptor Tyrosine Kinase 4	Protein Coding	52	GC02M211375	22.3773231506348	https://www.genecards.org/cgi-bin/carddisp.pl?gene=ERBB4
COL4A4	Collagen Type IV Alpha 4 Chain	Protein Coding	43	GC02M226973	22.3388710021973	https://www.genecards.org/cgi-bin/carddisp.pl?gene=COL4A4
LPL	Lipoprotein Lipase	Protein Coding	47	GC08P019901	22.3289031982422	https://www.genecards.org/cgi-bin/carddisp.pl?gene=LPL
EPM2A	EPM2A Glucan Phosphatase, Laforin	Protein Coding	41	GC06M145382	22.2790222167969	https://www.genecards.org/cgi-bin/carddisp.pl?gene=EPM2A
AGER	Advanced Glycosylation End-Product Specific Receptor	Protein Coding	43	GC06M032180	22.1076698303223	https://www.genecards.org/cgi-bin/carddisp.pl?gene=AGER
INSR	Insulin Receptor	Protein Coding	51	GC19M007112	22.1032829284668	https://www.genecards.org/cgi-bin/carddisp.pl?gene=INSR
DNAJB2	DnaJ Heat Shock Protein Family (Hsp40) Member B2	Protein Coding	41	GC02P219279	22.0731601715088	https://www.genecards.org/cgi-bin/carddisp.pl?gene=DNAJB2
IL18	Interleukin 18	Protein Coding	41	GC11M112143	22.0583572387695	https://www.genecards.org/cgi-bin/carddisp.pl?gene=IL18
CYP27A1	Cytochrome P450 Family 27 Subfamily A Member 1	Protein Coding	45	GC02P218781	22.050838470459	https://www.genecards.org/cgi-bin/carddisp.pl?gene=CYP27A1
MECP2	Methyl-CpG Binding Protein 2	Protein Coding	44	GC0XM154021	22.0296688079834	https://www.genecards.org/cgi-bin/carddisp.pl?gene=MECP2
TBK1	TANK Binding Kinase 1	Protein Coding	47	GC12P064451	21.97145652771	https://www.genecards.org/cgi-bin/carddisp.pl?gene=TBK1
SLC6A4	Solute Carrier Family 6 Member 4	Protein Coding	46	GC17M030194	21.9458694458008	https://www.genecards.org/cgi-bin/carddisp.pl?gene=SLC6A4
AGTR1	Angiotensin II Receptor Type 1	Protein Coding	49	GC03P148697	21.8829002380371	https://www.genecards.org/cgi-bin/carddisp.pl?gene=AGTR1
COL4A5	Collagen Type IV Alpha 5 Chain	Protein Coding	42	GC0XP108439	21.8389759063721	https://www.genecards.org/cgi-bin/carddisp.pl?gene=COL4A5
CD36	CD36 Molecule	Protein Coding	46	GC07P080369	21.816764831543	https://www.genecards.org/cgi-bin/carddisp.pl?gene=CD36
ABCD1	ATP Binding Cassette Subfamily D Member 1	Protein Coding	44	GC0XP153724	21.8036327362061	https://www.genecards.org/cgi-bin/carddisp.pl?gene=ABCD1
MKS1	MKS Transition Zone Complex Subunit 1	Protein Coding	39	GC17M058205	21.7908344268799	https://www.genecards.org/cgi-bin/carddisp.pl?gene=MKS1
TGFBR2	Transforming Growth Factor Beta Receptor 2	Protein Coding	48	GC03P030623	21.7776851654053	https://www.genecards.org/cgi-bin/carddisp.pl?gene=TGFBR2
TPP1	Tripeptidyl Peptidase 1	Protein Coding	41	GC11M006620	21.7620830535889	https://www.genecards.org/cgi-bin/carddisp.pl?gene=TPP1
PARK16	Parkinson Disease 16 (Susceptibility)	Genetic Locus	3	GC01U902505	21.7247791290283	https://www.genecards.org/cgi-bin/carddisp.pl?gene=PARK16
HLA-A	Major Histocompatibility Complex, Class I, A	Protein Coding	45	GC06P064092	21.7147960662842	https://www.genecards.org/cgi-bin/carddisp.pl?gene=HLA-A
PPARGC1A	PPARG Coactivator 1 Alpha	Protein Coding	44	GC04M023755	21.7090549468994	https://www.genecards.org/cgi-bin/carddisp.pl?gene=PPARGC1A
FCGR2A	Fc Fragment Of IgG Receptor IIa	Protein Coding	44	GC01P161505	21.6978073120117	https://www.genecards.org/cgi-bin/carddisp.pl?gene=FCGR2A
ASAH1	N-Acylsphingosine Amidohydrolase 1	Protein Coding	44	GC08M018055	21.6933498382568	https://www.genecards.org/cgi-bin/carddisp.pl?gene=ASAH1
S100B	S100 Calcium Binding Protein B	Protein Coding	44	GC21M049241	21.6398391723633	https://www.genecards.org/cgi-bin/carddisp.pl?gene=S100B
IL2RA	Interleukin 2 Receptor Subunit Alpha	Protein Coding	48	GC10M006010	21.5308208465576	https://www.genecards.org/cgi-bin/carddisp.pl?gene=IL2RA
GRIN1	Glutamate Ionotropic Receptor NMDA Type Subunit 1	Protein Coding	48	GC09P137138	21.52956199646	https://www.genecards.org/cgi-bin/carddisp.pl?gene=GRIN1
IL17A	Interleukin 17A	Protein Coding	40	GC06P052186	21.5247383117676	https://www.genecards.org/cgi-bin/carddisp.pl?gene=IL17A
ATP13A2	ATPase Cation Transporting 13A2	Protein Coding	41	GC01M016985	21.4529399871826	https://www.genecards.org/cgi-bin/carddisp.pl?gene=ATP13A2
CD4	CD4 Molecule	Protein Coding	47	GC12P006786	21.4436492919922	https://www.genecards.org/cgi-bin/carddisp.pl?gene=CD4
CTSB	Cathepsin B	Protein Coding	49	GC08M011842	21.4034233093262	https://www.genecards.org/cgi-bin/carddisp.pl?gene=CTSB
SMAD3	SMAD Family Member 3	Protein Coding	47	GC15P067063	21.3906307220459	https://www.genecards.org/cgi-bin/carddisp.pl?gene=SMAD3
ECE1	Endothelin Converting Enzyme 1	Protein Coding	47	GC01M021217	21.3881855010986	https://www.genecards.org/cgi-bin/carddisp.pl?gene=ECE1
FMR1	FMRP Translational Regulator 1	Protein Coding	43	GC0XP147933	21.3683795928955	https://www.genecards.org/cgi-bin/carddisp.pl?gene=FMR1
CYP2D6	Cytochrome P450 Family 2 Subfamily D Member 6	Protein Coding	47	GC22M042126	21.3356513977051	https://www.genecards.org/cgi-bin/carddisp.pl?gene=CYP2D6
MIR143	MicroRNA 143	RNA Gene	22	GC05P149410	21.3165111541748	https://www.genecards.org/cgi-bin/carddisp.pl?gene=MIR143
TH	Tyrosine Hydroxylase	Protein Coding	50	GC11M002163	21.3071632385254	https://www.genecards.org/cgi-bin/carddisp.pl?gene=TH
BEST1	Bestrophin 1	Protein Coding	41	GC11P061949	21.2942123413086	https://www.genecards.org/cgi-bin/carddisp.pl?gene=BEST1
BPTF	Bromodomain PHD Finger Transcription Factor	Protein Coding	39	GC17P067825	21.2833003997803	https://www.genecards.org/cgi-bin/carddisp.pl?gene=BPTF
NLRP3	NLR Family Pyrin Domain Containing 3	Protein Coding	45	GC01P247415	21.2749462127686	https://www.genecards.org/cgi-bin/carddisp.pl?gene=NLRP3
HTRA2	HtrA Serine Peptidase 2	Protein Coding	44	GC02P074529	21.254524230957	https://www.genecards.org/cgi-bin/carddisp.pl?gene=HTRA2
TSC1	TSC Complex Subunit 1	Protein Coding	45	GC09M132891	21.2412528991699	https://www.genecards.org/cgi-bin/carddisp.pl?gene=TSC1
SST	Somatostatin	Protein Coding	40	GC03M187668	21.2389640808105	https://www.genecards.org/cgi-bin/carddisp.pl?gene=SST
CAV1	Caveolin 1	Protein Coding	46	GC07P116524	21.2203254699707	https://www.genecards.org/cgi-bin/carddisp.pl?gene=CAV1
PARK10	Parkinson Disease 10 (Susceptibility)	Genetic Locus	4	GC01U900034	21.2130126953125	https://www.genecards.org/cgi-bin/carddisp.pl?gene=PARK10
DNM1L	Dynamin 1 Like	Protein Coding	45	GC12P032679	21.1658935546875	https://www.genecards.org/cgi-bin/carddisp.pl?gene=DNM1L
DLD	Dihydrolipoamide Dehydrogenase	Protein Coding	48	GC07P107890	21.1484832763672	https://www.genecards.org/cgi-bin/carddisp.pl?gene=DLD
SLC6A3	Solute Carrier Family 6 Member 3	Protein Coding	48	GC05M001392	21.0966148376465	https://www.genecards.org/cgi-bin/carddisp.pl?gene=SLC6A3
RELN	Reelin	Protein Coding	41	GC07M103471	21.0891494750977	https://www.genecards.org/cgi-bin/carddisp.pl?gene=RELN
SLC11A1	Solute Carrier Family 11 Member 1	Protein Coding	45	GC02P218382	21.0713043212891	https://www.genecards.org/cgi-bin/carddisp.pl?gene=SLC11A1
GIGYF2	GRB10 Interacting GYF Protein 2	Protein Coding	39	GC02P232698	21.0678234100342	https://www.genecards.org/cgi-bin/carddisp.pl?gene=GIGYF2
F5	Coagulation Factor V	Protein Coding	44	GC01M169511	21.0579776763916	https://www.genecards.org/cgi-bin/carddisp.pl?gene=F5
DNAJB11	DnaJ Heat Shock Protein Family (Hsp40) Member B11	Protein Coding	39	GC03P186567	21.0496959686279	https://www.genecards.org/cgi-bin/carddisp.pl?gene=DNAJB11
SELP	Selectin P	Protein Coding	43	GC01M169558	21.043773651123	https://www.genecards.org/cgi-bin/carddisp.pl?gene=SELP
FGFR3	Fibroblast Growth Factor Receptor 3	Protein Coding	52	GC04P001795	20.9952831268311	https://www.genecards.org/cgi-bin/carddisp.pl?gene=FGFR3
SERPINE1	Serpin Family E Member 1	Protein Coding	48	GC07P101127	20.9496574401855	https://www.genecards.org/cgi-bin/carddisp.pl?gene=SERPINE1
FLNA	Filamin A	Protein Coding	47	GC0XM154348	20.8872623443604	https://www.genecards.org/cgi-bin/carddisp.pl?gene=FLNA
SMAD6	SMAD Family Member 6	Protein Coding	45	GC15P066702	20.858081817627	https://www.genecards.org/cgi-bin/carddisp.pl?gene=SMAD6
COL25A1	Collagen Type XXV Alpha 1 Chain	Protein Coding	38	GC04M108810	20.8044242858887	https://www.genecards.org/cgi-bin/carddisp.pl?gene=COL25A1
IGF1	Insulin Like Growth Factor 1	Protein Coding	47	GC12M102395	20.7844505310059	https://www.genecards.org/cgi-bin/carddisp.pl?gene=IGF1
RAF1	Raf-1 Proto-Oncogene, Serine/Threonine Kinase	Protein Coding	52	GC03M012583	20.7667007446289	https://www.genecards.org/cgi-bin/carddisp.pl?gene=RAF1
TMEM67	Transmembrane Protein 67	Protein Coding	36	GC08P093754	20.7265224456787	https://www.genecards.org/cgi-bin/carddisp.pl?gene=TMEM67
STAT1	Signal Transducer And Activator Of Transcription 1	Protein Coding	51	GC02M190908	20.7216472625732	https://www.genecards.org/cgi-bin/carddisp.pl?gene=STAT1
CXCL12	C-X-C Motif Chemokine Ligand 12	Protein Coding	43	GC10M044294	20.7137126922607	https://www.genecards.org/cgi-bin/carddisp.pl?gene=CXCL12
RBP4	Retinol Binding Protein 4	Protein Coding	43	GC10M093591	20.7131252288818	https://www.genecards.org/cgi-bin/carddisp.pl?gene=RBP4
CHMP2B	Charged Multivesicular Body Protein 2B	Protein Coding	42	GC03P087227	20.6439247131348	https://www.genecards.org/cgi-bin/carddisp.pl?gene=CHMP2B
KCNQ1	Potassium Voltage-Gated Channel Subfamily Q Member 1	Protein Coding	48	GC11P002444	20.5997753143311	https://www.genecards.org/cgi-bin/carddisp.pl?gene=KCNQ1
COL17A1	Collagen Type XVII Alpha 1 Chain	Protein Coding	43	GC10M104031	20.5801868438721	https://www.genecards.org/cgi-bin/carddisp.pl?gene=COL17A1
PARK12	Parkinson Disease 12 (Susceptibility)	Genetic Locus	2	GC0XU900750	20.5542240142822	https://www.genecards.org/cgi-bin/carddisp.pl?gene=PARK12
SYP	Synaptophysin	Protein Coding	43	GC0XM049187	20.5329456329346	https://www.genecards.org/cgi-bin/carddisp.pl?gene=SYP
CCL3	C-C Motif Chemokine Ligand 3	Protein Coding	37	GC17M036088	20.5265007019043	https://www.genecards.org/cgi-bin/carddisp.pl?gene=CCL3
DZIP1L	DAZ Interacting Zinc Finger Protein 1 Like	Protein Coding	35	GC03M138061	20.4713439941406	https://www.genecards.org/cgi-bin/carddisp.pl?gene=DZIP1L
RPS27A	Ribosomal Protein S27a	Protein Coding	41	GC02P055231	20.3755073547363	https://www.genecards.org/cgi-bin/carddisp.pl?gene=RPS27A
HNRNPA2B1	Heterogeneous Nuclear Ribonucleoprotein A2/B1	Protein Coding	45	GC07M026174	20.3688831329346	https://www.genecards.org/cgi-bin/carddisp.pl?gene=HNRNPA2B1
MIR144	MicroRNA 144	RNA Gene	18	GC17M032332	20.3421897888184	https://www.genecards.org/cgi-bin/carddisp.pl?gene=MIR144
DYNC2H1	Dynein Cytoplasmic 2 Heavy Chain 1	Protein Coding	37	GC11P103109	20.3290424346924	https://www.genecards.org/cgi-bin/carddisp.pl?gene=DYNC2H1
COPA	COPI Coat Complex Subunit Alpha	Protein Coding	41	GC01M160288	20.2980365753174	https://www.genecards.org/cgi-bin/carddisp.pl?gene=COPA
MTR	5-Methyltetrahydrofolate-Homocysteine Methyltransferase	Protein Coding	45	GC01P236795	20.2945442199707	https://www.genecards.org/cgi-bin/carddisp.pl?gene=MTR
TRIM2	Tripartite Motif Containing 2	Protein Coding	40	GC04P153152	20.2394676208496	https://www.genecards.org/cgi-bin/carddisp.pl?gene=TRIM2
FGFR2	Fibroblast Growth Factor Receptor 2	Protein Coding	51	GC10M121478	20.2165184020996	https://www.genecards.org/cgi-bin/carddisp.pl?gene=FGFR2
DRD3	Dopamine Receptor D3	Protein Coding	43	GC03M114128	20.1992301940918	https://www.genecards.org/cgi-bin/carddisp.pl?gene=DRD3
DNAJC6	DnaJ Heat Shock Protein Family (Hsp40) Member C6	Protein Coding	41	GC01P065248	20.1361618041992	https://www.genecards.org/cgi-bin/carddisp.pl?gene=DNAJC6
GNAQ	G Protein Subunit Alpha Q	Protein Coding	47	GC09M077716	20.1274490356445	https://www.genecards.org/cgi-bin/carddisp.pl?gene=GNAQ
CDK5R1	Cyclin Dependent Kinase 5 Regulatory Subunit 1	Protein Coding	44	GC17P033200	20.1220626831055	https://www.genecards.org/cgi-bin/carddisp.pl?gene=CDK5R1
LCAT	Lecithin-Cholesterol Acyltransferase	Protein Coding	44	GC16M067939	20.0891132354736	https://www.genecards.org/cgi-bin/carddisp.pl?gene=LCAT
SPTLC2	Serine Palmitoyltransferase Long Chain Base Subunit 2	Protein Coding	46	GC14M077505	20.0836658477783	https://www.genecards.org/cgi-bin/carddisp.pl?gene=SPTLC2
GSTM1	Glutathione S-Transferase Mu 1	Protein Coding	40	GC01P109687	20.0720043182373	https://www.genecards.org/cgi-bin/carddisp.pl?gene=GSTM1
NAGA	Alpha-N-Acetylgalactosaminidase	Protein Coding	41	GC22M042058	20.070613861084	https://www.genecards.org/cgi-bin/carddisp.pl?gene=NAGA
VDR	Vitamin D Receptor	Protein Coding	49	GC12M047841	20.0478477478027	https://www.genecards.org/cgi-bin/carddisp.pl?gene=VDR
MAOB	Monoamine Oxidase B	Protein Coding	41	GC0XM043766	20.0362205505371	https://www.genecards.org/cgi-bin/carddisp.pl?gene=MAOB
HMGCR	3-Hydroxy-3-Methylglutaryl-CoA Reductase	Protein Coding	44	GC05P075336	20.0241165161133	https://www.genecards.org/cgi-bin/carddisp.pl?gene=HMGCR
MT-ND5	Mitochondrially Encoded NADH:Ubiquinone Oxidoreductase Core Subunit 5	Protein Coding	32	GCMTP012339	20.0184326171875	https://www.genecards.org/cgi-bin/carddisp.pl?gene=MT-ND5
BACE2	Beta-Secretase 2	Protein Coding	37	GC21P041168	19.9805965423584	https://www.genecards.org/cgi-bin/carddisp.pl?gene=BACE2
BIN1	Bridging Integrator 1	Protein Coding	44	GC02M127048	19.9734516143799	https://www.genecards.org/cgi-bin/carddisp.pl?gene=BIN1
SCARB2	Scavenger Receptor Class B Member 2	Protein Coding	42	GC04M076158	19.9678115844727	https://www.genecards.org/cgi-bin/carddisp.pl?gene=SCARB2
CETP	Cholesteryl Ester Transfer Protein	Protein Coding	45	GC16P056961	19.9471111297607	https://www.genecards.org/cgi-bin/carddisp.pl?gene=CETP
MYBPC3	Myosin Binding Protein C3	Protein Coding	44	GC11M076980	19.9465961456299	https://www.genecards.org/cgi-bin/carddisp.pl?gene=MYBPC3
FN1	Fibronectin 1	Protein Coding	48	GC02M215360	19.9290523529053	https://www.genecards.org/cgi-bin/carddisp.pl?gene=FN1
PARK21	Parkinson Disease 21	Genetic Locus	1	GC03U903043	19.9287452697754	https://www.genecards.org/cgi-bin/carddisp.pl?gene=PARK21
NHLRC1	NHL Repeat Containing E3 Ubiquitin Protein Ligase 1	Protein Coding	39	GC06M018120	19.9256954193115	https://www.genecards.org/cgi-bin/carddisp.pl?gene=NHLRC1
CACNA1A	Calcium Voltage-Gated Channel Subunit Alpha1 A	Protein Coding	45	GC19M013206	19.8301448822021	https://www.genecards.org/cgi-bin/carddisp.pl?gene=CACNA1A
MMACHC	Metabolism Of Cobalamin Associated C	Protein Coding	41	GC01P045500	19.7940826416016	https://www.genecards.org/cgi-bin/carddisp.pl?gene=MMACHC
ELN	Elastin	Protein Coding	43	GC07P074027	19.7896766662598	https://www.genecards.org/cgi-bin/carddisp.pl?gene=ELN
DCTN1	Dynactin Subunit 1	Protein Coding	45	GC02M074361	19.784351348877	https://www.genecards.org/cgi-bin/carddisp.pl?gene=DCTN1
NOS1	Nitric Oxide Synthase 1	Protein Coding	48	GC12M117208	19.7815074920654	https://www.genecards.org/cgi-bin/carddisp.pl?gene=NOS1
PINK1-AS	PINK1 Antisense RNA	RNA Gene	13	GC01M020642	19.7789001464844	https://www.genecards.org/cgi-bin/carddisp.pl?gene=PINK1-AS
IL13	Interleukin 13	Protein Coding	42	GC05P132656	19.7648181915283	https://www.genecards.org/cgi-bin/carddisp.pl?gene=IL13
PLD3	Phospholipase D Family Member 3	Protein Coding	41	GC19P040348	19.7068347930908	https://www.genecards.org/cgi-bin/carddisp.pl?gene=PLD3
TLR5	Toll Like Receptor 5	Protein Coding	45	GC01M223367	19.6887054443359	https://www.genecards.org/cgi-bin/carddisp.pl?gene=TLR5
HSPD1	Heat Shock Protein Family D (Hsp60) Member 1	Protein Coding	45	GC02M197486	19.6805038452148	https://www.genecards.org/cgi-bin/carddisp.pl?gene=HSPD1
CYP19A1	Cytochrome P450 Family 19 Subfamily A Member 1	Protein Coding	47	GC15M051208	19.6444225311279	https://www.genecards.org/cgi-bin/carddisp.pl?gene=CYP19A1
NFKBIA	NFKB Inhibitor Alpha	Protein Coding	48	GC14M035401	19.5960273742676	https://www.genecards.org/cgi-bin/carddisp.pl?gene=NFKBIA
KARS1	Lysyl-TRNA Synthetase 1	Protein Coding	36	GC16M075646	19.5877246856689	https://www.genecards.org/cgi-bin/carddisp.pl?gene=KARS1
ENPP1	Ectonucleotide Pyrophosphatase/Phosphodiesterase 1	Protein Coding	45	GC06P131808	19.582218170166	https://www.genecards.org/cgi-bin/carddisp.pl?gene=ENPP1
HRAS	HRas Proto-Oncogene, GTPase	Protein Coding	50	GC11M001778	19.5663967132568	https://www.genecards.org/cgi-bin/carddisp.pl?gene=HRAS
GLE1	GLE1 RNA Export Mediator	Protein Coding	39	GC09P128504	19.5581169128418	https://www.genecards.org/cgi-bin/carddisp.pl?gene=GLE1
GP1BA	Glycoprotein Ib Platelet Subunit Alpha	Protein Coding	44	GC17P004932	19.5223197937012	https://www.genecards.org/cgi-bin/carddisp.pl?gene=GP1BA
CDH1	Cadherin 1	Protein Coding	48	GC16P068737	19.5083522796631	https://www.genecards.org/cgi-bin/carddisp.pl?gene=CDH1
NTRK2	Neurotrophic Receptor Tyrosine Kinase 2	Protein Coding	51	GC09P084668	19.5056400299072	https://www.genecards.org/cgi-bin/carddisp.pl?gene=NTRK2
AHI1	Abelson Helper Integration Site 1	Protein Coding	40	GC06M135283	19.478307723999	https://www.genecards.org/cgi-bin/carddisp.pl?gene=AHI1
PAX2	Paired Box 2	Protein Coding	45	GC10P100735	19.4773731231689	https://www.genecards.org/cgi-bin/carddisp.pl?gene=PAX2
ARSA	Arylsulfatase A	Protein Coding	44	GC22M050622	19.442289352417	https://www.genecards.org/cgi-bin/carddisp.pl?gene=ARSA
GSTP1	Glutathione S-Transferase Pi 1	Protein Coding	48	GC11P067583	19.4384746551514	https://www.genecards.org/cgi-bin/carddisp.pl?gene=GSTP1
TERT	Telomerase Reverse Transcriptase	Protein Coding	50	GC05M001253	19.4293403625488	https://www.genecards.org/cgi-bin/carddisp.pl?gene=TERT
C4A	Complement C4A (Rodgers Blood Group)	Protein Coding	42	GC06P064159	19.3647270202637	https://www.genecards.org/cgi-bin/carddisp.pl?gene=C4A
B2M	Beta-2-Microglobulin	Protein Coding	46	GC15P044711	19.3455066680908	https://www.genecards.org/cgi-bin/carddisp.pl?gene=B2M
NOTCH3	Notch Receptor 3	Protein Coding	48	GC19M015159	19.2485008239746	https://www.genecards.org/cgi-bin/carddisp.pl?gene=NOTCH3
RRM2B	Ribonucleotide Reductase Regulatory TP53 Inducible Subunit M2B	Protein Coding	47	GC08M102204	19.20823097229	https://www.genecards.org/cgi-bin/carddisp.pl?gene=RRM2B
CDH23	Cadherin Related 23	Protein Coding	41	GC10P071396	19.2049140930176	https://www.genecards.org/cgi-bin/carddisp.pl?gene=CDH23
IQCB1	IQ Motif Containing B1	Protein Coding	40	GC03M121769	19.1698551177979	https://www.genecards.org/cgi-bin/carddisp.pl?gene=IQCB1
POLR2F	RNA Polymerase II, I And III Subunit F	Protein Coding	39	GC22P037952	19.1399402618408	https://www.genecards.org/cgi-bin/carddisp.pl?gene=POLR2F
FGFR1	Fibroblast Growth Factor Receptor 1	Protein Coding	52	GC08M038400	19.1298141479492	https://www.genecards.org/cgi-bin/carddisp.pl?gene=FGFR1
SCN1A	Sodium Voltage-Gated Channel Alpha Subunit 1	Protein Coding	45	GC02M165989	19.1192035675049	https://www.genecards.org/cgi-bin/carddisp.pl?gene=SCN1A
MT-CYB	Mitochondrially Encoded Cytochrome B	Protein Coding	31	GCMTP014749	19.1001949310303	https://www.genecards.org/cgi-bin/carddisp.pl?gene=MT-CYB
GNAS	GNAS Complex Locus	Protein Coding	49	GC20P058839	19.097038269043	https://www.genecards.org/cgi-bin/carddisp.pl?gene=GNAS
DKK1	Dickkopf WNT Signaling Pathway Inhibitor 1	Protein Coding	43	GC10P052314	19.0639781951904	https://www.genecards.org/cgi-bin/carddisp.pl?gene=DKK1
DNAJC13	DnaJ Heat Shock Protein Family (Hsp40) Member C13	Protein Coding	37	GC03P132417	19.0338687896729	https://www.genecards.org/cgi-bin/carddisp.pl?gene=DNAJC13
PRKCD	Protein Kinase C Delta	Protein Coding	52	GC03P053156	19.0249977111816	https://www.genecards.org/cgi-bin/carddisp.pl?gene=PRKCD
MT-TK	Mitochondrially Encoded TRNA-Lys (AAA/G)	RNA Gene	14	GCMTP008297	19.0216217041016	https://www.genecards.org/cgi-bin/carddisp.pl?gene=MT-TK
PRKG1	Protein Kinase CGMP-Dependent 1	Protein Coding	49	GC10P050991	19.0214805603027	https://www.genecards.org/cgi-bin/carddisp.pl?gene=PRKG1
HARS1	Histidyl-TRNA Synthetase 1	Protein Coding	35	GC05M140673	19.0180072784424	https://www.genecards.org/cgi-bin/carddisp.pl?gene=HARS1
F11	Coagulation Factor XI	Protein Coding	44	GC04P186265	19.0077075958252	https://www.genecards.org/cgi-bin/carddisp.pl?gene=F11
OLR1	Oxidized Low Density Lipoprotein Receptor 1	Protein Coding	41	GC12M017572	19.0071868896484	https://www.genecards.org/cgi-bin/carddisp.pl?gene=OLR1
DRD2	Dopamine Receptor D2	Protein Coding	48	GC11M113409	19.0066795349121	https://www.genecards.org/cgi-bin/carddisp.pl?gene=DRD2
ACTA1	Actin Alpha 1, Skeletal Muscle	Protein Coding	46	GC01M229436	18.9926338195801	https://www.genecards.org/cgi-bin/carddisp.pl?gene=ACTA1
GLB1	Galactosidase Beta 1	Protein Coding	46	GC03M032963	18.980827331543	https://www.genecards.org/cgi-bin/carddisp.pl?gene=GLB1
KRT5	Keratin 5	Protein Coding	45	GC12M052514	18.963264465332	https://www.genecards.org/cgi-bin/carddisp.pl?gene=KRT5
CCL5	C-C Motif Chemokine Ligand 5	Protein Coding	41	GC17M035871	18.9401950836182	https://www.genecards.org/cgi-bin/carddisp.pl?gene=CCL5
FBXO7	F-Box Protein 7	Protein Coding	41	GC22P032474	18.939920425415	https://www.genecards.org/cgi-bin/carddisp.pl?gene=FBXO7
HSPA4	Heat Shock Protein Family A (Hsp70) Member 4	Protein Coding	40	GC05P133051	18.9363346099854	https://www.genecards.org/cgi-bin/carddisp.pl?gene=HSPA4
IDUA	Alpha-L-Iduronidase	Protein Coding	41	GC04P000986	18.9252033233643	https://www.genecards.org/cgi-bin/carddisp.pl?gene=IDUA
JUN	Jun Proto-Oncogene, AP-1 Transcription Factor Subunit	Protein Coding	47	GC01M058780	18.9219532012939	https://www.genecards.org/cgi-bin/carddisp.pl?gene=JUN
CD40LG	CD40 Ligand	Protein Coding	45	GC0XP136649	18.910758972168	https://www.genecards.org/cgi-bin/carddisp.pl?gene=CD40LG
IL21	Interleukin 21	Protein Coding	40	GC04M122612	18.9102325439453	https://www.genecards.org/cgi-bin/carddisp.pl?gene=IL21
MMP2	Matrix Metallopeptidase 2	Protein Coding	51	GC16P055390	18.9024982452393	https://www.genecards.org/cgi-bin/carddisp.pl?gene=MMP2
CXCL10	C-X-C Motif Chemokine Ligand 10	Protein Coding	42	GC04M076021	18.9019317626953	https://www.genecards.org/cgi-bin/carddisp.pl?gene=CXCL10
GJA1	Gap Junction Protein Alpha 1	Protein Coding	49	GC06P121436	18.90185546875	https://www.genecards.org/cgi-bin/carddisp.pl?gene=GJA1
KL	Klotho	Protein Coding	43	GC13P033016	18.8571262359619	https://www.genecards.org/cgi-bin/carddisp.pl?gene=KL
SREBF1	Sterol Regulatory Element Binding Transcription Factor 1	Protein Coding	44	GC17M017810	18.8291187286377	https://www.genecards.org/cgi-bin/carddisp.pl?gene=SREBF1
CRYAB	Crystallin Alpha B	Protein Coding	43	GC11M111908	18.7921962738037	https://www.genecards.org/cgi-bin/carddisp.pl?gene=CRYAB
UBB	Ubiquitin B	Protein Coding	42	GC17P016380	18.7718391418457	https://www.genecards.org/cgi-bin/carddisp.pl?gene=UBB
DRD4	Dopamine Receptor D4	Protein Coding	45	GC11P001249	18.7555103302002	https://www.genecards.org/cgi-bin/carddisp.pl?gene=DRD4
MT-CO1	Mitochondrially Encoded Cytochrome C Oxidase I	Protein Coding	33	GCMTP005906	18.7544288635254	https://www.genecards.org/cgi-bin/carddisp.pl?gene=MT-CO1
PRKCQ	Protein Kinase C Theta	Protein Coding	48	GC10M006393	18.7495403289795	https://www.genecards.org/cgi-bin/carddisp.pl?gene=PRKCQ
IL1R1	Interleukin 1 Receptor Type 1	Protein Coding	43	GC02P102136	18.7348175048828	https://www.genecards.org/cgi-bin/carddisp.pl?gene=IL1R1
EIF2AK4	Eukaryotic Translation Initiation Factor 2 Alpha Kinase 4	Protein Coding	43	GC15P039934	18.7117710113525	https://www.genecards.org/cgi-bin/carddisp.pl?gene=EIF2AK4
MAOA	Monoamine Oxidase A	Protein Coding	48	GC0XP043654	18.6963768005371	https://www.genecards.org/cgi-bin/carddisp.pl?gene=MAOA
POMC	Proopiomelanocortin	Protein Coding	45	GC02M025160	18.6613216400146	https://www.genecards.org/cgi-bin/carddisp.pl?gene=POMC
PPARA	Peroxisome Proliferator Activated Receptor Alpha	Protein Coding	44	GC22P046150	18.6470260620117	https://www.genecards.org/cgi-bin/carddisp.pl?gene=PPARA
MIR142	MicroRNA 142	RNA Gene	20	GC17M058331	18.6067733764648	https://www.genecards.org/cgi-bin/carddisp.pl?gene=MIR142
ENG	Endoglin	Protein Coding	44	GC09M127815	18.5861549377441	https://www.genecards.org/cgi-bin/carddisp.pl?gene=ENG
ATG16L1	Autophagy Related 16 Like 1	Protein Coding	41	GC02P233220	18.5592460632324	https://www.genecards.org/cgi-bin/carddisp.pl?gene=ATG16L1
DMD	Dystrophin	Protein Coding	45	GC0XM031097	18.5532836914063	https://www.genecards.org/cgi-bin/carddisp.pl?gene=DMD
PIN1	Peptidylprolyl Cis/Trans Isomerase, NIMA-Interacting 1	Protein Coding	45	GC19P009835	18.5530223846436	https://www.genecards.org/cgi-bin/carddisp.pl?gene=PIN1
MIF	Macrophage Migration Inhibitory Factor	Protein Coding	47	GC22P023894	18.549768447876	https://www.genecards.org/cgi-bin/carddisp.pl?gene=MIF
HSPG2	Heparan Sulfate Proteoglycan 2	Protein Coding	44	GC01M021822	18.5424251556396	https://www.genecards.org/cgi-bin/carddisp.pl?gene=HSPG2
BAX	BCL2 Associated X, Apoptosis Regulator	Protein Coding	47	GC19P048954	18.5210571289063	https://www.genecards.org/cgi-bin/carddisp.pl?gene=BAX
CCND1	Cyclin D1	Protein Coding	50	GC11P069641	18.5152435302734	https://www.genecards.org/cgi-bin/carddisp.pl?gene=CCND1
CRH	Corticotropin Releasing Hormone	Protein Coding	43	GC08M066176	18.4998264312744	https://www.genecards.org/cgi-bin/carddisp.pl?gene=CRH
SFTPC	Surfactant Protein C	Protein Coding	43	GC08P022156	18.4929504394531	https://www.genecards.org/cgi-bin/carddisp.pl?gene=SFTPC
NPPB	Natriuretic Peptide B	Protein Coding	42	GC01M011858	18.445255279541	https://www.genecards.org/cgi-bin/carddisp.pl?gene=NPPB
TNFRSF1B	TNF Receptor Superfamily Member 1B	Protein Coding	45	GC01P012167	18.4311256408691	https://www.genecards.org/cgi-bin/carddisp.pl?gene=TNFRSF1B
RHO	Rhodopsin	Protein Coding	45	GC03P132419	18.4062633514404	https://www.genecards.org/cgi-bin/carddisp.pl?gene=RHO
MT-ND4	Mitochondrially Encoded NADH:Ubiquinone Oxidoreductase Core Subunit 4	Protein Coding	32	GCMTP010762	18.3905582427979	https://www.genecards.org/cgi-bin/carddisp.pl?gene=MT-ND4
CSF1R	Colony Stimulating Factor 1 Receptor	Protein Coding	50	GC05M150053	18.3841457366943	https://www.genecards.org/cgi-bin/carddisp.pl?gene=CSF1R
GRIA3	Glutamate Ionotropic Receptor AMPA Type Subunit 3	Protein Coding	49	GC0XP123184	18.3773326873779	https://www.genecards.org/cgi-bin/carddisp.pl?gene=GRIA3
MYH9	Myosin Heavy Chain 9	Protein Coding	48	GC22M036281	18.376443862915	https://www.genecards.org/cgi-bin/carddisp.pl?gene=MYH9
REST	RE1 Silencing Transcription Factor	Protein Coding	43	GC04P056907	18.3187274932861	https://www.genecards.org/cgi-bin/carddisp.pl?gene=REST
ERBB3	Erb-B2 Receptor Tyrosine Kinase 3	Protein Coding	51	GC12P056756	18.3097877502441	https://www.genecards.org/cgi-bin/carddisp.pl?gene=ERBB3
ABL1	ABL Proto-Oncogene 1, Non-Receptor Tyrosine Kinase	Protein Coding	51	GC09P130713	18.2736148834229	https://www.genecards.org/cgi-bin/carddisp.pl?gene=ABL1
EPO	Erythropoietin	Protein Coding	39	GC07P100720	18.2479648590088	https://www.genecards.org/cgi-bin/carddisp.pl?gene=EPO
SOD2	Superoxide Dismutase 2	Protein Coding	48	GC06M159669	18.2084274291992	https://www.genecards.org/cgi-bin/carddisp.pl?gene=SOD2
PLAT	Plasminogen Activator, Tissue Type	Protein Coding	47	GC08M042174	18.2063980102539	https://www.genecards.org/cgi-bin/carddisp.pl?gene=PLAT
ABCB11	ATP Binding Cassette Subfamily B Member 11	Protein Coding	44	GC02M168922	18.1759967803955	https://www.genecards.org/cgi-bin/carddisp.pl?gene=ABCB11
COL4A3	Collagen Type IV Alpha 3 Chain	Protein Coding	43	GC02P227164	18.1693305969238	https://www.genecards.org/cgi-bin/carddisp.pl?gene=COL4A3
AD9	Alzheimer Disease 9	Genetic Locus	1	GC00U936676	18.1666393280029	https://www.genecards.org/cgi-bin/carddisp.pl?gene=AD9
ITCH	Itchy E3 Ubiquitin Protein Ligase	Protein Coding	44	GC20P034363	18.1665782928467	https://www.genecards.org/cgi-bin/carddisp.pl?gene=ITCH
PEX6	Peroxisomal Biogenesis Factor 6	Protein Coding	41	GC06M042963	18.1372528076172	https://www.genecards.org/cgi-bin/carddisp.pl?gene=PEX6
HLA-DPB1	Major Histocompatibility Complex, Class II, DP Beta 1	Protein Coding	42	GC06P064174	18.0939598083496	https://www.genecards.org/cgi-bin/carddisp.pl?gene=HLA-DPB1
MT-TL1	Mitochondrially Encoded TRNA-Leu (UUA/G) 1	RNA Gene	15	GCMTP003232	18.0824375152588	https://www.genecards.org/cgi-bin/carddisp.pl?gene=MT-TL1
PMM2	Phosphomannomutase 2	Protein Coding	44	GC16P008788	18.0635089874268	https://www.genecards.org/cgi-bin/carddisp.pl?gene=PMM2
RUNX1	RUNX Family Transcription Factor 1	Protein Coding	47	GC21M034787	18.0605239868164	https://www.genecards.org/cgi-bin/carddisp.pl?gene=RUNX1
ALOX5	Arachidonate 5-Lipoxygenase	Protein Coding	47	GC10P045374	18.0487213134766	https://www.genecards.org/cgi-bin/carddisp.pl?gene=ALOX5
PRMT7	Protein Arginine Methyltransferase 7	Protein Coding	43	GC16P068396	17.9863624572754	https://www.genecards.org/cgi-bin/carddisp.pl?gene=PRMT7
MIR93	MicroRNA 93	RNA Gene	21	GC07M100883	17.9819660186768	https://www.genecards.org/cgi-bin/carddisp.pl?gene=MIR93
NFKB1	Nuclear Factor Kappa B Subunit 1	Protein Coding	50	GC04P102501	17.9786128997803	https://www.genecards.org/cgi-bin/carddisp.pl?gene=NFKB1
ADH1C	Alcohol Dehydrogenase 1C (Class I), Gamma Polypeptide	Protein Coding	40	GC04M099336	17.9631385803223	https://www.genecards.org/cgi-bin/carddisp.pl?gene=ADH1C
NRAS	NRAS Proto-Oncogene, GTPase	Protein Coding	47	GC01M114704	17.9600849151611	https://www.genecards.org/cgi-bin/carddisp.pl?gene=NRAS
PHKG2	Phosphorylase Kinase Catalytic Subunit Gamma 2	Protein Coding	44	GC16P036985	17.9386463165283	https://www.genecards.org/cgi-bin/carddisp.pl?gene=PHKG2
CASP1	Caspase 1	Protein Coding	48	GC11M105025	17.9025497436523	https://www.genecards.org/cgi-bin/carddisp.pl?gene=CASP1
IL12B	Interleukin 12B	Protein Coding	41	GC05M159314	17.9020652770996	https://www.genecards.org/cgi-bin/carddisp.pl?gene=IL12B
CYP46A1	Cytochrome P450 Family 46 Subfamily A Member 1	Protein Coding	40	GC14P099684	17.8857936859131	https://www.genecards.org/cgi-bin/carddisp.pl?gene=CYP46A1
VLDLR	Very Low Density Lipoprotein Receptor	Protein Coding	48	GC09P002611	17.8850269317627	https://www.genecards.org/cgi-bin/carddisp.pl?gene=VLDLR
CDKN2B-AS1	CDKN2B Antisense RNA 1	RNA Gene	21	GC09P021994	17.8588962554932	https://www.genecards.org/cgi-bin/carddisp.pl?gene=CDKN2B-AS1
ACTB	Actin Beta	Protein Coding	47	GC07M005527	17.8575325012207	https://www.genecards.org/cgi-bin/carddisp.pl?gene=ACTB
BBS1	Bardet-Biedl Syndrome 1	Protein Coding	37	GC11P067707	17.7947444915771	https://www.genecards.org/cgi-bin/carddisp.pl?gene=BBS1
ADIPOQ	Adiponectin, C1Q And Collagen Domain Containing	Protein Coding	43	GC03P186842	17.7843723297119	https://www.genecards.org/cgi-bin/carddisp.pl?gene=ADIPOQ
STAT4	Signal Transducer And Activator Of Transcription 4	Protein Coding	45	GC02M191029	17.7840404510498	https://www.genecards.org/cgi-bin/carddisp.pl?gene=STAT4
MAPK14	Mitogen-Activated Protein Kinase 14	Protein Coding	50	GC06P064281	17.7527523040771	https://www.genecards.org/cgi-bin/carddisp.pl?gene=MAPK14
FLG	Filaggrin	Protein Coding	39	GC01M152274	17.7506656646729	https://www.genecards.org/cgi-bin/carddisp.pl?gene=FLG
APOL1	Apolipoprotein L1	Protein Coding	42	GC22P036253	17.7451496124268	https://www.genecards.org/cgi-bin/carddisp.pl?gene=APOL1
NRG1	Neuregulin 1	Protein Coding	44	GC08P031639	17.742883682251	https://www.genecards.org/cgi-bin/carddisp.pl?gene=NRG1
KCNH2	Potassium Voltage-Gated Channel Subfamily H Member 2	Protein Coding	48	GC07M150944	17.7403030395508	https://www.genecards.org/cgi-bin/carddisp.pl?gene=KCNH2
WT1	WT1 Transcription Factor	Protein Coding	47	GC11M032365	17.7383155822754	https://www.genecards.org/cgi-bin/carddisp.pl?gene=WT1
CREBBP	CREB Binding Protein	Protein Coding	50	GC16M005093	17.7349891662598	https://www.genecards.org/cgi-bin/carddisp.pl?gene=CREBBP
SIGMAR1	Sigma Non-Opioid Intracellular Receptor 1	Protein Coding	45	GC09M034634	17.7248649597168	https://www.genecards.org/cgi-bin/carddisp.pl?gene=SIGMAR1
PRPS1	Phosphoribosyl Pyrophosphate Synthetase 1	Protein Coding	45	GC0XP107628	17.7244186401367	https://www.genecards.org/cgi-bin/carddisp.pl?gene=PRPS1
CALHM1	Calcium Homeostasis Modulator 1	Protein Coding	32	GC10M103454	17.7243461608887	https://www.genecards.org/cgi-bin/carddisp.pl?gene=CALHM1
SDHB	Succinate Dehydrogenase Complex Iron Sulfur Subunit B	Protein Coding	46	GC01M017541	17.7088527679443	https://www.genecards.org/cgi-bin/carddisp.pl?gene=SDHB
EDN1	Endothelin 1	Protein Coding	45	GC06P012256	17.6460247039795	https://www.genecards.org/cgi-bin/carddisp.pl?gene=EDN1
CSTB	Cystatin B	Protein Coding	45	GC21M043772	17.6292324066162	https://www.genecards.org/cgi-bin/carddisp.pl?gene=CSTB
FGF23	Fibroblast Growth Factor 23	Protein Coding	43	GC12M004368	17.626220703125	https://www.genecards.org/cgi-bin/carddisp.pl?gene=FGF23
TFAM	Transcription Factor A, Mitochondrial	Protein Coding	42	GC10P058385	17.6009979248047	https://www.genecards.org/cgi-bin/carddisp.pl?gene=TFAM
PEX7	Peroxisomal Biogenesis Factor 7	Protein Coding	41	GC06P136822	17.5945358276367	https://www.genecards.org/cgi-bin/carddisp.pl?gene=PEX7
KNG1	Kininogen 1	Protein Coding	43	GC03P186717	17.5743751525879	https://www.genecards.org/cgi-bin/carddisp.pl?gene=KNG1
RIPK1	Receptor Interacting Serine/Threonine Kinase 1	Protein Coding	47	GC06P003090	17.5700817108154	https://www.genecards.org/cgi-bin/carddisp.pl?gene=RIPK1
EDNRA	Endothelin Receptor Type A	Protein Coding	48	GC04P147480	17.5534248352051	https://www.genecards.org/cgi-bin/carddisp.pl?gene=EDNRA
CTNS	Cystinosin, Lysosomal Cystine Transporter	Protein Coding	43	GC17P003636	17.530366897583	https://www.genecards.org/cgi-bin/carddisp.pl?gene=CTNS
CLN6	CLN6 Transmembrane ER Protein	Protein Coding	36	GC15M068206	17.5234661102295	https://www.genecards.org/cgi-bin/carddisp.pl?gene=CLN6
GRIN2A	Glutamate Ionotropic Receptor NMDA Type Subunit 2A	Protein Coding	50	GC16M009753	17.5184764862061	https://www.genecards.org/cgi-bin/carddisp.pl?gene=GRIN2A
SERPINC1	Serpin Family C Member 1	Protein Coding	46	GC01M174346	17.5115394592285	https://www.genecards.org/cgi-bin/carddisp.pl?gene=SERPINC1
SLC2A1	Solute Carrier Family 2 Member 1	Protein Coding	51	GC01M042925	17.5004692077637	https://www.genecards.org/cgi-bin/carddisp.pl?gene=SLC2A1
TGFB2	Transforming Growth Factor Beta 2	Protein Coding	48	GC01P218345	17.4862880706787	https://www.genecards.org/cgi-bin/carddisp.pl?gene=TGFB2
LEPR	Leptin Receptor	Protein Coding	47	GC01P065421	17.4424648284912	https://www.genecards.org/cgi-bin/carddisp.pl?gene=LEPR
PACRG	Parkin Coregulated	Protein Coding	37	GC06P162727	17.4146499633789	https://www.genecards.org/cgi-bin/carddisp.pl?gene=PACRG
ADAMTS4	ADAM Metallopeptidase With Thrombospondin Type 1 Motif 4	Protein Coding	41	GC01M161184	17.4006309509277	https://www.genecards.org/cgi-bin/carddisp.pl?gene=ADAMTS4
H2AC18	H2A Clustered Histone 18	Protein Coding	25	GC01M150368	17.3999900817871	https://www.genecards.org/cgi-bin/carddisp.pl?gene=H2AC18
FASLG	Fas Ligand	Protein Coding	45	GC01P172628	17.3944263458252	https://www.genecards.org/cgi-bin/carddisp.pl?gene=FASLG
MIR140	MicroRNA 140	RNA Gene	22	GC16P069934	17.3810024261475	https://www.genecards.org/cgi-bin/carddisp.pl?gene=MIR140
F7	Coagulation Factor VII	Protein Coding	46	GC13P113105	17.3800354003906	https://www.genecards.org/cgi-bin/carddisp.pl?gene=F7
SPP1	Secreted Phosphoprotein 1	Protein Coding	44	GC04P087975	17.2769470214844	https://www.genecards.org/cgi-bin/carddisp.pl?gene=SPP1
RYR2	Ryanodine Receptor 2	Protein Coding	46	GC01P237042	17.2537841796875	https://www.genecards.org/cgi-bin/carddisp.pl?gene=RYR2
ATXN8OS	ATXN8 Opposite Strand LncRNA	RNA Gene	25	GC13P070107	17.2188625335693	https://www.genecards.org/cgi-bin/carddisp.pl?gene=ATXN8OS
GAB2	GRB2 Associated Binding Protein 2	Protein Coding	42	GC11M078215	17.1730995178223	https://www.genecards.org/cgi-bin/carddisp.pl?gene=GAB2
PDGFRB	Platelet Derived Growth Factor Receptor Beta	Protein Coding	52	GC05M150113	17.1537055969238	https://www.genecards.org/cgi-bin/carddisp.pl?gene=PDGFRB
ELANE	Elastase, Neutrophil Expressed	Protein Coding	44	GC19P000918	17.1383056640625	https://www.genecards.org/cgi-bin/carddisp.pl?gene=ELANE
MT-ND6	Mitochondrially Encoded NADH:Ubiquinone Oxidoreductase Core Subunit 6	Protein Coding	32	GCMTM014151	17.1236038208008	https://www.genecards.org/cgi-bin/carddisp.pl?gene=MT-ND6
ZEB2	Zinc Finger E-Box Binding Homeobox 2	Protein Coding	46	GC02M144384	17.1224460601807	https://www.genecards.org/cgi-bin/carddisp.pl?gene=ZEB2
TMEM106B	Transmembrane Protein 106B	Protein Coding	37	GC07P012222	17.1142024993896	https://www.genecards.org/cgi-bin/carddisp.pl?gene=TMEM106B
LDHA	Lactate Dehydrogenase A	Protein Coding	49	GC11P018394	17.1054668426514	https://www.genecards.org/cgi-bin/carddisp.pl?gene=LDHA
EIF2AK2	Eukaryotic Translation Initiation Factor 2 Alpha Kinase 2	Protein Coding	45	GC02M037099	17.0971012115479	https://www.genecards.org/cgi-bin/carddisp.pl?gene=EIF2AK2
CACNA1F	Calcium Voltage-Gated Channel Subunit Alpha1 F	Protein Coding	43	GC0XM049205	17.0964641571045	https://www.genecards.org/cgi-bin/carddisp.pl?gene=CACNA1F
BSND	Barttin CLCNK Type Accessory Subunit Beta	Protein Coding	39	GC01P054998	17.0865097045898	https://www.genecards.org/cgi-bin/carddisp.pl?gene=BSND
APOC1	Apolipoprotein C1	Protein Coding	39	GC19P044914	17.0676898956299	https://www.genecards.org/cgi-bin/carddisp.pl?gene=APOC1
ABCG5	ATP Binding Cassette Subfamily G Member 5	Protein Coding	43	GC02M043806	17.0567169189453	https://www.genecards.org/cgi-bin/carddisp.pl?gene=ABCG5
HP	Haptoglobin	Protein Coding	43	GC16P072089	17.0381450653076	https://www.genecards.org/cgi-bin/carddisp.pl?gene=HP
TNFAIP3	TNF Alpha Induced Protein 3	Protein Coding	46	GC06P137866	17.0259914398193	https://www.genecards.org/cgi-bin/carddisp.pl?gene=TNFAIP3
CREB1	CAMP Responsive Element Binding Protein 1	Protein Coding	47	GC02P207529	17.0138492584229	https://www.genecards.org/cgi-bin/carddisp.pl?gene=CREB1
EGF	Epidermal Growth Factor	Protein Coding	48	GC04P109912	17.0049858093262	https://www.genecards.org/cgi-bin/carddisp.pl?gene=EGF
ADAMTS13	ADAM Metallopeptidase With Thrombospondin Type 1 Motif 13	Protein Coding	45	GC09P133414	16.9980373382568	https://www.genecards.org/cgi-bin/carddisp.pl?gene=ADAMTS13
SRC	SRC Proto-Oncogene, Non-Receptor Tyrosine Kinase	Protein Coding	50	GC20P037344	16.9935817718506	https://www.genecards.org/cgi-bin/carddisp.pl?gene=SRC
THBD	Thrombomodulin	Protein Coding	42	GC20M023026	16.9715557098389	https://www.genecards.org/cgi-bin/carddisp.pl?gene=THBD
SIRT1	Sirtuin 1	Protein Coding	47	GC10P067884	16.968770980835	https://www.genecards.org/cgi-bin/carddisp.pl?gene=SIRT1
WFS1	Wolframin ER Transmembrane Glycoprotein	Protein Coding	44	GC04P006260	16.9584560394287	https://www.genecards.org/cgi-bin/carddisp.pl?gene=WFS1
NQO1	NAD(P)H Quinone Dehydrogenase 1	Protein Coding	47	GC16M069706	16.9140758514404	https://www.genecards.org/cgi-bin/carddisp.pl?gene=NQO1
MT-ND3	Mitochondrially Encoded NADH:Ubiquinone Oxidoreductase Core Subunit 3	Protein Coding	32	GCMTP010061	16.8811206817627	https://www.genecards.org/cgi-bin/carddisp.pl?gene=MT-ND3
PLA2G2A	Phospholipase A2 Group IIA	Protein Coding	45	GC01M019975	16.8731899261475	https://www.genecards.org/cgi-bin/carddisp.pl?gene=PLA2G2A
ALDH2	Aldehyde Dehydrogenase 2 Family Member	Protein Coding	48	GC12P111766	16.8562622070313	https://www.genecards.org/cgi-bin/carddisp.pl?gene=ALDH2
NDUFS4	NADH:Ubiquinone Oxidoreductase Subunit S4	Protein Coding	42	GC05P053560	16.8559398651123	https://www.genecards.org/cgi-bin/carddisp.pl?gene=NDUFS4
CXCR4	C-X-C Motif Chemokine Receptor 4	Protein Coding	50	GC02M136114	16.8540363311768	https://www.genecards.org/cgi-bin/carddisp.pl?gene=CXCR4
DNAJC5	DnaJ Heat Shock Protein Family (Hsp40) Member C5	Protein Coding	42	GC20P063895	16.7831878662109	https://www.genecards.org/cgi-bin/carddisp.pl?gene=DNAJC5
DOCK3	Dedicator Of Cytokinesis 3	Protein Coding	40	GC03P050675	16.7449131011963	https://www.genecards.org/cgi-bin/carddisp.pl?gene=DOCK3
GSR	Glutathione-Disulfide Reductase	Protein Coding	47	GC08M030678	16.7354278564453	https://www.genecards.org/cgi-bin/carddisp.pl?gene=GSR
HTRA1	HtrA Serine Peptidase 1	Protein Coding	43	GC10P122461	16.7351913452148	https://www.genecards.org/cgi-bin/carddisp.pl?gene=HTRA1
TGFBR1	Transforming Growth Factor Beta Receptor 1	Protein Coding	51	GC09P099104	16.7140274047852	https://www.genecards.org/cgi-bin/carddisp.pl?gene=TGFBR1
FTL	Ferritin Light Chain	Protein Coding	45	GC19P048965	16.6965866088867	https://www.genecards.org/cgi-bin/carddisp.pl?gene=FTL
MBL2	Mannose Binding Lectin 2	Protein Coding	45	GC10M052760	16.6890029907227	https://www.genecards.org/cgi-bin/carddisp.pl?gene=MBL2
SOS1	SOS Ras/Rac Guanine Nucleotide Exchange Factor 1	Protein Coding	46	GC02M038981	16.6782169342041	https://www.genecards.org/cgi-bin/carddisp.pl?gene=SOS1
CAPN1	Calpain 1	Protein Coding	47	GC11P067440	16.6724872589111	https://www.genecards.org/cgi-bin/carddisp.pl?gene=CAPN1
MIR22	MicroRNA 22	RNA Gene	20	GC17M001713	16.6608009338379	https://www.genecards.org/cgi-bin/carddisp.pl?gene=MIR22
PDCD1	Programmed Cell Death 1	Protein Coding	45	GC02M241849	16.6566371917725	https://www.genecards.org/cgi-bin/carddisp.pl?gene=PDCD1
LMX1B	LIM Homeobox Transcription Factor 1 Beta	Protein Coding	44	GC09P126614	16.6406898498535	https://www.genecards.org/cgi-bin/carddisp.pl?gene=LMX1B
USH2A	Usherin	Protein Coding	37	GC01M215622	16.6373844146729	https://www.genecards.org/cgi-bin/carddisp.pl?gene=USH2A
NCAM1	Neural Cell Adhesion Molecule 1	Protein Coding	44	GC11P112961	16.6065864562988	https://www.genecards.org/cgi-bin/carddisp.pl?gene=NCAM1
ITM2B	Integral Membrane Protein 2B	Protein Coding	42	GC13P048233	16.6002998352051	https://www.genecards.org/cgi-bin/carddisp.pl?gene=ITM2B
TWNK	Twinkle MtDNA Helicase	Protein Coding	32	GC10P100993	16.574764251709	https://www.genecards.org/cgi-bin/carddisp.pl?gene=TWNK
CCL11	C-C Motif Chemokine Ligand 11	Protein Coding	40	GC17P034285	16.5612106323242	https://www.genecards.org/cgi-bin/carddisp.pl?gene=CCL11
MAP2K1	Mitogen-Activated Protein Kinase Kinase 1	Protein Coding	52	GC15P066386	16.5544033050537	https://www.genecards.org/cgi-bin/carddisp.pl?gene=MAP2K1
CPT2	Carnitine Palmitoyltransferase 2	Protein Coding	47	GC01P053196	16.5478057861328	https://www.genecards.org/cgi-bin/carddisp.pl?gene=CPT2
DHCR24	24-Dehydrocholesterol Reductase	Protein Coding	44	GC01M054849	16.5324783325195	https://www.genecards.org/cgi-bin/carddisp.pl?gene=DHCR24
LRAT	Lecithin Retinol Acyltransferase	Protein Coding	43	GC04P154626	16.5308856964111	https://www.genecards.org/cgi-bin/carddisp.pl?gene=LRAT
CHCHD10	Coiled-Coil-Helix-Coiled-Coil-Helix Domain Containing 10	Protein Coding	37	GC22M023765	16.5288734436035	https://www.genecards.org/cgi-bin/carddisp.pl?gene=CHCHD10
KALRN	Kalirin RhoGEF Kinase	Protein Coding	42	GC03P124033	16.5059471130371	https://www.genecards.org/cgi-bin/carddisp.pl?gene=KALRN
CASP9	Caspase 9	Protein Coding	46	GC01M015491	16.4878902435303	https://www.genecards.org/cgi-bin/carddisp.pl?gene=CASP9
SNAP25	Synaptosome Associated Protein 25	Protein Coding	48	GC20P010218	16.4819622039795	https://www.genecards.org/cgi-bin/carddisp.pl?gene=SNAP25
LTA	Lymphotoxin Alpha	Protein Coding	40	GC06P064133	16.4810562133789	https://www.genecards.org/cgi-bin/carddisp.pl?gene=LTA
ICOSLG	Inducible T Cell Costimulator Ligand	Protein Coding	37	GC21M044222	16.437183380127	https://www.genecards.org/cgi-bin/carddisp.pl?gene=ICOSLG
ZAP70	Zeta Chain Of T Cell Receptor Associated Protein Kinase 70	Protein Coding	50	GC02P097714	16.4299583435059	https://www.genecards.org/cgi-bin/carddisp.pl?gene=ZAP70
SPG7	SPG7 Matrix AAA Peptidase Subunit, Paraplegin	Protein Coding	42	GC16P090607	16.4258403778076	https://www.genecards.org/cgi-bin/carddisp.pl?gene=SPG7
MYC	MYC Proto-Oncogene, BHLH Transcription Factor	Protein Coding	49	GC08P127735	16.4146099090576	https://www.genecards.org/cgi-bin/carddisp.pl?gene=MYC
PNKP	Polynucleotide Kinase 3'-Phosphatase	Protein Coding	44	GC19M054153	16.4111137390137	https://www.genecards.org/cgi-bin/carddisp.pl?gene=PNKP
CD28	CD28 Molecule	Protein Coding	44	GC02P203706	16.3901767730713	https://www.genecards.org/cgi-bin/carddisp.pl?gene=CD28
PAH	Phenylalanine Hydroxylase	Protein Coding	47	GC12M102836	16.3586654663086	https://www.genecards.org/cgi-bin/carddisp.pl?gene=PAH
MIR320A	MicroRNA 320a	RNA Gene	20	GC08M022249	16.3194980621338	https://www.genecards.org/cgi-bin/carddisp.pl?gene=MIR320A
SDHD	Succinate Dehydrogenase Complex Subunit D	Protein Coding	43	GC11P112087	16.2948818206787	https://www.genecards.org/cgi-bin/carddisp.pl?gene=SDHD
JPH3	Junctophilin 3	Protein Coding	40	GC16P087601	16.275728225708	https://www.genecards.org/cgi-bin/carddisp.pl?gene=JPH3
GAL	Galanin And GMAP Prepropeptide	Protein Coding	42	GC11P068684	16.274829864502	https://www.genecards.org/cgi-bin/carddisp.pl?gene=GAL
GPT	Glutamic--Pyruvic Transaminase	Protein Coding	40	GC08P144502	16.2738494873047	https://www.genecards.org/cgi-bin/carddisp.pl?gene=GPT
ITGB3	Integrin Subunit Beta 3	Protein Coding	48	GC17P047709	16.273609161377	https://www.genecards.org/cgi-bin/carddisp.pl?gene=ITGB3
SCN2A	Sodium Voltage-Gated Channel Alpha Subunit 2	Protein Coding	45	GC02P165194	16.2369403839111	https://www.genecards.org/cgi-bin/carddisp.pl?gene=SCN2A
SMN2	Survival Of Motor Neuron 2, Centromeric	Protein Coding	40	GC05P070049	16.2080860137939	https://www.genecards.org/cgi-bin/carddisp.pl?gene=SMN2
CNTNAP2	Contactin Associated Protein 2	Protein Coding	42	GC07P146116	16.2041358947754	https://www.genecards.org/cgi-bin/carddisp.pl?gene=CNTNAP2
IFNGR1	Interferon Gamma Receptor 1	Protein Coding	47	GC06M137197	16.1943855285645	https://www.genecards.org/cgi-bin/carddisp.pl?gene=IFNGR1
TCF4	Transcription Factor 4	Protein Coding	45	GC18M055222	16.1923351287842	https://www.genecards.org/cgi-bin/carddisp.pl?gene=TCF4
MIR29C	MicroRNA 29c	RNA Gene	18	GC01M207802	16.1855888366699	https://www.genecards.org/cgi-bin/carddisp.pl?gene=MIR29C
GRIA1	Glutamate Ionotropic Receptor AMPA Type Subunit 1	Protein Coding	47	GC05P153467	16.17214012146	https://www.genecards.org/cgi-bin/carddisp.pl?gene=GRIA1
DPYSL2	Dihydropyrimidinase Like 2	Protein Coding	44	GC08P026514	16.1704959869385	https://www.genecards.org/cgi-bin/carddisp.pl?gene=DPYSL2
AFG3L2	AFG3 Like Matrix AAA Peptidase Subunit 2	Protein Coding	43	GC18M012328	16.1495723724365	https://www.genecards.org/cgi-bin/carddisp.pl?gene=AFG3L2
MSH2	MutS Homolog 2	Protein Coding	47	GC02P047402	16.1436176300049	https://www.genecards.org/cgi-bin/carddisp.pl?gene=MSH2
MIR122	MicroRNA 122	RNA Gene	21	GC18P058451	16.1423225402832	https://www.genecards.org/cgi-bin/carddisp.pl?gene=MIR122
SLC1A2	Solute Carrier Family 1 Member 2	Protein Coding	48	GC11M035252	16.1412734985352	https://www.genecards.org/cgi-bin/carddisp.pl?gene=SLC1A2
PRF1	Perforin 1	Protein Coding	43	GC10M070597	16.1295261383057	https://www.genecards.org/cgi-bin/carddisp.pl?gene=PRF1
BAG3	BAG Cochaperone 3	Protein Coding	43	GC10P119651	16.120735168457	https://www.genecards.org/cgi-bin/carddisp.pl?gene=BAG3
EIF4G1	Eukaryotic Translation Initiation Factor 4 Gamma 1	Protein Coding	44	GC03P184314	16.0721569061279	https://www.genecards.org/cgi-bin/carddisp.pl?gene=EIF4G1
GSK3A	Glycogen Synthase Kinase 3 Alpha	Protein Coding	47	GC19M053612	16.0436058044434	https://www.genecards.org/cgi-bin/carddisp.pl?gene=GSK3A
UBQLN1	Ubiquilin 1	Protein Coding	41	GC09M083659	16.0264129638672	https://www.genecards.org/cgi-bin/carddisp.pl?gene=UBQLN1
CLN5	CLN5 Intracellular Trafficking Protein	Protein Coding	39	GC13P076990	16.023998260498	https://www.genecards.org/cgi-bin/carddisp.pl?gene=CLN5
PDE11A	Phosphodiesterase 11A	Protein Coding	45	GC02M177624	15.9918088912964	https://www.genecards.org/cgi-bin/carddisp.pl?gene=PDE11A
MT-CO3	Mitochondrially Encoded Cytochrome C Oxidase III	Protein Coding	31	GCMTP009209	15.9730052947998	https://www.genecards.org/cgi-bin/carddisp.pl?gene=MT-CO3
HNF4A	Hepatocyte Nuclear Factor 4 Alpha	Protein Coding	49	GC20P044355	15.9561929702759	https://www.genecards.org/cgi-bin/carddisp.pl?gene=HNF4A
ADRB2	Adrenoceptor Beta 2	Protein Coding	48	GC05P148825	15.9504976272583	https://www.genecards.org/cgi-bin/carddisp.pl?gene=ADRB2
GNB4	G Protein Subunit Beta 4	Protein Coding	41	GC03M179397	15.9175033569336	https://www.genecards.org/cgi-bin/carddisp.pl?gene=GNB4
BICC1	BicC Family RNA Binding Protein 1	Protein Coding	36	GC10P058513	15.9107294082642	https://www.genecards.org/cgi-bin/carddisp.pl?gene=BICC1
CYP2E1	Cytochrome P450 Family 2 Subfamily E Member 1	Protein Coding	43	GC10P133520	15.9088726043701	https://www.genecards.org/cgi-bin/carddisp.pl?gene=CYP2E1
CD2AP	CD2 Associated Protein	Protein Coding	41	GC06P064381	15.9056720733643	https://www.genecards.org/cgi-bin/carddisp.pl?gene=CD2AP
PANK2	Pantothenate Kinase 2	Protein Coding	43	GC20P003887	15.8569660186768	https://www.genecards.org/cgi-bin/carddisp.pl?gene=PANK2
CHRNA7	Cholinergic Receptor Nicotinic Alpha 7 Subunit	Protein Coding	44	GC15P031923	15.8545618057251	https://www.genecards.org/cgi-bin/carddisp.pl?gene=CHRNA7
MIR223	MicroRNA 223	RNA Gene	21	GC0XP066018	15.8376941680908	https://www.genecards.org/cgi-bin/carddisp.pl?gene=MIR223
SNCG	Synuclein Gamma	Protein Coding	40	GC10P087739	15.8205757141113	https://www.genecards.org/cgi-bin/carddisp.pl?gene=SNCG
STXBP1	Syntaxin Binding Protein 1	Protein Coding	47	GC09P127582	15.8144817352295	https://www.genecards.org/cgi-bin/carddisp.pl?gene=STXBP1
SELE	Selectin E	Protein Coding	41	GC01M169722	15.807186126709	https://www.genecards.org/cgi-bin/carddisp.pl?gene=SELE
MIR125A	MicroRNA 125a	RNA Gene	21	GC19P051720	15.8056020736694	https://www.genecards.org/cgi-bin/carddisp.pl?gene=MIR125A
HBA1	Hemoglobin Subunit Alpha 1	Protein Coding	40	GC16P007340	15.7978248596191	https://www.genecards.org/cgi-bin/carddisp.pl?gene=HBA1
HAMP	Hepcidin Antimicrobial Peptide	Protein Coding	43	GC19P043495	15.7977056503296	https://www.genecards.org/cgi-bin/carddisp.pl?gene=HAMP
CAMK2A	Calcium/Calmodulin Dependent Protein Kinase II Alpha	Protein Coding	48	GC05M150219	15.7785758972168	https://www.genecards.org/cgi-bin/carddisp.pl?gene=CAMK2A
NRTN	Neurturin	Protein Coding	39	GC19P005805	15.7740688323975	https://www.genecards.org/cgi-bin/carddisp.pl?gene=NRTN
MAPK8	Mitogen-Activated Protein Kinase 8	Protein Coding	48	GC10P048306	15.745810508728	https://www.genecards.org/cgi-bin/carddisp.pl?gene=MAPK8
CHRNA4	Cholinergic Receptor Nicotinic Alpha 4 Subunit	Protein Coding	47	GC20M063343	15.744779586792	https://www.genecards.org/cgi-bin/carddisp.pl?gene=CHRNA4
ATP2C1	ATPase Secretory Pathway Ca2+ Transporting 1	Protein Coding	44	GC03P130850	15.7407464981079	https://www.genecards.org/cgi-bin/carddisp.pl?gene=ATP2C1
F13A1	Coagulation Factor XIII A Chain	Protein Coding	44	GC06M006144	15.6895275115967	https://www.genecards.org/cgi-bin/carddisp.pl?gene=F13A1
NR2E3	Nuclear Receptor Subfamily 2 Group E Member 3	Protein Coding	41	GC15P071792	15.6801986694336	https://www.genecards.org/cgi-bin/carddisp.pl?gene=NR2E3
GLUL	Glutamate-Ammonia Ligase	Protein Coding	47	GC01M182378	15.6427574157715	https://www.genecards.org/cgi-bin/carddisp.pl?gene=GLUL
ITGAM	Integrin Subunit Alpha M	Protein Coding	45	GC16P037014	15.6372985839844	https://www.genecards.org/cgi-bin/carddisp.pl?gene=ITGAM
EXOC3L2	Exocyst Complex Component 3 Like 2	Protein Coding	32	GC19M045212	15.6284732818604	https://www.genecards.org/cgi-bin/carddisp.pl?gene=EXOC3L2
TYR	Tyrosinase	Protein Coding	45	GC11P089177	15.6225242614746	https://www.genecards.org/cgi-bin/carddisp.pl?gene=TYR
SMC1A	Structural Maintenance Of Chromosomes 1A	Protein Coding	44	GC0XM053374	15.6058206558228	https://www.genecards.org/cgi-bin/carddisp.pl?gene=SMC1A
PRTN3	Proteinase 3	Protein Coding	43	GC19P000840	15.592698097229	https://www.genecards.org/cgi-bin/carddisp.pl?gene=PRTN3
MAP2	Microtubule Associated Protein 2	Protein Coding	41	GC02P209424	15.5852890014648	https://www.genecards.org/cgi-bin/carddisp.pl?gene=MAP2
CYP2C9	Cytochrome P450 Family 2 Subfamily C Member 9	Protein Coding	47	GC10P094938	15.573070526123	https://www.genecards.org/cgi-bin/carddisp.pl?gene=CYP2C9
F12	Coagulation Factor XII	Protein Coding	47	GC05M177402	15.5706653594971	https://www.genecards.org/cgi-bin/carddisp.pl?gene=F12
IL7R	Interleukin 7 Receptor	Protein Coding	44	GC05P035852	15.5674562454224	https://www.genecards.org/cgi-bin/carddisp.pl?gene=IL7R
ACAN	Aggrecan	Protein Coding	45	GC15P088813	15.5574159622192	https://www.genecards.org/cgi-bin/carddisp.pl?gene=ACAN
GHRL	Ghrelin And Obestatin Prepropeptide	Protein Coding	41	GC03M010285	15.5527400970459	https://www.genecards.org/cgi-bin/carddisp.pl?gene=GHRL
ITGA2B	Integrin Subunit Alpha 2b	Protein Coding	49	GC17M044568	15.5512800216675	https://www.genecards.org/cgi-bin/carddisp.pl?gene=ITGA2B
NDUFAF6	NADH:Ubiquinone Oxidoreductase Complex Assembly Factor 6	Protein Coding	33	GC08P094895	15.5496463775635	https://www.genecards.org/cgi-bin/carddisp.pl?gene=NDUFAF6
ACTG1	Actin Gamma 1	Protein Coding	48	GC17M081509	15.5416011810303	https://www.genecards.org/cgi-bin/carddisp.pl?gene=ACTG1
C1S	Complement C1s	Protein Coding	44	GC12P015386	15.5410919189453	https://www.genecards.org/cgi-bin/carddisp.pl?gene=C1S
IGF1R	Insulin Like Growth Factor 1 Receptor	Protein Coding	52	GC15P098648	15.5360145568848	https://www.genecards.org/cgi-bin/carddisp.pl?gene=IGF1R
GRK2	G Protein-Coupled Receptor Kinase 2	Protein Coding	37	GC11P067266	15.5300569534302	https://www.genecards.org/cgi-bin/carddisp.pl?gene=GRK2
DHTKD1	Dehydrogenase E1 And Transketolase Domain Containing 1	Protein Coding	41	GC10P012068	15.5044097900391	https://www.genecards.org/cgi-bin/carddisp.pl?gene=DHTKD1
IGF2R	Insulin Like Growth Factor 2 Receptor	Protein Coding	44	GC06P159969	15.4852647781372	https://www.genecards.org/cgi-bin/carddisp.pl?gene=IGF2R
APH1A	Aph-1 Homolog A, Gamma-Secretase Subunit	Protein Coding	41	GC01M150265	15.484278678894	https://www.genecards.org/cgi-bin/carddisp.pl?gene=APH1A
LIPC	Lipase C, Hepatic Type	Protein Coding	44	GC15P058410	15.460298538208	https://www.genecards.org/cgi-bin/carddisp.pl?gene=LIPC
ADA	Adenosine Deaminase	Protein Coding	49	GC20M044620	15.4559726715088	https://www.genecards.org/cgi-bin/carddisp.pl?gene=ADA
LOX	Lysyl Oxidase	Protein Coding	44	GC05M122063	15.4253244400024	https://www.genecards.org/cgi-bin/carddisp.pl?gene=LOX
CTNNA3	Catenin Alpha 3	Protein Coding	39	GC10M065912	15.4187841415405	https://www.genecards.org/cgi-bin/carddisp.pl?gene=CTNNA3
NGFR	Nerve Growth Factor Receptor	Protein Coding	43	GC17P049495	15.4023723602295	https://www.genecards.org/cgi-bin/carddisp.pl?gene=NGFR
GALNS	Galactosamine (N-Acetyl)-6-Sulfatase	Protein Coding	43	GC16M088813	15.3811511993408	https://www.genecards.org/cgi-bin/carddisp.pl?gene=GALNS
TNNI3	Troponin I3, Cardiac Type	Protein Coding	47	GC19M055151	15.3690938949585	https://www.genecards.org/cgi-bin/carddisp.pl?gene=TNNI3
C1R	Complement C1r	Protein Coding	45	GC12M007404	15.3687324523926	https://www.genecards.org/cgi-bin/carddisp.pl?gene=C1R
IL6R	Interleukin 6 Receptor	Protein Coding	47	GC01P154405	15.3604803085327	https://www.genecards.org/cgi-bin/carddisp.pl?gene=IL6R
ERCC2	ERCC Excision Repair 2, TFIIH Core Complex Helicase Subunit	Protein Coding	46	GC19M045349	15.35524559021	https://www.genecards.org/cgi-bin/carddisp.pl?gene=ERCC2
APOC3	Apolipoprotein C3	Protein Coding	42	GC11P116829	15.3333873748779	https://www.genecards.org/cgi-bin/carddisp.pl?gene=APOC3
ZFYVE26	Zinc Finger FYVE-Type Containing 26	Protein Coding	38	GC14M067727	15.3169364929199	https://www.genecards.org/cgi-bin/carddisp.pl?gene=ZFYVE26
PEX1	Peroxisomal Biogenesis Factor 1	Protein Coding	43	GC07M092487	15.3074054718018	https://www.genecards.org/cgi-bin/carddisp.pl?gene=PEX1
AQP4	Aquaporin 4	Protein Coding	44	GC18M026852	15.3072309494019	https://www.genecards.org/cgi-bin/carddisp.pl?gene=AQP4
RLBP1	Retinaldehyde Binding Protein 1	Protein Coding	43	GC15M089209	15.2966556549072	https://www.genecards.org/cgi-bin/carddisp.pl?gene=RLBP1
GPHN	Gephyrin	Protein Coding	46	GC14P066507	15.2827835083008	https://www.genecards.org/cgi-bin/carddisp.pl?gene=GPHN
IRAK1	Interleukin 1 Receptor Associated Kinase 1	Protein Coding	48	GC0XM154010	15.2641067504883	https://www.genecards.org/cgi-bin/carddisp.pl?gene=IRAK1
PTCH1	Patched 1	Protein Coding	48	GC09M095442	15.2639532089233	https://www.genecards.org/cgi-bin/carddisp.pl?gene=PTCH1
EP300	E1A Binding Protein P300	Protein Coding	49	GC22P041091	15.2563123703003	https://www.genecards.org/cgi-bin/carddisp.pl?gene=EP300
ENO1	Enolase 1	Protein Coding	45	GC01M008861	15.2528448104858	https://www.genecards.org/cgi-bin/carddisp.pl?gene=ENO1
NOTCH2	Notch Receptor 2	Protein Coding	48	GC01M119911	15.2483100891113	https://www.genecards.org/cgi-bin/carddisp.pl?gene=NOTCH2
CACNA1C	Calcium Voltage-Gated Channel Subunit Alpha1 C	Protein Coding	47	GC12P001970	15.2287178039551	https://www.genecards.org/cgi-bin/carddisp.pl?gene=CACNA1C
SH2D1A	SH2 Domain Containing 1A	Protein Coding	44	GC0XP124227	15.2229232788086	https://www.genecards.org/cgi-bin/carddisp.pl?gene=SH2D1A
SLC25A4	Solute Carrier Family 25 Member 4	Protein Coding	48	GC04P185143	15.2131423950195	https://www.genecards.org/cgi-bin/carddisp.pl?gene=SLC25A4
PNPLA3	Patatin Like Phospholipase Domain Containing 3	Protein Coding	39	GC22P043923	15.2091760635376	https://www.genecards.org/cgi-bin/carddisp.pl?gene=PNPLA3
NTF3	Neurotrophin 3	Protein Coding	40	GC12P005432	15.2064571380615	https://www.genecards.org/cgi-bin/carddisp.pl?gene=NTF3
F3	Coagulation Factor III, Tissue Factor	Protein Coding	43	GC01M094532	15.2030906677246	https://www.genecards.org/cgi-bin/carddisp.pl?gene=F3
HSPA5	Heat Shock Protein Family A (Hsp70) Member 5	Protein Coding	45	GC09M125234	15.1925258636475	https://www.genecards.org/cgi-bin/carddisp.pl?gene=HSPA5
SETBP1	SET Binding Protein 1	Protein Coding	40	GC18P044680	15.1919298171997	https://www.genecards.org/cgi-bin/carddisp.pl?gene=SETBP1
MFSD8	Major Facilitator Superfamily Domain Containing 8	Protein Coding	35	GC04M127917	15.1898078918457	https://www.genecards.org/cgi-bin/carddisp.pl?gene=MFSD8
EMD	Emerin	Protein Coding	43	GC0XP154379	15.1828022003174	https://www.genecards.org/cgi-bin/carddisp.pl?gene=EMD
NR3C1	Nuclear Receptor Subfamily 3 Group C Member 1	Protein Coding	48	GC05M143277	15.1823844909668	https://www.genecards.org/cgi-bin/carddisp.pl?gene=NR3C1
KLK6	Kallikrein Related Peptidase 6	Protein Coding	41	GC19M050958	15.1811151504517	https://www.genecards.org/cgi-bin/carddisp.pl?gene=KLK6
PCDH11X	Protocadherin 11 X-Linked	Protein Coding	33	GC0XP091779	15.1761236190796	https://www.genecards.org/cgi-bin/carddisp.pl?gene=PCDH11X
MIR433	MicroRNA 433	RNA Gene	21	GC14P107404	15.1399850845337	https://www.genecards.org/cgi-bin/carddisp.pl?gene=MIR433
FGF2	Fibroblast Growth Factor 2	Protein Coding	45	GC04P122826	15.1204013824463	https://www.genecards.org/cgi-bin/carddisp.pl?gene=FGF2
NEK8	NIMA Related Kinase 8	Protein Coding	40	GC17P028725	15.1096429824829	https://www.genecards.org/cgi-bin/carddisp.pl?gene=NEK8
FYN	FYN Proto-Oncogene, Src Family Tyrosine Kinase	Protein Coding	45	GC06M111660	15.105619430542	https://www.genecards.org/cgi-bin/carddisp.pl?gene=FYN
CFAP410	Cilia And Flagella Associated Protein 410	Protein Coding	28	GC21M044330	15.1016254425049	https://www.genecards.org/cgi-bin/carddisp.pl?gene=CFAP410
HIF1A	Hypoxia Inducible Factor 1 Subunit Alpha	Protein Coding	45	GC14P061695	15.0824031829834	https://www.genecards.org/cgi-bin/carddisp.pl?gene=HIF1A
GRK1	G Protein-Coupled Receptor Kinase 1	Protein Coding	41	GC13P113645	15.0694198608398	https://www.genecards.org/cgi-bin/carddisp.pl?gene=GRK1
DBN1	Drebrin 1	Protein Coding	39	GC05M177456	15.0647563934326	https://www.genecards.org/cgi-bin/carddisp.pl?gene=DBN1
HNMT	Histamine N-Methyltransferase	Protein Coding	43	GC02P137964	15.0636119842529	https://www.genecards.org/cgi-bin/carddisp.pl?gene=HNMT
CHUK	Component Of Inhibitor Of Nuclear Factor Kappa B Kinase Complex	Protein Coding	50	GC10M100188	15.0551023483276	https://www.genecards.org/cgi-bin/carddisp.pl?gene=CHUK
CD79A	CD79a Molecule	Protein Coding	44	GC19P041877	15.0522747039795	https://www.genecards.org/cgi-bin/carddisp.pl?gene=CD79A
MSH6	MutS Homolog 6	Protein Coding	48	GC02P047695	15.0345916748047	https://www.genecards.org/cgi-bin/carddisp.pl?gene=MSH6
ACTC1	Actin Alpha Cardiac Muscle 1	Protein Coding	41	GC15M034790	15.0242958068848	https://www.genecards.org/cgi-bin/carddisp.pl?gene=ACTC1
RBCK1	RANBP2-Type And C3HC4-Type Zinc Finger Containing 1	Protein Coding	41	GC20P000407	15.0161762237549	https://www.genecards.org/cgi-bin/carddisp.pl?gene=RBCK1
APLP2	Amyloid Beta Precursor Like Protein 2	Protein Coding	41	GC11P130069	14.9967880249023	https://www.genecards.org/cgi-bin/carddisp.pl?gene=APLP2
PVALB	Parvalbumin	Protein Coding	37	GC22M036800	14.9944801330566	https://www.genecards.org/cgi-bin/carddisp.pl?gene=PVALB
LRP6	LDL Receptor Related Protein 6	Protein Coding	47	GC12M017600	14.9893674850464	https://www.genecards.org/cgi-bin/carddisp.pl?gene=LRP6
NR1H4	Nuclear Receptor Subfamily 1 Group H Member 4	Protein Coding	47	GC12P100473	14.9251279830933	https://www.genecards.org/cgi-bin/carddisp.pl?gene=NR1H4
DPP4	Dipeptidyl Peptidase 4	Protein Coding	47	GC02M161992	14.9165458679199	https://www.genecards.org/cgi-bin/carddisp.pl?gene=DPP4
CHI3L1	Chitinase 3 Like 1	Protein Coding	42	GC01M203148	14.8895111083984	https://www.genecards.org/cgi-bin/carddisp.pl?gene=CHI3L1
VPS26A	VPS26, Retromer Complex Component A	Protein Coding	37	GC10P069123	14.8857269287109	https://www.genecards.org/cgi-bin/carddisp.pl?gene=VPS26A
GCH1	GTP Cyclohydrolase 1	Protein Coding	45	GC14M054842	14.879412651062	https://www.genecards.org/cgi-bin/carddisp.pl?gene=GCH1
PDE4D	Phosphodiesterase 4D	Protein Coding	47	GC05M058969	14.869345664978	https://www.genecards.org/cgi-bin/carddisp.pl?gene=PDE4D
VCAM1	Vascular Cell Adhesion Molecule 1	Protein Coding	43	GC01P100719	14.8693323135376	https://www.genecards.org/cgi-bin/carddisp.pl?gene=VCAM1
FARSB	Phenylalanyl-TRNA Synthetase Subunit Beta	Protein Coding	41	GC02M222570	14.865930557251	https://www.genecards.org/cgi-bin/carddisp.pl?gene=FARSB
P2RY12	Purinergic Receptor P2Y12	Protein Coding	47	GC03M151336	14.8544435501099	https://www.genecards.org/cgi-bin/carddisp.pl?gene=P2RY12
DNM1	Dynamin 1	Protein Coding	49	GC09P128191	14.8240127563477	https://www.genecards.org/cgi-bin/carddisp.pl?gene=DNM1
COG2	Component Of Oligomeric Golgi Complex 2	Protein Coding	40	GC01P230642	14.8176126480103	https://www.genecards.org/cgi-bin/carddisp.pl?gene=COG2
PKP2	Plakophilin 2	Protein Coding	44	GC12M032790	14.8028287887573	https://www.genecards.org/cgi-bin/carddisp.pl?gene=PKP2
ARSB	Arylsulfatase B	Protein Coding	42	GC05M078777	14.7823696136475	https://www.genecards.org/cgi-bin/carddisp.pl?gene=ARSB
RPGR	Retinitis Pigmentosa GTPase Regulator	Protein Coding	40	GC0XM038269	14.7608432769775	https://www.genecards.org/cgi-bin/carddisp.pl?gene=RPGR
GLUD2	Glutamate Dehydrogenase 2	Protein Coding	41	GC0XP121047	14.727258682251	https://www.genecards.org/cgi-bin/carddisp.pl?gene=GLUD2
TNFSF11	TNF Superfamily Member 11	Protein Coding	45	GC13P042562	14.7168321609497	https://www.genecards.org/cgi-bin/carddisp.pl?gene=TNFSF11
CDH2	Cadherin 2	Protein Coding	50	GC18M027950	14.7070999145508	https://www.genecards.org/cgi-bin/carddisp.pl?gene=CDH2
LMNB1	Lamin B1	Protein Coding	46	GC05P126776	14.7048873901367	https://www.genecards.org/cgi-bin/carddisp.pl?gene=LMNB1
CSF3	Colony Stimulating Factor 3	Protein Coding	37	GC17P040015	14.6783056259155	https://www.genecards.org/cgi-bin/carddisp.pl?gene=CSF3
IGF2	Insulin Like Growth Factor 2	Protein Coding	45	GC11M002130	14.6589250564575	https://www.genecards.org/cgi-bin/carddisp.pl?gene=IGF2
FGA	Fibrinogen Alpha Chain	Protein Coding	45	GC04M154583	14.6535577774048	https://www.genecards.org/cgi-bin/carddisp.pl?gene=FGA
ABCC8	ATP Binding Cassette Subfamily C Member 8	Protein Coding	44	GC11M017392	14.6035947799683	https://www.genecards.org/cgi-bin/carddisp.pl?gene=ABCC8
DLG4	Discs Large MAGUK Scaffold Protein 4	Protein Coding	46	GC17M007189	14.6011714935303	https://www.genecards.org/cgi-bin/carddisp.pl?gene=DLG4
DES	Desmin	Protein Coding	45	GC02P219418	14.5830144882202	https://www.genecards.org/cgi-bin/carddisp.pl?gene=DES
HSPA1A	Heat Shock Protein Family A (Hsp70) Member 1A	Protein Coding	43	GC06P064154	14.5757036209106	https://www.genecards.org/cgi-bin/carddisp.pl?gene=HSPA1A
CSF2	Colony Stimulating Factor 2	Protein Coding	41	GC05P132073	14.5674676895142	https://www.genecards.org/cgi-bin/carddisp.pl?gene=CSF2
BECN1	Beclin 1	Protein Coding	44	GC17M042810	14.5646495819092	https://www.genecards.org/cgi-bin/carddisp.pl?gene=BECN1
ALPL	Alkaline Phosphatase, Biomineralization Associated	Protein Coding	48	GC01P021508	14.5316581726074	https://www.genecards.org/cgi-bin/carddisp.pl?gene=ALPL
GAD2	Glutamate Decarboxylase 2	Protein Coding	44	GC10P026216	14.5011978149414	https://www.genecards.org/cgi-bin/carddisp.pl?gene=GAD2
STH	Saitohin	Protein Coding	28	GC17P045999	14.4899101257324	https://www.genecards.org/cgi-bin/carddisp.pl?gene=STH
SYK	Spleen Associated Tyrosine Kinase	Protein Coding	48	GC09P091608	14.4828538894653	https://www.genecards.org/cgi-bin/carddisp.pl?gene=SYK
KCNV2	Potassium Voltage-Gated Channel Modifier Subfamily V Member 2	Protein Coding	40	GC09P002717	14.4779663085938	https://www.genecards.org/cgi-bin/carddisp.pl?gene=KCNV2
MITF	Melanocyte Inducing Transcription Factor	Protein Coding	46	GC03P069788	14.4744863510132	https://www.genecards.org/cgi-bin/carddisp.pl?gene=MITF
IFNA1	Interferon Alpha 1	Protein Coding	37	GC09P021551	14.4722204208374	https://www.genecards.org/cgi-bin/carddisp.pl?gene=IFNA1
VPS13B	Vacuolar Protein Sorting 13 Homolog B	Protein Coding	37	GC08P099011	14.462986946106	https://www.genecards.org/cgi-bin/carddisp.pl?gene=VPS13B
BMP2	Bone Morphogenetic Protein 2	Protein Coding	44	GC20P006696	14.4542932510376	https://www.genecards.org/cgi-bin/carddisp.pl?gene=BMP2
AGTR2	Angiotensin II Receptor Type 2	Protein Coding	41	GC0XP116170	14.4431591033936	https://www.genecards.org/cgi-bin/carddisp.pl?gene=AGTR2
F10	Coagulation Factor X	Protein Coding	47	GC13P113122	14.4428300857544	https://www.genecards.org/cgi-bin/carddisp.pl?gene=F10
CCR1	C-C Motif Chemokine Receptor 1	Protein Coding	43	GC03M046218	14.4422817230225	https://www.genecards.org/cgi-bin/carddisp.pl?gene=CCR1
GUSB	Glucuronidase Beta	Protein Coding	45	GC07M065960	14.4368782043457	https://www.genecards.org/cgi-bin/carddisp.pl?gene=GUSB
SGPL1	Sphingosine-1-Phosphate Lyase 1	Protein Coding	43	GC10P070815	14.436695098877	https://www.genecards.org/cgi-bin/carddisp.pl?gene=SGPL1
PCSK9	Proprotein Convertase Subtilisin/Kexin Type 9	Protein Coding	48	GC01P055039	14.4362697601318	https://www.genecards.org/cgi-bin/carddisp.pl?gene=PCSK9
IL12A	Interleukin 12A	Protein Coding	41	GC03P159988	14.4327621459961	https://www.genecards.org/cgi-bin/carddisp.pl?gene=IL12A
PKD2L1	Polycystin 2 Like 1, Transient Receptor Potential Cation Channel	Protein Coding	40	GC10M100288	14.4229621887207	https://www.genecards.org/cgi-bin/carddisp.pl?gene=PKD2L1
UBC	Ubiquitin C	Protein Coding	41	GC12M124911	14.4214735031128	https://www.genecards.org/cgi-bin/carddisp.pl?gene=UBC
SPATA22	Spermatogenesis Associated 22	Protein Coding	34	GC17M003440	14.4062995910645	https://www.genecards.org/cgi-bin/carddisp.pl?gene=SPATA22
MYLK	Myosin Light Chain Kinase	Protein Coding	51	GC03M123610	14.3949670791626	https://www.genecards.org/cgi-bin/carddisp.pl?gene=MYLK
MAP1B	Microtubule Associated Protein 1B	Protein Coding	43	GC05P072107	14.3872156143188	https://www.genecards.org/cgi-bin/carddisp.pl?gene=MAP1B
MT3	Metallothionein 3	Protein Coding	38	GC16P056589	14.3795223236084	https://www.genecards.org/cgi-bin/carddisp.pl?gene=MT3
CYCS	Cytochrome C, Somatic	Protein Coding	47	GC07M025118	14.3749570846558	https://www.genecards.org/cgi-bin/carddisp.pl?gene=CYCS
MKKS	MKKS Centrosomal Shuttling Protein	Protein Coding	38	GC20M010424	14.3738355636597	https://www.genecards.org/cgi-bin/carddisp.pl?gene=MKKS
RCAN1	Regulator Of Calcineurin 1	Protein Coding	41	GC21M034513	14.3552732467651	https://www.genecards.org/cgi-bin/carddisp.pl?gene=RCAN1
PLG	Plasminogen	Protein Coding	47	GC06P160702	14.3440246582031	https://www.genecards.org/cgi-bin/carddisp.pl?gene=PLG
CASP7	Caspase 7	Protein Coding	48	GC10P113679	14.3430213928223	https://www.genecards.org/cgi-bin/carddisp.pl?gene=CASP7
SERPINI1	Serpin Family I Member 1	Protein Coding	44	GC03P167735	14.3396453857422	https://www.genecards.org/cgi-bin/carddisp.pl?gene=SERPINI1
CLCN7	Chloride Voltage-Gated Channel 7	Protein Coding	44	GC16M001444	14.332859992981	https://www.genecards.org/cgi-bin/carddisp.pl?gene=CLCN7
APOD	Apolipoprotein D	Protein Coding	41	GC03M195568	14.3240451812744	https://www.genecards.org/cgi-bin/carddisp.pl?gene=APOD
PDYN	Prodynorphin	Protein Coding	42	GC20M001978	14.3167200088501	https://www.genecards.org/cgi-bin/carddisp.pl?gene=PDYN
RHOA	Ras Homolog Family Member A	Protein Coding	45	GC03M049359	14.3154106140137	https://www.genecards.org/cgi-bin/carddisp.pl?gene=RHOA
PRKACA	Protein Kinase CAMP-Activated Catalytic Subunit Alpha	Protein Coding	50	GC19M014256	14.293384552002	https://www.genecards.org/cgi-bin/carddisp.pl?gene=PRKACA
TFRC	Transferrin Receptor	Protein Coding	46	GC03M196027	14.287410736084	https://www.genecards.org/cgi-bin/carddisp.pl?gene=TFRC
PIK3R1	Phosphoinositide-3-Kinase Regulatory Subunit 1	Protein Coding	49	GC05P068215	14.2858085632324	https://www.genecards.org/cgi-bin/carddisp.pl?gene=PIK3R1
MAPK8IP1	Mitogen-Activated Protein Kinase 8 Interacting Protein 1	Protein Coding	44	GC11P046232	14.2848148345947	https://www.genecards.org/cgi-bin/carddisp.pl?gene=MAPK8IP1
CHRNB2	Cholinergic Receptor Nicotinic Beta 2 Subunit	Protein Coding	43	GC01P154568	14.2835960388184	https://www.genecards.org/cgi-bin/carddisp.pl?gene=CHRNB2
BTNL2	Butyrophilin Like 2	Protein Coding	37	GC06M032393	14.2757148742676	https://www.genecards.org/cgi-bin/carddisp.pl?gene=BTNL2
VAPB	VAMP Associated Protein B And C	Protein Coding	43	GC20P058389	14.2718667984009	https://www.genecards.org/cgi-bin/carddisp.pl?gene=VAPB
BCL2	BCL2 Apoptosis Regulator	Protein Coding	48	GC18M063123	14.2706565856934	https://www.genecards.org/cgi-bin/carddisp.pl?gene=BCL2
JCAD	Junctional Cadherin 5 Associated	Protein Coding	24	GC10M030012	14.2516117095947	https://www.genecards.org/cgi-bin/carddisp.pl?gene=JCAD
TIMP1	TIMP Metallopeptidase Inhibitor 1	Protein Coding	42	GC0XP047583	14.247275352478	https://www.genecards.org/cgi-bin/carddisp.pl?gene=TIMP1
AQP1	Aquaporin 1 (Colton Blood Group)	Protein Coding	44	GC07P030911	14.2367496490479	https://www.genecards.org/cgi-bin/carddisp.pl?gene=AQP1
SLC1A3	Solute Carrier Family 1 Member 3	Protein Coding	49	GC05P036629	14.2362146377563	https://www.genecards.org/cgi-bin/carddisp.pl?gene=SLC1A3
CALR	Calreticulin	Protein Coding	48	GC19P012938	14.2210674285889	https://www.genecards.org/cgi-bin/carddisp.pl?gene=CALR
MAPK10	Mitogen-Activated Protein Kinase 10	Protein Coding	49	GC04M085990	14.2135677337646	https://www.genecards.org/cgi-bin/carddisp.pl?gene=MAPK10
MPL	MPL Proto-Oncogene, Thrombopoietin Receptor	Protein Coding	45	GC01P043337	14.1977872848511	https://www.genecards.org/cgi-bin/carddisp.pl?gene=MPL
PTH	Parathyroid Hormone	Protein Coding	44	GC11M013492	14.179817199707	https://www.genecards.org/cgi-bin/carddisp.pl?gene=PTH
FOLH1	Folate Hydrolase 1	Protein Coding	45	GC11M077013	14.173168182373	https://www.genecards.org/cgi-bin/carddisp.pl?gene=FOLH1
MIR133B	MicroRNA 133b	RNA Gene	21	GC06P052148	14.1651277542114	https://www.genecards.org/cgi-bin/carddisp.pl?gene=MIR133B
PPT1	Palmitoyl-Protein Thioesterase 1	Protein Coding	44	GC01M040072	14.1587972640991	https://www.genecards.org/cgi-bin/carddisp.pl?gene=PPT1
CHEK2	Checkpoint Kinase 2	Protein Coding	51	GC22M028687	14.1570844650269	https://www.genecards.org/cgi-bin/carddisp.pl?gene=CHEK2
PAX6	Paired Box 6	Protein Coding	46	GC11M031784	14.1527376174927	https://www.genecards.org/cgi-bin/carddisp.pl?gene=PAX6
MIR182	MicroRNA 182	RNA Gene	20	GC07M129770	14.1490440368652	https://www.genecards.org/cgi-bin/carddisp.pl?gene=MIR182
XIAP	X-Linked Inhibitor Of Apoptosis	Protein Coding	47	GC0XP123859	14.147123336792	https://www.genecards.org/cgi-bin/carddisp.pl?gene=XIAP
ATP1A1	ATPase Na+/K+ Transporting Subunit Alpha 1	Protein Coding	48	GC01P116372	14.1430835723877	https://www.genecards.org/cgi-bin/carddisp.pl?gene=ATP1A1
IRGM	Immunity Related GTPase M	Protein Coding	36	GC05P150846	14.1341638565063	https://www.genecards.org/cgi-bin/carddisp.pl?gene=IRGM
PRODH	Proline Dehydrogenase 1	Protein Coding	44	GC22M018912	14.1317358016968	https://www.genecards.org/cgi-bin/carddisp.pl?gene=PRODH
PDK3	Pyruvate Dehydrogenase Kinase 3	Protein Coding	46	GC0XP024465	14.1230916976929	https://www.genecards.org/cgi-bin/carddisp.pl?gene=PDK3
APOA5	Apolipoprotein A5	Protein Coding	42	GC11M116789	14.1166229248047	https://www.genecards.org/cgi-bin/carddisp.pl?gene=APOA5
SLC5A7	Solute Carrier Family 5 Member 7	Protein Coding	41	GC02P107969	14.1141033172607	https://www.genecards.org/cgi-bin/carddisp.pl?gene=SLC5A7
ENO3	Enolase 3	Protein Coding	47	GC17P004948	14.1133728027344	https://www.genecards.org/cgi-bin/carddisp.pl?gene=ENO3
BGLAP	Bone Gamma-Carboxyglutamate Protein	Protein Coding	39	GC01P156242	14.1068592071533	https://www.genecards.org/cgi-bin/carddisp.pl?gene=BGLAP
HTR1A	5-Hydroxytryptamine Receptor 1A	Protein Coding	45	GC05M063960	14.0917434692383	https://www.genecards.org/cgi-bin/carddisp.pl?gene=HTR1A
CNTNAP1	Contactin Associated Protein 1	Protein Coding	40	GC17P042680	14.0867099761963	https://www.genecards.org/cgi-bin/carddisp.pl?gene=CNTNAP1
GNPTAB	N-Acetylglucosamine-1-Phosphate Transferase Subunits Alpha And Beta	Protein Coding	40	GC12M101745	14.0663185119629	https://www.genecards.org/cgi-bin/carddisp.pl?gene=GNPTAB
NPPA	Natriuretic Peptide A	Protein Coding	44	GC01M011846	14.0652074813843	https://www.genecards.org/cgi-bin/carddisp.pl?gene=NPPA
KIF11	Kinesin Family Member 11	Protein Coding	47	GC10P092574	14.051983833313	https://www.genecards.org/cgi-bin/carddisp.pl?gene=KIF11
SP1	Sp1 Transcription Factor	Protein Coding	43	GC12P053380	14.0458612442017	https://www.genecards.org/cgi-bin/carddisp.pl?gene=SP1
COX5A	Cytochrome C Oxidase Subunit 5A	Protein Coding	42	GC15M074919	14.0435924530029	https://www.genecards.org/cgi-bin/carddisp.pl?gene=COX5A
OPA1	OPA1 Mitochondrial Dynamin Like GTPase	Protein Coding	43	GC03P193594	14.0329961776733	https://www.genecards.org/cgi-bin/carddisp.pl?gene=OPA1
DRD1	Dopamine Receptor D1	Protein Coding	43	GC05M175440	14.023138999939	https://www.genecards.org/cgi-bin/carddisp.pl?gene=DRD1
IFIH1	Interferon Induced With Helicase C Domain 1	Protein Coding	45	GC02M162267	14.0185174942017	https://www.genecards.org/cgi-bin/carddisp.pl?gene=IFIH1
CACNA1S	Calcium Voltage-Gated Channel Subunit Alpha1 S	Protein Coding	47	GC01M201008	14.0167579650879	https://www.genecards.org/cgi-bin/carddisp.pl?gene=CACNA1S
FZD4	Frizzled Class Receptor 4	Protein Coding	48	GC11M086945	14.012921333313	https://www.genecards.org/cgi-bin/carddisp.pl?gene=FZD4
PDE8B	Phosphodiesterase 8B	Protein Coding	44	GC05P077180	14.0042324066162	https://www.genecards.org/cgi-bin/carddisp.pl?gene=PDE8B
TLR3	Toll Like Receptor 3	Protein Coding	50	GC04P186059	14.0028972625732	https://www.genecards.org/cgi-bin/carddisp.pl?gene=TLR3
RETN	Resistin	Protein Coding	41	GC19P007669	14.0009727478027	https://www.genecards.org/cgi-bin/carddisp.pl?gene=RETN
ETV6	ETS Variant Transcription Factor 6	Protein Coding	45	GC12P011649	13.9865951538086	https://www.genecards.org/cgi-bin/carddisp.pl?gene=ETV6
CRAT	Carnitine O-Acetyltransferase	Protein Coding	43	GC09M129094	13.9561719894409	https://www.genecards.org/cgi-bin/carddisp.pl?gene=CRAT
KCNJ11	Potassium Inwardly Rectifying Channel Subfamily J Member 11	Protein Coding	46	GC11M017400	13.9507503509521	https://www.genecards.org/cgi-bin/carddisp.pl?gene=KCNJ11
CFHR2	Complement Factor H Related 2	Protein Coding	36	GC01P196943	13.9489307403564	https://www.genecards.org/cgi-bin/carddisp.pl?gene=CFHR2
CLSTN1	Calsyntenin 1	Protein Coding	36	GC01M009729	13.9451389312744	https://www.genecards.org/cgi-bin/carddisp.pl?gene=CLSTN1
TET2	Tet Methylcytosine Dioxygenase 2	Protein Coding	43	GC04P105145	13.9259386062622	https://www.genecards.org/cgi-bin/carddisp.pl?gene=TET2
GLUD1	Glutamate Dehydrogenase 1	Protein Coding	48	GC10M087050	13.9211826324463	https://www.genecards.org/cgi-bin/carddisp.pl?gene=GLUD1
KIF1A	Kinesin Family Member 1A	Protein Coding	41	GC02M240713	13.9120187759399	https://www.genecards.org/cgi-bin/carddisp.pl?gene=KIF1A
GPC1	Glypican 1	Protein Coding	41	GC02P240435	13.9082088470459	https://www.genecards.org/cgi-bin/carddisp.pl?gene=GPC1
NODAL	Nodal Growth Differentiation Factor	Protein Coding	41	GC10M070431	13.9017963409424	https://www.genecards.org/cgi-bin/carddisp.pl?gene=NODAL
IRS1	Insulin Receptor Substrate 1	Protein Coding	45	GC02M226731	13.8872489929199	https://www.genecards.org/cgi-bin/carddisp.pl?gene=IRS1
MIRLET7I	MicroRNA Let-7i	RNA Gene	20	GC12P062606	13.8806581497192	https://www.genecards.org/cgi-bin/carddisp.pl?gene=MIRLET7I
FCGR2B	Fc Fragment Of IgG Receptor IIb	Protein Coding	45	GC01P161663	13.876880645752	https://www.genecards.org/cgi-bin/carddisp.pl?gene=FCGR2B
FGF1	Fibroblast Growth Factor 1	Protein Coding	45	GC05M142555	13.8695201873779	https://www.genecards.org/cgi-bin/carddisp.pl?gene=FGF1
PTPRC	Protein Tyrosine Phosphatase Receptor Type C	Protein Coding	48	GC01P198607	13.8668556213379	https://www.genecards.org/cgi-bin/carddisp.pl?gene=PTPRC
UBQLN2	Ubiquilin 2	Protein Coding	41	GC0XP056563	13.8666849136353	https://www.genecards.org/cgi-bin/carddisp.pl?gene=UBQLN2
NRXN1	Neurexin 1	Protein Coding	45	GC02M049918	13.8624677658081	https://www.genecards.org/cgi-bin/carddisp.pl?gene=NRXN1
MIR30E	MicroRNA 30e	RNA Gene	21	GC01P040754	13.8609170913696	https://www.genecards.org/cgi-bin/carddisp.pl?gene=MIR30E
ASS1	Argininosuccinate Synthase 1	Protein Coding	46	GC09P130444	13.8494968414307	https://www.genecards.org/cgi-bin/carddisp.pl?gene=ASS1
GNE	Glucosamine (UDP-N-Acetyl)-2-Epimerase/N-Acetylmannosamine Kinase	Protein Coding	43	GC09M036214	13.8476877212524	https://www.genecards.org/cgi-bin/carddisp.pl?gene=GNE
CHIT1	Chitinase 1	Protein Coding	41	GC01M203181	13.8277549743652	https://www.genecards.org/cgi-bin/carddisp.pl?gene=CHIT1
MBP	Myelin Basic Protein	Protein Coding	43	GC18M076978	13.8200988769531	https://www.genecards.org/cgi-bin/carddisp.pl?gene=MBP
IAPP	Islet Amyloid Polypeptide	Protein Coding	40	GC12P021354	13.815468788147	https://www.genecards.org/cgi-bin/carddisp.pl?gene=IAPP
P4HB	Prolyl 4-Hydroxylase Subunit Beta	Protein Coding	47	GC17M081843	13.7987174987793	https://www.genecards.org/cgi-bin/carddisp.pl?gene=P4HB
HNF1A	HNF1 Homeobox A	Protein Coding	44	GC12P121026	13.7984085083008	https://www.genecards.org/cgi-bin/carddisp.pl?gene=HNF1A
DLST	Dihydrolipoamide S-Succinyltransferase	Protein Coding	44	GC14P074881	13.790810585022	https://www.genecards.org/cgi-bin/carddisp.pl?gene=DLST
DAPK1	Death Associated Protein Kinase 1	Protein Coding	47	GC09P087497	13.7816219329834	https://www.genecards.org/cgi-bin/carddisp.pl?gene=DAPK1
CD19	CD19 Molecule	Protein Coding	47	GC16P036808	13.7762861251831	https://www.genecards.org/cgi-bin/carddisp.pl?gene=CD19
HRH2	Histamine Receptor H2	Protein Coding	43	GC05P175659	13.741979598999	https://www.genecards.org/cgi-bin/carddisp.pl?gene=HRH2
PLA2G4A	Phospholipase A2 Group IVA	Protein Coding	47	GC01P186798	13.7394208908081	https://www.genecards.org/cgi-bin/carddisp.pl?gene=PLA2G4A
S100A9	S100 Calcium Binding Protein A9	Protein Coding	40	GC01P153357	13.7329025268555	https://www.genecards.org/cgi-bin/carddisp.pl?gene=S100A9
TEK	TEK Receptor Tyrosine Kinase	Protein Coding	48	GC09P027109	13.7292785644531	https://www.genecards.org/cgi-bin/carddisp.pl?gene=TEK
TSPO	Translocator Protein	Protein Coding	41	GC22P043151	13.7267255783081	https://www.genecards.org/cgi-bin/carddisp.pl?gene=TSPO
ITPR1	Inositol 1,4,5-Trisphosphate Receptor Type 1	Protein Coding	47	GC03P004486	13.7173595428467	https://www.genecards.org/cgi-bin/carddisp.pl?gene=ITPR1
MIR34C	MicroRNA 34c	RNA Gene	20	GC11P111591	13.7095031738281	https://www.genecards.org/cgi-bin/carddisp.pl?gene=MIR34C
TBC1D24	TBC1 Domain Family Member 24	Protein Coding	37	GC16P002475	13.7094602584839	https://www.genecards.org/cgi-bin/carddisp.pl?gene=TBC1D24
FKTN	Fukutin	Protein Coding	37	GC09P105558	13.706109046936	https://www.genecards.org/cgi-bin/carddisp.pl?gene=FKTN
ENO2	Enolase 2	Protein Coding	45	GC12P006913	13.6905479431152	https://www.genecards.org/cgi-bin/carddisp.pl?gene=ENO2
DISC1	DISC1 Scaffold Protein	Protein Coding	42	GC01P231626	13.6784782409668	https://www.genecards.org/cgi-bin/carddisp.pl?gene=DISC1
CBS	Cystathionine Beta-Synthase	Protein Coding	47	GC21M043053	13.6770820617676	https://www.genecards.org/cgi-bin/carddisp.pl?gene=CBS
CDK1	Cyclin Dependent Kinase 1	Protein Coding	44	GC10P060772	13.6721773147583	https://www.genecards.org/cgi-bin/carddisp.pl?gene=CDK1
LRP8	LDL Receptor Related Protein 8	Protein Coding	42	GC01M053243	13.6632242202759	https://www.genecards.org/cgi-bin/carddisp.pl?gene=LRP8
GRIA2	Glutamate Ionotropic Receptor AMPA Type Subunit 2	Protein Coding	48	GC04P157204	13.6606636047363	https://www.genecards.org/cgi-bin/carddisp.pl?gene=GRIA2
SCO1	Synthesis Of Cytochrome C Oxidase 1	Protein Coding	45	GC17M010672	13.6536674499512	https://www.genecards.org/cgi-bin/carddisp.pl?gene=SCO1
FCGR3A	Fc Fragment Of IgG Receptor IIIa	Protein Coding	42	GC01M161541	13.6416158676147	https://www.genecards.org/cgi-bin/carddisp.pl?gene=FCGR3A
TNNT2	Troponin T2, Cardiac Type	Protein Coding	47	GC01M201359	13.6154079437256	https://www.genecards.org/cgi-bin/carddisp.pl?gene=TNNT2
SPAST	Spastin	Protein Coding	39	GC02P032063	13.610631942749	https://www.genecards.org/cgi-bin/carddisp.pl?gene=SPAST
SERPINH1	Serpin Family H Member 1	Protein Coding	44	GC11P075562	13.6064929962158	https://www.genecards.org/cgi-bin/carddisp.pl?gene=SERPINH1
DCDC2	Doublecortin Domain Containing 2	Protein Coding	38	GC06M024171	13.5727567672729	https://www.genecards.org/cgi-bin/carddisp.pl?gene=DCDC2
POLR1C	RNA Polymerase I And III Subunit C	Protein Coding	41	GC06P064356	13.5613327026367	https://www.genecards.org/cgi-bin/carddisp.pl?gene=POLR1C
PTPN1	Protein Tyrosine Phosphatase Non-Receptor Type 1	Protein Coding	48	GC20P050510	13.5604362487793	https://www.genecards.org/cgi-bin/carddisp.pl?gene=PTPN1
GNB3	G Protein Subunit Beta 3	Protein Coding	45	GC12P006839	13.5487184524536	https://www.genecards.org/cgi-bin/carddisp.pl?gene=GNB3
MIR98	MicroRNA 98	RNA Gene	17	GC0XM053610	13.5448865890503	https://www.genecards.org/cgi-bin/carddisp.pl?gene=MIR98
ARID1B	AT-Rich Interaction Domain 1B	Protein Coding	43	GC06P156777	13.5419454574585	https://www.genecards.org/cgi-bin/carddisp.pl?gene=ARID1B
MT-ND4L	Mitochondrially Encoded NADH:Ubiquinone Oxidoreductase Core Subunit 4L	Protein Coding	28	GCMTP010472	13.5349140167236	https://www.genecards.org/cgi-bin/carddisp.pl?gene=MT-ND4L
APBA1	Amyloid Beta Precursor Protein Binding Family A Member 1	Protein Coding	37	GC09M069427	13.5093154907227	https://www.genecards.org/cgi-bin/carddisp.pl?gene=APBA1
HPRT1	Hypoxanthine Phosphoribosyltransferase 1	Protein Coding	46	GC0XP134460	13.501335144043	https://www.genecards.org/cgi-bin/carddisp.pl?gene=HPRT1
NR3C2	Nuclear Receptor Subfamily 3 Group C Member 2	Protein Coding	46	GC04M148078	13.5003213882446	https://www.genecards.org/cgi-bin/carddisp.pl?gene=NR3C2
COL9A2	Collagen Type IX Alpha 2 Chain	Protein Coding	41	GC01M040300	13.4974489212036	https://www.genecards.org/cgi-bin/carddisp.pl?gene=COL9A2
NFE2L2	Nuclear Factor, Erythroid 2 Like 2	Protein Coding	47	GC02M177227	13.4781227111816	https://www.genecards.org/cgi-bin/carddisp.pl?gene=NFE2L2
MEF2A	Myocyte Enhancer Factor 2A	Protein Coding	45	GC15P099565	13.4775495529175	https://www.genecards.org/cgi-bin/carddisp.pl?gene=MEF2A
COL4A2	Collagen Type IV Alpha 2 Chain	Protein Coding	43	GC13P110305	13.4750804901123	https://www.genecards.org/cgi-bin/carddisp.pl?gene=COL4A2
SLC2A2	Solute Carrier Family 2 Member 2	Protein Coding	47	GC03M171014	13.4659366607666	https://www.genecards.org/cgi-bin/carddisp.pl?gene=SLC2A2
PODXL	Podocalyxin Like	Protein Coding	41	GC07M131500	13.465274810791	https://www.genecards.org/cgi-bin/carddisp.pl?gene=PODXL
FLNC	Filamin C	Protein Coding	43	GC07P128830	13.4636945724487	https://www.genecards.org/cgi-bin/carddisp.pl?gene=FLNC
WDR45	WD Repeat Domain 45	Protein Coding	39	GC0XM049074	13.4303941726685	https://www.genecards.org/cgi-bin/carddisp.pl?gene=WDR45
MYD88	MYD88 Innate Immune Signal Transduction Adaptor	Protein Coding	47	GC03P038139	13.4164752960205	https://www.genecards.org/cgi-bin/carddisp.pl?gene=MYD88
KCNN4	Potassium Calcium-Activated Channel Subfamily N Member 4	Protein Coding	47	GC19M053693	13.4081192016602	https://www.genecards.org/cgi-bin/carddisp.pl?gene=KCNN4
MIR221	MicroRNA 221	RNA Gene	20	GC0XM045746	13.4021949768066	https://www.genecards.org/cgi-bin/carddisp.pl?gene=MIR221
MIR20A	MicroRNA 20a	RNA Gene	19	GC13P091495	13.3978700637817	https://www.genecards.org/cgi-bin/carddisp.pl?gene=MIR20A
SCO2	Synthesis Of Cytochrome C Oxidase 2	Protein Coding	43	GC22M050523	13.3792810440063	https://www.genecards.org/cgi-bin/carddisp.pl?gene=SCO2
TOR1A	Torsin Family 1 Member A	Protein Coding	43	GC09M129812	13.3781223297119	https://www.genecards.org/cgi-bin/carddisp.pl?gene=TOR1A
NDUFV1	NADH:Ubiquinone Oxidoreductase Core Subunit V1	Protein Coding	44	GC11P068012	13.3763647079468	https://www.genecards.org/cgi-bin/carddisp.pl?gene=NDUFV1
UBE3A	Ubiquitin Protein Ligase E3A	Protein Coding	46	GC15M025333	13.3702745437622	https://www.genecards.org/cgi-bin/carddisp.pl?gene=UBE3A
PTPA	Protein Phosphatase 2 Phosphatase Activator	Protein Coding	33	GC09P129111	13.3652496337891	https://www.genecards.org/cgi-bin/carddisp.pl?gene=PTPA
TPO	Thyroid Peroxidase	Protein Coding	46	GC02P001374	13.3628349304199	https://www.genecards.org/cgi-bin/carddisp.pl?gene=TPO
SEMA3C	Semaphorin 3C	Protein Coding	41	GC07M080742	13.3540000915527	https://www.genecards.org/cgi-bin/carddisp.pl?gene=SEMA3C
SDHA	Succinate Dehydrogenase Complex Flavoprotein Subunit A	Protein Coding	46	GC05P000208	13.3477869033813	https://www.genecards.org/cgi-bin/carddisp.pl?gene=SDHA
NPY	Neuropeptide Y	Protein Coding	44	GC07P024290	13.3303642272949	https://www.genecards.org/cgi-bin/carddisp.pl?gene=NPY
SYNE1	Spectrin Repeat Containing Nuclear Envelope Protein 1	Protein Coding	40	GC06M152121	13.3289670944214	https://www.genecards.org/cgi-bin/carddisp.pl?gene=SYNE1
GNB1	G Protein Subunit Beta 1	Protein Coding	44	GC01M001785	13.2896614074707	https://www.genecards.org/cgi-bin/carddisp.pl?gene=GNB1
PRND	Prion Like Protein Doppel	Protein Coding	36	GC20P004702	13.2859401702881	https://www.genecards.org/cgi-bin/carddisp.pl?gene=PRND
HADHA	Hydroxyacyl-CoA Dehydrogenase Trifunctional Multienzyme Complex Subunit Alpha	Protein Coding	44	GC02M026190	13.2848138809204	https://www.genecards.org/cgi-bin/carddisp.pl?gene=HADHA
TLR1	Toll Like Receptor 1	Protein Coding	45	GC04M038793	13.2839956283569	https://www.genecards.org/cgi-bin/carddisp.pl?gene=TLR1
CCN2	Cellular Communication Network Factor 2	Protein Coding	37	GC06M131948	13.2763738632202	https://www.genecards.org/cgi-bin/carddisp.pl?gene=CCN2
BMP6	Bone Morphogenetic Protein 6	Protein Coding	41	GC06P007726	13.2518930435181	https://www.genecards.org/cgi-bin/carddisp.pl?gene=BMP6
MT-ATP8	Mitochondrially Encoded ATP Synthase Membrane Subunit 8	Protein Coding	30	GCMTP008368	13.2434005737305	https://www.genecards.org/cgi-bin/carddisp.pl?gene=MT-ATP8
CUBN	Cubilin	Protein Coding	44	GC10M016824	13.2272815704346	https://www.genecards.org/cgi-bin/carddisp.pl?gene=CUBN
LBR	Lamin B Receptor	Protein Coding	46	GC01M225401	13.2206583023071	https://www.genecards.org/cgi-bin/carddisp.pl?gene=LBR
FOXG1	Forkhead Box G1	Protein Coding	41	GC14P028766	13.2098178863525	https://www.genecards.org/cgi-bin/carddisp.pl?gene=FOXG1
SLC19A1	Solute Carrier Family 19 Member 1	Protein Coding	45	GC21M045493	13.2092618942261	https://www.genecards.org/cgi-bin/carddisp.pl?gene=SLC19A1
CRYAA	Crystallin Alpha A	Protein Coding	43	GC21P043169	13.2077722549438	https://www.genecards.org/cgi-bin/carddisp.pl?gene=CRYAA
VSNL1	Visinin Like 1	Protein Coding	40	GC02P017539	13.2004718780518	https://www.genecards.org/cgi-bin/carddisp.pl?gene=VSNL1
TLR9	Toll Like Receptor 9	Protein Coding	43	GC03M052222	13.1948013305664	https://www.genecards.org/cgi-bin/carddisp.pl?gene=TLR9
SETX	Senataxin	Protein Coding	39	GC09M132261	13.1942567825317	https://www.genecards.org/cgi-bin/carddisp.pl?gene=SETX
COQ2	Coenzyme Q2, Polyprenyltransferase	Protein Coding	39	GC04M083261	13.1732616424561	https://www.genecards.org/cgi-bin/carddisp.pl?gene=COQ2
ATXN1	Ataxin 1	Protein Coding	42	GC06M016299	13.1725397109985	https://www.genecards.org/cgi-bin/carddisp.pl?gene=ATXN1
ESR2	Estrogen Receptor 2	Protein Coding	47	GC14M064084	13.1724643707275	https://www.genecards.org/cgi-bin/carddisp.pl?gene=ESR2
UBE2L3	Ubiquitin Conjugating Enzyme E2 L3	Protein Coding	43	GC22P021549	13.1681756973267	https://www.genecards.org/cgi-bin/carddisp.pl?gene=UBE2L3
ADNP	Activity Dependent Neuroprotector Homeobox	Protein Coding	41	GC20M050888	13.1680488586426	https://www.genecards.org/cgi-bin/carddisp.pl?gene=ADNP
PDGFRA	Platelet Derived Growth Factor Receptor Alpha	Protein Coding	52	GC04P054229	13.1636686325073	https://www.genecards.org/cgi-bin/carddisp.pl?gene=PDGFRA
CIB1	Calcium And Integrin Binding 1	Protein Coding	40	GC15M090229	13.1526203155518	https://www.genecards.org/cgi-bin/carddisp.pl?gene=CIB1
BTK	Bruton Tyrosine Kinase	Protein Coding	51	GC0XM101349	13.1424112319946	https://www.genecards.org/cgi-bin/carddisp.pl?gene=BTK
SAR1B	Secretion Associated Ras Related GTPase 1B	Protein Coding	43	GC05M134601	13.1400461196899	https://www.genecards.org/cgi-bin/carddisp.pl?gene=SAR1B
NTF4	Neurotrophin 4	Protein Coding	41	GC19M054105	13.1316871643066	https://www.genecards.org/cgi-bin/carddisp.pl?gene=NTF4
CACNA1G	Calcium Voltage-Gated Channel Subunit Alpha1 G	Protein Coding	47	GC17P050585	13.1184787750244	https://www.genecards.org/cgi-bin/carddisp.pl?gene=CACNA1G
PEX2	Peroxisomal Biogenesis Factor 2	Protein Coding	42	GC08M076980	13.1168842315674	https://www.genecards.org/cgi-bin/carddisp.pl?gene=PEX2
CALCA	Calcitonin Related Polypeptide Alpha	Protein Coding	41	GC11M014945	13.108437538147	https://www.genecards.org/cgi-bin/carddisp.pl?gene=CALCA
HLA-DRB5	Major Histocompatibility Complex, Class II, DR Beta 5	Protein Coding	39	GC06M054222	13.0964097976685	https://www.genecards.org/cgi-bin/carddisp.pl?gene=HLA-DRB5
TERC	Telomerase RNA Component	RNA Gene	28	GC03M169765	13.093770980835	https://www.genecards.org/cgi-bin/carddisp.pl?gene=TERC
CSNK1D	Casein Kinase 1 Delta	Protein Coding	48	GC17M082239	13.0921382904053	https://www.genecards.org/cgi-bin/carddisp.pl?gene=CSNK1D
SLC40A1	Solute Carrier Family 40 Member 1	Protein Coding	44	GC02M189560	13.0868663787842	https://www.genecards.org/cgi-bin/carddisp.pl?gene=SLC40A1
APBA2	Amyloid Beta Precursor Protein Binding Family A Member 2	Protein Coding	41	GC15P033913	13.0829467773438	https://www.genecards.org/cgi-bin/carddisp.pl?gene=APBA2
RUNX2	RUNX Family Transcription Factor 2	Protein Coding	46	GC06P064370	13.0786075592041	https://www.genecards.org/cgi-bin/carddisp.pl?gene=RUNX2
SLC18A3	Solute Carrier Family 18 Member A3	Protein Coding	42	GC10P049610	13.0778675079346	https://www.genecards.org/cgi-bin/carddisp.pl?gene=SLC18A3
CD14	CD14 Molecule	Protein Coding	43	GC05M140631	13.0747661590576	https://www.genecards.org/cgi-bin/carddisp.pl?gene=CD14
CHGA	Chromogranin A	Protein Coding	41	GC14P092929	13.0693302154541	https://www.genecards.org/cgi-bin/carddisp.pl?gene=CHGA
ERCC1	ERCC Excision Repair 1, Endonuclease Non-Catalytic Subunit	Protein Coding	44	GC19M053875	13.0603590011597	https://www.genecards.org/cgi-bin/carddisp.pl?gene=ERCC1
PDGFB	Platelet Derived Growth Factor Subunit B	Protein Coding	47	GC22M052513	13.0533838272095	https://www.genecards.org/cgi-bin/carddisp.pl?gene=PDGFB
HCRT	Hypocretin Neuropeptide Precursor	Protein Coding	39	GC17M042185	13.0528106689453	https://www.genecards.org/cgi-bin/carddisp.pl?gene=HCRT
SETD2	SET Domain Containing 2, Histone Lysine Methyltransferase	Protein Coding	45	GC03M047033	13.0508842468262	https://www.genecards.org/cgi-bin/carddisp.pl?gene=SETD2
BBS4	Bardet-Biedl Syndrome 4	Protein Coding	40	GC15P072686	13.0490064620972	https://www.genecards.org/cgi-bin/carddisp.pl?gene=BBS4
SFTPA2	Surfactant Protein A2	Protein Coding	40	GC10M079677	13.0466985702515	https://www.genecards.org/cgi-bin/carddisp.pl?gene=SFTPA2
PAWR	Pro-Apoptotic WT1 Regulator	Protein Coding	40	GC12M079574	13.04430103302	https://www.genecards.org/cgi-bin/carddisp.pl?gene=PAWR
CIITA	Class II Major Histocompatibility Complex Transactivator	Protein Coding	43	GC16P010879	13.0420789718628	https://www.genecards.org/cgi-bin/carddisp.pl?gene=CIITA
MSRA	Methionine Sulfoxide Reductase A	Protein Coding	41	GC08P010054	13.0399618148804	https://www.genecards.org/cgi-bin/carddisp.pl?gene=MSRA
BMP4	Bone Morphogenetic Protein 4	Protein Coding	47	GC14M053949	13.0252132415771	https://www.genecards.org/cgi-bin/carddisp.pl?gene=BMP4
SERPINF1	Serpin Family F Member 1	Protein Coding	42	GC17P001761	13.0104513168335	https://www.genecards.org/cgi-bin/carddisp.pl?gene=SERPINF1
DDC	Dopa Decarboxylase	Protein Coding	50	GC07M050458	13.0098886489868	https://www.genecards.org/cgi-bin/carddisp.pl?gene=DDC
COL6A1	Collagen Type VI Alpha 1 Chain	Protein Coding	41	GC21P045981	13.0029754638672	https://www.genecards.org/cgi-bin/carddisp.pl?gene=COL6A1
GSTO1	Glutathione S-Transferase Omega 1	Protein Coding	42	GC10P104235	12.9981985092163	https://www.genecards.org/cgi-bin/carddisp.pl?gene=GSTO1
TFCP2	Transcription Factor CP2	Protein Coding	40	GC12M051093	12.9964790344238	https://www.genecards.org/cgi-bin/carddisp.pl?gene=TFCP2
LOC108663987	Ataxin 3 Repeat Instability Region	Biological Region	2	GC14P092071	12.9867467880249	https://www.genecards.org/cgi-bin/carddisp.pl?gene=LOC108663987
DNMT1	DNA Methyltransferase 1	Protein Coding	49	GC19M010133	12.9824695587158	https://www.genecards.org/cgi-bin/carddisp.pl?gene=DNMT1
MATR3	Matrin 3	Protein Coding	41	GC05P139274	12.966911315918	https://www.genecards.org/cgi-bin/carddisp.pl?gene=MATR3
MMP13	Matrix Metallopeptidase 13	Protein Coding	48	GC11M102942	12.9638776779175	https://www.genecards.org/cgi-bin/carddisp.pl?gene=MMP13
FXN	Frataxin	Protein Coding	44	GC09P069035	12.9511861801147	https://www.genecards.org/cgi-bin/carddisp.pl?gene=FXN
MTRR	5-Methyltetrahydrofolate-Homocysteine Methyltransferase Reductase	Protein Coding	41	GC05P007851	12.9035625457764	https://www.genecards.org/cgi-bin/carddisp.pl?gene=MTRR
EPOR	Erythropoietin Receptor	Protein Coding	45	GC19M011377	12.8803558349609	https://www.genecards.org/cgi-bin/carddisp.pl?gene=EPOR
CASP6	Caspase 6	Protein Coding	47	GC04M109688	12.878438949585	https://www.genecards.org/cgi-bin/carddisp.pl?gene=CASP6
NRGN	Neurogranin	Protein Coding	37	GC11P124739	12.8607044219971	https://www.genecards.org/cgi-bin/carddisp.pl?gene=NRGN
PMPCA	Peptidase, Mitochondrial Processing Subunit Alpha	Protein Coding	43	GC09P136410	12.8588304519653	https://www.genecards.org/cgi-bin/carddisp.pl?gene=PMPCA
MIR30A	MicroRNA 30a	RNA Gene	20	GC06M071403	12.8534879684448	https://www.genecards.org/cgi-bin/carddisp.pl?gene=MIR30A
PLA2G7	Phospholipase A2 Group VII	Protein Coding	47	GC06M054479	12.8330554962158	https://www.genecards.org/cgi-bin/carddisp.pl?gene=PLA2G7
SFTPA1	Surfactant Protein A1	Protein Coding	40	GC10P088437	12.8301820755005	https://www.genecards.org/cgi-bin/carddisp.pl?gene=SFTPA1
SLC22A5	Solute Carrier Family 22 Member 5	Protein Coding	45	GC05P132369	12.8297109603882	https://www.genecards.org/cgi-bin/carddisp.pl?gene=SLC22A5
COL11A2	Collagen Type XI Alpha 2 Chain	Protein Coding	43	GC06M033162	12.8295459747314	https://www.genecards.org/cgi-bin/carddisp.pl?gene=COL11A2
CS	Citrate Synthase	Protein Coding	43	GC12M056271	12.8294944763184	https://www.genecards.org/cgi-bin/carddisp.pl?gene=CS
MARK1	Microtubule Affinity Regulating Kinase 1	Protein Coding	41	GC01P220528	12.8280506134033	https://www.genecards.org/cgi-bin/carddisp.pl?gene=MARK1
PITRM1	Pitrilysin Metallopeptidase 1	Protein Coding	39	GC10M003138	12.8256101608276	https://www.genecards.org/cgi-bin/carddisp.pl?gene=PITRM1
KCNMA1	Potassium Calcium-Activated Channel Subfamily M Alpha 1	Protein Coding	48	GC10M076869	12.7996244430542	https://www.genecards.org/cgi-bin/carddisp.pl?gene=KCNMA1
HMGB1	High Mobility Group Box 1	Protein Coding	43	GC13M030456	12.7849006652832	https://www.genecards.org/cgi-bin/carddisp.pl?gene=HMGB1
SLC18A2	Solute Carrier Family 18 Member A2	Protein Coding	45	GC10P117241	12.7809829711914	https://www.genecards.org/cgi-bin/carddisp.pl?gene=SLC18A2
DBH	Dopamine Beta-Hydroxylase	Protein Coding	48	GC09P133636	12.7631301879883	https://www.genecards.org/cgi-bin/carddisp.pl?gene=DBH
MIR27A	MicroRNA 27a	RNA Gene	22	GC19M014241	12.7628965377808	https://www.genecards.org/cgi-bin/carddisp.pl?gene=MIR27A
YARS2	Tyrosyl-TRNA Synthetase 2	Protein Coding	42	GC12M032725	12.7623090744019	https://www.genecards.org/cgi-bin/carddisp.pl?gene=YARS2
EGR1	Early Growth Response 1	Protein Coding	41	GC05P138465	12.7498416900635	https://www.genecards.org/cgi-bin/carddisp.pl?gene=EGR1
XDH	Xanthine Dehydrogenase	Protein Coding	45	GC02M031334	12.7468547821045	https://www.genecards.org/cgi-bin/carddisp.pl?gene=XDH
LOC109504728	Chromosome 9 Open Reading Frame 72 Repeat Instability Region	Biological Region	2	GC09P027595	12.7190217971802	https://www.genecards.org/cgi-bin/carddisp.pl?gene=LOC109504728
KCNIP3	Potassium Voltage-Gated Channel Interacting Protein 3	Protein Coding	37	GC02P095383	12.7115325927734	https://www.genecards.org/cgi-bin/carddisp.pl?gene=KCNIP3
STAT5B	Signal Transducer And Activator Of Transcription 5B	Protein Coding	47	GC17M042199	12.7095670700073	https://www.genecards.org/cgi-bin/carddisp.pl?gene=STAT5B
IDH1	Isocitrate Dehydrogenase (NADP(+)) 1	Protein Coding	50	GC02M208236	12.6968250274658	https://www.genecards.org/cgi-bin/carddisp.pl?gene=IDH1
U2AF1	U2 Small Nuclear RNA Auxiliary Factor 1	Protein Coding	41	GC21M043092	12.6906147003174	https://www.genecards.org/cgi-bin/carddisp.pl?gene=U2AF1
MIR9-1	MicroRNA 9-1	RNA Gene	20	GC01M156420	12.6793975830078	https://www.genecards.org/cgi-bin/carddisp.pl?gene=MIR9-1
ITGB1	Integrin Subunit Beta 1	Protein Coding	48	GC10M032909	12.6654739379883	https://www.genecards.org/cgi-bin/carddisp.pl?gene=ITGB1
PRL	Prolactin	Protein Coding	41	GC06M022287	12.6593160629272	https://www.genecards.org/cgi-bin/carddisp.pl?gene=PRL
SPTAN1	Spectrin Alpha, Non-Erythrocytic 1	Protein Coding	46	GC09P128552	12.6389741897583	https://www.genecards.org/cgi-bin/carddisp.pl?gene=SPTAN1
HTR2C	5-Hydroxytryptamine Receptor 2C	Protein Coding	46	GC0XP114584	12.6384620666504	https://www.genecards.org/cgi-bin/carddisp.pl?gene=HTR2C
GSAP	Gamma-Secretase Activating Protein	Protein Coding	31	GC07M077310	12.6022205352783	https://www.genecards.org/cgi-bin/carddisp.pl?gene=GSAP
MT-CO2	Mitochondrially Encoded Cytochrome C Oxidase II	Protein Coding	33	GCMTP007587	12.6021337509155	https://www.genecards.org/cgi-bin/carddisp.pl?gene=MT-CO2
TANGO2	Transport And Golgi Organization 2 Homolog	Protein Coding	34	GC22P020017	12.5993957519531	https://www.genecards.org/cgi-bin/carddisp.pl?gene=TANGO2
HDAC1	Histone Deacetylase 1	Protein Coding	47	GC01P032292	12.5923509597778	https://www.genecards.org/cgi-bin/carddisp.pl?gene=HDAC1
LDB3	LIM Domain Binding 3	Protein Coding	40	GC10P086666	12.5701923370361	https://www.genecards.org/cgi-bin/carddisp.pl?gene=LDB3
BCL11A	BAF Chromatin Remodeling Complex Subunit BCL11A	Protein Coding	42	GC02M060451	12.5699644088745	https://www.genecards.org/cgi-bin/carddisp.pl?gene=BCL11A
UGT1A1	UDP Glucuronosyltransferase Family 1 Member A1	Protein Coding	46	GC02P233760	12.5661039352417	https://www.genecards.org/cgi-bin/carddisp.pl?gene=UGT1A1
NEK9	NIMA Related Kinase 9	Protein Coding	44	GC14M075079	12.5651626586914	https://www.genecards.org/cgi-bin/carddisp.pl?gene=NEK9
MYL2	Myosin Light Chain 2	Protein Coding	47	GC12M110910	12.5626125335693	https://www.genecards.org/cgi-bin/carddisp.pl?gene=MYL2
RAG1	Recombination Activating 1	Protein Coding	44	GC11P036526	12.5600900650024	https://www.genecards.org/cgi-bin/carddisp.pl?gene=RAG1
GCK	Glucokinase	Protein Coding	48	GC07M044264	12.5545692443848	https://www.genecards.org/cgi-bin/carddisp.pl?gene=GCK
ACO1	Aconitase 1	Protein Coding	42	GC09P032374	12.5491142272949	https://www.genecards.org/cgi-bin/carddisp.pl?gene=ACO1
CARD8	Caspase Recruitment Domain Family Member 8	Protein Coding	39	GC19M054039	12.5461330413818	https://www.genecards.org/cgi-bin/carddisp.pl?gene=CARD8
HSP90AA1	Heat Shock Protein 90 Alpha Family Class A Member 1	Protein Coding	45	GC14M102080	12.5449905395508	https://www.genecards.org/cgi-bin/carddisp.pl?gene=HSP90AA1
FLT1	Fms Related Receptor Tyrosine Kinase 1	Protein Coding	48	GC13M028300	12.5290946960449	https://www.genecards.org/cgi-bin/carddisp.pl?gene=FLT1
LOC109461479	Huntingtin Repeat Instability Region	Biological Region	2	GC04P003074	12.5145807266235	https://www.genecards.org/cgi-bin/carddisp.pl?gene=LOC109461479
ATG5	Autophagy Related 5	Protein Coding	41	GC06M106045	12.499382019043	https://www.genecards.org/cgi-bin/carddisp.pl?gene=ATG5
PCSK1N	Proprotein Convertase Subtilisin/Kexin Type 1 Inhibitor	Protein Coding	31	GC0XM048831	12.4988613128662	https://www.genecards.org/cgi-bin/carddisp.pl?gene=PCSK1N
GMPPB	GDP-Mannose Pyrophosphorylase B	Protein Coding	41	GC03M049716	12.4779787063599	https://www.genecards.org/cgi-bin/carddisp.pl?gene=GMPPB
KCNQ2	Potassium Voltage-Gated Channel Subfamily Q Member 2	Protein Coding	47	GC20M063400	12.4752759933472	https://www.genecards.org/cgi-bin/carddisp.pl?gene=KCNQ2
DLG1	Discs Large MAGUK Scaffold Protein 1	Protein Coding	41	GC03M197042	12.4557323455811	https://www.genecards.org/cgi-bin/carddisp.pl?gene=DLG1
CH25H	Cholesterol 25-Hydroxylase	Protein Coding	35	GC10M089205	12.450174331665	https://www.genecards.org/cgi-bin/carddisp.pl?gene=CH25H
LTF	Lactotransferrin	Protein Coding	43	GC03M046435	12.447811126709	https://www.genecards.org/cgi-bin/carddisp.pl?gene=LTF
PTGS1	Prostaglandin-Endoperoxide Synthase 1	Protein Coding	44	GC09P122370	12.4426670074463	https://www.genecards.org/cgi-bin/carddisp.pl?gene=PTGS1
SOX9	SRY-Box Transcription Factor 9	Protein Coding	45	GC17P072121	12.4419384002686	https://www.genecards.org/cgi-bin/carddisp.pl?gene=SOX9
CDKN2B	Cyclin Dependent Kinase Inhibitor 2B	Protein Coding	45	GC09M022002	12.4408168792725	https://www.genecards.org/cgi-bin/carddisp.pl?gene=CDKN2B
DYSF	Dysferlin	Protein Coding	43	GC02P071453	12.4380102157593	https://www.genecards.org/cgi-bin/carddisp.pl?gene=DYSF
MIR197	MicroRNA 197	RNA Gene	18	GC01P109549	12.4248361587524	https://www.genecards.org/cgi-bin/carddisp.pl?gene=MIR197
ANG	Angiogenin	Protein Coding	43	GC14P028102	12.4227619171143	https://www.genecards.org/cgi-bin/carddisp.pl?gene=ANG
SYNGAP1	Synaptic Ras GTPase Activating Protein 1	Protein Coding	43	GC06P033419	12.4122905731201	https://www.genecards.org/cgi-bin/carddisp.pl?gene=SYNGAP1
PPP3CA	Protein Phosphatase 3 Catalytic Subunit Alpha	Protein Coding	51	GC04M101024	12.408127784729	https://www.genecards.org/cgi-bin/carddisp.pl?gene=PPP3CA
CLOCK	Clock Circadian Regulator	Protein Coding	42	GC04M055427	12.4076910018921	https://www.genecards.org/cgi-bin/carddisp.pl?gene=CLOCK
FOS	Fos Proto-Oncogene, AP-1 Transcription Factor Subunit	Protein Coding	48	GC14P075278	12.3991842269897	https://www.genecards.org/cgi-bin/carddisp.pl?gene=FOS
CHCHD2	Coiled-Coil-Helix-Coiled-Coil-Helix Domain Containing 2	Protein Coding	37	GC07M056101	12.3924608230591	https://www.genecards.org/cgi-bin/carddisp.pl?gene=CHCHD2
L1CAM	L1 Cell Adhesion Molecule	Protein Coding	45	GC0XM153864	12.3871803283691	https://www.genecards.org/cgi-bin/carddisp.pl?gene=L1CAM
SLC25A16	Solute Carrier Family 25 Member 16	Protein Coding	37	GC10M068477	12.3830900192261	https://www.genecards.org/cgi-bin/carddisp.pl?gene=SLC25A16
STK11	Serine/Threonine Kinase 11	Protein Coding	47	GC19P001177	12.3814563751221	https://www.genecards.org/cgi-bin/carddisp.pl?gene=STK11
INA	Internexin Neuronal Intermediate Filament Protein Alpha	Protein Coding	39	GC10P103277	12.3813667297363	https://www.genecards.org/cgi-bin/carddisp.pl?gene=INA
RELA	RELA Proto-Oncogene, NF-KB Subunit	Protein Coding	49	GC11M065653	12.3646898269653	https://www.genecards.org/cgi-bin/carddisp.pl?gene=RELA
NDE1	NudE Neurodevelopment Protein 1	Protein Coding	41	GC16P015933	12.3640193939209	https://www.genecards.org/cgi-bin/carddisp.pl?gene=NDE1
MYO9B	Myosin IXB	Protein Coding	43	GC19P030287	12.3620414733887	https://www.genecards.org/cgi-bin/carddisp.pl?gene=MYO9B
OTC	Ornithine Transcarbamylase	Protein Coding	45	GC0XP038353	12.3552370071411	https://www.genecards.org/cgi-bin/carddisp.pl?gene=OTC
GAD1	Glutamate Decarboxylase 1	Protein Coding	48	GC02P170813	12.3528461456299	https://www.genecards.org/cgi-bin/carddisp.pl?gene=GAD1
KITLG	KIT Ligand	Protein Coding	42	GC12M088492	12.3456630706787	https://www.genecards.org/cgi-bin/carddisp.pl?gene=KITLG
NEFM	Neurofilament Medium Chain	Protein Coding	41	GC08P024913	12.3415842056274	https://www.genecards.org/cgi-bin/carddisp.pl?gene=NEFM
SCN8A	Sodium Voltage-Gated Channel Alpha Subunit 8	Protein Coding	46	GC12P051590	12.3350963592529	https://www.genecards.org/cgi-bin/carddisp.pl?gene=SCN8A
ACTN4	Actinin Alpha 4	Protein Coding	45	GC19P038647	12.3276309967041	https://www.genecards.org/cgi-bin/carddisp.pl?gene=ACTN4
C4B	Complement C4B (Chido Blood Group)	Protein Coding	41	GC06P032014	12.3110961914063	https://www.genecards.org/cgi-bin/carddisp.pl?gene=C4B
ATF2	Activating Transcription Factor 2	Protein Coding	44	GC02M175072	12.3095321655273	https://www.genecards.org/cgi-bin/carddisp.pl?gene=ATF2
MARK4	Microtubule Affinity Regulating Kinase 4	Protein Coding	44	GC19P045079	12.3079690933228	https://www.genecards.org/cgi-bin/carddisp.pl?gene=MARK4
SPARC	Secreted Protein Acidic And Cysteine Rich	Protein Coding	48	GC05M151661	12.3055629730225	https://www.genecards.org/cgi-bin/carddisp.pl?gene=SPARC
MBD5	Methyl-CpG Binding Domain Protein 5	Protein Coding	36	GC02P148021	12.3052825927734	https://www.genecards.org/cgi-bin/carddisp.pl?gene=MBD5
SAA1	Serum Amyloid A1	Protein Coding	40	GC11P018332	12.2910385131836	https://www.genecards.org/cgi-bin/carddisp.pl?gene=SAA1
GGT1	Gamma-Glutamyltransferase 1	Protein Coding	46	GC22P024583	12.2881526947021	https://www.genecards.org/cgi-bin/carddisp.pl?gene=GGT1
GSTO2	Glutathione S-Transferase Omega 2	Protein Coding	41	GC10P104268	12.2807245254517	https://www.genecards.org/cgi-bin/carddisp.pl?gene=GSTO2
IL37	Interleukin 37	Protein Coding	35	GC02P118658	12.2542972564697	https://www.genecards.org/cgi-bin/carddisp.pl?gene=IL37
LRP2	LDL Receptor Related Protein 2	Protein Coding	45	GC02M169127	12.2396240234375	https://www.genecards.org/cgi-bin/carddisp.pl?gene=LRP2
BLMH	Bleomycin Hydrolase	Protein Coding	42	GC17M030248	12.2285270690918	https://www.genecards.org/cgi-bin/carddisp.pl?gene=BLMH
DNMT3A	DNA Methyltransferase 3 Alpha	Protein Coding	50	GC02M025228	12.2278823852539	https://www.genecards.org/cgi-bin/carddisp.pl?gene=DNMT3A
PFN1	Profilin 1	Protein Coding	45	GC17M004945	12.2263612747192	https://www.genecards.org/cgi-bin/carddisp.pl?gene=PFN1
SLC4A1	Solute Carrier Family 4 Member 1 (Diego Blood Group)	Protein Coding	45	GC17M044555	12.2222328186035	https://www.genecards.org/cgi-bin/carddisp.pl?gene=SLC4A1
GAP43	Growth Associated Protein 43	Protein Coding	41	GC03P115623	12.2188577651978	https://www.genecards.org/cgi-bin/carddisp.pl?gene=GAP43
CFB	Complement Factor B	Protein Coding	43	GC06P031945	12.2108755111694	https://www.genecards.org/cgi-bin/carddisp.pl?gene=CFB
PRKCZ	Protein Kinase C Zeta	Protein Coding	47	GC01P002050	12.2090320587158	https://www.genecards.org/cgi-bin/carddisp.pl?gene=PRKCZ
MTHFD1L	Methylenetetrahydrofolate Dehydrogenase (NADP+ Dependent) 1 Like	Protein Coding	40	GC06P150865	12.2086839675903	https://www.genecards.org/cgi-bin/carddisp.pl?gene=MTHFD1L
KDR	Kinase Insert Domain Receptor	Protein Coding	51	GC04M055078	12.2081613540649	https://www.genecards.org/cgi-bin/carddisp.pl?gene=KDR
MIR31	MicroRNA 31	RNA Gene	20	GC09M021590	12.2007236480713	https://www.genecards.org/cgi-bin/carddisp.pl?gene=MIR31
AFP	Alpha Fetoprotein	Protein Coding	43	GC04P073431	12.1985969543457	https://www.genecards.org/cgi-bin/carddisp.pl?gene=AFP
ALS2	Alsin Rho Guanine Nucleotide Exchange Factor ALS2	Protein Coding	43	GC02M201701	12.1889524459839	https://www.genecards.org/cgi-bin/carddisp.pl?gene=ALS2
BACE1-AS	BACE1 Antisense RNA	RNA Gene	13	GC11P117331	12.1826419830322	https://www.genecards.org/cgi-bin/carddisp.pl?gene=BACE1-AS
ADAR	Adenosine Deaminase RNA Specific	Protein Coding	43	GC01M154582	12.1821737289429	https://www.genecards.org/cgi-bin/carddisp.pl?gene=ADAR
MIR483	MicroRNA 483	RNA Gene	18	GC11M002255	12.1755142211914	https://www.genecards.org/cgi-bin/carddisp.pl?gene=MIR483
TAB2	TGF-Beta Activated Kinase 1 (MAP3K7) Binding Protein 2	Protein Coding	45	GC06P149218	12.1673040390015	https://www.genecards.org/cgi-bin/carddisp.pl?gene=TAB2
APLP1	Amyloid Beta Precursor Like Protein 1	Protein Coding	39	GC19P043526	12.1660041809082	https://www.genecards.org/cgi-bin/carddisp.pl?gene=APLP1
TNFSF15	TNF Superfamily Member 15	Protein Coding	43	GC09M114784	12.1639041900635	https://www.genecards.org/cgi-bin/carddisp.pl?gene=TNFSF15
TGM2	Transglutaminase 2	Protein Coding	45	GC20M038127	12.1626129150391	https://www.genecards.org/cgi-bin/carddisp.pl?gene=TGM2
EDAR	Ectodysplasin A Receptor	Protein Coding	39	GC02M108894	12.1546325683594	https://www.genecards.org/cgi-bin/carddisp.pl?gene=EDAR
MIR26B	MicroRNA 26b	RNA Gene	21	GC02P218402	12.1310024261475	https://www.genecards.org/cgi-bin/carddisp.pl?gene=MIR26B
KCNA2	Potassium Voltage-Gated Channel Subfamily A Member 2	Protein Coding	44	GC01M110519	12.1297302246094	https://www.genecards.org/cgi-bin/carddisp.pl?gene=KCNA2
SORCS3	Sortilin Related VPS10 Domain Containing Receptor 3	Protein Coding	36	GC10P104642	12.119668006897	https://www.genecards.org/cgi-bin/carddisp.pl?gene=SORCS3
CDKN1A	Cyclin Dependent Kinase Inhibitor 1A	Protein Coding	47	GC06P064289	12.1196031570435	https://www.genecards.org/cgi-bin/carddisp.pl?gene=CDKN1A
PAFAH1B1	Platelet Activating Factor Acetylhydrolase 1b Regulatory Subunit 1	Protein Coding	44	GC17P002593	12.118558883667	https://www.genecards.org/cgi-bin/carddisp.pl?gene=PAFAH1B1
PECAM1	Platelet And Endothelial Cell Adhesion Molecule 1	Protein Coding	39	GC17M064319	12.1049327850342	https://www.genecards.org/cgi-bin/carddisp.pl?gene=PECAM1
TUBA4A	Tubulin Alpha 4a	Protein Coding	44	GC02M219249	12.1008930206299	https://www.genecards.org/cgi-bin/carddisp.pl?gene=TUBA4A
MED12	Mediator Complex Subunit 12	Protein Coding	43	GC0XP071118	12.0974578857422	https://www.genecards.org/cgi-bin/carddisp.pl?gene=MED12
JAK3	Janus Kinase 3	Protein Coding	50	GC19M017824	12.0936145782471	https://www.genecards.org/cgi-bin/carddisp.pl?gene=JAK3
ATN1	Atrophin 1	Protein Coding	43	GC12P015379	12.0897026062012	https://www.genecards.org/cgi-bin/carddisp.pl?gene=ATN1
NALCN	Sodium Leak Channel, Non-Selective	Protein Coding	39	GC13M101053	12.0819244384766	https://www.genecards.org/cgi-bin/carddisp.pl?gene=NALCN
SOX2	SRY-Box Transcription Factor 2	Protein Coding	45	GC03P181711	12.0784568786621	https://www.genecards.org/cgi-bin/carddisp.pl?gene=SOX2
GPX1	Glutathione Peroxidase 1	Protein Coding	45	GC03M049665	12.0756168365479	https://www.genecards.org/cgi-bin/carddisp.pl?gene=GPX1
MEF2C	Myocyte Enhancer Factor 2C	Protein Coding	47	GC05M088718	12.0734157562256	https://www.genecards.org/cgi-bin/carddisp.pl?gene=MEF2C
HBG2	Hemoglobin Subunit Gamma 2	Protein Coding	40	GC11M005879	12.0712490081787	https://www.genecards.org/cgi-bin/carddisp.pl?gene=HBG2
C10orf55	Chromosome 10 Putative Open Reading Frame 55	RNA Gene	27	GC10M073909	12.0643787384033	https://www.genecards.org/cgi-bin/carddisp.pl?gene=C10orf55
NRP1	Neuropilin 1	Protein Coding	44	GC10M033177	12.0628089904785	https://www.genecards.org/cgi-bin/carddisp.pl?gene=NRP1
APOA2	Apolipoprotein A2	Protein Coding	42	GC01M161222	12.0602025985718	https://www.genecards.org/cgi-bin/carddisp.pl?gene=APOA2
PTGDS	Prostaglandin D2 Synthase	Protein Coding	43	GC09P137026	12.0570983886719	https://www.genecards.org/cgi-bin/carddisp.pl?gene=PTGDS
APBB2	Amyloid Beta Precursor Protein Binding Family B Member 2	Protein Coding	38	GC04M040812	12.056224822998	https://www.genecards.org/cgi-bin/carddisp.pl?gene=APBB2
NDUFV2	NADH:Ubiquinone Oxidoreductase Core Subunit V2	Protein Coding	43	GC18P009092	12.0503330230713	https://www.genecards.org/cgi-bin/carddisp.pl?gene=NDUFV2
AKR1B1	Aldo-Keto Reductase Family 1 Member B	Protein Coding	45	GC07M134442	12.0448570251465	https://www.genecards.org/cgi-bin/carddisp.pl?gene=AKR1B1
VIM	Vimentin	Protein Coding	48	GC10P017227	12.0354986190796	https://www.genecards.org/cgi-bin/carddisp.pl?gene=VIM
ANK3	Ankyrin 3	Protein Coding	41	GC10M060026	12.0326099395752	https://www.genecards.org/cgi-bin/carddisp.pl?gene=ANK3
CSF1	Colony Stimulating Factor 1	Protein Coding	41	GC01P109911	12.0299301147461	https://www.genecards.org/cgi-bin/carddisp.pl?gene=CSF1
CTSL	Cathepsin L	Protein Coding	44	GC09P087725	12.0285997390747	https://www.genecards.org/cgi-bin/carddisp.pl?gene=CTSL
IAH1	Isoamyl Acetate Hydrolyzing Esterase 1 (Putative)	Protein Coding	32	GC02P009473	12.0240421295166	https://www.genecards.org/cgi-bin/carddisp.pl?gene=IAH1
CD27	CD27 Molecule	Protein Coding	43	GC12P015335	12.0234155654907	https://www.genecards.org/cgi-bin/carddisp.pl?gene=CD27
CDKN1B	Cyclin Dependent Kinase Inhibitor 1B	Protein Coding	45	GC12P015588	12.0216445922852	https://www.genecards.org/cgi-bin/carddisp.pl?gene=CDKN1B
ALDOA	Aldolase, Fructose-Bisphosphate A	Protein Coding	47	GC16P030064	12.0141468048096	https://www.genecards.org/cgi-bin/carddisp.pl?gene=ALDOA
IL4R	Interleukin 4 Receptor	Protein Coding	45	GC16P027325	12.0116262435913	https://www.genecards.org/cgi-bin/carddisp.pl?gene=IL4R
RB1	RB Transcriptional Corepressor 1	Protein Coding	46	GC13P048303	12.0092277526855	https://www.genecards.org/cgi-bin/carddisp.pl?gene=RB1
MIR222	MicroRNA 222	RNA Gene	21	GC0XM045747	12.0070495605469	https://www.genecards.org/cgi-bin/carddisp.pl?gene=MIR222
COL18A1	Collagen Type XVIII Alpha 1 Chain	Protein Coding	43	GC21P045405	11.9967193603516	https://www.genecards.org/cgi-bin/carddisp.pl?gene=COL18A1
MAPK3	Mitogen-Activated Protein Kinase 3	Protein Coding	47	GC16M032843	11.9934282302856	https://www.genecards.org/cgi-bin/carddisp.pl?gene=MAPK3
IFNGR2	Interferon Gamma Receptor 2	Protein Coding	42	GC21P033402	11.9770956039429	https://www.genecards.org/cgi-bin/carddisp.pl?gene=IFNGR2
CR2	Complement C3d Receptor 2	Protein Coding	43	GC01P207454	11.9760246276855	https://www.genecards.org/cgi-bin/carddisp.pl?gene=CR2
MIR128-1	MicroRNA 128-1	RNA Gene	19	GC02P135665	11.9698181152344	https://www.genecards.org/cgi-bin/carddisp.pl?gene=MIR128-1
APOH	Apolipoprotein H	Protein Coding	41	GC17M066212	11.9546642303467	https://www.genecards.org/cgi-bin/carddisp.pl?gene=APOH
SLC24A4	Solute Carrier Family 24 Member 4	Protein Coding	41	GC14P092322	11.9495277404785	https://www.genecards.org/cgi-bin/carddisp.pl?gene=SLC24A4
GRIA4	Glutamate Ionotropic Receptor AMPA Type Subunit 4	Protein Coding	48	GC11P105609	11.9443264007568	https://www.genecards.org/cgi-bin/carddisp.pl?gene=GRIA4
TCTN2	Tectonic Family Member 2	Protein Coding	37	GC12P123671	11.9433479309082	https://www.genecards.org/cgi-bin/carddisp.pl?gene=TCTN2
PEX3	Peroxisomal Biogenesis Factor 3	Protein Coding	41	GC06P143450	11.9413404464722	https://www.genecards.org/cgi-bin/carddisp.pl?gene=PEX3
SERPINF2	Serpin Family F Member 2	Protein Coding	42	GC17P001742	11.9183664321899	https://www.genecards.org/cgi-bin/carddisp.pl?gene=SERPINF2
GSN	Gelsolin	Protein Coding	47	GC09P121201	11.9132785797119	https://www.genecards.org/cgi-bin/carddisp.pl?gene=GSN
SMAD2	SMAD Family Member 2	Protein Coding	45	GC18M047809	11.9101963043213	https://www.genecards.org/cgi-bin/carddisp.pl?gene=SMAD2
MIR590	MicroRNA 590	RNA Gene	18	GC07P074191	11.9061698913574	https://www.genecards.org/cgi-bin/carddisp.pl?gene=MIR590
NDUFS2	NADH:Ubiquinone Oxidoreductase Core Subunit S2	Protein Coding	43	GC01P161197	11.9007606506348	https://www.genecards.org/cgi-bin/carddisp.pl?gene=NDUFS2
PON3	Paraoxonase 3	Protein Coding	43	GC07M095359	11.896448135376	https://www.genecards.org/cgi-bin/carddisp.pl?gene=PON3
MIR200B	MicroRNA 200b	RNA Gene	20	GC01P001167	11.8805599212646	https://www.genecards.org/cgi-bin/carddisp.pl?gene=MIR200B
CPS1	Carbamoyl-Phosphate Synthase 1	Protein Coding	44	GC02P210477	11.8631649017334	https://www.genecards.org/cgi-bin/carddisp.pl?gene=CPS1
ASXL1	ASXL Transcriptional Regulator 1	Protein Coding	41	GC20P032453	11.8619766235352	https://www.genecards.org/cgi-bin/carddisp.pl?gene=ASXL1
OGT	O-Linked N-Acetylglucosamine (GlcNAc) Transferase	Protein Coding	43	GC0XP071534	11.8516254425049	https://www.genecards.org/cgi-bin/carddisp.pl?gene=OGT
GH1	Growth Hormone 1	Protein Coding	42	GC17M063917	11.8516216278076	https://www.genecards.org/cgi-bin/carddisp.pl?gene=GH1
KRT18	Keratin 18	Protein Coding	46	GC12P052948	11.8468112945557	https://www.genecards.org/cgi-bin/carddisp.pl?gene=KRT18
LRPAP1	LDL Receptor Related Protein Associated Protein 1	Protein Coding	41	GC04M003508	11.8341197967529	https://www.genecards.org/cgi-bin/carddisp.pl?gene=LRPAP1
COX6A1	Cytochrome C Oxidase Subunit 6A1	Protein Coding	43	GC12P120439	11.8205823898315	https://www.genecards.org/cgi-bin/carddisp.pl?gene=COX6A1
TRAF3IP1	TRAF3 Interacting Protein 1	Protein Coding	37	GC02P238320	11.8179941177368	https://www.genecards.org/cgi-bin/carddisp.pl?gene=TRAF3IP1
NECTIN2	Nectin Cell Adhesion Molecule 2	Protein Coding	35	GC19P044849	11.8175315856934	https://www.genecards.org/cgi-bin/carddisp.pl?gene=NECTIN2
IL15	Interleukin 15	Protein Coding	38	GC04P141636	11.8056259155273	https://www.genecards.org/cgi-bin/carddisp.pl?gene=IL15
IKZF1	IKAROS Family Zinc Finger 1	Protein Coding	46	GC07P050303	11.8032712936401	https://www.genecards.org/cgi-bin/carddisp.pl?gene=IKZF1
AD15	Alzheimer Disease-15	Genetic Locus	2	GC03U901230	11.8018407821655	https://www.genecards.org/cgi-bin/carddisp.pl?gene=AD15
SET	SET Nuclear Proto-Oncogene	Protein Coding	44	GC09P128684	11.7823238372803	https://www.genecards.org/cgi-bin/carddisp.pl?gene=SET
FANCD2	FA Complementation Group D2	Protein Coding	45	GC03P010026	11.7632274627686	https://www.genecards.org/cgi-bin/carddisp.pl?gene=FANCD2
SELL	Selectin L	Protein Coding	41	GC01M169690	11.7612733840942	https://www.genecards.org/cgi-bin/carddisp.pl?gene=SELL
ARNTL	Aryl Hydrocarbon Receptor Nuclear Translocator Like	Protein Coding	41	GC11P013276	11.7571468353271	https://www.genecards.org/cgi-bin/carddisp.pl?gene=ARNTL
POGZ	Pogo Transposable Element Derived With ZNF Domain	Protein Coding	40	GC01M151375	11.7542562484741	https://www.genecards.org/cgi-bin/carddisp.pl?gene=POGZ
MET	MET Proto-Oncogene, Receptor Tyrosine Kinase	Protein Coding	51	GC07P116672	11.7466726303101	https://www.genecards.org/cgi-bin/carddisp.pl?gene=MET
KRT8	Keratin 8	Protein Coding	45	GC12M052897	11.7289762496948	https://www.genecards.org/cgi-bin/carddisp.pl?gene=KRT8
PTH1R	Parathyroid Hormone 1 Receptor	Protein Coding	48	GC03P046877	11.710485458374	https://www.genecards.org/cgi-bin/carddisp.pl?gene=PTH1R
PLOD1	Procollagen-Lysine,2-Oxoglutarate 5-Dioxygenase 1	Protein Coding	40	GC01P011934	11.7104187011719	https://www.genecards.org/cgi-bin/carddisp.pl?gene=PLOD1
NPEPPS	Aminopeptidase Puromycin Sensitive	Protein Coding	40	GC17P047522	11.7081737518311	https://www.genecards.org/cgi-bin/carddisp.pl?gene=NPEPPS
MT-TS1	Mitochondrially Encoded TRNA-Ser (UCN) 1	RNA Gene	14	GCMTM007447	11.7051610946655	https://www.genecards.org/cgi-bin/carddisp.pl?gene=MT-TS1
TNFSF13B	TNF Superfamily Member 13b	Protein Coding	43	GC13P108251	11.7034931182861	https://www.genecards.org/cgi-bin/carddisp.pl?gene=TNFSF13B
JAK1	Janus Kinase 1	Protein Coding	51	GC01M064833	11.6977138519287	https://www.genecards.org/cgi-bin/carddisp.pl?gene=JAK1
SDHC	Succinate Dehydrogenase Complex Subunit C	Protein Coding	43	GC01P161314	11.6967639923096	https://www.genecards.org/cgi-bin/carddisp.pl?gene=SDHC
FLI1	Fli-1 Proto-Oncogene, ETS Transcription Factor	Protein Coding	47	GC11P128686	11.6960401535034	https://www.genecards.org/cgi-bin/carddisp.pl?gene=FLI1
ANKH	ANKH Inorganic Pyrophosphate Transport Regulator	Protein Coding	40	GC05M014706	11.6919708251953	https://www.genecards.org/cgi-bin/carddisp.pl?gene=ANKH
ADCYAP1	Adenylate Cyclase Activating Polypeptide 1	Protein Coding	40	GC18P000895	11.6693553924561	https://www.genecards.org/cgi-bin/carddisp.pl?gene=ADCYAP1
FHL1	Four And A Half LIM Domains 1	Protein Coding	44	GC0XP136146	11.6629581451416	https://www.genecards.org/cgi-bin/carddisp.pl?gene=FHL1
PLEC	Plectin	Protein Coding	41	GC08M144007	11.649881362915	https://www.genecards.org/cgi-bin/carddisp.pl?gene=PLEC
MBTPS2	Membrane Bound Transcription Factor Peptidase, Site 2	Protein Coding	42	GC0XP021839	11.6447792053223	https://www.genecards.org/cgi-bin/carddisp.pl?gene=MBTPS2
EXOSC3	Exosome Component 3	Protein Coding	40	GC09M037772	11.6438360214233	https://www.genecards.org/cgi-bin/carddisp.pl?gene=EXOSC3
PEX26	Peroxisomal Biogenesis Factor 26	Protein Coding	39	GC22P018091	11.641827583313	https://www.genecards.org/cgi-bin/carddisp.pl?gene=PEX26
HLA-G	Major Histocompatibility Complex, Class I, G	Protein Coding	43	GC06P064083	11.6403474807739	https://www.genecards.org/cgi-bin/carddisp.pl?gene=HLA-G
SLC16A2	Solute Carrier Family 16 Member 2	Protein Coding	44	GC0XP074455	11.6334419250488	https://www.genecards.org/cgi-bin/carddisp.pl?gene=SLC16A2
MIR127	MicroRNA 127	RNA Gene	20	GC14P107406	11.6326580047607	https://www.genecards.org/cgi-bin/carddisp.pl?gene=MIR127
DCTN4	Dynactin Subunit 4	Protein Coding	37	GC05M150708	11.6325397491455	https://www.genecards.org/cgi-bin/carddisp.pl?gene=DCTN4
TREX1	Three Prime Repair Exonuclease 1	Protein Coding	40	GC03P048484	11.6312961578369	https://www.genecards.org/cgi-bin/carddisp.pl?gene=TREX1
RAD51C	RAD51 Paralog C	Protein Coding	42	GC17P058692	11.6197805404663	https://www.genecards.org/cgi-bin/carddisp.pl?gene=RAD51C
LCN2	Lipocalin 2	Protein Coding	41	GC09P128149	11.6168365478516	https://www.genecards.org/cgi-bin/carddisp.pl?gene=LCN2
PRSS1	Serine Protease 1	Protein Coding	44	GC07P146677	11.6108837127686	https://www.genecards.org/cgi-bin/carddisp.pl?gene=PRSS1
EYS	Eyes Shut Homolog	Protein Coding	35	GC06M063719	11.6108665466309	https://www.genecards.org/cgi-bin/carddisp.pl?gene=EYS
MSR1	Macrophage Scavenger Receptor 1	Protein Coding	44	GC08M016107	11.6087207794189	https://www.genecards.org/cgi-bin/carddisp.pl?gene=MSR1
MUTYH	MutY DNA Glycosylase	Protein Coding	43	GC01M045329	11.6050071716309	https://www.genecards.org/cgi-bin/carddisp.pl?gene=MUTYH
IGFBP3	Insulin Like Growth Factor Binding Protein 3	Protein Coding	43	GC07M045912	11.5923156738281	https://www.genecards.org/cgi-bin/carddisp.pl?gene=IGFBP3
GSTT1	Glutathione S-Transferase Theta 1	Protein Coding	31	GC22Mi00270	11.5840749740601	https://www.genecards.org/cgi-bin/carddisp.pl?gene=GSTT1
PCDH15	Protocadherin Related 15	Protein Coding	39	GC10M053802	11.5775680541992	https://www.genecards.org/cgi-bin/carddisp.pl?gene=PCDH15
STX3	Syntaxin 3	Protein Coding	41	GC11P059713	11.5725269317627	https://www.genecards.org/cgi-bin/carddisp.pl?gene=STX3
SEMA3A	Semaphorin 3A	Protein Coding	43	GC07M083955	11.5669946670532	https://www.genecards.org/cgi-bin/carddisp.pl?gene=SEMA3A
NEU1	Neuraminidase 1	Protein Coding	42	GC06M031857	11.5595817565918	https://www.genecards.org/cgi-bin/carddisp.pl?gene=NEU1
PEX19	Peroxisomal Biogenesis Factor 19	Protein Coding	40	GC01M160276	11.5272665023804	https://www.genecards.org/cgi-bin/carddisp.pl?gene=PEX19
SFTPD	Surfactant Protein D	Protein Coding	41	GC10M079937	11.5266599655151	https://www.genecards.org/cgi-bin/carddisp.pl?gene=SFTPD
MIR181A1	MicroRNA 181a-1	RNA Gene	18	GC01M198860	11.5067043304443	https://www.genecards.org/cgi-bin/carddisp.pl?gene=MIR181A1
CBL	Cbl Proto-Oncogene	Protein Coding	48	GC11P119206	11.503378868103	https://www.genecards.org/cgi-bin/carddisp.pl?gene=CBL
PEX16	Peroxisomal Biogenesis Factor 16	Protein Coding	37	GC11M076915	11.5018539428711	https://www.genecards.org/cgi-bin/carddisp.pl?gene=PEX16
KANSL1	KAT8 Regulatory NSL Complex Subunit 1	Protein Coding	37	GC17M046031	11.5004692077637	https://www.genecards.org/cgi-bin/carddisp.pl?gene=KANSL1
PPP2CA	Protein Phosphatase 2 Catalytic Subunit Alpha	Protein Coding	47	GC05M134194	11.4901161193848	https://www.genecards.org/cgi-bin/carddisp.pl?gene=PPP2CA
LRRC56	Leucine Rich Repeat Containing 56	Protein Coding	34	GC11P000518	11.4809274673462	https://www.genecards.org/cgi-bin/carddisp.pl?gene=LRRC56
TYROBP	Transmembrane Immune Signaling Adaptor TYROBP	Protein Coding	43	GC19M035904	11.4743270874023	https://www.genecards.org/cgi-bin/carddisp.pl?gene=TYROBP
ADAM12	ADAM Metallopeptidase Domain 12	Protein Coding	43	GC10M126012	11.467945098877	https://www.genecards.org/cgi-bin/carddisp.pl?gene=ADAM12
MMUT	Methylmalonyl-CoA Mutase	Protein Coding	34	GC06M049430	11.4673080444336	https://www.genecards.org/cgi-bin/carddisp.pl?gene=MMUT
GHR	Growth Hormone Receptor	Protein Coding	44	GC05P042429	11.4593267440796	https://www.genecards.org/cgi-bin/carddisp.pl?gene=GHR
CYP7B1	Cytochrome P450 Family 7 Subfamily B Member 1	Protein Coding	44	GC08M064587	11.4502201080322	https://www.genecards.org/cgi-bin/carddisp.pl?gene=CYP7B1
SORCS1	Sortilin Related VPS10 Domain Containing Receptor 1	Protein Coding	37	GC10M106573	11.4472389221191	https://www.genecards.org/cgi-bin/carddisp.pl?gene=SORCS1
TBX1	T-Box Transcription Factor 1	Protein Coding	42	GC22P029053	11.4374151229858	https://www.genecards.org/cgi-bin/carddisp.pl?gene=TBX1
CFLAR	CASP8 And FADD Like Apoptosis Regulator	Protein Coding	44	GC02P201117	11.4351253509521	https://www.genecards.org/cgi-bin/carddisp.pl?gene=CFLAR
IARS2	Isoleucyl-TRNA Synthetase 2, Mitochondrial	Protein Coding	40	GC01P220094	11.4294338226318	https://www.genecards.org/cgi-bin/carddisp.pl?gene=IARS2
TCIRG1	T Cell Immune Regulator 1, ATPase H+ Transporting V0 Subunit A3	Protein Coding	43	GC11P068041	11.4261436462402	https://www.genecards.org/cgi-bin/carddisp.pl?gene=TCIRG1
CAMK2G	Calcium/Calmodulin Dependent Protein Kinase II Gamma	Protein Coding	46	GC10M073812	11.4241371154785	https://www.genecards.org/cgi-bin/carddisp.pl?gene=CAMK2G
SPR	Sepiapterin Reductase	Protein Coding	48	GC02P072850	11.4199495315552	https://www.genecards.org/cgi-bin/carddisp.pl?gene=SPR
ASAH2	N-Acylsphingosine Amidohydrolase 2	Protein Coding	39	GC10M050182	11.4064168930054	https://www.genecards.org/cgi-bin/carddisp.pl?gene=ASAH2
HK1	Hexokinase 1	Protein Coding	48	GC10P069269	11.4051666259766	https://www.genecards.org/cgi-bin/carddisp.pl?gene=HK1
KLK8	Kallikrein Related Peptidase 8	Protein Coding	40	GC19M050996	11.4037256240845	https://www.genecards.org/cgi-bin/carddisp.pl?gene=KLK8
MIR200A	MicroRNA 200a	RNA Gene	21	GC01P002708	11.4002447128296	https://www.genecards.org/cgi-bin/carddisp.pl?gene=MIR200A
CD46	CD46 Molecule	Protein Coding	44	GC01P207752	11.3989391326904	https://www.genecards.org/cgi-bin/carddisp.pl?gene=CD46
TP63	Tumor Protein P63	Protein Coding	47	GC03P189598	11.3986186981201	https://www.genecards.org/cgi-bin/carddisp.pl?gene=TP63
CXCR3	C-X-C Motif Chemokine Receptor 3	Protein Coding	43	GC0XM071615	11.3871154785156	https://www.genecards.org/cgi-bin/carddisp.pl?gene=CXCR3
GSS	Glutathione Synthetase	Protein Coding	44	GC20M034928	11.3655424118042	https://www.genecards.org/cgi-bin/carddisp.pl?gene=GSS
ATP1A3	ATPase Na+/K+ Transporting Subunit Alpha 3	Protein Coding	46	GC19M041966	11.3566150665283	https://www.genecards.org/cgi-bin/carddisp.pl?gene=ATP1A3
REG1A	Regenerating Family Member 1 Alpha	Protein Coding	39	GC02P079120	11.3520908355713	https://www.genecards.org/cgi-bin/carddisp.pl?gene=REG1A
WARS1	Tryptophanyl-TRNA Synthetase 1	Protein Coding	36	GC14M100334	11.3277797698975	https://www.genecards.org/cgi-bin/carddisp.pl?gene=WARS1
FGF8	Fibroblast Growth Factor 8	Protein Coding	45	GC10M101770	11.3215446472168	https://www.genecards.org/cgi-bin/carddisp.pl?gene=FGF8
WNT1	Wnt Family Member 1	Protein Coding	44	GC12P049053	11.3135299682617	https://www.genecards.org/cgi-bin/carddisp.pl?gene=WNT1
EBF3	EBF Transcription Factor 3	Protein Coding	39	GC10M129835	11.3131608963013	https://www.genecards.org/cgi-bin/carddisp.pl?gene=EBF3
HDAC9	Histone Deacetylase 9	Protein Coding	45	GC07P018086	11.3106279373169	https://www.genecards.org/cgi-bin/carddisp.pl?gene=HDAC9
NDUFAF2	NADH:Ubiquinone Oxidoreductase Complex Assembly Factor 2	Protein Coding	38	GC05P060945	11.3094701766968	https://www.genecards.org/cgi-bin/carddisp.pl?gene=NDUFAF2
LAMA2	Laminin Subunit Alpha 2	Protein Coding	41	GC06P128863	11.3042707443237	https://www.genecards.org/cgi-bin/carddisp.pl?gene=LAMA2
PADI2	Peptidyl Arginine Deiminase 2	Protein Coding	40	GC01M017066	11.2997932434082	https://www.genecards.org/cgi-bin/carddisp.pl?gene=PADI2
PNMT	Phenylethanolamine N-Methyltransferase	Protein Coding	43	GC17P039667	11.2992696762085	https://www.genecards.org/cgi-bin/carddisp.pl?gene=PNMT
WWOX	WW Domain Containing Oxidoreductase	Protein Coding	45	GC16P078099	11.2989530563354	https://www.genecards.org/cgi-bin/carddisp.pl?gene=WWOX
MAG	Myelin Associated Glycoprotein	Protein Coding	44	GC19P035292	11.2982244491577	https://www.genecards.org/cgi-bin/carddisp.pl?gene=MAG
PHEX	Phosphate Regulating Endopeptidase Homolog X-Linked	Protein Coding	40	GC0XP022032	11.2966003417969	https://www.genecards.org/cgi-bin/carddisp.pl?gene=PHEX
C5	Complement C5	Protein Coding	44	GC09M120952	11.2947473526001	https://www.genecards.org/cgi-bin/carddisp.pl?gene=C5
PURA	Purine Rich Element Binding Protein A	Protein Coding	43	GC05P140076	11.2932624816895	https://www.genecards.org/cgi-bin/carddisp.pl?gene=PURA
RPS6KA3	Ribosomal Protein S6 Kinase A3	Protein Coding	51	GC0XM020149	11.2878713607788	https://www.genecards.org/cgi-bin/carddisp.pl?gene=RPS6KA3
GABRG2	Gamma-Aminobutyric Acid Type A Receptor Subunit Gamma2	Protein Coding	45	GC05P162000	11.2875299453735	https://www.genecards.org/cgi-bin/carddisp.pl?gene=GABRG2
SPATA7	Spermatogenesis Associated 7	Protein Coding	36	GC14P088384	11.2843627929688	https://www.genecards.org/cgi-bin/carddisp.pl?gene=SPATA7
SLC2A3	Solute Carrier Family 2 Member 3	Protein Coding	47	GC12M007919	11.2840595245361	https://www.genecards.org/cgi-bin/carddisp.pl?gene=SLC2A3
MIR141	MicroRNA 141	RNA Gene	21	GC12P015383	11.2693147659302	https://www.genecards.org/cgi-bin/carddisp.pl?gene=MIR141
GLIS2	GLIS Family Zinc Finger 2	Protein Coding	39	GC16P007504	11.2692642211914	https://www.genecards.org/cgi-bin/carddisp.pl?gene=GLIS2
CCR2	C-C Motif Chemokine Receptor 2	Protein Coding	43	GC03P046356	11.265908241272	https://www.genecards.org/cgi-bin/carddisp.pl?gene=CCR2
AVP	Arginine Vasopressin	Protein Coding	44	GC20M003082	11.2533082962036	https://www.genecards.org/cgi-bin/carddisp.pl?gene=AVP
ITGA4	Integrin Subunit Alpha 4	Protein Coding	47	GC02P181456	11.2526082992554	https://www.genecards.org/cgi-bin/carddisp.pl?gene=ITGA4
ANXA11	Annexin A11	Protein Coding	43	GC10M080150	11.2236909866333	https://www.genecards.org/cgi-bin/carddisp.pl?gene=ANXA11
IL3	Interleukin 3	Protein Coding	41	GC05P132060	11.2192792892456	https://www.genecards.org/cgi-bin/carddisp.pl?gene=IL3
MEOX2	Mesenchyme Homeobox 2	Protein Coding	40	GC07M015617	11.2134456634521	https://www.genecards.org/cgi-bin/carddisp.pl?gene=MEOX2
STX1A	Syntaxin 1A	Protein Coding	45	GC07M073700	11.1960430145264	https://www.genecards.org/cgi-bin/carddisp.pl?gene=STX1A
IL33	Interleukin 33	Protein Coding	37	GC09P006206	11.188889503479	https://www.genecards.org/cgi-bin/carddisp.pl?gene=IL33
XRCC1	X-Ray Repair Cross Complementing 1	Protein Coding	42	GC19M043543	11.1869220733643	https://www.genecards.org/cgi-bin/carddisp.pl?gene=XRCC1
LIFR	LIF Receptor Subunit Alpha	Protein Coding	44	GC05M038475	11.1866884231567	https://www.genecards.org/cgi-bin/carddisp.pl?gene=LIFR
MMP12	Matrix Metallopeptidase 12	Protein Coding	44	GC11M102862	11.1783866882324	https://www.genecards.org/cgi-bin/carddisp.pl?gene=MMP12
AFF2	AF4/FMR2 Family Member 2	Protein Coding	40	GC0XP148500	11.1774063110352	https://www.genecards.org/cgi-bin/carddisp.pl?gene=AFF2
RTN4	Reticulon 4	Protein Coding	43	GC02M054934	11.1768445968628	https://www.genecards.org/cgi-bin/carddisp.pl?gene=RTN4
BLOC1S3	Biogenesis Of Lysosomal Organelles Complex 1 Subunit 3	Protein Coding	34	GC19P045178	11.176362991333	https://www.genecards.org/cgi-bin/carddisp.pl?gene=BLOC1S3
CTSK	Cathepsin K	Protein Coding	47	GC01M150930	11.1744422912598	https://www.genecards.org/cgi-bin/carddisp.pl?gene=CTSK
TUBA1B	Tubulin Alpha 1b	Protein Coding	41	GC12M049127	11.1724834442139	https://www.genecards.org/cgi-bin/carddisp.pl?gene=TUBA1B
IL7	Interleukin 7	Protein Coding	40	GC08M078689	11.1600112915039	https://www.genecards.org/cgi-bin/carddisp.pl?gene=IL7
FANCI	FA Complementation Group I	Protein Coding	40	GC15P089243	11.1547584533691	https://www.genecards.org/cgi-bin/carddisp.pl?gene=FANCI
CNTF	Ciliary Neurotrophic Factor	Protein Coding	39	GC11P058622	11.1538076400757	https://www.genecards.org/cgi-bin/carddisp.pl?gene=CNTF
RD3	RD3 Regulator Of GUCY2D	Protein Coding	37	GC01M211476	11.1492347717285	https://www.genecards.org/cgi-bin/carddisp.pl?gene=RD3
DDX3X	DEAD-Box Helicase 3 X-Linked	Protein Coding	45	GC0XP041333	11.1433229446411	https://www.genecards.org/cgi-bin/carddisp.pl?gene=DDX3X
B9D1	B9 Domain Containing 1	Protein Coding	35	GC17M019334	11.1422739028931	https://www.genecards.org/cgi-bin/carddisp.pl?gene=B9D1
S100A8	S100 Calcium Binding Protein A8	Protein Coding	40	GC01M153391	11.1289577484131	https://www.genecards.org/cgi-bin/carddisp.pl?gene=S100A8
MMP14	Matrix Metallopeptidase 14	Protein Coding	49	GC14P028293	11.1171369552612	https://www.genecards.org/cgi-bin/carddisp.pl?gene=MMP14
GSTM3	Glutathione S-Transferase Mu 3	Protein Coding	44	GC01M109733	11.1163702011108	https://www.genecards.org/cgi-bin/carddisp.pl?gene=GSTM3
TRPC6	Transient Receptor Potential Cation Channel Subfamily C Member 6	Protein Coding	47	GC11M101451	11.1112823486328	https://www.genecards.org/cgi-bin/carddisp.pl?gene=TRPC6
SLC52A3	Solute Carrier Family 52 Member 3	Protein Coding	37	GC20M000741	11.1071090698242	https://www.genecards.org/cgi-bin/carddisp.pl?gene=SLC52A3
YAP1	Yes1 Associated Transcriptional Regulator	Protein Coding	46	GC11P102110	11.0987462997437	https://www.genecards.org/cgi-bin/carddisp.pl?gene=YAP1
DDX58	DExD/H-Box Helicase 58	Protein Coding	45	GC09M032455	11.0950870513916	https://www.genecards.org/cgi-bin/carddisp.pl?gene=DDX58
GBA2	Glucosylceramidase Beta 2	Protein Coding	39	GC09M035736	11.0783395767212	https://www.genecards.org/cgi-bin/carddisp.pl?gene=GBA2
ARPC1B	Actin Related Protein 2/3 Complex Subunit 1B	Protein Coding	42	GC07P099374	11.0751905441284	https://www.genecards.org/cgi-bin/carddisp.pl?gene=ARPC1B
TJP2	Tight Junction Protein 2	Protein Coding	44	GC09P069121	11.0694465637207	https://www.genecards.org/cgi-bin/carddisp.pl?gene=TJP2
ISG15	ISG15 Ubiquitin Like Modifier	Protein Coding	44	GC01P001001	11.0659437179565	https://www.genecards.org/cgi-bin/carddisp.pl?gene=ISG15
RIN3	Ras And Rab Interactor 3	Protein Coding	37	GC14P092513	11.0532321929932	https://www.genecards.org/cgi-bin/carddisp.pl?gene=RIN3
CYP1A1	Cytochrome P450 Family 1 Subfamily A Member 1	Protein Coding	45	GC15M074719	11.0453538894653	https://www.genecards.org/cgi-bin/carddisp.pl?gene=CYP1A1
EPCAM	Epithelial Cell Adhesion Molecule	Protein Coding	45	GC02P047345	11.038948059082	https://www.genecards.org/cgi-bin/carddisp.pl?gene=EPCAM
MRE11	MRE11 Homolog, Double Strand Break Repair Nuclease	Protein Coding	40	GC11M095279	11.0305194854736	https://www.genecards.org/cgi-bin/carddisp.pl?gene=MRE11
SLC26A4	Solute Carrier Family 26 Member 4	Protein Coding	41	GC07P107660	11.0196495056152	https://www.genecards.org/cgi-bin/carddisp.pl?gene=SLC26A4
KRT1	Keratin 1	Protein Coding	43	GC12M052674	11.0025405883789	https://www.genecards.org/cgi-bin/carddisp.pl?gene=KRT1
GRIN3B	Glutamate Ionotropic Receptor NMDA Type Subunit 3B	Protein Coding	38	GC19P001000	10.9853324890137	https://www.genecards.org/cgi-bin/carddisp.pl?gene=GRIN3B
MCOLN1	Mucolipin TRP Cation Channel 1	Protein Coding	43	GC19P007523	10.9717206954956	https://www.genecards.org/cgi-bin/carddisp.pl?gene=MCOLN1
SNAP29	Synaptosome Associated Protein 29	Protein Coding	41	GC22P020859	10.9648027420044	https://www.genecards.org/cgi-bin/carddisp.pl?gene=SNAP29
CHRM1	Cholinergic Receptor Muscarinic 1	Protein Coding	44	GC11M077357	10.9630069732666	https://www.genecards.org/cgi-bin/carddisp.pl?gene=CHRM1
F11-AS1	F11 Antisense RNA 1	RNA Gene	13	GC04M186286	10.9605941772461	https://www.genecards.org/cgi-bin/carddisp.pl?gene=F11-AS1
KAT6B	Lysine Acetyltransferase 6B	Protein Coding	41	GC10P074851	10.9572620391846	https://www.genecards.org/cgi-bin/carddisp.pl?gene=KAT6B
NAT2	N-Acetyltransferase 2	Protein Coding	41	GC08P018391	10.9539957046509	https://www.genecards.org/cgi-bin/carddisp.pl?gene=NAT2
GCG	Glucagon	Protein Coding	39	GC02M162142	10.9509649276733	https://www.genecards.org/cgi-bin/carddisp.pl?gene=GCG
EPRS1	Glutamyl-Prolyl-TRNA Synthetase 1	Protein Coding	34	GC01M219969	10.9448556900024	https://www.genecards.org/cgi-bin/carddisp.pl?gene=EPRS1
CDC42	Cell Division Cycle 42	Protein Coding	49	GC01P022174	10.9424095153809	https://www.genecards.org/cgi-bin/carddisp.pl?gene=CDC42
MAZ	MYC Associated Zinc Finger Protein	Protein Coding	40	GC16P029806	10.9397659301758	https://www.genecards.org/cgi-bin/carddisp.pl?gene=MAZ
COL6A2	Collagen Type VI Alpha 2 Chain	Protein Coding	42	GC21P046098	10.9374237060547	https://www.genecards.org/cgi-bin/carddisp.pl?gene=COL6A2
TPMT	Thiopurine S-Methyltransferase	Protein Coding	45	GC06M018128	10.9298057556152	https://www.genecards.org/cgi-bin/carddisp.pl?gene=TPMT
SHANK3	SH3 And Multiple Ankyrin Repeat Domains 3	Protein Coding	39	GC22P050674	10.9271697998047	https://www.genecards.org/cgi-bin/carddisp.pl?gene=SHANK3
CYP17A1	Cytochrome P450 Family 17 Subfamily A Member 1	Protein Coding	47	GC10M102830	10.9072875976563	https://www.genecards.org/cgi-bin/carddisp.pl?gene=CYP17A1
HNRNPC	Heterogeneous Nuclear Ribonucleoprotein C	Protein Coding	39	GC14M021210	10.9057950973511	https://www.genecards.org/cgi-bin/carddisp.pl?gene=HNRNPC
RETREG1	Reticulophagy Regulator 1	Protein Coding	30	GC05M016472	10.9041967391968	https://www.genecards.org/cgi-bin/carddisp.pl?gene=RETREG1
PROS1	Protein S	Protein Coding	45	GC03M093873	10.9034156799316	https://www.genecards.org/cgi-bin/carddisp.pl?gene=PROS1
MDM2	MDM2 Proto-Oncogene	Protein Coding	51	GC12P068808	10.9021701812744	https://www.genecards.org/cgi-bin/carddisp.pl?gene=MDM2
GRM1	Glutamate Metabotropic Receptor 1	Protein Coding	49	GC06P145973	10.8991470336914	https://www.genecards.org/cgi-bin/carddisp.pl?gene=GRM1
SLC25A13	Solute Carrier Family 25 Member 13	Protein Coding	45	GC07M096120	10.8867950439453	https://www.genecards.org/cgi-bin/carddisp.pl?gene=SLC25A13
CEP164	Centrosomal Protein 164	Protein Coding	39	GC11P117314	10.8837823867798	https://www.genecards.org/cgi-bin/carddisp.pl?gene=CEP164
SMARCA2	SWI/SNF Related, Matrix Associated, Actin Dependent Regulator Of Chromatin, Subfamily A, Member 2	Protein Coding	48	GC09P001980	10.8720798492432	https://www.genecards.org/cgi-bin/carddisp.pl?gene=SMARCA2
ATP2A1	ATPase Sarcoplasmic/Endoplasmic Reticulum Ca2+ Transporting 1	Protein Coding	47	GC16P036803	10.8698959350586	https://www.genecards.org/cgi-bin/carddisp.pl?gene=ATP2A1
CD34	CD34 Molecule	Protein Coding	41	GC01M207880	10.8651504516602	https://www.genecards.org/cgi-bin/carddisp.pl?gene=CD34
EIF2B5	Eukaryotic Translation Initiation Factor 2B Subunit Epsilon	Protein Coding	41	GC03P184135	10.8608798980713	https://www.genecards.org/cgi-bin/carddisp.pl?gene=EIF2B5
BLVRA	Biliverdin Reductase A	Protein Coding	43	GC07P043758	10.8508739471436	https://www.genecards.org/cgi-bin/carddisp.pl?gene=BLVRA
FKBP10	FKBP Prolyl Isomerase 10	Protein Coding	39	GC17P041812	10.843710899353	https://www.genecards.org/cgi-bin/carddisp.pl?gene=FKBP10
FGF20	Fibroblast Growth Factor 20	Protein Coding	37	GC08M016992	10.8174648284912	https://www.genecards.org/cgi-bin/carddisp.pl?gene=FGF20
DBNL	Drebrin Like	Protein Coding	39	GC07P044044	10.8169116973877	https://www.genecards.org/cgi-bin/carddisp.pl?gene=DBNL
CYP3A4	Cytochrome P450 Family 3 Subfamily A Member 4	Protein Coding	49	GC07M099759	10.8154411315918	https://www.genecards.org/cgi-bin/carddisp.pl?gene=CYP3A4
NRXN3	Neurexin 3	Protein Coding	40	GC14P077980	10.8126125335693	https://www.genecards.org/cgi-bin/carddisp.pl?gene=NRXN3
PRDX1	Peroxiredoxin 1	Protein Coding	47	GC01M045511	10.8024587631226	https://www.genecards.org/cgi-bin/carddisp.pl?gene=PRDX1
MIR181C	MicroRNA 181c	RNA Gene	20	GC19P013912	10.8021183013916	https://www.genecards.org/cgi-bin/carddisp.pl?gene=MIR181C
MIR200C	MicroRNA 200c	RNA Gene	21	GC12P015382	10.7903022766113	https://www.genecards.org/cgi-bin/carddisp.pl?gene=MIR200C
TFG	Trafficking From ER To Golgi Regulator	Protein Coding	43	GC03P100709	10.7842454910278	https://www.genecards.org/cgi-bin/carddisp.pl?gene=TFG
TGIF1	TGFB Induced Factor Homeobox 1	Protein Coding	44	GC18P003411	10.7754154205322	https://www.genecards.org/cgi-bin/carddisp.pl?gene=TGIF1
PEBP1	Phosphatidylethanolamine Binding Protein 1	Protein Coding	43	GC12P118135	10.7686996459961	https://www.genecards.org/cgi-bin/carddisp.pl?gene=PEBP1
ATL1	Atlastin GTPase 1	Protein Coding	40	GC14P050532	10.7650423049927	https://www.genecards.org/cgi-bin/carddisp.pl?gene=ATL1
BRF1	BRF1 RNA Polymerase III Transcription Initiation Factor Subunit	Protein Coding	39	GC14M111173	10.7636070251465	https://www.genecards.org/cgi-bin/carddisp.pl?gene=BRF1
RAB3A	RAB3A, Member RAS Oncogene Family	Protein Coding	41	GC19M018196	10.758171081543	https://www.genecards.org/cgi-bin/carddisp.pl?gene=RAB3A
VRK1	VRK Serine/Threonine Kinase 1	Protein Coding	47	GC14P096797	10.7581148147583	https://www.genecards.org/cgi-bin/carddisp.pl?gene=VRK1
GRIK2	Glutamate Ionotropic Receptor Kainate Type Subunit 2	Protein Coding	45	GC06P100962	10.7547416687012	https://www.genecards.org/cgi-bin/carddisp.pl?gene=GRIK2
PARP1	Poly(ADP-Ribose) Polymerase 1	Protein Coding	47	GC01M226360	10.7531061172485	https://www.genecards.org/cgi-bin/carddisp.pl?gene=PARP1
MIR10A	MicroRNA 10a	RNA Gene	21	GC17M048579	10.7511863708496	https://www.genecards.org/cgi-bin/carddisp.pl?gene=MIR10A
OPN4	Opsin 4	Protein Coding	40	GC10P087733	10.7509965896606	https://www.genecards.org/cgi-bin/carddisp.pl?gene=OPN4
PRPH	Peripherin	Protein Coding	43	GC12P049293	10.7506656646729	https://www.genecards.org/cgi-bin/carddisp.pl?gene=PRPH
HGF	Hepatocyte Growth Factor	Protein Coding	50	GC07M081699	10.7412929534912	https://www.genecards.org/cgi-bin/carddisp.pl?gene=HGF
PIK3C3	Phosphatidylinositol 3-Kinase Catalytic Subunit Type 3	Protein Coding	47	GC18P041955	10.728367805481	https://www.genecards.org/cgi-bin/carddisp.pl?gene=PIK3C3
DROSHA	Drosha Ribonuclease III	Protein Coding	41	GC05M031401	10.7283210754395	https://www.genecards.org/cgi-bin/carddisp.pl?gene=DROSHA
DNTT	DNA Nucleotidylexotransferase	Protein Coding	41	GC10P096304	10.7267637252808	https://www.genecards.org/cgi-bin/carddisp.pl?gene=DNTT
CCNF	Cyclin F	Protein Coding	40	GC16P002429	10.724986076355	https://www.genecards.org/cgi-bin/carddisp.pl?gene=CCNF
CHRNA3	Cholinergic Receptor Nicotinic Alpha 3 Subunit	Protein Coding	42	GC15M078594	10.7094058990479	https://www.genecards.org/cgi-bin/carddisp.pl?gene=CHRNA3
NTRK3	Neurotrophic Receptor Tyrosine Kinase 3	Protein Coding	50	GC15M087859	10.7080554962158	https://www.genecards.org/cgi-bin/carddisp.pl?gene=NTRK3
FGG	Fibrinogen Gamma Chain	Protein Coding	46	GC04M154604	10.7026557922363	https://www.genecards.org/cgi-bin/carddisp.pl?gene=FGG
NCKAP1	NCK Associated Protein 1	Protein Coding	38	GC02M182909	10.7019424438477	https://www.genecards.org/cgi-bin/carddisp.pl?gene=NCKAP1
MIR214	MicroRNA 214	RNA Gene	20	GC01M172234	10.7001237869263	https://www.genecards.org/cgi-bin/carddisp.pl?gene=MIR214
IL23A	Interleukin 23 Subunit Alpha	Protein Coding	37	GC12P056805	10.6997394561768	https://www.genecards.org/cgi-bin/carddisp.pl?gene=IL23A
ANKS6	Ankyrin Repeat And Sterile Alpha Motif Domain Containing 6	Protein Coding	37	GC09M098731	10.6893663406372	https://www.genecards.org/cgi-bin/carddisp.pl?gene=ANKS6
USP8	Ubiquitin Specific Peptidase 8	Protein Coding	47	GC15P050424	10.6877660751343	https://www.genecards.org/cgi-bin/carddisp.pl?gene=USP8
MT-TF	Mitochondrially Encoded TRNA-Phe (UUU/C)	RNA Gene	13	GCMTP000580	10.6849546432495	https://www.genecards.org/cgi-bin/carddisp.pl?gene=MT-TF
DAO	D-Amino Acid Oxidase	Protein Coding	43	GC12P108859	10.6845045089722	https://www.genecards.org/cgi-bin/carddisp.pl?gene=DAO
LAMP1	Lysosomal Associated Membrane Protein 1	Protein Coding	40	GC13P113297	10.6834087371826	https://www.genecards.org/cgi-bin/carddisp.pl?gene=LAMP1
GPR3	G Protein-Coupled Receptor 3	Protein Coding	37	GC01P027436	10.6775960922241	https://www.genecards.org/cgi-bin/carddisp.pl?gene=GPR3
EPHA4	EPH Receptor A4	Protein Coding	48	GC02M221418	10.6701250076294	https://www.genecards.org/cgi-bin/carddisp.pl?gene=EPHA4
MT-TT	Mitochondrially Encoded TRNA-Thr (ACN)	RNA Gene	14	GCMTP015890	10.6594095230103	https://www.genecards.org/cgi-bin/carddisp.pl?gene=MT-TT
DNMT3B	DNA Methyltransferase 3 Beta	Protein Coding	49	GC20P032762	10.6469554901123	https://www.genecards.org/cgi-bin/carddisp.pl?gene=DNMT3B
CLTC	Clathrin Heavy Chain	Protein Coding	44	GC17P059619	10.6340465545654	https://www.genecards.org/cgi-bin/carddisp.pl?gene=CLTC
CYP11B2	Cytochrome P450 Family 11 Subfamily B Member 2	Protein Coding	45	GC08M142910	10.622633934021	https://www.genecards.org/cgi-bin/carddisp.pl?gene=CYP11B2
TMEM126B	Transmembrane Protein 126B	Protein Coding	37	GC11P085628	10.6111831665039	https://www.genecards.org/cgi-bin/carddisp.pl?gene=TMEM126B
CEACAM6	CEA Cell Adhesion Molecule 6	Protein Coding	40	GC19P041750	10.6025400161743	https://www.genecards.org/cgi-bin/carddisp.pl?gene=CEACAM6
ADCY10	Adenylate Cyclase 10	Protein Coding	43	GC01M167809	10.5968999862671	https://www.genecards.org/cgi-bin/carddisp.pl?gene=ADCY10
KRT14	Keratin 14	Protein Coding	45	GC17M041582	10.5852746963501	https://www.genecards.org/cgi-bin/carddisp.pl?gene=KRT14
HSPA8	Heat Shock Protein Family A (Hsp70) Member 8	Protein Coding	45	GC11M123057	10.584698677063	https://www.genecards.org/cgi-bin/carddisp.pl?gene=HSPA8
ATXN7	Ataxin 7	Protein Coding	39	GC03P063864	10.5832862854004	https://www.genecards.org/cgi-bin/carddisp.pl?gene=ATXN7
MRC1	Mannose Receptor C-Type 1	Protein Coding	38	GC10P017809	10.5790252685547	https://www.genecards.org/cgi-bin/carddisp.pl?gene=MRC1
TM2D1	TM2 Domain Containing 1	Protein Coding	32	GC01M061681	10.5700302124023	https://www.genecards.org/cgi-bin/carddisp.pl?gene=TM2D1
YWHAQ	Tyrosine 3-Monooxygenase/Tryptophan 5-Monooxygenase Activation Protein Theta	Protein Coding	45	GC02M009583	10.5596027374268	https://www.genecards.org/cgi-bin/carddisp.pl?gene=YWHAQ
IRAK4	Interleukin 1 Receptor Associated Kinase 4	Protein Coding	47	GC12P043758	10.5516109466553	https://www.genecards.org/cgi-bin/carddisp.pl?gene=IRAK4
CD80	CD80 Molecule	Protein Coding	39	GC03M119524	10.5500717163086	https://www.genecards.org/cgi-bin/carddisp.pl?gene=CD80
GCLC	Glutamate-Cysteine Ligase Catalytic Subunit	Protein Coding	42	GC06M053497	10.5445642471313	https://www.genecards.org/cgi-bin/carddisp.pl?gene=GCLC
PIK3C2A	Phosphatidylinositol-4-Phosphate 3-Kinase Catalytic Subunit Type 2 Alpha	Protein Coding	45	GC11M017383	10.5414457321167	https://www.genecards.org/cgi-bin/carddisp.pl?gene=PIK3C2A
MIR195	MicroRNA 195	RNA Gene	19	GC17M007018	10.5209846496582	https://www.genecards.org/cgi-bin/carddisp.pl?gene=MIR195
SON	SON DNA And RNA Binding Protein	Protein Coding	39	GC21P033542	10.516695022583	https://www.genecards.org/cgi-bin/carddisp.pl?gene=SON
FLCN	Folliculin	Protein Coding	40	GC17M017206	10.5141315460205	https://www.genecards.org/cgi-bin/carddisp.pl?gene=FLCN
FGB	Fibrinogen Beta Chain	Protein Coding	44	GC04P154587	10.512095451355	https://www.genecards.org/cgi-bin/carddisp.pl?gene=FGB
MARCKS	Myristoylated Alanine Rich Protein Kinase C Substrate	Protein Coding	39	GC06P113857	10.5045108795166	https://www.genecards.org/cgi-bin/carddisp.pl?gene=MARCKS
MIAT	Myocardial Infarction Associated Transcript	RNA Gene	24	GC22P026646	10.4990158081055	https://www.genecards.org/cgi-bin/carddisp.pl?gene=MIAT
CD55	CD55 Molecule (Cromer Blood Group)	Protein Coding	45	GC01P207321	10.4887323379517	https://www.genecards.org/cgi-bin/carddisp.pl?gene=CD55
KCNE1	Potassium Voltage-Gated Channel Subfamily E Regulatory Subunit 1	Protein Coding	44	GC21M034446	10.4801540374756	https://www.genecards.org/cgi-bin/carddisp.pl?gene=KCNE1
MAGI2	Membrane Associated Guanylate Kinase, WW And PDZ Domain Containing 2	Protein Coding	43	GC07M078017	10.4797668457031	https://www.genecards.org/cgi-bin/carddisp.pl?gene=MAGI2
OGG1	8-Oxoguanine DNA Glycosylase	Protein Coding	44	GC03P011389	10.4663867950439	https://www.genecards.org/cgi-bin/carddisp.pl?gene=OGG1
AIF1	Allograft Inflammatory Factor 1	Protein Coding	37	GC06P064134	10.4601831436157	https://www.genecards.org/cgi-bin/carddisp.pl?gene=AIF1
MT-TV	Mitochondrially Encoded TRNA-Val (GUN)	RNA Gene	14	GCMTP001605	10.4584131240845	https://www.genecards.org/cgi-bin/carddisp.pl?gene=MT-TV
HOTAIR	HOX Transcript Antisense RNA	RNA Gene	25	GC12M053962	10.4363317489624	https://www.genecards.org/cgi-bin/carddisp.pl?gene=HOTAIR
CCR3	C-C Motif Chemokine Receptor 3	Protein Coding	45	GC03P046163	10.4363040924072	https://www.genecards.org/cgi-bin/carddisp.pl?gene=CCR3
PITX2	Paired Like Homeodomain 2	Protein Coding	45	GC04M110617	10.4327917098999	https://www.genecards.org/cgi-bin/carddisp.pl?gene=PITX2
BGN	Biglycan	Protein Coding	41	GC0XP153494	10.4293556213379	https://www.genecards.org/cgi-bin/carddisp.pl?gene=BGN
DMPK	DM1 Protein Kinase	Protein Coding	47	GC19M045769	10.4274024963379	https://www.genecards.org/cgi-bin/carddisp.pl?gene=DMPK
DCTN2	Dynactin Subunit 2	Protein Coding	40	GC12M057605	10.4248371124268	https://www.genecards.org/cgi-bin/carddisp.pl?gene=DCTN2
STN1	STN1 Subunit Of CST Complex	Protein Coding	31	GC10M103905	10.4190454483032	https://www.genecards.org/cgi-bin/carddisp.pl?gene=STN1
PEX14	Peroxisomal Biogenesis Factor 14	Protein Coding	42	GC01P010472	10.4177265167236	https://www.genecards.org/cgi-bin/carddisp.pl?gene=PEX14
CNR1	Cannabinoid Receptor 1	Protein Coding	45	GC06M088139	10.4177169799805	https://www.genecards.org/cgi-bin/carddisp.pl?gene=CNR1
CCK	Cholecystokinin	Protein Coding	40	GC03M042274	10.4106826782227	https://www.genecards.org/cgi-bin/carddisp.pl?gene=CCK
SOX2-OT	SOX2 Overlapping Transcript	RNA Gene	22	GC03P180989	10.4035778045654	https://www.genecards.org/cgi-bin/carddisp.pl?gene=SOX2-OT
DSG1	Desmoglein 1	Protein Coding	42	GC18P031318	10.4013624191284	https://www.genecards.org/cgi-bin/carddisp.pl?gene=DSG1
H19	H19 Imprinted Maternally Expressed Transcript	RNA Gene	28	GC11M001995	10.3996286392212	https://www.genecards.org/cgi-bin/carddisp.pl?gene=H19
WNK1	WNK Lysine Deficient Protein Kinase 1	Protein Coding	45	GC12P000733	10.3972902297974	https://www.genecards.org/cgi-bin/carddisp.pl?gene=WNK1
SPPL2A	Signal Peptide Peptidase Like 2A	Protein Coding	37	GC15M050702	10.3962440490723	https://www.genecards.org/cgi-bin/carddisp.pl?gene=SPPL2A
COMP	Cartilage Oligomeric Matrix Protein	Protein Coding	46	GC19M018783	10.3869514465332	https://www.genecards.org/cgi-bin/carddisp.pl?gene=COMP
MFSD2A	Major Facilitator Superfamily Domain Containing 2A	Protein Coding	37	GC01P039955	10.3865089416504	https://www.genecards.org/cgi-bin/carddisp.pl?gene=MFSD2A
C19orf12	Chromosome 19 Open Reading Frame 12	Protein Coding	35	GC19M029701	10.3839426040649	https://www.genecards.org/cgi-bin/carddisp.pl?gene=C19orf12
NF2	Neurofibromin 2	Protein Coding	47	GC22P029603	10.3723583221436	https://www.genecards.org/cgi-bin/carddisp.pl?gene=NF2
SLC6A1	Solute Carrier Family 6 Member 1	Protein Coding	46	GC03P011443	10.3611669540405	https://www.genecards.org/cgi-bin/carddisp.pl?gene=SLC6A1
KLK3	Kallikrein Related Peptidase 3	Protein Coding	44	GC19P050854	10.3517999649048	https://www.genecards.org/cgi-bin/carddisp.pl?gene=KLK3
ADORA2A	Adenosine A2a Receptor	Protein Coding	44	GC22P024417	10.3496685028076	https://www.genecards.org/cgi-bin/carddisp.pl?gene=ADORA2A
FPR2	Formyl Peptide Receptor 2	Protein Coding	44	GC19P051752	10.3455228805542	https://www.genecards.org/cgi-bin/carddisp.pl?gene=FPR2
MOG	Myelin Oligodendrocyte Glycoprotein	Protein Coding	44	GC06P064074	10.3379878997803	https://www.genecards.org/cgi-bin/carddisp.pl?gene=MOG
CDHR1	Cadherin Related Family Member 1	Protein Coding	38	GC10P084194	10.3331537246704	https://www.genecards.org/cgi-bin/carddisp.pl?gene=CDHR1
DCR	Down Syndrome Chromosome Region	Genetic Locus	4	GC21U990005	10.3193035125732	https://www.genecards.org/cgi-bin/carddisp.pl?gene=DCR
CSTA	Cystatin A	Protein Coding	43	GC03P122325	10.3122186660767	https://www.genecards.org/cgi-bin/carddisp.pl?gene=CSTA
VCL	Vinculin	Protein Coding	45	GC10P073995	10.3093786239624	https://www.genecards.org/cgi-bin/carddisp.pl?gene=VCL
TCF7L2	Transcription Factor 7 Like 2	Protein Coding	44	GC10P112950	10.3025941848755	https://www.genecards.org/cgi-bin/carddisp.pl?gene=TCF7L2
FH	Fumarate Hydratase	Protein Coding	44	GC01M241499	10.295973777771	https://www.genecards.org/cgi-bin/carddisp.pl?gene=FH
IREB2	Iron Responsive Element Binding Protein 2	Protein Coding	43	GC15P078437	10.2937183380127	https://www.genecards.org/cgi-bin/carddisp.pl?gene=IREB2
HTR7	5-Hydroxytryptamine Receptor 7	Protein Coding	45	GC10M090740	10.2918500900269	https://www.genecards.org/cgi-bin/carddisp.pl?gene=HTR7
FLOT1	Flotillin 1	Protein Coding	40	GC06M054105	10.2883081436157	https://www.genecards.org/cgi-bin/carddisp.pl?gene=FLOT1
TSPAN12	Tetraspanin 12	Protein Coding	43	GC07M120787	10.2852420806885	https://www.genecards.org/cgi-bin/carddisp.pl?gene=TSPAN12
AKR1A1	Aldo-Keto Reductase Family 1 Member A1	Protein Coding	42	GC01P045550	10.2793912887573	https://www.genecards.org/cgi-bin/carddisp.pl?gene=AKR1A1
PRSS23	Serine Protease 23	Protein Coding	37	GC11P086791	10.2687721252441	https://www.genecards.org/cgi-bin/carddisp.pl?gene=PRSS23
MIR486-1	MicroRNA 486-1	RNA Gene	17	GC08M041660	10.2620468139648	https://www.genecards.org/cgi-bin/carddisp.pl?gene=MIR486-1
PLCE1	Phospholipase C Epsilon 1	Protein Coding	41	GC10P093993	10.2590589523315	https://www.genecards.org/cgi-bin/carddisp.pl?gene=PLCE1
CDK4	Cyclin Dependent Kinase 4	Protein Coding	51	GC12M057743	10.2570915222168	https://www.genecards.org/cgi-bin/carddisp.pl?gene=CDK4
CCNB1	Cyclin B1	Protein Coding	44	GC05P069167	10.238525390625	https://www.genecards.org/cgi-bin/carddisp.pl?gene=CCNB1
HDAC6	Histone Deacetylase 6	Protein Coding	50	GC0XP048801	10.2327003479004	https://www.genecards.org/cgi-bin/carddisp.pl?gene=HDAC6
PCNT	Pericentrin	Protein Coding	41	GC21P046324	10.2291479110718	https://www.genecards.org/cgi-bin/carddisp.pl?gene=PCNT
TAF1	TATA-Box Binding Protein Associated Factor 1	Protein Coding	44	GC0XP071366	10.2245607376099	https://www.genecards.org/cgi-bin/carddisp.pl?gene=TAF1
STUB1	STIP1 Homology And U-Box Containing Protein 1	Protein Coding	43	GC16P007366	10.2242584228516	https://www.genecards.org/cgi-bin/carddisp.pl?gene=STUB1
KCNJ5	Potassium Inwardly Rectifying Channel Subfamily J Member 5	Protein Coding	45	GC11P128891	10.2234039306641	https://www.genecards.org/cgi-bin/carddisp.pl?gene=KCNJ5
EIF2B2	Eukaryotic Translation Initiation Factor 2B Subunit Beta	Protein Coding	43	GC14P075002	10.2166652679443	https://www.genecards.org/cgi-bin/carddisp.pl?gene=EIF2B2
HNRNPK	Heterogeneous Nuclear Ribonucleoprotein K	Protein Coding	44	GC09M088550	10.1953353881836	https://www.genecards.org/cgi-bin/carddisp.pl?gene=HNRNPK
FBLN5	Fibulin 5	Protein Coding	44	GC14M091869	10.1949491500854	https://www.genecards.org/cgi-bin/carddisp.pl?gene=FBLN5
CA2	Carbonic Anhydrase 2	Protein Coding	49	GC08P085463	10.189736366272	https://www.genecards.org/cgi-bin/carddisp.pl?gene=CA2
ANXA5	Annexin A5	Protein Coding	44	GC04M121667	10.1838989257813	https://www.genecards.org/cgi-bin/carddisp.pl?gene=ANXA5
SLC2A9	Solute Carrier Family 2 Member 9	Protein Coding	44	GC04M009772	10.1746654510498	https://www.genecards.org/cgi-bin/carddisp.pl?gene=SLC2A9
ABCC2	ATP Binding Cassette Subfamily C Member 2	Protein Coding	46	GC10P099782	10.1599235534668	https://www.genecards.org/cgi-bin/carddisp.pl?gene=ABCC2
TNFRSF21	TNF Receptor Superfamily Member 21	Protein Coding	43	GC06M047231	10.1459884643555	https://www.genecards.org/cgi-bin/carddisp.pl?gene=TNFRSF21
TPH1	Tryptophan Hydroxylase 1	Protein Coding	43	GC11M018040	10.1424198150635	https://www.genecards.org/cgi-bin/carddisp.pl?gene=TPH1
DSC2	Desmocollin 2	Protein Coding	44	GC18M031058	10.1316900253296	https://www.genecards.org/cgi-bin/carddisp.pl?gene=DSC2
HBG1	Hemoglobin Subunit Gamma 1	Protein Coding	41	GC11M005863	10.1250276565552	https://www.genecards.org/cgi-bin/carddisp.pl?gene=HBG1
VDAC2	Voltage Dependent Anion Channel 2	Protein Coding	41	GC10P075210	10.1243991851807	https://www.genecards.org/cgi-bin/carddisp.pl?gene=VDAC2
NDUFS3	NADH:Ubiquinone Oxidoreductase Core Subunit S3	Protein Coding	45	GC11P047567	10.1243324279785	https://www.genecards.org/cgi-bin/carddisp.pl?gene=NDUFS3
UNC13A	Unc-13 Homolog A	Protein Coding	39	GC19M017603	10.1171226501465	https://www.genecards.org/cgi-bin/carddisp.pl?gene=UNC13A
PSMB9	Proteasome 20S Subunit Beta 9	Protein Coding	44	GC06P064169	10.1085433959961	https://www.genecards.org/cgi-bin/carddisp.pl?gene=PSMB9
IDO1	Indoleamine 2,3-Dioxygenase 1	Protein Coding	43	GC08P039891	10.1076602935791	https://www.genecards.org/cgi-bin/carddisp.pl?gene=IDO1
PLCG2	Phospholipase C Gamma 2	Protein Coding	50	GC16P081773	10.105052947998	https://www.genecards.org/cgi-bin/carddisp.pl?gene=PLCG2
DSG2	Desmoglein 2	Protein Coding	44	GC18P031498	10.097804069519	https://www.genecards.org/cgi-bin/carddisp.pl?gene=DSG2
PRKD1	Protein Kinase D1	Protein Coding	48	GC14M029576	10.0904293060303	https://www.genecards.org/cgi-bin/carddisp.pl?gene=PRKD1
CD33	CD33 Molecule	Protein Coding	42	GC19P051212	10.0739612579346	https://www.genecards.org/cgi-bin/carddisp.pl?gene=CD33
CFP	Complement Factor Properdin	Protein Coding	41	GC0XM047624	10.0527629852295	https://www.genecards.org/cgi-bin/carddisp.pl?gene=CFP
DNASE1	Deoxyribonuclease 1	Protein Coding	41	GC16P003611	10.0516414642334	https://www.genecards.org/cgi-bin/carddisp.pl?gene=DNASE1
GLRA1	Glycine Receptor Alpha 1	Protein Coding	44	GC05M151822	10.0494861602783	https://www.genecards.org/cgi-bin/carddisp.pl?gene=GLRA1
CCL4	C-C Motif Chemokine Ligand 4	Protein Coding	38	GC17P036103	10.0444602966309	https://www.genecards.org/cgi-bin/carddisp.pl?gene=CCL4
BCYRN1	Brain Cytoplasmic RNA 1	RNA Gene	17	GC02P047331	10.0397472381592	https://www.genecards.org/cgi-bin/carddisp.pl?gene=BCYRN1
TIMP2	TIMP Metallopeptidase Inhibitor 2	Protein Coding	42	GC17M078852	10.0310707092285	https://www.genecards.org/cgi-bin/carddisp.pl?gene=TIMP2
SCARB1	Scavenger Receptor Class B Member 1	Protein Coding	43	GC12M124776	10.024224281311	https://www.genecards.org/cgi-bin/carddisp.pl?gene=SCARB1
TNXB	Tenascin XB	Protein Coding	42	GC06M054198	10.0213184356689	https://www.genecards.org/cgi-bin/carddisp.pl?gene=TNXB
MGP	Matrix Gla Protein	Protein Coding	41	GC12M017644	10.0097761154175	https://www.genecards.org/cgi-bin/carddisp.pl?gene=MGP
BCL2L1	BCL2 Like 1	Protein Coding	45	GC20M031664	10.0056657791138	https://www.genecards.org/cgi-bin/carddisp.pl?gene=BCL2L1
MMP8	Matrix Metallopeptidase 8	Protein Coding	47	GC11M102617	10.0022869110107	https://www.genecards.org/cgi-bin/carddisp.pl?gene=MMP8
BCR	BCR Activator Of RhoGEF And GTPase	Protein Coding	50	GC22P023179	9.98648643493652	https://www.genecards.org/cgi-bin/carddisp.pl?gene=BCR
SLC12A4	Solute Carrier Family 12 Member 4	Protein Coding	44	GC16M067974	9.98407077789307	https://www.genecards.org/cgi-bin/carddisp.pl?gene=SLC12A4
DLAT	Dihydrolipoamide S-Acetyltransferase	Protein Coding	44	GC11P112024	9.98124885559082	https://www.genecards.org/cgi-bin/carddisp.pl?gene=DLAT
CACNA1D	Calcium Voltage-Gated Channel Subunit Alpha1 D	Protein Coding	45	GC03P053328	9.9798059463501	https://www.genecards.org/cgi-bin/carddisp.pl?gene=CACNA1D
TUBB	Tubulin Beta Class I	Protein Coding	48	GC06P064115	9.97950077056885	https://www.genecards.org/cgi-bin/carddisp.pl?gene=TUBB
MAPK9	Mitogen-Activated Protein Kinase 9	Protein Coding	46	GC05M180240	9.97780132293701	https://www.genecards.org/cgi-bin/carddisp.pl?gene=MAPK9
MTFMT	Mitochondrial Methionyl-TRNA Formyltransferase	Protein Coding	40	GC15M065001	9.9748649597168	https://www.genecards.org/cgi-bin/carddisp.pl?gene=MTFMT
PPIF	Peptidylprolyl Isomerase F	Protein Coding	42	GC10P087655	9.97145366668701	https://www.genecards.org/cgi-bin/carddisp.pl?gene=PPIF
SLPI	Secretory Leukocyte Peptidase Inhibitor	Protein Coding	38	GC20M045252	9.96304130554199	https://www.genecards.org/cgi-bin/carddisp.pl?gene=SLPI
PHKG1	Phosphorylase Kinase Catalytic Subunit Gamma 1	Protein Coding	43	GC07M058894	9.95965385437012	https://www.genecards.org/cgi-bin/carddisp.pl?gene=PHKG1
IL9	Interleukin 9	Protein Coding	41	GC05M135891	9.9595365524292	https://www.genecards.org/cgi-bin/carddisp.pl?gene=IL9
SYN3	Synapsin III	Protein Coding	40	GC22M032766	9.95637321472168	https://www.genecards.org/cgi-bin/carddisp.pl?gene=SYN3
PHF6	PHD Finger Protein 6	Protein Coding	39	GC0XP134373	9.95306015014648	https://www.genecards.org/cgi-bin/carddisp.pl?gene=PHF6
GFRA1	GDNF Family Receptor Alpha 1	Protein Coding	42	GC10M116056	9.94713020324707	https://www.genecards.org/cgi-bin/carddisp.pl?gene=GFRA1
AKT2	AKT Serine/Threonine Kinase 2	Protein Coding	52	GC19M040230	9.94014263153076	https://www.genecards.org/cgi-bin/carddisp.pl?gene=AKT2
ADD1	Adducin 1	Protein Coding	43	GC04P002855	9.93960475921631	https://www.genecards.org/cgi-bin/carddisp.pl?gene=ADD1
EIF2AK3	Eukaryotic Translation Initiation Factor 2 Alpha Kinase 3	Protein Coding	47	GC02M088556	9.93511199951172	https://www.genecards.org/cgi-bin/carddisp.pl?gene=EIF2AK3
EHMT1	Euchromatic Histone Lysine Methyltransferase 1	Protein Coding	44	GC09P137618	9.93173313140869	https://www.genecards.org/cgi-bin/carddisp.pl?gene=EHMT1
SRSF2	Serine And Arginine Rich Splicing Factor 2	Protein Coding	39	GC17M076734	9.91822338104248	https://www.genecards.org/cgi-bin/carddisp.pl?gene=SRSF2
DNAH11	Dynein Axonemal Heavy Chain 11	Protein Coding	40	GC07P021543	9.91699314117432	https://www.genecards.org/cgi-bin/carddisp.pl?gene=DNAH11
PIGL	Phosphatidylinositol Glycan Anchor Biosynthesis Class L	Protein Coding	39	GC17P016217	9.90988922119141	https://www.genecards.org/cgi-bin/carddisp.pl?gene=PIGL
CHM	CHM Rab Escort Protein	Protein Coding	40	GC0XM085861	9.89561367034912	https://www.genecards.org/cgi-bin/carddisp.pl?gene=CHM
PTRH2	Peptidyl-TRNA Hydrolase 2	Protein Coding	43	GC17M059674	9.89336490631104	https://www.genecards.org/cgi-bin/carddisp.pl?gene=PTRH2
DNAH8	Dynein Axonemal Heavy Chain 8	Protein Coding	36	GC06P064309	9.89323997497559	https://www.genecards.org/cgi-bin/carddisp.pl?gene=DNAH8
CYP2C19	Cytochrome P450 Family 2 Subfamily C Member 19	Protein Coding	47	GC10P094762	9.87372303009033	https://www.genecards.org/cgi-bin/carddisp.pl?gene=CYP2C19
USP9X	Ubiquitin Specific Peptidase 9 X-Linked	Protein Coding	46	GC0XP041085	9.86553955078125	https://www.genecards.org/cgi-bin/carddisp.pl?gene=USP9X
ANK2	Ankyrin 2	Protein Coding	40	GC04P112706	9.86490535736084	https://www.genecards.org/cgi-bin/carddisp.pl?gene=ANK2
PKD1L2	Polycystin 1 Like 2 (Gene/Pseudogene)	Protein Coding	33	GC16M081100	9.86167907714844	https://www.genecards.org/cgi-bin/carddisp.pl?gene=PKD1L2
GDF15	Growth Differentiation Factor 15	Protein Coding	40	GC19P030315	9.86100959777832	https://www.genecards.org/cgi-bin/carddisp.pl?gene=GDF15
RHOBTB2	Rho Related BTB Domain Containing 2	Protein Coding	38	GC08P022987	9.85542488098145	https://www.genecards.org/cgi-bin/carddisp.pl?gene=RHOBTB2
IGFBP1	Insulin Like Growth Factor Binding Protein 1	Protein Coding	41	GC07P047164	9.85461139678955	https://www.genecards.org/cgi-bin/carddisp.pl?gene=IGFBP1
ALDH9A1	Aldehyde Dehydrogenase 9 Family Member A1	Protein Coding	40	GC01M165673	9.85346984863281	https://www.genecards.org/cgi-bin/carddisp.pl?gene=ALDH9A1
BCL6	BCL6 Transcription Repressor	Protein Coding	43	GC03M187721	9.84444713592529	https://www.genecards.org/cgi-bin/carddisp.pl?gene=BCL6
MIR124-1	MicroRNA 124-1	RNA Gene	21	GC08M009903	9.83307647705078	https://www.genecards.org/cgi-bin/carddisp.pl?gene=MIR124-1
CALB2	Calbindin 2	Protein Coding	39	GC16P071392	9.82841205596924	https://www.genecards.org/cgi-bin/carddisp.pl?gene=CALB2
DRP2	Dystrophin Related Protein 2	Protein Coding	35	GC0XP101219	9.82304096221924	https://www.genecards.org/cgi-bin/carddisp.pl?gene=DRP2
AGRN	Agrin	Protein Coding	43	GC01P001020	9.82041835784912	https://www.genecards.org/cgi-bin/carddisp.pl?gene=AGRN
AHSG	Alpha 2-HS Glycoprotein	Protein Coding	42	GC03P186612	9.82031059265137	https://www.genecards.org/cgi-bin/carddisp.pl?gene=AHSG
TET1	Tet Methylcytosine Dioxygenase 1	Protein Coding	37	GC10P068560	9.81985759735107	https://www.genecards.org/cgi-bin/carddisp.pl?gene=TET1
AP4M1	Adaptor Related Protein Complex 4 Subunit Mu 1	Protein Coding	37	GC07P100101	9.81696033477783	https://www.genecards.org/cgi-bin/carddisp.pl?gene=AP4M1
LOC106694315	MPO Proximal Enhancer And Promoter Region	Biological Region	2	GC17P058279	9.81339454650879	https://www.genecards.org/cgi-bin/carddisp.pl?gene=LOC106694315
TRIM32	Tripartite Motif Containing 32	Protein Coding	42	GC09P116687	9.81326484680176	https://www.genecards.org/cgi-bin/carddisp.pl?gene=TRIM32
RHD	Rh Blood Group D Antigen	Protein Coding	40	GC01P025272	9.81300163269043	https://www.genecards.org/cgi-bin/carddisp.pl?gene=RHD
XPNPEP3	X-Prolyl Aminopeptidase 3	Protein Coding	40	GC22P040857	9.81138706207275	https://www.genecards.org/cgi-bin/carddisp.pl?gene=XPNPEP3
ADARB2	Adenosine Deaminase RNA Specific B2 (Inactive)	Protein Coding	39	GC10M001193	9.80659866333008	https://www.genecards.org/cgi-bin/carddisp.pl?gene=ADARB2
ASCL1	Achaete-Scute Family BHLH Transcription Factor 1	Protein Coding	43	GC12P102957	9.80563259124756	https://www.genecards.org/cgi-bin/carddisp.pl?gene=ASCL1
ACE2	Angiotensin Converting Enzyme 2	Protein Coding	47	GC0XM015494	9.8022632598877	https://www.genecards.org/cgi-bin/carddisp.pl?gene=ACE2
SHBG	Sex Hormone Binding Globulin	Protein Coding	39	GC17P007613	9.79625129699707	https://www.genecards.org/cgi-bin/carddisp.pl?gene=SHBG
NPC1L1	NPC1 Like Intracellular Cholesterol Transporter 1	Protein Coding	42	GC07M044512	9.7873420715332	https://www.genecards.org/cgi-bin/carddisp.pl?gene=NPC1L1
MKI67	Marker Of Proliferation Ki-67	Protein Coding	43	GC10M128096	9.78007507324219	https://www.genecards.org/cgi-bin/carddisp.pl?gene=MKI67
IRF8	Interferon Regulatory Factor 8	Protein Coding	44	GC16P085898	9.77526473999023	https://www.genecards.org/cgi-bin/carddisp.pl?gene=IRF8
HM13	Histocompatibility Minor 13	Protein Coding	37	GC20P031514	9.76656723022461	https://www.genecards.org/cgi-bin/carddisp.pl?gene=HM13
DST	Dystonin	Protein Coding	41	GC06M056457	9.76418876647949	https://www.genecards.org/cgi-bin/carddisp.pl?gene=DST
FLNB	Filamin B	Protein Coding	44	GC03P058008	9.76191520690918	https://www.genecards.org/cgi-bin/carddisp.pl?gene=FLNB
NAIP	NLR Family Apoptosis Inhibitory Protein	Protein Coding	39	GC05M070968	9.75915622711182	https://www.genecards.org/cgi-bin/carddisp.pl?gene=NAIP
PRDX3	Peroxiredoxin 3	Protein Coding	41	GC10M119167	9.75601577758789	https://www.genecards.org/cgi-bin/carddisp.pl?gene=PRDX3
PXN	Paxillin	Protein Coding	44	GC12M120210	9.75234794616699	https://www.genecards.org/cgi-bin/carddisp.pl?gene=PXN
ALDH18A1	Aldehyde Dehydrogenase 18 Family Member A1	Protein Coding	44	GC10M095605	9.73482513427734	https://www.genecards.org/cgi-bin/carddisp.pl?gene=ALDH18A1
CAST	Calpastatin	Protein Coding	44	GC05P096525	9.73458862304688	https://www.genecards.org/cgi-bin/carddisp.pl?gene=CAST
KCNJ10	Potassium Inwardly Rectifying Channel Subfamily J Member 10	Protein Coding	43	GC01M159998	9.72899341583252	https://www.genecards.org/cgi-bin/carddisp.pl?gene=KCNJ10
CD68	CD68 Molecule	Protein Coding	37	GC17P007579	9.72838115692139	https://www.genecards.org/cgi-bin/carddisp.pl?gene=CD68
TLR7	Toll Like Receptor 7	Protein Coding	45	GC0XP012867	9.72769927978516	https://www.genecards.org/cgi-bin/carddisp.pl?gene=TLR7
SMARCB1	SWI/SNF Related, Matrix Associated, Actin Dependent Regulator Of Chromatin, Subfamily B, Member 1	Protein Coding	44	GC22P023786	9.72744083404541	https://www.genecards.org/cgi-bin/carddisp.pl?gene=SMARCB1
RAB39B	RAB39B, Member RAS Oncogene Family	Protein Coding	37	GC0XM155259	9.72007846832275	https://www.genecards.org/cgi-bin/carddisp.pl?gene=RAB39B
MB	Myoglobin	Protein Coding	42	GC22M035606	9.71631813049316	https://www.genecards.org/cgi-bin/carddisp.pl?gene=MB
TMEM43	Transmembrane Protein 43	Protein Coding	40	GC03P014124	9.70548915863037	https://www.genecards.org/cgi-bin/carddisp.pl?gene=TMEM43
NPM1	Nucleophosmin 1	Protein Coding	48	GC05P171387	9.70270442962646	https://www.genecards.org/cgi-bin/carddisp.pl?gene=NPM1
RACK1	Receptor For Activated C Kinase 1	Protein Coding	35	GC05M181511	9.70028495788574	https://www.genecards.org/cgi-bin/carddisp.pl?gene=RACK1
DUSP19	Dual Specificity Phosphatase 19	Protein Coding	37	GC02P183078	9.69572830200195	https://www.genecards.org/cgi-bin/carddisp.pl?gene=DUSP19
THBS2	Thrombospondin 2	Protein Coding	44	GC06M169215	9.69432258605957	https://www.genecards.org/cgi-bin/carddisp.pl?gene=THBS2
RPL5	Ribosomal Protein L5	Protein Coding	45	GC01P092832	9.68258190155029	https://www.genecards.org/cgi-bin/carddisp.pl?gene=RPL5
SLC17A7	Solute Carrier Family 17 Member 7	Protein Coding	40	GC19M049429	9.68168926239014	https://www.genecards.org/cgi-bin/carddisp.pl?gene=SLC17A7
LGALS3	Galectin 3	Protein Coding	43	GC14P055124	9.68120002746582	https://www.genecards.org/cgi-bin/carddisp.pl?gene=LGALS3
MT-TH	Mitochondrially Encoded TRNA-His (CAU/C)	RNA Gene	13	GCMTP012140	9.67849063873291	https://www.genecards.org/cgi-bin/carddisp.pl?gene=MT-TH
SLC29A3	Solute Carrier Family 29 Member 3	Protein Coding	42	GC10P071320	9.67817878723145	https://www.genecards.org/cgi-bin/carddisp.pl?gene=SLC29A3
KCNQ3	Potassium Voltage-Gated Channel Subfamily Q Member 3	Protein Coding	44	GC08M132120	9.65882301330566	https://www.genecards.org/cgi-bin/carddisp.pl?gene=KCNQ3
DDOST	Dolichyl-Diphosphooligosaccharide--Protein Glycosyltransferase Non-Catalytic Subunit	Protein Coding	43	GC01M020651	9.65850067138672	https://www.genecards.org/cgi-bin/carddisp.pl?gene=DDOST
VIP	Vasoactive Intestinal Peptide	Protein Coding	43	GC06P152750	9.65163803100586	https://www.genecards.org/cgi-bin/carddisp.pl?gene=VIP
MIR205	MicroRNA 205	RNA Gene	20	GC01P209432	9.64634799957275	https://www.genecards.org/cgi-bin/carddisp.pl?gene=MIR205
CUL4B	Cullin 4B	Protein Coding	42	GC0XM120524	9.64550971984863	https://www.genecards.org/cgi-bin/carddisp.pl?gene=CUL4B
FZD6	Frizzled Class Receptor 6	Protein Coding	45	GC08P103298	9.62306118011475	https://www.genecards.org/cgi-bin/carddisp.pl?gene=FZD6
TIA1	TIA1 Cytotoxic Granule Associated RNA Binding Protein	Protein Coding	42	GC02M070209	9.62246608734131	https://www.genecards.org/cgi-bin/carddisp.pl?gene=TIA1
BLM	BLM RecQ Like Helicase	Protein Coding	47	GC15P090717	9.62196826934814	https://www.genecards.org/cgi-bin/carddisp.pl?gene=BLM
NR1H3	Nuclear Receptor Subfamily 1 Group H Member 3	Protein Coding	45	GC11P047248	9.60326194763184	https://www.genecards.org/cgi-bin/carddisp.pl?gene=NR1H3
TCTN3	Tectonic Family Member 3	Protein Coding	39	GC10M095663	9.60237121582031	https://www.genecards.org/cgi-bin/carddisp.pl?gene=TCTN3
GZMB	Granzyme B	Protein Coding	44	GC14M024630	9.60126113891602	https://www.genecards.org/cgi-bin/carddisp.pl?gene=GZMB
TPM3	Tropomyosin 3	Protein Coding	44	GC01M154127	9.59046363830566	https://www.genecards.org/cgi-bin/carddisp.pl?gene=TPM3
CALB1	Calbindin 1	Protein Coding	40	GC08M090058	9.58368301391602	https://www.genecards.org/cgi-bin/carddisp.pl?gene=CALB1
HADHB	Hydroxyacyl-CoA Dehydrogenase Trifunctional Multienzyme Complex Subunit Beta	Protein Coding	45	GC02P026243	9.57963848114014	https://www.genecards.org/cgi-bin/carddisp.pl?gene=HADHB
PACS1	Phosphofurin Acidic Cluster Sorting Protein 1	Protein Coding	40	GC11P067549	9.57897758483887	https://www.genecards.org/cgi-bin/carddisp.pl?gene=PACS1
TAC1	Tachykinin Precursor 1	Protein Coding	41	GC07P097731	9.57643699645996	https://www.genecards.org/cgi-bin/carddisp.pl?gene=TAC1
ITGB2	Integrin Subunit Beta 2	Protein Coding	48	GC21M044885	9.57506942749023	https://www.genecards.org/cgi-bin/carddisp.pl?gene=ITGB2
IMPG1	Interphotoreceptor Matrix Proteoglycan 1	Protein Coding	38	GC06M075921	9.57444000244141	https://www.genecards.org/cgi-bin/carddisp.pl?gene=IMPG1
COX10	Cytochrome C Oxidase Assembly Factor Heme A:Farnesyltransferase COX10	Protein Coding	42	GC17P014069	9.56568622589111	https://www.genecards.org/cgi-bin/carddisp.pl?gene=COX10
SLC6A2	Solute Carrier Family 6 Member 2	Protein Coding	47	GC16P055656	9.56347465515137	https://www.genecards.org/cgi-bin/carddisp.pl?gene=SLC6A2
TPM1	Tropomyosin 1	Protein Coding	48	GC15P086973	9.55829906463623	https://www.genecards.org/cgi-bin/carddisp.pl?gene=TPM1
MED12L	Mediator Complex Subunit 12L	Protein Coding	35	GC03P151085	9.555908203125	https://www.genecards.org/cgi-bin/carddisp.pl?gene=MED12L
FUCA1	Alpha-L-Fucosidase 1	Protein Coding	44	GC01M023845	9.55497074127197	https://www.genecards.org/cgi-bin/carddisp.pl?gene=FUCA1
SFRP4	Secreted Frizzled Related Protein 4	Protein Coding	41	GC07M037912	9.55297374725342	https://www.genecards.org/cgi-bin/carddisp.pl?gene=SFRP4
CSNK1A1L	Casein Kinase 1 Alpha 1 Like	Protein Coding	36	GC13M037103	9.5520544052124	https://www.genecards.org/cgi-bin/carddisp.pl?gene=CSNK1A1L
DKC1	Dyskerin Pseudouridine Synthase 1	Protein Coding	45	GC0XP154762	9.54901313781738	https://www.genecards.org/cgi-bin/carddisp.pl?gene=DKC1
MIR34B	MicroRNA 34b	RNA Gene	21	GC11P111546	9.5485725402832	https://www.genecards.org/cgi-bin/carddisp.pl?gene=MIR34B
MAF	MAF BZIP Transcription Factor	Protein Coding	44	GC16M079204	9.5469913482666	https://www.genecards.org/cgi-bin/carddisp.pl?gene=MAF
MIR125B1	MicroRNA 125b-1	RNA Gene	21	GC11M122100	9.5469856262207	https://www.genecards.org/cgi-bin/carddisp.pl?gene=MIR125B1
EEF1A2	Eukaryotic Translation Elongation Factor 1 Alpha 2	Protein Coding	45	GC20M063488	9.54260349273682	https://www.genecards.org/cgi-bin/carddisp.pl?gene=EEF1A2
IVNS1ABP	Influenza Virus NS1A Binding Protein	Protein Coding	39	GC01M185303	9.53954792022705	https://www.genecards.org/cgi-bin/carddisp.pl?gene=IVNS1ABP
CD274	CD274 Molecule	Protein Coding	42	GC09P005450	9.53878593444824	https://www.genecards.org/cgi-bin/carddisp.pl?gene=CD274
MICA	MHC Class I Polypeptide-Related Sequence A	Protein Coding	37	GC06P031399	9.52933406829834	https://www.genecards.org/cgi-bin/carddisp.pl?gene=MICA
EWSR1	EWS RNA Binding Protein 1	Protein Coding	43	GC22P029816	9.52892684936523	https://www.genecards.org/cgi-bin/carddisp.pl?gene=EWSR1
PGR	Progesterone Receptor	Protein Coding	48	GC11M101030	9.52204036712646	https://www.genecards.org/cgi-bin/carddisp.pl?gene=PGR
HLA-DPA1	Major Histocompatibility Complex, Class II, DP Alpha 1	Protein Coding	39	GC06M033064	9.52100276947021	https://www.genecards.org/cgi-bin/carddisp.pl?gene=HLA-DPA1
ZNF423	Zinc Finger Protein 423	Protein Coding	39	GC16M049487	9.52009963989258	https://www.genecards.org/cgi-bin/carddisp.pl?gene=ZNF423
MYOC	Myocilin	Protein Coding	41	GC01M171604	9.51887702941895	https://www.genecards.org/cgi-bin/carddisp.pl?gene=MYOC
ITGA2	Integrin Subunit Alpha 2	Protein Coding	44	GC05P052989	9.51847076416016	https://www.genecards.org/cgi-bin/carddisp.pl?gene=ITGA2
MT-TP	Mitochondrially Encoded TRNA-Pro (CCN)	RNA Gene	10	GCMTM015957	9.51324558258057	https://www.genecards.org/cgi-bin/carddisp.pl?gene=MT-TP
TIMP3	TIMP Metallopeptidase Inhibitor 3	Protein Coding	44	GC22P032800	9.51131057739258	https://www.genecards.org/cgi-bin/carddisp.pl?gene=TIMP3
IL21-AS1	IL21 Antisense RNA 1	RNA Gene	14	GC04P122544	9.50691318511963	https://www.genecards.org/cgi-bin/carddisp.pl?gene=IL21-AS1
BMPR1A	Bone Morphogenetic Protein Receptor Type 1A	Protein Coding	48	GC10P087735	9.50593090057373	https://www.genecards.org/cgi-bin/carddisp.pl?gene=BMPR1A
RAB27A	RAB27A, Member RAS Oncogene Family	Protein Coding	47	GC15M055202	9.50390911102295	https://www.genecards.org/cgi-bin/carddisp.pl?gene=RAB27A
RAC1	Rac Family Small GTPase 1	Protein Coding	47	GC07P006377	9.50299644470215	https://www.genecards.org/cgi-bin/carddisp.pl?gene=RAC1
SLC30A3	Solute Carrier Family 30 Member 3	Protein Coding	37	GC02M027254	9.49954319000244	https://www.genecards.org/cgi-bin/carddisp.pl?gene=SLC30A3
EIF2B4	Eukaryotic Translation Initiation Factor 2B Subunit Delta	Protein Coding	43	GC02M027364	9.48455142974854	https://www.genecards.org/cgi-bin/carddisp.pl?gene=EIF2B4
DTNBP1	Dystrobrevin Binding Protein 1	Protein Coding	40	GC06M015523	9.48006629943848	https://www.genecards.org/cgi-bin/carddisp.pl?gene=DTNBP1
SOCS1	Suppressor Of Cytokine Signaling 1	Protein Coding	41	GC16M011257	9.47075366973877	https://www.genecards.org/cgi-bin/carddisp.pl?gene=SOCS1
MIR363	MicroRNA 363	RNA Gene	15	GC0XM134205	9.46532249450684	https://www.genecards.org/cgi-bin/carddisp.pl?gene=MIR363
SORT1	Sortilin 1	Protein Coding	41	GC01M109310	9.45747756958008	https://www.genecards.org/cgi-bin/carddisp.pl?gene=SORT1
MIR15B	MicroRNA 15b	RNA Gene	18	GC03P160404	9.45688724517822	https://www.genecards.org/cgi-bin/carddisp.pl?gene=MIR15B
ZEB1	Zinc Finger E-Box Binding Homeobox 1	Protein Coding	46	GC10P031318	9.45479011535645	https://www.genecards.org/cgi-bin/carddisp.pl?gene=ZEB1
LMNB2	Lamin B2	Protein Coding	42	GC19M003109	9.44950580596924	https://www.genecards.org/cgi-bin/carddisp.pl?gene=LMNB2
ASPM	Assembly Factor For Spindle Microtubules	Protein Coding	37	GC01M197084	9.44950103759766	https://www.genecards.org/cgi-bin/carddisp.pl?gene=ASPM
GLS	Glutaminase	Protein Coding	45	GC02P190880	9.44028282165527	https://www.genecards.org/cgi-bin/carddisp.pl?gene=GLS
DCN	Decorin	Protein Coding	44	GC12M091140	9.43685531616211	https://www.genecards.org/cgi-bin/carddisp.pl?gene=DCN
GAN	Gigaxonin	Protein Coding	38	GC16P081319	9.42641925811768	https://www.genecards.org/cgi-bin/carddisp.pl?gene=GAN
HPS6	HPS6 Biogenesis Of Lysosomal Organelles Complex 2 Subunit 3	Protein Coding	38	GC10P102065	9.40927314758301	https://www.genecards.org/cgi-bin/carddisp.pl?gene=HPS6
CTCF	CCCTC-Binding Factor	Protein Coding	45	GC16P067563	9.40916728973389	https://www.genecards.org/cgi-bin/carddisp.pl?gene=CTCF
CTSA	Cathepsin A	Protein Coding	43	GC20P045890	9.40114593505859	https://www.genecards.org/cgi-bin/carddisp.pl?gene=CTSA
CDK7	Cyclin Dependent Kinase 7	Protein Coding	44	GC05P069297	9.39542388916016	https://www.genecards.org/cgi-bin/carddisp.pl?gene=CDK7
CCDC40	Coiled-Coil Domain Containing 40	Protein Coding	35	GC17P080037	9.39415264129639	https://www.genecards.org/cgi-bin/carddisp.pl?gene=CCDC40
SUOX	Sulfite Oxidase	Protein Coding	43	GC12P055997	9.39033031463623	https://www.genecards.org/cgi-bin/carddisp.pl?gene=SUOX
MIR148A	MicroRNA 148a	RNA Gene	19	GC07M025993	9.3887767791748	https://www.genecards.org/cgi-bin/carddisp.pl?gene=MIR148A
STAR	Steroidogenic Acute Regulatory Protein	Protein Coding	44	GC08M038145	9.3828125	https://www.genecards.org/cgi-bin/carddisp.pl?gene=STAR
PEX11B	Peroxisomal Biogenesis Factor 11 Beta	Protein Coding	39	GC01M145911	9.37952709197998	https://www.genecards.org/cgi-bin/carddisp.pl?gene=PEX11B
SLC17A6	Solute Carrier Family 17 Member 6	Protein Coding	39	GC11P022359	9.3793420791626	https://www.genecards.org/cgi-bin/carddisp.pl?gene=SLC17A6
ERCC8	ERCC Excision Repair 8, CSA Ubiquitin Ligase Complex Subunit	Protein Coding	40	GC05M060882	9.3784236907959	https://www.genecards.org/cgi-bin/carddisp.pl?gene=ERCC8
PRKCA	Protein Kinase C Alpha	Protein Coding	49	GC17P066302	9.36876678466797	https://www.genecards.org/cgi-bin/carddisp.pl?gene=PRKCA
TNNI3K	TNNI3 Interacting Kinase	Protein Coding	40	GC01P074235	9.36448574066162	https://www.genecards.org/cgi-bin/carddisp.pl?gene=TNNI3K
M6PR	Mannose-6-Phosphate Receptor, Cation Dependent	Protein Coding	41	GC12M008989	9.36123752593994	https://www.genecards.org/cgi-bin/carddisp.pl?gene=M6PR
SLC30A10	Solute Carrier Family 30 Member 10	Protein Coding	41	GC01M219685	9.360032081604	https://www.genecards.org/cgi-bin/carddisp.pl?gene=SLC30A10
LAMB2	Laminin Subunit Beta 2	Protein Coding	43	GC03M049121	9.35162258148193	https://www.genecards.org/cgi-bin/carddisp.pl?gene=LAMB2
TUBA1A	Tubulin Alpha 1a	Protein Coding	47	GC12M049184	9.35080718994141	https://www.genecards.org/cgi-bin/carddisp.pl?gene=TUBA1A
FURIN	Furin, Paired Basic Amino Acid Cleaving Enzyme	Protein Coding	44	GC15P090868	9.34032440185547	https://www.genecards.org/cgi-bin/carddisp.pl?gene=FURIN
TAF15	TATA-Box Binding Protein Associated Factor 15	Protein Coding	41	GC17P035713	9.33727931976318	https://www.genecards.org/cgi-bin/carddisp.pl?gene=TAF15
PSMB8	Proteasome 20S Subunit Beta 8	Protein Coding	48	GC06M032840	9.33524227142334	https://www.genecards.org/cgi-bin/carddisp.pl?gene=PSMB8
DLL1	Delta Like Canonical Notch Ligand 1	Protein Coding	44	GC06M170282	9.33228874206543	https://www.genecards.org/cgi-bin/carddisp.pl?gene=DLL1
PABPN1	Poly(A) Binding Protein Nuclear 1	Protein Coding	43	GC14P028545	9.32781314849854	https://www.genecards.org/cgi-bin/carddisp.pl?gene=PABPN1
BMP1	Bone Morphogenetic Protein 1	Protein Coding	45	GC08P022164	9.31604194641113	https://www.genecards.org/cgi-bin/carddisp.pl?gene=BMP1
DGUOK	Deoxyguanosine Kinase	Protein Coding	43	GC02P073926	9.31408977508545	https://www.genecards.org/cgi-bin/carddisp.pl?gene=DGUOK
TAP2	Transporter 2, ATP Binding Cassette Subfamily B Member	Protein Coding	43	GC06M032821	9.31407165527344	https://www.genecards.org/cgi-bin/carddisp.pl?gene=TAP2
NOTCH4	Notch Receptor 4	Protein Coding	43	GC06M054209	9.31258201599121	https://www.genecards.org/cgi-bin/carddisp.pl?gene=NOTCH4
CLUAP1	Clusterin Associated Protein 1	Protein Coding	35	GC16P003500	9.31215858459473	https://www.genecards.org/cgi-bin/carddisp.pl?gene=CLUAP1
TPI1	Triosephosphate Isomerase 1	Protein Coding	45	GC12P015370	9.30753707885742	https://www.genecards.org/cgi-bin/carddisp.pl?gene=TPI1
USH1C	USH1 Protein Network Component Harmonin	Protein Coding	40	GC11M017494	9.30697917938232	https://www.genecards.org/cgi-bin/carddisp.pl?gene=USH1C
NOTCH2NLC	Notch 2 N-Terminal Like C	Protein Coding	13	GC01P149390	9.29843330383301	https://www.genecards.org/cgi-bin/carddisp.pl?gene=NOTCH2NLC
TSLP	Thymic Stromal Lymphopoietin	Protein Coding	36	GC05P111070	9.29824066162109	https://www.genecards.org/cgi-bin/carddisp.pl?gene=TSLP
GCDH	Glutaryl-CoA Dehydrogenase	Protein Coding	44	GC19P012891	9.28636741638184	https://www.genecards.org/cgi-bin/carddisp.pl?gene=GCDH
PAX3	Paired Box 3	Protein Coding	45	GC02M222199	9.28106880187988	https://www.genecards.org/cgi-bin/carddisp.pl?gene=PAX3
MYOT	Myotilin	Protein Coding	40	GC05P137867	9.27841758728027	https://www.genecards.org/cgi-bin/carddisp.pl?gene=MYOT
GATA2	GATA Binding Protein 2	Protein Coding	47	GC03M128479	9.27728176116943	https://www.genecards.org/cgi-bin/carddisp.pl?gene=GATA2
MLXIPL	MLX Interacting Protein Like	Protein Coding	41	GC07M073593	9.27571582794189	https://www.genecards.org/cgi-bin/carddisp.pl?gene=MLXIPL
SIGLEC5	Sialic Acid Binding Ig Like Lectin 5	Protein Coding	36	GC19M054885	9.27524280548096	https://www.genecards.org/cgi-bin/carddisp.pl?gene=SIGLEC5
NLGN3	Neuroligin 3	Protein Coding	41	GC0XP071144	9.26654243469238	https://www.genecards.org/cgi-bin/carddisp.pl?gene=NLGN3
TAP1	Transporter 1, ATP Binding Cassette Subfamily B Member	Protein Coding	45	GC06M054243	9.26383209228516	https://www.genecards.org/cgi-bin/carddisp.pl?gene=TAP1
DVL1	Dishevelled Segment Polarity Protein 1	Protein Coding	45	GC01M001335	9.26105880737305	https://www.genecards.org/cgi-bin/carddisp.pl?gene=DVL1
ARG1	Arginase 1	Protein Coding	47	GC06P131473	9.25393009185791	https://www.genecards.org/cgi-bin/carddisp.pl?gene=ARG1
TFEB	Transcription Factor EB	Protein Coding	40	GC06M054395	9.25368499755859	https://www.genecards.org/cgi-bin/carddisp.pl?gene=TFEB
ACKR1	Atypical Chemokine Receptor 1 (Duffy Blood Group)	Protein Coding	35	GC01P159203	9.24740123748779	https://www.genecards.org/cgi-bin/carddisp.pl?gene=ACKR1
MIR24-1	MicroRNA 24-1	RNA Gene	19	GC09P095086	9.2465877532959	https://www.genecards.org/cgi-bin/carddisp.pl?gene=MIR24-1
PGM1	Phosphoglucomutase 1	Protein Coding	46	GC01P063593	9.24481105804443	https://www.genecards.org/cgi-bin/carddisp.pl?gene=PGM1
CD44	CD44 Molecule (Indian Blood Group)	Protein Coding	45	GC11P035139	9.24300003051758	https://www.genecards.org/cgi-bin/carddisp.pl?gene=CD44
ATF6	Activating Transcription Factor 6	Protein Coding	45	GC01P161766	9.23802757263184	https://www.genecards.org/cgi-bin/carddisp.pl?gene=ATF6
PPP1R9B	Protein Phosphatase 1 Regulatory Subunit 9B	Protein Coding	39	GC17M050133	9.23403930664063	https://www.genecards.org/cgi-bin/carddisp.pl?gene=PPP1R9B
FAN1	FANCD2 And FANCI Associated Nuclease 1	Protein Coding	36	GC15P034202	9.22554969787598	https://www.genecards.org/cgi-bin/carddisp.pl?gene=FAN1
MYOCD	Myocardin	Protein Coding	41	GC17P012665	9.21625518798828	https://www.genecards.org/cgi-bin/carddisp.pl?gene=MYOCD
NDUFA13	NADH:Ubiquinone Oxidoreductase Subunit A13	Protein Coding	42	GC19P019515	9.20784568786621	https://www.genecards.org/cgi-bin/carddisp.pl?gene=NDUFA13
LRRTM3	Leucine Rich Repeat Transmembrane Neuronal 3	Protein Coding	36	GC10P066926	9.20634841918945	https://www.genecards.org/cgi-bin/carddisp.pl?gene=LRRTM3
THRB	Thyroid Hormone Receptor Beta	Protein Coding	49	GC03M024117	9.2021312713623	https://www.genecards.org/cgi-bin/carddisp.pl?gene=THRB
PDX1	Pancreatic And Duodenal Homeobox 1	Protein Coding	46	GC13P027921	9.1921968460083	https://www.genecards.org/cgi-bin/carddisp.pl?gene=PDX1
ACTN2	Actinin Alpha 2	Protein Coding	45	GC01P236686	9.19017601013184	https://www.genecards.org/cgi-bin/carddisp.pl?gene=ACTN2
SLC9A6	Solute Carrier Family 9 Member A6	Protein Coding	45	GC0XP135985	9.18996620178223	https://www.genecards.org/cgi-bin/carddisp.pl?gene=SLC9A6
PDE5A	Phosphodiesterase 5A	Protein Coding	43	GC04M119494	9.18791007995605	https://www.genecards.org/cgi-bin/carddisp.pl?gene=PDE5A
ZMPSTE24	Zinc Metallopeptidase STE24	Protein Coding	41	GC01P040258	9.18608283996582	https://www.genecards.org/cgi-bin/carddisp.pl?gene=ZMPSTE24
PLCB1	Phospholipase C Beta 1	Protein Coding	47	GC20P008061	9.1689395904541	https://www.genecards.org/cgi-bin/carddisp.pl?gene=PLCB1
AIMP1	Aminoacyl TRNA Synthetase Complex Interacting Multifunctional Protein 1	Protein Coding	41	GC04P106315	9.16185092926025	https://www.genecards.org/cgi-bin/carddisp.pl?gene=AIMP1
ASTN2	Astrotactin 2	Protein Coding	35	GC09M116425	9.16082096099854	https://www.genecards.org/cgi-bin/carddisp.pl?gene=ASTN2
NDUFS1	NADH:Ubiquinone Oxidoreductase Core Subunit S1	Protein Coding	44	GC02M206114	9.16048622131348	https://www.genecards.org/cgi-bin/carddisp.pl?gene=NDUFS1
THBS1	Thrombospondin 1	Protein Coding	43	GC15P039581	9.15914821624756	https://www.genecards.org/cgi-bin/carddisp.pl?gene=THBS1
ANXA7	Annexin A7	Protein Coding	40	GC10M073375	9.15698623657227	https://www.genecards.org/cgi-bin/carddisp.pl?gene=ANXA7
UGCG	UDP-Glucose Ceramide Glucosyltransferase	Protein Coding	41	GC09P111896	9.1495475769043	https://www.genecards.org/cgi-bin/carddisp.pl?gene=UGCG
MTRFR	Mitochondrial Translation Release Factor In Rescue	Protein Coding	28	GC12P123233	9.1426887512207	https://www.genecards.org/cgi-bin/carddisp.pl?gene=MTRFR
ALOX5AP	Arachidonate 5-Lipoxygenase Activating Protein	Protein Coding	43	GC13P030713	9.14230537414551	https://www.genecards.org/cgi-bin/carddisp.pl?gene=ALOX5AP
NMNAT1	Nicotinamide Nucleotide Adenylyltransferase 1	Protein Coding	46	GC01P009944	9.13400268554688	https://www.genecards.org/cgi-bin/carddisp.pl?gene=NMNAT1
SCAPER	S-Phase Cyclin A Associated Protein In The ER	Protein Coding	35	GC15M076347	9.13379764556885	https://www.genecards.org/cgi-bin/carddisp.pl?gene=SCAPER
PF4	Platelet Factor 4	Protein Coding	39	GC04M073980	9.12671852111816	https://www.genecards.org/cgi-bin/carddisp.pl?gene=PF4
OTX2	Orthodenticle Homeobox 2	Protein Coding	45	GC14M056799	9.12669372558594	https://www.genecards.org/cgi-bin/carddisp.pl?gene=OTX2
GHSR	Growth Hormone Secretagogue Receptor	Protein Coding	46	GC03M172443	9.11678695678711	https://www.genecards.org/cgi-bin/carddisp.pl?gene=GHSR
NOS1AP	Nitric Oxide Synthase 1 Adaptor Protein	Protein Coding	37	GC01P162069	9.11094570159912	https://www.genecards.org/cgi-bin/carddisp.pl?gene=NOS1AP
THOP1	Thimet Oligopeptidase 1	Protein Coding	39	GC19P002785	9.10898685455322	https://www.genecards.org/cgi-bin/carddisp.pl?gene=THOP1
FOXO3	Forkhead Box O3	Protein Coding	42	GC06P108559	9.1075496673584	https://www.genecards.org/cgi-bin/carddisp.pl?gene=FOXO3
ERCC4	ERCC Excision Repair 4, Endonuclease Catalytic Subunit	Protein Coding	44	GC16P013920	9.1054515838623	https://www.genecards.org/cgi-bin/carddisp.pl?gene=ERCC4
MMEL1	Membrane Metalloendopeptidase Like 1	Protein Coding	35	GC01M002590	9.09751033782959	https://www.genecards.org/cgi-bin/carddisp.pl?gene=MMEL1
COL12A1	Collagen Type XII Alpha 1 Chain	Protein Coding	40	GC06M075084	9.09325981140137	https://www.genecards.org/cgi-bin/carddisp.pl?gene=COL12A1
UBQLN4	Ubiquilin 4	Protein Coding	39	GC01M156033	9.09256839752197	https://www.genecards.org/cgi-bin/carddisp.pl?gene=UBQLN4
HERC2	HECT And RLD Domain Containing E3 Ubiquitin Protein Ligase 2	Protein Coding	43	GC15M028111	9.09151649475098	https://www.genecards.org/cgi-bin/carddisp.pl?gene=HERC2
CYFIP2	Cytoplasmic FMR1 Interacting Protein 2	Protein Coding	41	GC05P157267	9.08210849761963	https://www.genecards.org/cgi-bin/carddisp.pl?gene=CYFIP2
NDUFA6	NADH:Ubiquinone Oxidoreductase Subunit A6	Protein Coding	43	GC22M042085	9.07950687408447	https://www.genecards.org/cgi-bin/carddisp.pl?gene=NDUFA6
ADM	Adrenomedullin	Protein Coding	43	GC11P010304	9.07407474517822	https://www.genecards.org/cgi-bin/carddisp.pl?gene=ADM
MIR424	MicroRNA 424	RNA Gene	17	GC0XM134670	9.07150840759277	https://www.genecards.org/cgi-bin/carddisp.pl?gene=MIR424
DSCAM	DS Cell Adhesion Molecule	Protein Coding	40	GC21M040010	9.07088470458984	https://www.genecards.org/cgi-bin/carddisp.pl?gene=DSCAM
TGM1	Transglutaminase 1	Protein Coding	44	GC14M024249	9.06140995025635	https://www.genecards.org/cgi-bin/carddisp.pl?gene=TGM1
ARMS2	Age-Related Maculopathy Susceptibility 2	Protein Coding	29	GC10P122454	9.05936431884766	https://www.genecards.org/cgi-bin/carddisp.pl?gene=ARMS2
BAP1	BRCA1 Associated Protein 1	Protein Coding	45	GC03M052401	9.05734729766846	https://www.genecards.org/cgi-bin/carddisp.pl?gene=BAP1
CD59	CD59 Molecule (CD59 Blood Group)	Protein Coding	44	GC11M033704	9.0565357208252	https://www.genecards.org/cgi-bin/carddisp.pl?gene=CD59
CDKN3	Cyclin Dependent Kinase Inhibitor 3	Protein Coding	41	GC14P054398	9.05308532714844	https://www.genecards.org/cgi-bin/carddisp.pl?gene=CDKN3
COL6A3	Collagen Type VI Alpha 3 Chain	Protein Coding	42	GC02M237324	9.05302238464355	https://www.genecards.org/cgi-bin/carddisp.pl?gene=COL6A3
CXCR2	C-X-C Motif Chemokine Receptor 2	Protein Coding	47	GC02P218125	9.04804039001465	https://www.genecards.org/cgi-bin/carddisp.pl?gene=CXCR2
ETS1	ETS Proto-Oncogene 1, Transcription Factor	Protein Coding	46	GC11M128458	9.04724311828613	https://www.genecards.org/cgi-bin/carddisp.pl?gene=ETS1
ARL3	ADP Ribosylation Factor Like GTPase 3	Protein Coding	43	GC10M102673	9.04386138916016	https://www.genecards.org/cgi-bin/carddisp.pl?gene=ARL3
IKBKB	Inhibitor Of Nuclear Factor Kappa B Kinase Subunit Beta	Protein Coding	51	GC08P042271	9.03227710723877	https://www.genecards.org/cgi-bin/carddisp.pl?gene=IKBKB
XPNPEP1	X-Prolyl Aminopeptidase 1	Protein Coding	40	GC10M109864	9.0316276550293	https://www.genecards.org/cgi-bin/carddisp.pl?gene=XPNPEP1
HNRNPU	Heterogeneous Nuclear Ribonucleoprotein U	Protein Coding	41	GC01M244844	9.02501010894775	https://www.genecards.org/cgi-bin/carddisp.pl?gene=HNRNPU
MIR206	MicroRNA 206	RNA Gene	20	GC06P052144	9.02388572692871	https://www.genecards.org/cgi-bin/carddisp.pl?gene=MIR206
CA4	Carbonic Anhydrase 4	Protein Coding	44	GC17P060149	9.01916599273682	https://www.genecards.org/cgi-bin/carddisp.pl?gene=CA4
CD163	CD163 Molecule	Protein Coding	40	GC12M007471	9.01428890228271	https://www.genecards.org/cgi-bin/carddisp.pl?gene=CD163
IL16	Interleukin 16	Protein Coding	40	GC15P081159	9.01172637939453	https://www.genecards.org/cgi-bin/carddisp.pl?gene=IL16
CYP11A1	Cytochrome P450 Family 11 Subfamily A Member 1	Protein Coding	48	GC15M074337	9.00218486785889	https://www.genecards.org/cgi-bin/carddisp.pl?gene=CYP11A1
AGA	Aspartylglucosaminidase	Protein Coding	43	GC04M177430	9.00008964538574	https://www.genecards.org/cgi-bin/carddisp.pl?gene=AGA
VCAN	Versican	Protein Coding	45	GC05P083471	8.99405288696289	https://www.genecards.org/cgi-bin/carddisp.pl?gene=VCAN
FUT2	Fucosyltransferase 2	Protein Coding	43	GC19P048695	8.97981643676758	https://www.genecards.org/cgi-bin/carddisp.pl?gene=FUT2
SYN1	Synapsin I	Protein Coding	43	GC0XM047571	8.97896385192871	https://www.genecards.org/cgi-bin/carddisp.pl?gene=SYN1
RALGPS2	Ral GEF With PH Domain And SH3 Binding Motif 2	Protein Coding	33	GC01P178725	8.97175598144531	https://www.genecards.org/cgi-bin/carddisp.pl?gene=RALGPS2
SPG21	SPG21 Abhydrolase Domain Containing, Maspardin	Protein Coding	37	GC15M064963	8.96985530853271	https://www.genecards.org/cgi-bin/carddisp.pl?gene=SPG21
MAP2K2	Mitogen-Activated Protein Kinase Kinase 2	Protein Coding	51	GC19M004090	8.96951389312744	https://www.genecards.org/cgi-bin/carddisp.pl?gene=MAP2K2
PGF	Placental Growth Factor	Protein Coding	41	GC14M074941	8.95986175537109	https://www.genecards.org/cgi-bin/carddisp.pl?gene=PGF
GATM	Glycine Amidinotransferase	Protein Coding	43	GC15M045361	8.95394611358643	https://www.genecards.org/cgi-bin/carddisp.pl?gene=GATM
SEMA4G	Semaphorin 4G	Protein Coding	37	GC10P100969	8.95272731781006	https://www.genecards.org/cgi-bin/carddisp.pl?gene=SEMA4G
SLC10A2	Solute Carrier Family 10 Member 2	Protein Coding	41	GC13M103043	8.95138359069824	https://www.genecards.org/cgi-bin/carddisp.pl?gene=SLC10A2
HMBS	Hydroxymethylbilane Synthase	Protein Coding	42	GC11P119084	8.94521331787109	https://www.genecards.org/cgi-bin/carddisp.pl?gene=HMBS
CEP63	Centrosomal Protein 63	Protein Coding	39	GC03P134485	8.94127082824707	https://www.genecards.org/cgi-bin/carddisp.pl?gene=CEP63
TCOF1	Treacle Ribosome Biogenesis Factor 1	Protein Coding	41	GC05P150358	8.93952941894531	https://www.genecards.org/cgi-bin/carddisp.pl?gene=TCOF1
DHX30	DExH-Box Helicase 30	Protein Coding	39	GC03P047802	8.9301233291626	https://www.genecards.org/cgi-bin/carddisp.pl?gene=DHX30
ABCC9	ATP Binding Cassette Subfamily C Member 9	Protein Coding	43	GC12M021797	8.92202568054199	https://www.genecards.org/cgi-bin/carddisp.pl?gene=ABCC9
WASHC5	WASH Complex Subunit 5	Protein Coding	30	GC08M130285	8.9218807220459	https://www.genecards.org/cgi-bin/carddisp.pl?gene=WASHC5
SLC22A12	Solute Carrier Family 22 Member 12	Protein Coding	43	GC11P064609	8.91817283630371	https://www.genecards.org/cgi-bin/carddisp.pl?gene=SLC22A12
KMT2C	Lysine Methyltransferase 2C	Protein Coding	39	GC07M152134	8.91775226593018	https://www.genecards.org/cgi-bin/carddisp.pl?gene=KMT2C
GNRH1	Gonadotropin Releasing Hormone 1	Protein Coding	40	GC08M025419	8.91310214996338	https://www.genecards.org/cgi-bin/carddisp.pl?gene=GNRH1
SNAI2	Snail Family Transcriptional Repressor 2	Protein Coding	42	GC08M048917	8.90792369842529	https://www.genecards.org/cgi-bin/carddisp.pl?gene=SNAI2
PIK3R2	Phosphoinositide-3-Kinase Regulatory Subunit 2	Protein Coding	48	GC19P018153	8.90719318389893	https://www.genecards.org/cgi-bin/carddisp.pl?gene=PIK3R2
MIR99A	MicroRNA 99a	RNA Gene	21	GC21P016539	8.89931678771973	https://www.genecards.org/cgi-bin/carddisp.pl?gene=MIR99A
GALR2	Galanin Receptor 2	Protein Coding	41	GC17P076070	8.89644622802734	https://www.genecards.org/cgi-bin/carddisp.pl?gene=GALR2
CNP	2',3'-Cyclic Nucleotide 3' Phosphodiesterase	Protein Coding	42	GC17P041966	8.89455509185791	https://www.genecards.org/cgi-bin/carddisp.pl?gene=CNP
TMEM119	Transmembrane Protein 119	Protein Coding	32	GC12M108589	8.89178085327148	https://www.genecards.org/cgi-bin/carddisp.pl?gene=TMEM119
MEG3	Maternally Expressed 3	RNA Gene	29	GC14P107710	8.88997650146484	https://www.genecards.org/cgi-bin/carddisp.pl?gene=MEG3
PDIA2	Protein Disulfide Isomerase Family A Member 2	Protein Coding	37	GC16P007348	8.88482284545898	https://www.genecards.org/cgi-bin/carddisp.pl?gene=PDIA2
NFKB2	Nuclear Factor Kappa B Subunit 2	Protein Coding	50	GC10P102394	8.88448333740234	https://www.genecards.org/cgi-bin/carddisp.pl?gene=NFKB2
CALM1	Calmodulin 1	Protein Coding	44	GC14P090396	8.87778091430664	https://www.genecards.org/cgi-bin/carddisp.pl?gene=CALM1
NTS	Neurotensin	Protein Coding	39	GC12P085876	8.87705612182617	https://www.genecards.org/cgi-bin/carddisp.pl?gene=NTS
VDAC1	Voltage Dependent Anion Channel 1	Protein Coding	44	GC05M133975	8.87398147583008	https://www.genecards.org/cgi-bin/carddisp.pl?gene=VDAC1
A2ML1	Alpha-2-Macroglobulin Like 1	Protein Coding	38	GC12P008822	8.87389087677002	https://www.genecards.org/cgi-bin/carddisp.pl?gene=A2ML1
FLOT2	Flotillin 2	Protein Coding	40	GC17M032331	8.87384796142578	https://www.genecards.org/cgi-bin/carddisp.pl?gene=FLOT2
MT-TL2	Mitochondrially Encoded TRNA-Leu (CUN) 2	RNA Gene	13	GCMTP012268	8.8716926574707	https://www.genecards.org/cgi-bin/carddisp.pl?gene=MT-TL2
NR1H2	Nuclear Receptor Subfamily 1 Group H Member 2	Protein Coding	46	GC19P050329	8.87018775939941	https://www.genecards.org/cgi-bin/carddisp.pl?gene=NR1H2
TNFSF10	TNF Superfamily Member 10	Protein Coding	44	GC03M172505	8.85356616973877	https://www.genecards.org/cgi-bin/carddisp.pl?gene=TNFSF10
PRKCG	Protein Kinase C Gamma	Protein Coding	50	GC19P053879	8.84810638427734	https://www.genecards.org/cgi-bin/carddisp.pl?gene=PRKCG
HINT1	Histidine Triad Nucleotide Binding Protein 1	Protein Coding	43	GC05M131159	8.84612846374512	https://www.genecards.org/cgi-bin/carddisp.pl?gene=HINT1
KIR3DL1	Killer Cell Immunoglobulin Like Receptor, Three Ig Domains And Long Cytoplasmic Tail 1	Protein Coding	39	GC19P060000	8.83881664276123	https://www.genecards.org/cgi-bin/carddisp.pl?gene=KIR3DL1
PDHA1	Pyruvate Dehydrogenase E1 Subunit Alpha 1	Protein Coding	47	GC0XP019343	8.83760261535645	https://www.genecards.org/cgi-bin/carddisp.pl?gene=PDHA1
BCL2L2	BCL2 Like 2	Protein Coding	42	GC14P028371	8.82258224487305	https://www.genecards.org/cgi-bin/carddisp.pl?gene=BCL2L2
VAC14	VAC14 Component Of PIKFYVE Complex	Protein Coding	41	GC16M070688	8.81961250305176	https://www.genecards.org/cgi-bin/carddisp.pl?gene=VAC14
BHLHB9	Basic Helix-Loop-Helix Family Member B9	Protein Coding	32	GC0XP102720	8.81716537475586	https://www.genecards.org/cgi-bin/carddisp.pl?gene=BHLHB9
PRPF31	Pre-MRNA Processing Factor 31	Protein Coding	41	GC19P059948	8.81653308868408	https://www.genecards.org/cgi-bin/carddisp.pl?gene=PRPF31
FGFR4	Fibroblast Growth Factor Receptor 4	Protein Coding	49	GC05P177086	8.8164005279541	https://www.genecards.org/cgi-bin/carddisp.pl?gene=FGFR4
ATRIP	ATR Interacting Protein	Protein Coding	40	GC03P048469	8.80557823181152	https://www.genecards.org/cgi-bin/carddisp.pl?gene=ATRIP
QRICH1	Glutamine Rich 1	Protein Coding	34	GC03M049641	8.80462455749512	https://www.genecards.org/cgi-bin/carddisp.pl?gene=QRICH1
PDE4A	Phosphodiesterase 4A	Protein Coding	43	GC19P010416	8.79763603210449	https://www.genecards.org/cgi-bin/carddisp.pl?gene=PDE4A
KCNB1	Potassium Voltage-Gated Channel Subfamily B Member 1	Protein Coding	46	GC20M049293	8.78053951263428	https://www.genecards.org/cgi-bin/carddisp.pl?gene=KCNB1
VKORC1	Vitamin K Epoxide Reductase Complex Subunit 1	Protein Coding	45	GC16M032977	8.7748966217041	https://www.genecards.org/cgi-bin/carddisp.pl?gene=VKORC1
LORICRIN	Loricrin Cornified Envelope Precursor Protein	Protein Coding	27	GC01P153262	8.77078151702881	https://www.genecards.org/cgi-bin/carddisp.pl?gene=LORICRIN
CDK8	Cyclin Dependent Kinase 8	Protein Coding	47	GC13P026254	8.76152992248535	https://www.genecards.org/cgi-bin/carddisp.pl?gene=CDK8
ATP1A2	ATPase Na+/K+ Transporting Subunit Alpha 2	Protein Coding	46	GC01P160115	8.75317668914795	https://www.genecards.org/cgi-bin/carddisp.pl?gene=ATP1A2
CD244	CD244 Molecule	Protein Coding	40	GC01M160830	8.75283813476563	https://www.genecards.org/cgi-bin/carddisp.pl?gene=CD244
RRAS2	RAS Related 2	Protein Coding	44	GC11M014299	8.75252151489258	https://www.genecards.org/cgi-bin/carddisp.pl?gene=RRAS2
DAOA	D-Amino Acid Oxidase Activator	Protein Coding	31	GC13P105465	8.75223541259766	https://www.genecards.org/cgi-bin/carddisp.pl?gene=DAOA
NDUFS7	NADH:Ubiquinone Oxidoreductase Core Subunit S7	Protein Coding	45	GC19P001782	8.74028301239014	https://www.genecards.org/cgi-bin/carddisp.pl?gene=NDUFS7
MIR335	MicroRNA 335	RNA Gene	17	GC07P130496	8.73666667938232	https://www.genecards.org/cgi-bin/carddisp.pl?gene=MIR335
SGCB	Sarcoglycan Beta	Protein Coding	39	GC04M052019	8.73463726043701	https://www.genecards.org/cgi-bin/carddisp.pl?gene=SGCB
HPS1	HPS1 Biogenesis Of Lysosomal Organelles Complex 3 Subunit 1	Protein Coding	41	GC10M098416	8.73405933380127	https://www.genecards.org/cgi-bin/carddisp.pl?gene=HPS1
SAMHD1	SAM And HD Domain Containing Deoxynucleoside Triphosphate Triphosphohydrolase 1	Protein Coding	41	GC20M036890	8.73086357116699	https://www.genecards.org/cgi-bin/carddisp.pl?gene=SAMHD1
IL19	Interleukin 19	Protein Coding	38	GC01P206770	8.72833251953125	https://www.genecards.org/cgi-bin/carddisp.pl?gene=IL19
PRKCB	Protein Kinase C Beta	Protein Coding	46	GC16P024047	8.72799301147461	https://www.genecards.org/cgi-bin/carddisp.pl?gene=PRKCB
MIR181A2	MicroRNA 181a-2	RNA Gene	20	GC09P124692	8.72078514099121	https://www.genecards.org/cgi-bin/carddisp.pl?gene=MIR181A2
ERCC3	ERCC Excision Repair 3, TFIIH Core Complex Helicase Subunit	Protein Coding	46	GC02M127257	8.71792507171631	https://www.genecards.org/cgi-bin/carddisp.pl?gene=ERCC3
PROC	Protein C, Inactivator Of Coagulation Factors Va And VIIIa	Protein Coding	47	GC02P127418	8.715576171875	https://www.genecards.org/cgi-bin/carddisp.pl?gene=PROC
CLDN16	Claudin 16	Protein Coding	40	GC03P190290	8.70863628387451	https://www.genecards.org/cgi-bin/carddisp.pl?gene=CLDN16
HSPA9	Heat Shock Protein Family A (Hsp70) Member 9	Protein Coding	45	GC05M138554	8.70051383972168	https://www.genecards.org/cgi-bin/carddisp.pl?gene=HSPA9
MIR139	MicroRNA 139	RNA Gene	20	GC11M072615	8.69747352600098	https://www.genecards.org/cgi-bin/carddisp.pl?gene=MIR139
MIRLET7B	MicroRNA Let-7b	RNA Gene	20	GC22P046119	8.69327545166016	https://www.genecards.org/cgi-bin/carddisp.pl?gene=MIRLET7B
IRS2	Insulin Receptor Substrate 2	Protein Coding	43	GC13M109752	8.69154262542725	https://www.genecards.org/cgi-bin/carddisp.pl?gene=IRS2
TGFA	Transforming Growth Factor Alpha	Protein Coding	43	GC02M070447	8.68951416015625	https://www.genecards.org/cgi-bin/carddisp.pl?gene=TGFA
SCGB1A1	Secretoglobin Family 1A Member 1	Protein Coding	39	GC11P062405	8.68176651000977	https://www.genecards.org/cgi-bin/carddisp.pl?gene=SCGB1A1
YWHAE	Tyrosine 3-Monooxygenase/Tryptophan 5-Monooxygenase Activation Protein Epsilon	Protein Coding	47	GC17M001346	8.67366695404053	https://www.genecards.org/cgi-bin/carddisp.pl?gene=YWHAE
HLA-DRA	Major Histocompatibility Complex, Class II, DR Alpha	Protein Coding	45	GC06P032439	8.67072868347168	https://www.genecards.org/cgi-bin/carddisp.pl?gene=HLA-DRA
FOXO1	Forkhead Box O1	Protein Coding	46	GC13M040555	8.66770839691162	https://www.genecards.org/cgi-bin/carddisp.pl?gene=FOXO1
APOC2	Apolipoprotein C2	Protein Coding	43	GC19P044945	8.66680145263672	https://www.genecards.org/cgi-bin/carddisp.pl?gene=APOC2
NUP133	Nucleoporin 133	Protein Coding	39	GC01M229441	8.66351318359375	https://www.genecards.org/cgi-bin/carddisp.pl?gene=NUP133
EPHA1	EPH Receptor A1	Protein Coding	45	GC07M143390	8.65690803527832	https://www.genecards.org/cgi-bin/carddisp.pl?gene=EPHA1
CACNB2	Calcium Voltage-Gated Channel Auxiliary Subunit Beta 2	Protein Coding	45	GC10P018165	8.6550178527832	https://www.genecards.org/cgi-bin/carddisp.pl?gene=CACNB2
NFIB	Nuclear Factor I B	Protein Coding	42	GC09M014077	8.64453125	https://www.genecards.org/cgi-bin/carddisp.pl?gene=NFIB
FTO	FTO Alpha-Ketoglutarate Dependent Dioxygenase	Protein Coding	44	GC16P053744	8.63922023773193	https://www.genecards.org/cgi-bin/carddisp.pl?gene=FTO
TRPM7	Transient Receptor Potential Cation Channel Subfamily M Member 7	Protein Coding	44	GC15M050552	8.6384334564209	https://www.genecards.org/cgi-bin/carddisp.pl?gene=TRPM7
KIF1C	Kinesin Family Member 1C	Protein Coding	41	GC17P005009	8.63347244262695	https://www.genecards.org/cgi-bin/carddisp.pl?gene=KIF1C
HUWE1	HECT, UBA And WWE Domain Containing E3 Ubiquitin Protein Ligase 1	Protein Coding	43	GC0XM053532	8.6281566619873	https://www.genecards.org/cgi-bin/carddisp.pl?gene=HUWE1
CSNK2A1	Casein Kinase 2 Alpha 1	Protein Coding	50	GC20M000472	8.62533950805664	https://www.genecards.org/cgi-bin/carddisp.pl?gene=CSNK2A1
TENT5A	Terminal Nucleotidyltransferase 5A	Protein Coding	29	GC06M081495	8.62421226501465	https://www.genecards.org/cgi-bin/carddisp.pl?gene=TENT5A
TBCK	TBC1 Domain Containing Kinase	Protein Coding	39	GC04M106041	8.62254333496094	https://www.genecards.org/cgi-bin/carddisp.pl?gene=TBCK
TRAPPC9	Trafficking Protein Particle Complex Subunit 9	Protein Coding	37	GC08M139728	8.59616184234619	https://www.genecards.org/cgi-bin/carddisp.pl?gene=TRAPPC9
TREM1	Triggering Receptor Expressed On Myeloid Cells 1	Protein Coding	39	GC06M041267	8.59222507476807	https://www.genecards.org/cgi-bin/carddisp.pl?gene=TREM1
IL1RAPL2	Interleukin 1 Receptor Accessory Protein Like 2	Protein Coding	37	GC0XP104566	8.58276653289795	https://www.genecards.org/cgi-bin/carddisp.pl?gene=IL1RAPL2
HDAC4	Histone Deacetylase 4	Protein Coding	50	GC02M239048	8.58041286468506	https://www.genecards.org/cgi-bin/carddisp.pl?gene=HDAC4
SPTBN2	Spectrin Beta, Non-Erythrocytic 2	Protein Coding	40	GC11M077590	8.57723236083984	https://www.genecards.org/cgi-bin/carddisp.pl?gene=SPTBN2
IL11	Interleukin 11	Protein Coding	39	GC19M055364	8.57571029663086	https://www.genecards.org/cgi-bin/carddisp.pl?gene=IL11
SHOC2	SHOC2 Leucine Rich Repeat Scaffold Protein	Protein Coding	40	GC10P110919	8.57416248321533	https://www.genecards.org/cgi-bin/carddisp.pl?gene=SHOC2
P3H1	Prolyl 3-Hydroxylase 1	Protein Coding	37	GC01M042746	8.56746864318848	https://www.genecards.org/cgi-bin/carddisp.pl?gene=P3H1
ABCG2	ATP Binding Cassette Subfamily G Member 2 (Junior Blood Group)	Protein Coding	48	GC04M088090	8.56667995452881	https://www.genecards.org/cgi-bin/carddisp.pl?gene=ABCG2
AKAP9	A-Kinase Anchoring Protein 9	Protein Coding	44	GC07P091940	8.56586360931396	https://www.genecards.org/cgi-bin/carddisp.pl?gene=AKAP9
MTHFD1	Methylenetetrahydrofolate Dehydrogenase, Cyclohydrolase And Formyltetrahydrofolate Synthetase 1	Protein Coding	43	GC14P064388	8.56431007385254	https://www.genecards.org/cgi-bin/carddisp.pl?gene=MTHFD1
SLC2A10	Solute Carrier Family 2 Member 10	Protein Coding	43	GC20P046709	8.56137752532959	https://www.genecards.org/cgi-bin/carddisp.pl?gene=SLC2A10
LOC110806262	Solute Carrier Family 6 Member 4 Gene Promoter	Biological Region	1	GC17P030235	8.55222702026367	https://www.genecards.org/cgi-bin/carddisp.pl?gene=LOC110806262
ITPR3	Inositol 1,4,5-Trisphosphate Receptor Type 3	Protein Coding	44	GC06P033620	8.55084800720215	https://www.genecards.org/cgi-bin/carddisp.pl?gene=ITPR3
PREPL	Prolyl Endopeptidase Like	Protein Coding	40	GC02M044281	8.54097843170166	https://www.genecards.org/cgi-bin/carddisp.pl?gene=PREPL
TGM6	Transglutaminase 6	Protein Coding	37	GC20P002380	8.54043388366699	https://www.genecards.org/cgi-bin/carddisp.pl?gene=TGM6
ABCA12	ATP Binding Cassette Subfamily A Member 12	Protein Coding	41	GC02M214931	8.5389986038208	https://www.genecards.org/cgi-bin/carddisp.pl?gene=ABCA12
POU5F1	POU Class 5 Homeobox 1	Protein Coding	44	GC06M054126	8.53813743591309	https://www.genecards.org/cgi-bin/carddisp.pl?gene=POU5F1
IL6ST	Interleukin 6 Cytokine Family Signal Transducer	Protein Coding	45	GC05M055935	8.53194236755371	https://www.genecards.org/cgi-bin/carddisp.pl?gene=IL6ST
TCAP	Titin-Cap	Protein Coding	41	GC17P040300	8.52806282043457	https://www.genecards.org/cgi-bin/carddisp.pl?gene=TCAP
KRT19	Keratin 19	Protein Coding	43	GC17M041523	8.52730655670166	https://www.genecards.org/cgi-bin/carddisp.pl?gene=KRT19
GJA5	Gap Junction Protein Alpha 5	Protein Coding	44	GC01M147756	8.52040672302246	https://www.genecards.org/cgi-bin/carddisp.pl?gene=GJA5
ALDH5A1	Aldehyde Dehydrogenase 5 Family Member A1	Protein Coding	44	GC06P024494	8.51990985870361	https://www.genecards.org/cgi-bin/carddisp.pl?gene=ALDH5A1
MT-TW	Mitochondrially Encoded TRNA-Trp (UGA/G)	RNA Gene	13	GCMTP005514	8.51868438720703	https://www.genecards.org/cgi-bin/carddisp.pl?gene=MT-TW
TRAPPC2L	Trafficking Protein Particle Complex Subunit 2L	Protein Coding	35	GC16P088856	8.51451683044434	https://www.genecards.org/cgi-bin/carddisp.pl?gene=TRAPPC2L
GDI1	GDP Dissociation Inhibitor 1	Protein Coding	43	GC0XP154436	8.51448059082031	https://www.genecards.org/cgi-bin/carddisp.pl?gene=GDI1
GJB6	Gap Junction Protein Beta 6	Protein Coding	43	GC13M020221	8.51432323455811	https://www.genecards.org/cgi-bin/carddisp.pl?gene=GJB6
CTSF	Cathepsin F	Protein Coding	44	GC11M077574	8.51378631591797	https://www.genecards.org/cgi-bin/carddisp.pl?gene=CTSF
FADD	Fas Associated Via Death Domain	Protein Coding	45	GC11P070203	8.51228523254395	https://www.genecards.org/cgi-bin/carddisp.pl?gene=FADD
MECOM	MDS1 And EVI1 Complex Locus	Protein Coding	45	GC03M169083	8.50942230224609	https://www.genecards.org/cgi-bin/carddisp.pl?gene=MECOM
GAST	Gastrin	Protein Coding	39	GC17P041712	8.50524520874023	https://www.genecards.org/cgi-bin/carddisp.pl?gene=GAST
MIR16-1	MicroRNA 16-1	RNA Gene	21	GC13M050048	8.50359725952148	https://www.genecards.org/cgi-bin/carddisp.pl?gene=MIR16-1
AHDC1	AT-Hook DNA Binding Motif Containing 1	Protein Coding	34	GC01M027534	8.50183582305908	https://www.genecards.org/cgi-bin/carddisp.pl?gene=AHDC1
NUP205	Nucleoporin 205	Protein Coding	36	GC07P135557	8.49496173858643	https://www.genecards.org/cgi-bin/carddisp.pl?gene=NUP205
ASCC1	Activating Signal Cointegrator 1 Complex Subunit 1	Protein Coding	40	GC10M072096	8.49199771881104	https://www.genecards.org/cgi-bin/carddisp.pl?gene=ASCC1
COL9A1	Collagen Type IX Alpha 1 Chain	Protein Coding	41	GC06M070215	8.48719215393066	https://www.genecards.org/cgi-bin/carddisp.pl?gene=COL9A1
HAR1A	Highly Accelerated Region 1A	RNA Gene	19	GC20P063101	8.48262310028076	https://www.genecards.org/cgi-bin/carddisp.pl?gene=HAR1A
S100A12	S100 Calcium Binding Protein A12	Protein Coding	37	GC01M153373	8.48175621032715	https://www.genecards.org/cgi-bin/carddisp.pl?gene=S100A12
FDPS	Farnesyl Diphosphate Synthase	Protein Coding	44	GC01P155308	8.47007369995117	https://www.genecards.org/cgi-bin/carddisp.pl?gene=FDPS
EPHX1	Epoxide Hydrolase 1	Protein Coding	44	GC01P225810	8.46885585784912	https://www.genecards.org/cgi-bin/carddisp.pl?gene=EPHX1
GC	GC Vitamin D Binding Protein	Protein Coding	42	GC04M071741	8.46804141998291	https://www.genecards.org/cgi-bin/carddisp.pl?gene=GC
STX11	Syntaxin 11	Protein Coding	39	GC06P144151	8.44826698303223	https://www.genecards.org/cgi-bin/carddisp.pl?gene=STX11
SCT	Secretin	Protein Coding	33	GC11M000626	8.44304084777832	https://www.genecards.org/cgi-bin/carddisp.pl?gene=SCT
CYLD	CYLD Lysine 63 Deubiquitinase	Protein Coding	47	GC16P050742	8.43825435638428	https://www.genecards.org/cgi-bin/carddisp.pl?gene=CYLD
CDON	Cell Adhesion Associated, Oncogene Regulated	Protein Coding	43	GC11M125955	8.43743896484375	https://www.genecards.org/cgi-bin/carddisp.pl?gene=CDON
RAB5A	RAB5A, Member RAS Oncogene Family	Protein Coding	44	GC03P019963	8.42397594451904	https://www.genecards.org/cgi-bin/carddisp.pl?gene=RAB5A
LINC01080	Long Intergenic Non-Protein Coding RNA 1080	RNA Gene	13	GC13P079873	8.4211893081665	https://www.genecards.org/cgi-bin/carddisp.pl?gene=LINC01080
RTN4R	Reticulon 4 Receptor	Protein Coding	41	GC22M020241	8.41900444030762	https://www.genecards.org/cgi-bin/carddisp.pl?gene=RTN4R
TXN	Thioredoxin	Protein Coding	44	GC09M110243	8.41324043273926	https://www.genecards.org/cgi-bin/carddisp.pl?gene=TXN
RAPSN	Receptor Associated Protein Of The Synapse	Protein Coding	41	GC11M076983	8.41094875335693	https://www.genecards.org/cgi-bin/carddisp.pl?gene=RAPSN
TUBB4A	Tubulin Beta 4A Class IVa	Protein Coding	43	GC19M006496	8.40822410583496	https://www.genecards.org/cgi-bin/carddisp.pl?gene=TUBB4A
FANCC	FA Complementation Group C	Protein Coding	45	GC09M095099	8.40692329406738	https://www.genecards.org/cgi-bin/carddisp.pl?gene=FANCC
CYP1A2	Cytochrome P450 Family 1 Subfamily A Member 2	Protein Coding	44	GC15P074748	8.40003871917725	https://www.genecards.org/cgi-bin/carddisp.pl?gene=CYP1A2
ODAD3	Outer Dynein Arm Docking Complex Subunit 3	Protein Coding	28	GC19M011421	8.39802169799805	https://www.genecards.org/cgi-bin/carddisp.pl?gene=ODAD3
SEC23B	SEC23 Homolog B, COPII Coat Complex Component	Protein Coding	42	GC20P018507	8.39714908599854	https://www.genecards.org/cgi-bin/carddisp.pl?gene=SEC23B
DLG3	Discs Large MAGUK Scaffold Protein 3	Protein Coding	40	GC0XP070444	8.39502334594727	https://www.genecards.org/cgi-bin/carddisp.pl?gene=DLG3
FTH1	Ferritin Heavy Chain 1	Protein Coding	48	GC11M061959	8.38391971588135	https://www.genecards.org/cgi-bin/carddisp.pl?gene=FTH1
EFEMP1	EGF Containing Fibulin Extracellular Matrix Protein 1	Protein Coding	43	GC02M055865	8.37731742858887	https://www.genecards.org/cgi-bin/carddisp.pl?gene=EFEMP1
ACTG2	Actin Gamma 2, Smooth Muscle	Protein Coding	45	GC02P073892	8.37546539306641	https://www.genecards.org/cgi-bin/carddisp.pl?gene=ACTG2
SMC3	Structural Maintenance Of Chromosomes 3	Protein Coding	44	GC10P110567	8.37123394012451	https://www.genecards.org/cgi-bin/carddisp.pl?gene=SMC3
HAX1	HCLS1 Associated Protein X-1	Protein Coding	41	GC01P154273	8.36880111694336	https://www.genecards.org/cgi-bin/carddisp.pl?gene=HAX1
NIPBL	NIPBL Cohesin Loading Factor	Protein Coding	40	GC05P036876	8.36748504638672	https://www.genecards.org/cgi-bin/carddisp.pl?gene=NIPBL
PHB	Prohibitin	Protein Coding	45	GC17M049404	8.36691951751709	https://www.genecards.org/cgi-bin/carddisp.pl?gene=PHB
PPBP	Pro-Platelet Basic Protein	Protein Coding	41	GC04M073986	8.35237503051758	https://www.genecards.org/cgi-bin/carddisp.pl?gene=PPBP
SLC11A2	Solute Carrier Family 11 Member 2	Protein Coding	45	GC12M050952	8.34888458251953	https://www.genecards.org/cgi-bin/carddisp.pl?gene=SLC11A2
CD81	CD81 Molecule	Protein Coding	44	GC11P002467	8.34725952148438	https://www.genecards.org/cgi-bin/carddisp.pl?gene=CD81
AGK	Acylglycerol Kinase	Protein Coding	40	GC07P141551	8.34387683868408	https://www.genecards.org/cgi-bin/carddisp.pl?gene=AGK
NDUFS8	NADH:Ubiquinone Oxidoreductase Core Subunit S8	Protein Coding	44	GC11P068030	8.33652496337891	https://www.genecards.org/cgi-bin/carddisp.pl?gene=NDUFS8
SOS2	SOS Ras/Rho Guanine Nucleotide Exchange Factor 2	Protein Coding	44	GC14M050117	8.33497619628906	https://www.genecards.org/cgi-bin/carddisp.pl?gene=SOS2
DEFB4A	Defensin Beta 4A	Protein Coding	35	GC08P007895	8.334716796875	https://www.genecards.org/cgi-bin/carddisp.pl?gene=DEFB4A
UCP2	Uncoupling Protein 2	Protein Coding	44	GC11M073974	8.33257102966309	https://www.genecards.org/cgi-bin/carddisp.pl?gene=UCP2
PCNA	Proliferating Cell Nuclear Antigen	Protein Coding	49	GC20M005114	8.33214569091797	https://www.genecards.org/cgi-bin/carddisp.pl?gene=PCNA
GDF2	Growth Differentiation Factor 2	Protein Coding	40	GC10P047322	8.32651615142822	https://www.genecards.org/cgi-bin/carddisp.pl?gene=GDF2
TWIST1	Twist Family BHLH Transcription Factor 1	Protein Coding	44	GC07M019020	8.32324314117432	https://www.genecards.org/cgi-bin/carddisp.pl?gene=TWIST1
P2RX7	Purinergic Receptor P2X 7	Protein Coding	44	GC12P124471	8.31830596923828	https://www.genecards.org/cgi-bin/carddisp.pl?gene=P2RX7
CTSG	Cathepsin G	Protein Coding	43	GC14M024573	8.31637954711914	https://www.genecards.org/cgi-bin/carddisp.pl?gene=CTSG
CASK	Calcium/Calmodulin Dependent Serine Protein Kinase	Protein Coding	47	GC0XM041514	8.31366157531738	https://www.genecards.org/cgi-bin/carddisp.pl?gene=CASK
PRPF8	Pre-MRNA Processing Factor 8	Protein Coding	40	GC17M001650	8.3042573928833	https://www.genecards.org/cgi-bin/carddisp.pl?gene=PRPF8
CASP2	Caspase 2	Protein Coding	47	GC07P146714	8.29704093933105	https://www.genecards.org/cgi-bin/carddisp.pl?gene=CASP2
CYP3A5	Cytochrome P450 Family 3 Subfamily A Member 5	Protein Coding	46	GC07M099648	8.29360198974609	https://www.genecards.org/cgi-bin/carddisp.pl?gene=CYP3A5
MALAT1	Metastasis Associated Lung Adenocarcinoma Transcript 1	RNA Gene	23	GC11P067480	8.29209899902344	https://www.genecards.org/cgi-bin/carddisp.pl?gene=MALAT1
ITGAX	Integrin Subunit Alpha X	Protein Coding	43	GC16P037026	8.2917013168335	https://www.genecards.org/cgi-bin/carddisp.pl?gene=ITGAX
GDF5	Growth Differentiation Factor 5	Protein Coding	44	GC20M035433	8.29040431976318	https://www.genecards.org/cgi-bin/carddisp.pl?gene=GDF5
MASP2	MBL Associated Serine Protease 2	Protein Coding	44	GC01M011026	8.28874969482422	https://www.genecards.org/cgi-bin/carddisp.pl?gene=MASP2
GABRB2	Gamma-Aminobutyric Acid Type A Receptor Subunit Beta2	Protein Coding	46	GC05M161288	8.28788375854492	https://www.genecards.org/cgi-bin/carddisp.pl?gene=GABRB2
LINC01616	Long Intergenic Non-Protein Coding RNA 1616	RNA Gene	9	GC11M029980	8.28250312805176	https://www.genecards.org/cgi-bin/carddisp.pl?gene=LINC01616
ITGA8	Integrin Subunit Alpha 8	Protein Coding	41	GC10M015513	8.2748441696167	https://www.genecards.org/cgi-bin/carddisp.pl?gene=ITGA8
CXCL1	C-X-C Motif Chemokine Ligand 1	Protein Coding	40	GC04P073869	8.26941680908203	https://www.genecards.org/cgi-bin/carddisp.pl?gene=CXCL1
PLAUR	Plasminogen Activator, Urokinase Receptor	Protein Coding	42	GC19M043646	8.26610946655273	https://www.genecards.org/cgi-bin/carddisp.pl?gene=PLAUR
KRIT1	KRIT1 Ankyrin Repeat Containing	Protein Coding	40	GC07M092198	8.26370716094971	https://www.genecards.org/cgi-bin/carddisp.pl?gene=KRIT1
MIR30B	MicroRNA 30b	RNA Gene	20	GC08M134800	8.25641250610352	https://www.genecards.org/cgi-bin/carddisp.pl?gene=MIR30B
KCNN2	Potassium Calcium-Activated Channel Subfamily N Member 2	Protein Coding	43	GC05P114058	8.25410842895508	https://www.genecards.org/cgi-bin/carddisp.pl?gene=KCNN2
GATAD2B	GATA Zinc Finger Domain Containing 2B	Protein Coding	41	GC01M153805	8.25396347045898	https://www.genecards.org/cgi-bin/carddisp.pl?gene=GATAD2B
UBA1	Ubiquitin Like Modifier Activating Enzyme 1	Protein Coding	45	GC0XP047190	8.24967765808105	https://www.genecards.org/cgi-bin/carddisp.pl?gene=UBA1
MMP7	Matrix Metallopeptidase 7	Protein Coding	47	GC11M102425	8.24896907806396	https://www.genecards.org/cgi-bin/carddisp.pl?gene=MMP7
FSHR	Follicle Stimulating Hormone Receptor	Protein Coding	48	GC02M048953	8.24552345275879	https://www.genecards.org/cgi-bin/carddisp.pl?gene=FSHR
RNASEH2A	Ribonuclease H2 Subunit A	Protein Coding	41	GC19P013177	8.24267578125	https://www.genecards.org/cgi-bin/carddisp.pl?gene=RNASEH2A
CSF3R	Colony Stimulating Factor 3 Receptor	Protein Coding	45	GC01M036466	8.24039745330811	https://www.genecards.org/cgi-bin/carddisp.pl?gene=CSF3R
LDLRAP1	Low Density Lipoprotein Receptor Adaptor Protein 1	Protein Coding	41	GC01P025543	8.23867321014404	https://www.genecards.org/cgi-bin/carddisp.pl?gene=LDLRAP1
FARSA	Phenylalanyl-TRNA Synthetase Subunit Alpha	Protein Coding	39	GC19M012922	8.2283182144165	https://www.genecards.org/cgi-bin/carddisp.pl?gene=FARSA
FGF10	Fibroblast Growth Factor 10	Protein Coding	44	GC05M044340	8.22794723510742	https://www.genecards.org/cgi-bin/carddisp.pl?gene=FGF10
MSX1	Msh Homeobox 1	Protein Coding	44	GC04P004861	8.22436809539795	https://www.genecards.org/cgi-bin/carddisp.pl?gene=MSX1
POSTN	Periostin	Protein Coding	41	GC13M037562	8.22191905975342	https://www.genecards.org/cgi-bin/carddisp.pl?gene=POSTN
EPHX2	Epoxide Hydrolase 2	Protein Coding	46	GC08P027490	8.2207145690918	https://www.genecards.org/cgi-bin/carddisp.pl?gene=EPHX2
GALK1	Galactokinase 1	Protein Coding	45	GC17M075751	8.22006034851074	https://www.genecards.org/cgi-bin/carddisp.pl?gene=GALK1
NQO2	N-Ribosyldihydronicotinamide:Quinone Reductase 2	Protein Coding	44	GC06P003095	8.21978950500488	https://www.genecards.org/cgi-bin/carddisp.pl?gene=NQO2
PIP	Prolactin Induced Protein	Protein Coding	36	GC07P143132	8.21461391448975	https://www.genecards.org/cgi-bin/carddisp.pl?gene=PIP
OPA3	Outer Mitochondrial Membrane Lipid Metabolism Regulator OPA3	Protein Coding	38	GC19M045527	8.20706272125244	https://www.genecards.org/cgi-bin/carddisp.pl?gene=OPA3
IL18R1	Interleukin 18 Receptor 1	Protein Coding	40	GC02P102311	8.20677089691162	https://www.genecards.org/cgi-bin/carddisp.pl?gene=IL18R1
MGMT	O-6-Methylguanine-DNA Methyltransferase	Protein Coding	48	GC10P129467	8.20628643035889	https://www.genecards.org/cgi-bin/carddisp.pl?gene=MGMT
CLSTN3	Calsyntenin 3	Protein Coding	35	GC12P015390	8.20573806762695	https://www.genecards.org/cgi-bin/carddisp.pl?gene=CLSTN3
PAX5	Paired Box 5	Protein Coding	45	GC09M036828	8.20351791381836	https://www.genecards.org/cgi-bin/carddisp.pl?gene=PAX5
CAMK2B	Calcium/Calmodulin Dependent Protein Kinase II Beta	Protein Coding	48	GC07M044217	8.20339298248291	https://www.genecards.org/cgi-bin/carddisp.pl?gene=CAMK2B
LRPPRC	Leucine Rich Pentatricopeptide Repeat Containing	Protein Coding	41	GC02M043850	8.19408226013184	https://www.genecards.org/cgi-bin/carddisp.pl?gene=LRPPRC
WRN	WRN RecQ Like Helicase	Protein Coding	44	GC08P031033	8.18653011322021	https://www.genecards.org/cgi-bin/carddisp.pl?gene=WRN
RARB	Retinoic Acid Receptor Beta	Protein Coding	48	GC03P024830	8.18298053741455	https://www.genecards.org/cgi-bin/carddisp.pl?gene=RARB
RNASEH2C	Ribonuclease H2 Subunit C	Protein Coding	38	GC11M065714	8.17719841003418	https://www.genecards.org/cgi-bin/carddisp.pl?gene=RNASEH2C
SOD3	Superoxide Dismutase 3	Protein Coding	40	GC04P024798	8.17493915557861	https://www.genecards.org/cgi-bin/carddisp.pl?gene=SOD3
GNAO1	G Protein Subunit Alpha O1	Protein Coding	47	GC16P056231	8.17055130004883	https://www.genecards.org/cgi-bin/carddisp.pl?gene=GNAO1
OCLN	Occludin	Protein Coding	43	GC05P069492	8.16642761230469	https://www.genecards.org/cgi-bin/carddisp.pl?gene=OCLN
AP2M1	Adaptor Related Protein Complex 2 Subunit Mu 1	Protein Coding	43	GC03P184174	8.16451454162598	https://www.genecards.org/cgi-bin/carddisp.pl?gene=AP2M1
ITGAL	Integrin Subunit Alpha L	Protein Coding	44	GC16P030472	8.16309547424316	https://www.genecards.org/cgi-bin/carddisp.pl?gene=ITGAL
LINC01772	Long Intergenic Non-Protein Coding RNA 1772	RNA Gene	10	GC01P016564	8.16025352478027	https://www.genecards.org/cgi-bin/carddisp.pl?gene=LINC01772
UBD	Ubiquitin D	Protein Coding	37	GC06M054046	8.15762042999268	https://www.genecards.org/cgi-bin/carddisp.pl?gene=UBD
TRAF3IP2	TRAF3 Interacting Protein 2	Protein Coding	42	GC06M111555	8.15750980377197	https://www.genecards.org/cgi-bin/carddisp.pl?gene=TRAF3IP2
LONP1	Lon Peptidase 1, Mitochondrial	Protein Coding	43	GC19M005691	8.15336227416992	https://www.genecards.org/cgi-bin/carddisp.pl?gene=LONP1
VPS11	VPS11 Core Subunit Of CORVET And HOPS Complexes	Protein Coding	40	GC11P119067	8.15323257446289	https://www.genecards.org/cgi-bin/carddisp.pl?gene=VPS11
ALAD	Aminolevulinate Dehydratase	Protein Coding	44	GC09M113386	8.15241432189941	https://www.genecards.org/cgi-bin/carddisp.pl?gene=ALAD
FHIT	Fragile Histidine Triad Diadenosine Triphosphatase	Protein Coding	42	GC03M059747	8.15237522125244	https://www.genecards.org/cgi-bin/carddisp.pl?gene=FHIT
SNRNP200	Small Nuclear Ribonucleoprotein U5 Subunit 200	Protein Coding	40	GC02M096910	8.14552974700928	https://www.genecards.org/cgi-bin/carddisp.pl?gene=SNRNP200
STX1B	Syntaxin 1B	Protein Coding	39	GC16M030989	8.14267921447754	https://www.genecards.org/cgi-bin/carddisp.pl?gene=STX1B
LOC108663996	TATA-Box Binding Protein Repeat Instability Region	Biological Region	2	GC06P170561	8.14138889312744	https://www.genecards.org/cgi-bin/carddisp.pl?gene=LOC108663996
HAR1B	Highly Accelerated Region 1B	RNA Gene	17	GC20M063095	8.14107322692871	https://www.genecards.org/cgi-bin/carddisp.pl?gene=HAR1B
NUP160	Nucleoporin 160	Protein Coding	38	GC11M076994	8.13776302337646	https://www.genecards.org/cgi-bin/carddisp.pl?gene=NUP160
PPP6R2	Protein Phosphatase 6 Regulatory Subunit 2	Protein Coding	35	GC22P050343	8.13503551483154	https://www.genecards.org/cgi-bin/carddisp.pl?gene=PPP6R2
CXCL9	C-X-C Motif Chemokine Ligand 9	Protein Coding	37	GC04M076001	8.13362121582031	https://www.genecards.org/cgi-bin/carddisp.pl?gene=CXCL9
SUCLA2	Succinate-CoA Ligase ADP-Forming Subunit Beta	Protein Coding	45	GC13M047745	8.13159942626953	https://www.genecards.org/cgi-bin/carddisp.pl?gene=SUCLA2
MIR153-1	MicroRNA 153-1	RNA Gene	16	GC02M219294	8.13151931762695	https://www.genecards.org/cgi-bin/carddisp.pl?gene=MIR153-1
ADRB1	Adrenoceptor Beta 1	Protein Coding	47	GC10P114044	8.13125038146973	https://www.genecards.org/cgi-bin/carddisp.pl?gene=ADRB1
SEPTIN9	Septin 9	Protein Coding	33	GC17P077282	8.12661743164063	https://www.genecards.org/cgi-bin/carddisp.pl?gene=SEPTIN9
RPS19	Ribosomal Protein S19	Protein Coding	46	GC19P043797	8.12260055541992	https://www.genecards.org/cgi-bin/carddisp.pl?gene=RPS19
AHR	Aryl Hydrocarbon Receptor	Protein Coding	47	GC07P016916	8.12197303771973	https://www.genecards.org/cgi-bin/carddisp.pl?gene=AHR
GLRB	Glycine Receptor Beta	Protein Coding	47	GC04P157076	8.11406707763672	https://www.genecards.org/cgi-bin/carddisp.pl?gene=GLRB
XRCC2	X-Ray Repair Cross Complementing 2	Protein Coding	40	GC07M152644	8.1124324798584	https://www.genecards.org/cgi-bin/carddisp.pl?gene=XRCC2
PIEZO1	Piezo Type Mechanosensitive Ion Channel Component 1	Protein Coding	37	GC16M088715	8.09745407104492	https://www.genecards.org/cgi-bin/carddisp.pl?gene=PIEZO1
DPP6	Dipeptidyl Peptidase Like 6	Protein Coding	41	GC07P153748	8.08569431304932	https://www.genecards.org/cgi-bin/carddisp.pl?gene=DPP6
CAPN2	Calpain 2	Protein Coding	45	GC01P223701	8.08342933654785	https://www.genecards.org/cgi-bin/carddisp.pl?gene=CAPN2
AXIN2	Axin 2	Protein Coding	47	GC17M065528	8.08261013031006	https://www.genecards.org/cgi-bin/carddisp.pl?gene=AXIN2
ERLIN2	ER Lipid Raft Associated 2	Protein Coding	39	GC08P037736	8.0798921585083	https://www.genecards.org/cgi-bin/carddisp.pl?gene=ERLIN2
PTX3	Pentraxin 3	Protein Coding	40	GC03P157436	8.07877159118652	https://www.genecards.org/cgi-bin/carddisp.pl?gene=PTX3
NDUFB9	NADH:Ubiquinone Oxidoreductase Subunit B9	Protein Coding	42	GC08P124539	8.07679080963135	https://www.genecards.org/cgi-bin/carddisp.pl?gene=NDUFB9
CCR7	C-C Motif Chemokine Receptor 7	Protein Coding	43	GC17M040556	8.07670974731445	https://www.genecards.org/cgi-bin/carddisp.pl?gene=CCR7
NUP85	Nucleoporin 85	Protein Coding	39	GC17P075205	8.07306480407715	https://www.genecards.org/cgi-bin/carddisp.pl?gene=NUP85
TFAP2A	Transcription Factor AP-2 Alpha	Protein Coding	46	GC06M010393	8.07124710083008	https://www.genecards.org/cgi-bin/carddisp.pl?gene=TFAP2A
UGT1A8	UDP Glucuronosyltransferase Family 1 Member A8	Protein Coding	34	GC02P233618	8.06254482269287	https://www.genecards.org/cgi-bin/carddisp.pl?gene=UGT1A8
NEAT1	Nuclear Paraspeckle Assembly Transcript 1	RNA Gene	23	GC11P067477	8.06138706207275	https://www.genecards.org/cgi-bin/carddisp.pl?gene=NEAT1
LIMK1	LIM Domain Kinase 1	Protein Coding	48	GC07P074082	8.06031608581543	https://www.genecards.org/cgi-bin/carddisp.pl?gene=LIMK1
HNRNPH2	Heterogeneous Nuclear Ribonucleoprotein H2	Protein Coding	37	GC0XP101408	8.0578498840332	https://www.genecards.org/cgi-bin/carddisp.pl?gene=HNRNPH2
PTGIS	Prostaglandin I2 Synthase	Protein Coding	46	GC20M049503	8.05473327636719	https://www.genecards.org/cgi-bin/carddisp.pl?gene=PTGIS
PAK3	P21 (RAC1) Activated Kinase 3	Protein Coding	48	GC0XP110944	8.05194187164307	https://www.genecards.org/cgi-bin/carddisp.pl?gene=PAK3
HDAC2	Histone Deacetylase 2	Protein Coding	49	GC06M113933	8.05014324188232	https://www.genecards.org/cgi-bin/carddisp.pl?gene=HDAC2
CANX	Calnexin	Protein Coding	42	GC05P179678	8.04914474487305	https://www.genecards.org/cgi-bin/carddisp.pl?gene=CANX
GOSR2	Golgi SNAP Receptor Complex Member 2	Protein Coding	41	GC17P047670	8.04585075378418	https://www.genecards.org/cgi-bin/carddisp.pl?gene=GOSR2
MICB	MHC Class I Polypeptide-Related Sequence B	Protein Coding	39	GC06P064130	8.04306888580322	https://www.genecards.org/cgi-bin/carddisp.pl?gene=MICB
APOA4	Apolipoprotein A4	Protein Coding	40	GC11M116820	8.04089641571045	https://www.genecards.org/cgi-bin/carddisp.pl?gene=APOA4
NDUFS6	NADH:Ubiquinone Oxidoreductase Subunit S6	Protein Coding	43	GC05P001801	8.04050636291504	https://www.genecards.org/cgi-bin/carddisp.pl?gene=NDUFS6
TLR6	Toll Like Receptor 6	Protein Coding	42	GC04M038828	8.03071975708008	https://www.genecards.org/cgi-bin/carddisp.pl?gene=TLR6
ELP1	Elongator Acetyltransferase Complex Subunit 1	Protein Coding	32	GC09M108868	8.02952098846436	https://www.genecards.org/cgi-bin/carddisp.pl?gene=ELP1
MYPN	Myopalladin	Protein Coding	40	GC10P068106	8.0236349105835	https://www.genecards.org/cgi-bin/carddisp.pl?gene=MYPN
TCN2	Transcobalamin 2	Protein Coding	42	GC22P030606	8.01853370666504	https://www.genecards.org/cgi-bin/carddisp.pl?gene=TCN2
PITX3	Paired Like Homeodomain 3	Protein Coding	39	GC10M102230	8.01842308044434	https://www.genecards.org/cgi-bin/carddisp.pl?gene=PITX3
HMGA1	High Mobility Group AT-Hook 1	Protein Coding	45	GC06P064246	8.01548957824707	https://www.genecards.org/cgi-bin/carddisp.pl?gene=HMGA1
NAA10	N-Alpha-Acetyltransferase 10, NatA Catalytic Subunit	Protein Coding	41	GC0XM153929	8.01544094085693	https://www.genecards.org/cgi-bin/carddisp.pl?gene=NAA10
SETD1A	SET Domain Containing 1A, Histone Lysine Methyltransferase	Protein Coding	39	GC16P036993	8.00915145874023	https://www.genecards.org/cgi-bin/carddisp.pl?gene=SETD1A
ZNF292	Zinc Finger Protein 292	Protein Coding	35	GC06P087153	8.00260448455811	https://www.genecards.org/cgi-bin/carddisp.pl?gene=ZNF292
SMARCC2	SWI/SNF Related, Matrix Associated, Actin Dependent Regulator Of Chromatin Subfamily C Member 2	Protein Coding	44	GC12M056292	8.00101089477539	https://www.genecards.org/cgi-bin/carddisp.pl?gene=SMARCC2
INPP5D	Inositol Polyphosphate-5-Phosphatase D	Protein Coding	44	GC02P233059	7.99929141998291	https://www.genecards.org/cgi-bin/carddisp.pl?gene=INPP5D
MSMB	Microseminoprotein Beta	Protein Coding	39	GC10M046033	7.99594020843506	https://www.genecards.org/cgi-bin/carddisp.pl?gene=MSMB
MIR511	MicroRNA 511	RNA Gene	16	GC10P017845	7.9957914352417	https://www.genecards.org/cgi-bin/carddisp.pl?gene=MIR511
CDC25A	Cell Division Cycle 25A	Protein Coding	45	GC03M048173	7.98995637893677	https://www.genecards.org/cgi-bin/carddisp.pl?gene=CDC25A
MIR193B	MicroRNA 193b	RNA Gene	20	GC16P014307	7.98449277877808	https://www.genecards.org/cgi-bin/carddisp.pl?gene=MIR193B
HOXD13	Homeobox D13	Protein Coding	40	GC02P176092	7.9820990562439	https://www.genecards.org/cgi-bin/carddisp.pl?gene=HOXD13
CCL20	C-C Motif Chemokine Ligand 20	Protein Coding	41	GC02P227826	7.98102712631226	https://www.genecards.org/cgi-bin/carddisp.pl?gene=CCL20
NOD1	Nucleotide Binding Oligomerization Domain Containing 1	Protein Coding	43	GC07M030424	7.97950506210327	https://www.genecards.org/cgi-bin/carddisp.pl?gene=NOD1
SLC2A4	Solute Carrier Family 2 Member 4	Protein Coding	44	GC17P009801	7.97744750976563	https://www.genecards.org/cgi-bin/carddisp.pl?gene=SLC2A4
AP4S1	Adaptor Related Protein Complex 4 Subunit Sigma 1	Protein Coding	36	GC14P031025	7.97067308425903	https://www.genecards.org/cgi-bin/carddisp.pl?gene=AP4S1
RBFOX1	RNA Binding Fox-1 Homolog 1	Protein Coding	37	GC16P007536	7.96913862228394	https://www.genecards.org/cgi-bin/carddisp.pl?gene=RBFOX1
PPP1CB	Protein Phosphatase 1 Catalytic Subunit Beta	Protein Coding	44	GC02P028752	7.96630239486694	https://www.genecards.org/cgi-bin/carddisp.pl?gene=PPP1CB
CTNND2	Catenin Delta 2	Protein Coding	41	GC05M010971	7.96513223648071	https://www.genecards.org/cgi-bin/carddisp.pl?gene=CTNND2
MIR338	MicroRNA 338	RNA Gene	17	GC17M081126	7.96194458007813	https://www.genecards.org/cgi-bin/carddisp.pl?gene=MIR338
KLHDC8B	Kelch Domain Containing 8B	Protein Coding	36	GC03P049171	7.96007966995239	https://www.genecards.org/cgi-bin/carddisp.pl?gene=KLHDC8B
PPP2R1A	Protein Phosphatase 2 Scaffold Subunit Aalpha	Protein Coding	45	GC19P052189	7.95700407028198	https://www.genecards.org/cgi-bin/carddisp.pl?gene=PPP2R1A
EIF2B1	Eukaryotic Translation Initiation Factor 2B Subunit Alpha	Protein Coding	41	GC12M123620	7.94528579711914	https://www.genecards.org/cgi-bin/carddisp.pl?gene=EIF2B1
CAPN10	Calpain 10	Protein Coding	40	GC02P240586	7.94507312774658	https://www.genecards.org/cgi-bin/carddisp.pl?gene=CAPN10
NEUROD1	Neuronal Differentiation 1	Protein Coding	43	GC02M181673	7.94485092163086	https://www.genecards.org/cgi-bin/carddisp.pl?gene=NEUROD1
APEX1	Apurinic/Apyrimidinic Endodeoxyribonuclease 1	Protein Coding	43	GC14P020455	7.94272422790527	https://www.genecards.org/cgi-bin/carddisp.pl?gene=APEX1
ARC	Activity Regulated Cytoskeleton Associated Protein	Protein Coding	36	GC08M142611	7.93801975250244	https://www.genecards.org/cgi-bin/carddisp.pl?gene=ARC
OGDH	Oxoglutarate Dehydrogenase	Protein Coding	44	GC07P044606	7.93632793426514	https://www.genecards.org/cgi-bin/carddisp.pl?gene=OGDH
PPOX	Protoporphyrinogen Oxidase	Protein Coding	42	GC01P161252	7.93577527999878	https://www.genecards.org/cgi-bin/carddisp.pl?gene=PPOX
IGFBP2	Insulin Like Growth Factor Binding Protein 2	Protein Coding	42	GC02P216632	7.9353199005127	https://www.genecards.org/cgi-bin/carddisp.pl?gene=IGFBP2
OLIG2	Oligodendrocyte Transcription Factor 2	Protein Coding	39	GC21P033025	7.93288993835449	https://www.genecards.org/cgi-bin/carddisp.pl?gene=OLIG2
KIFBP	Kinesin Family Binding Protein	Protein Coding	29	GC10P068990	7.92732763290405	https://www.genecards.org/cgi-bin/carddisp.pl?gene=KIFBP
TRAF6	TNF Receptor Associated Factor 6	Protein Coding	45	GC11M036467	7.92306518554688	https://www.genecards.org/cgi-bin/carddisp.pl?gene=TRAF6
NARS2	Asparaginyl-TRNA Synthetase 2, Mitochondrial	Protein Coding	41	GC11M078435	7.91647434234619	https://www.genecards.org/cgi-bin/carddisp.pl?gene=NARS2
MSTN	Myostatin	Protein Coding	43	GC02M190055	7.91102075576782	https://www.genecards.org/cgi-bin/carddisp.pl?gene=MSTN
CDK5RAP2	CDK5 Regulatory Subunit Associated Protein 2	Protein Coding	41	GC09M120388	7.90596866607666	https://www.genecards.org/cgi-bin/carddisp.pl?gene=CDK5RAP2
SDC1	Syndecan 1	Protein Coding	41	GC02M020200	7.90426778793335	https://www.genecards.org/cgi-bin/carddisp.pl?gene=SDC1
PPP2R2B	Protein Phosphatase 2 Regulatory Subunit Bbeta	Protein Coding	44	GC05M146582	7.90071773529053	https://www.genecards.org/cgi-bin/carddisp.pl?gene=PPP2R2B
HSD17B4	Hydroxysteroid 17-Beta Dehydrogenase 4	Protein Coding	45	GC05P119452	7.89141798019409	https://www.genecards.org/cgi-bin/carddisp.pl?gene=HSD17B4
ARF1	ADP Ribosylation Factor 1	Protein Coding	45	GC01P228082	7.88626527786255	https://www.genecards.org/cgi-bin/carddisp.pl?gene=ARF1
LRP4	LDL Receptor Related Protein 4	Protein Coding	42	GC11M076929	7.88536787033081	https://www.genecards.org/cgi-bin/carddisp.pl?gene=LRP4
AMPD1	Adenosine Monophosphate Deaminase 1	Protein Coding	44	GC01M114673	7.8821439743042	https://www.genecards.org/cgi-bin/carddisp.pl?gene=AMPD1
APRT	Adenine Phosphoribosyltransferase	Protein Coding	45	GC16M088810	7.87766218185425	https://www.genecards.org/cgi-bin/carddisp.pl?gene=APRT
TP73	Tumor Protein P73	Protein Coding	44	GC01P003652	7.87758588790894	https://www.genecards.org/cgi-bin/carddisp.pl?gene=TP73
SGCA	Sarcoglycan Alpha	Protein Coding	40	GC17P050164	7.87225341796875	https://www.genecards.org/cgi-bin/carddisp.pl?gene=SGCA
CCDC115	Coiled-Coil Domain Containing 115	Protein Coding	34	GC02M132077	7.87194633483887	https://www.genecards.org/cgi-bin/carddisp.pl?gene=CCDC115
RBPJ	Recombination Signal Binding Protein For Immunoglobulin Kappa J Region	Protein Coding	45	GC04P026165	7.86777591705322	https://www.genecards.org/cgi-bin/carddisp.pl?gene=RBPJ
HSPB2	Heat Shock Protein Family B (Small) Member 2	Protein Coding	38	GC11P111913	7.8613805770874	https://www.genecards.org/cgi-bin/carddisp.pl?gene=HSPB2
HESX1	HESX Homeobox 1	Protein Coding	37	GC03M057207	7.85789966583252	https://www.genecards.org/cgi-bin/carddisp.pl?gene=HESX1
ATXN10	Ataxin 10	Protein Coding	41	GC22P045673	7.85755443572998	https://www.genecards.org/cgi-bin/carddisp.pl?gene=ATXN10
PLCG1	Phospholipase C Gamma 1	Protein Coding	46	GC20P041136	7.85571670532227	https://www.genecards.org/cgi-bin/carddisp.pl?gene=PLCG1
STIM1	Stromal Interaction Molecule 1	Protein Coding	46	GC11P003855	7.85433769226074	https://www.genecards.org/cgi-bin/carddisp.pl?gene=STIM1
CD69	CD69 Molecule	Protein Coding	39	GC12M017566	7.85061407089233	https://www.genecards.org/cgi-bin/carddisp.pl?gene=CD69
RYR3	Ryanodine Receptor 3	Protein Coding	40	GC15P033310	7.83922624588013	https://www.genecards.org/cgi-bin/carddisp.pl?gene=RYR3
AP3B1	Adaptor Related Protein Complex 3 Subunit Beta 1	Protein Coding	44	GC05M078000	7.83857583999634	https://www.genecards.org/cgi-bin/carddisp.pl?gene=AP3B1
DHCR7	7-Dehydrocholesterol Reductase	Protein Coding	44	GC11M071428	7.83776950836182	https://www.genecards.org/cgi-bin/carddisp.pl?gene=DHCR7
ARHGEF9	Cdc42 Guanine Nucleotide Exchange Factor 9	Protein Coding	40	GC0XM063634	7.83456563949585	https://www.genecards.org/cgi-bin/carddisp.pl?gene=ARHGEF9
OCA2	OCA2 Melanosomal Transmembrane Protein	Protein Coding	41	GC15M027754	7.82686042785645	https://www.genecards.org/cgi-bin/carddisp.pl?gene=OCA2
CYB5A	Cytochrome B5 Type A	Protein Coding	43	GC18M074250	7.81415224075317	https://www.genecards.org/cgi-bin/carddisp.pl?gene=CYB5A
TRPM3	Transient Receptor Potential Cation Channel Subfamily M Member 3	Protein Coding	41	GC09M070529	7.81303834915161	https://www.genecards.org/cgi-bin/carddisp.pl?gene=TRPM3
CALM3	Calmodulin 3	Protein Coding	42	GC19P046601	7.81235122680664	https://www.genecards.org/cgi-bin/carddisp.pl?gene=CALM3
APAF1	Apoptotic Peptidase Activating Factor 1	Protein Coding	45	GC12P098645	7.81195211410522	https://www.genecards.org/cgi-bin/carddisp.pl?gene=APAF1
BMP7	Bone Morphogenetic Protein 7	Protein Coding	43	GC20M057168	7.81170225143433	https://www.genecards.org/cgi-bin/carddisp.pl?gene=BMP7
MIR212	MicroRNA 212	RNA Gene	19	GC17M002050	7.80255079269409	https://www.genecards.org/cgi-bin/carddisp.pl?gene=MIR212
KIF3A	Kinesin Family Member 3A	Protein Coding	40	GC05M132689	7.80223083496094	https://www.genecards.org/cgi-bin/carddisp.pl?gene=KIF3A
SMAD7	SMAD Family Member 7	Protein Coding	41	GC18M048919	7.79878711700439	https://www.genecards.org/cgi-bin/carddisp.pl?gene=SMAD7
NUP93	Nucleoporin 93	Protein Coding	39	GC16P056855	7.79478597640991	https://www.genecards.org/cgi-bin/carddisp.pl?gene=NUP93
TTPA	Alpha Tocopherol Transfer Protein	Protein Coding	40	GC08M063048	7.79458093643188	https://www.genecards.org/cgi-bin/carddisp.pl?gene=TTPA
MAP3K7	Mitogen-Activated Protein Kinase Kinase Kinase 7	Protein Coding	50	GC06M090513	7.79307699203491	https://www.genecards.org/cgi-bin/carddisp.pl?gene=MAP3K7
CRADD	CASP2 And RIPK1 Domain Containing Adaptor With Death Domain	Protein Coding	42	GC12P093677	7.79167366027832	https://www.genecards.org/cgi-bin/carddisp.pl?gene=CRADD
HSD17B3	Hydroxysteroid 17-Beta Dehydrogenase 3	Protein Coding	46	GC09M096240	7.78576421737671	https://www.genecards.org/cgi-bin/carddisp.pl?gene=HSD17B3
LGI1	Leucine Rich Glioma Inactivated 1	Protein Coding	41	GC10P093757	7.7811279296875	https://www.genecards.org/cgi-bin/carddisp.pl?gene=LGI1
CNBP	CCHC-Type Zinc Finger Nucleic Acid Binding Protein	Protein Coding	40	GC03M129167	7.78039836883545	https://www.genecards.org/cgi-bin/carddisp.pl?gene=CNBP
LRP1-AS	LRP1 Antisense RNA	RNA Gene	11	GC12M057145	7.78002738952637	https://www.genecards.org/cgi-bin/carddisp.pl?gene=LRP1-AS
KCNE3	Potassium Voltage-Gated Channel Subfamily E Regulatory Subunit 3	Protein Coding	43	GC11M074454	7.76899862289429	https://www.genecards.org/cgi-bin/carddisp.pl?gene=KCNE3
IL18RAP	Interleukin 18 Receptor Accessory Protein	Protein Coding	36	GC02P102418	7.76824235916138	https://www.genecards.org/cgi-bin/carddisp.pl?gene=IL18RAP
WDR26	WD Repeat Domain 26	Protein Coding	39	GC01M224385	7.76129198074341	https://www.genecards.org/cgi-bin/carddisp.pl?gene=WDR26
NLRC4	NLR Family CARD Domain Containing 4	Protein Coding	43	GC02M032224	7.75778532028198	https://www.genecards.org/cgi-bin/carddisp.pl?gene=NLRC4
MT-RNR2	Mitochondrially Encoded 16S RRNA	RNA Gene	18	GCMTP001674	7.75684833526611	https://www.genecards.org/cgi-bin/carddisp.pl?gene=MT-RNR2
GALE	UDP-Galactose-4-Epimerase	Protein Coding	43	GC01M023795	7.74862957000732	https://www.genecards.org/cgi-bin/carddisp.pl?gene=GALE
SYN2	Synapsin II	Protein Coding	38	GC03P012020	7.73995161056519	https://www.genecards.org/cgi-bin/carddisp.pl?gene=SYN2
MT-TS2	Mitochondrially Encoded TRNA-Ser (AGU/C) 2	RNA Gene	13	GCMTP012215	7.72741508483887	https://www.genecards.org/cgi-bin/carddisp.pl?gene=MT-TS2
ATP12A	ATPase H+/K+ Transporting Non-Gastric Alpha2 Subunit	Protein Coding	41	GC13P024680	7.72057294845581	https://www.genecards.org/cgi-bin/carddisp.pl?gene=ATP12A
[truncated: 8,973 more rows]
