# Supplementary material for: Mechanistic insight of the potential of geraniol against Alzheimer’s disease
Source: Eur J Med Res. 2022 Jun 14;27:93. doi: 10.1186/s40001-022-00699-8 (PMC9199166; doi:10.1186/s40001-022-00699-8)
Supplement: Supplementary file 1 — Additional file 1. S1_Rare data for target identification, S2_Rare data for GO terms and KEGG pathways analyses, S3_Rare data for GO terms and KEGG pathway analyses of functional clustering, S4_Rare data for molecular docking. [file 40001_2022_699_MOESM1_ESM.zip › Supplementary materials/S1_Rare data for target identification /SwissTargetPrediction.csv]

Target	Common name	Uniprot ID	ChEMBL ID	Target Class	Probability*	Known actives (3D/2D)
Squalene monooxygenase	SQLE	Q14534	CHEMBL3592	Enzyme	0.0630257148888	0 / 4
UDP-glucuronosyltransferase 2B7	UGT2B7	P16662	CHEMBL4370	Enzyme	0.053517944289	23 / 4
Tyrosine-protein kinase JAK1	JAK1	P23458	CHEMBL2835	Kinase	0.053517944289	79 / 0
Tyrosine-protein kinase JAK2	JAK2	O60674	CHEMBL2971	Kinase	0.053517944289	79 / 0
Cyclooxygenase-1	PTGS1	P23219	CHEMBL221	Oxidoreductase	0.053517944289	4 / 0
Cyclooxygenase-2	PTGS2	P35354	CHEMBL230	Oxidoreductase	0.053517944289	29 / 0
Progesterone receptor	PGR	P06401	CHEMBL208	Nuclear receptor	0.0439186325197	57 / 0
Tyrosine-protein kinase JAK3	JAK3	P52333	CHEMBL2148	Kinase	0.0439186325197	59 / 0
Tyrosine-protein kinase TYK2	TYK2	P29597	CHEMBL3553	Kinase	0.0439186325197	27 / 0
Dopamine D2 receptor (by homology)	DRD2	P14416	CHEMBL217	Family A G protein-coupled receptor	0.0439186325197	21 / 0
Sigma opioid receptor (by homology)	SIGMAR1	Q99720	CHEMBL287	Membrane receptor	0.0439186325197	33 / 0
Indoleamine 2,3-dioxygenase	IDO1	P14902	CHEMBL4685	Enzyme	0.0439186325197	10 / 0
HERG	KCNH2	Q12809	CHEMBL240	Voltage-gated ion channel	0.0439186325197	18 / 0
HMG-CoA reductase (by homology)	HMGCR	P04035	CHEMBL402	Oxidoreductase	0.0439186325197	114 / 0
Protein kinase C gamma	PRKCG	P05129	CHEMBL2938	Kinase	0.0439186325197	9 / 0
Protein kinase C delta	PRKCD	Q05655	CHEMBL2996	Kinase	0.0439186325197	14 / 0
Protein kinase C alpha	PRKCA	P17252	CHEMBL299	Kinase	0.0439186325197	19 / 0
Cytochrome P450 11B1	CYP11B1	P15538	CHEMBL1908	Cytochrome P450	0.0439186325197	16 / 0
Cytochrome P450 11B2	CYP11B2	P19099	CHEMBL2722	Cytochrome P450	0.0439186325197	16 / 0
Gamma-secretase	PSEN2 PSENEN NCSTN APH1A PSEN1 APH1B	P49810 Q9NZ42 Q92542 Q96BI3 P49768 Q8WW43	CHEMBL2094135	Protease	0.0439186325197	83 / 0
Epoxide hydratase	EPHX2	P34913	CHEMBL2409	Protease	0.0439186325197	26 / 0
Cannabinoid receptor 1 (by homology)	CNR1	P21554	CHEMBL218	Family A G protein-coupled receptor	0.0439186325197	40 / 0
Serine/threonine-protein kinase PIM1	PIM1	P11309	CHEMBL2147	Kinase	0.0439186325197	21 / 0
Serine/threonine-protein kinase PIM3	PIM3	Q86V86	CHEMBL5407	Kinase	0.0439186325197	2 / 0
11-beta-hydroxysteroid dehydrogenase 1	HSD11B1	P28845	CHEMBL4235	Enzyme	0.0439186325197	150 / 0
Mineralocorticoid receptor	NR3C2	P08235	CHEMBL1994	Nuclear receptor	0.0439186325197	20 / 0
Mitogen-activated protein kinase kinase kinase 14	MAP3K14	Q99558	CHEMBL5888	Kinase	0.0439186325197	5 / 0
Heme oxygenase 1 (by homology)	HMOX1	P09601	CHEMBL2823	Enzyme	0.0439186325197	7 / 0
Muscarinic acetylcholine receptor M4	CHRM4	P08173	CHEMBL1821	Family A G protein-coupled receptor	0.0439186325197	9 / 0
Muscarinic acetylcholine receptor M5	CHRM5	P08912	CHEMBL2035	Family A G protein-coupled receptor	0.0439186325197	6 / 0
Muscarinic acetylcholine receptor M1	CHRM1	P11229	CHEMBL216	Family A G protein-coupled receptor	0.0439186325197	28 / 0
Muscarinic acetylcholine receptor M3	CHRM3	P20309	CHEMBL245	Family A G protein-coupled receptor	0.0439186325197	18 / 0
Cytochrome P450 2C9	CYP2C9	P11712	CHEMBL3397	Cytochrome P450	0.0439186325197	4 / 0
Androgen Receptor	AR	P10275	CHEMBL1871	Nuclear receptor	0.0	169 / 3
Period circadian protein homolog 2	PER2	O15055	CHEMBL3751648	Unclassified protein	0.0	29 / 0
Glucocorticoid receptor	NR3C1	P04150	CHEMBL2034	Nuclear receptor	0.0	147 / 0
Dopamine transporter	SLC6A3	Q01959	CHEMBL238	Electrochemical transporter	0.0	104 / 0
Corticosteroid binding globulin	SERPINA6	P08185	CHEMBL2421	Secreted protein	0.0	7 / 0
Adenosine A3 receptor	ADORA3	P0DMS8	CHEMBL256	Family A G protein-coupled receptor	0.0	10 / 0
MAP kinase ERK1	MAPK3	P27361	CHEMBL3385	Kinase	0.0	2 / 0
Serine/threonine-protein kinase Chk1	CHEK1	O14757	CHEMBL4630	Kinase	0.0	15 / 0
Voltage-gated potassium channel subunit Kv1.3	KCNA3	P22001	CHEMBL4633	Voltage-gated ion channel	0.0	7 / 0
Protein kinase C beta	PRKCB	P05771	CHEMBL3045	Kinase	0.0	13 / 0
Protein kinase C epsilon	PRKCE	Q02156	CHEMBL3582	Kinase	0.0	3 / 0
Protein kinase C eta	PRKCH	P24723	CHEMBL3616	Kinase	0.0	5 / 0
Protein kinase C theta	PRKCQ	Q04759	CHEMBL3920	Kinase	0.0	11 / 0
RAS guanyl-releasing protein 1 (by homology)	RASGRP1	O95267	CHEMBL5953	Other cytosolic protein	0.0	1 / 0
Cyclin-dependent kinase 1/cyclin B	CCNB3 CDK1 CCNB1 CCNB2	Q8WWL7 P06493 P14635 O95067	CHEMBL2094127	Other cytosolic protein	0.0	1 / 0
Glycogen synthase kinase-3 beta	GSK3B	P49841	CHEMBL262	Kinase	0.0	33 / 0
Cyclin-dependent kinase 1	CDK1	P06493	CHEMBL308	Kinase	0.0	9 / 0
Neuronal acetylcholine receptor; alpha3/beta4	CHRNA3 CHRNB4	P32297 P30926	CHEMBL1907594	Ligand-gated ion channel	0.0	3 / 0
GABA-A receptor; alpha-5/beta-3/gamma-2	GABRB3 GABRG2 GABRA5	P28472 P18507 P31644	CHEMBL2094122	Ligand-gated ion channel	0.0	7 / 0
Aldo-keto-reductase family 1 member C3	AKR1C3	P42330	CHEMBL4681	Enzyme	0.0	8 / 0
Cytochrome P450 17A1	CYP17A1	P05093	CHEMBL3522	Cytochrome P450	0.0	44 / 0
Adenosine deaminase	ADA	P00813	CHEMBL1910	Hydrolase	0.0	11 / 0
Beta amyloid A4 protein	APP	P05067	CHEMBL2487	Membrane receptor	0.0	6 / 0
MAP kinase p38 alpha (by homology)	MAPK14	Q16539	CHEMBL260	Kinase	0.0	42 / 0
Beta-secretase 1	BACE1	P56817	CHEMBL4822	Protease	0.0	66 / 0
Estradiol 17-beta-dehydrogenase 2	HSD17B2	P37059	CHEMBL2789	Enzyme	0.0	58 / 0
Carbonic anhydrase II	CA2	P00918	CHEMBL205	Lyase	0.0	35 / 0
Proteinase activated receptor 4	F2RL3	Q96RI0	CHEMBL4691	Family A G protein-coupled receptor	0.0	3 / 0
Sodium channel protein type V alpha subunit	SCN5A	Q14524	CHEMBL1980	Voltage-gated ion channel	0.0	3 / 0
Sodium channel protein type IX alpha subunit	SCN9A	Q15858	CHEMBL4296	Voltage-gated ion channel	0.0	56 / 0
Vesicular acetylcholine transporter	SLC18A3	Q16572	CHEMBL4767	Electrochemical transporter	0.0	6 / 0
Liver glycogen phosphorylase	PYGL	P06737	CHEMBL2568	Enzyme	0.0	21 / 0
Mitogen-activated protein kinase kinase kinase 5	MAP3K5	Q99683	CHEMBL5285	Kinase	0.0	6 / 0
Myeloperoxidase	MPO	P05164	CHEMBL2439	Enzyme	0.0	5 / 0
Calcium-activated potassium channel subunit alpha-1	KCNMA1	Q12791	CHEMBL4304	Voltage-gated ion channel	0.0	2 / 0
Epidermal growth factor receptor erbB1	EGFR	P00533	CHEMBL203	Kinase	0.0	48 / 0
Vanilloid receptor	TRPV1	Q8NER1	CHEMBL4794	Voltage-gated ion channel	0.0	36 / 0
Epoxide hydrolase 1	EPHX1	P07099	CHEMBL1968	Protease	0.0	5 / 0
Anandamide amidohydrolase	FAAH	O00519	CHEMBL2243	Enzyme	0.0	4 / 0
Transient receptor potential cation channel subfamily V member 3	TRPV3	Q8NET8	CHEMBL5522	Voltage-gated ion channel	0.0	1 / 0
Mu opioid receptor	OPRM1	P35372	CHEMBL233	Family A G protein-coupled receptor	0.0	24 / 0
Endothelin receptor ET-A (by homology)	EDNRA	P25101	CHEMBL252	Family A G protein-coupled receptor	0.0	22 / 0
Estradiol 17-beta-dehydrogenase 3	HSD17B3	P37058	CHEMBL4234	Enzyme	0.0	3 / 0
DNA polymerase alpha subunit	POLA1	P09884	CHEMBL1828	Transferase	0.0	3 / 0
Protein arginine N-methyltransferase 3	PRMT3	O60678	CHEMBL5891	Writer	0.0	6 / 0
C-C chemokine receptor type 5	CCR5	P51681	CHEMBL274	Family A G protein-coupled receptor	0.0	4 / 0
Poly [ADP-ribose] polymerase-1	PARP1	P09874	CHEMBL3105	Enzyme	0.0	24 / 0
Interleukin-6 receptor subunit beta	IL6ST	P40189	CHEMBL3124734	Membrane receptor	0.0	4 / 0
Cytochrome P450 51	CYP51A1	Q16850	CHEMBL3849	Cytochrome P450	0.0	1 / 0
Carbonic anhydrase I	CA1	P00915	CHEMBL261	Lyase	0.0	30 / 0
Carbonic anhydrase VI	CA6	P23280	CHEMBL3025	Lyase	0.0	6 / 0
Squalene synthetase	FDFT1	P37268	CHEMBL3338	Enzyme	0.0	1 / 0
Carbonic anhydrase IV	CA4	P22748	CHEMBL3729	Lyase	0.0	8 / 0
Amine oxidase, copper containing	AOC3	Q16853	CHEMBL3437	Enzyme	0.0	9 / 0
Cell division protein kinase 8	CDK8	P49336	CHEMBL5719	Kinase	0.0	5 / 0
Cyclin-dependent kinase 5/CDK5 activator 1	CDK5R1 CDK5	Q15078 Q00535	CHEMBL1907600	Kinase	0.0	15 / 0
Thyroid hormone receptor beta-1	THRB	P10828	CHEMBL1947	Nuclear receptor	0.0	2 / 0
Dual specificity mitogen-activated protein kinase kinase 1	MAP2K1	Q02750	CHEMBL3587	Kinase	0.0	12 / 0
Ephrin type-A receptor 4	EPHA4	P54764	CHEMBL3988	Kinase	0.0	3 / 0
TGF-beta receptor type I	TGFBR1	P36897	CHEMBL4439	Kinase	0.0	4 / 0
Carbonic anhydrase VA	CA5A	P35218	CHEMBL4789	Lyase	0.0	2 / 0
11-beta-hydroxysteroid dehydrogenase 2	HSD11B2	P80365	CHEMBL3746	Enzyme	0.0	2 / 0
Steroid 5-alpha-reductase 1	SRD5A1	P18405	CHEMBL1787	Oxidoreductase	0.0	1 / 0
Thromboxane-A synthase	TBXAS1	P24557	CHEMBL1835	Cytochrome P450	0.0	5 / 0
Steroid 5-alpha-reductase 2	SRD5A2	P31213	CHEMBL1856	Oxidoreductase	0.0	1 / 0
Melatonin receptor 1A	MTNR1A	P48039	CHEMBL1945	Family A G protein-coupled receptor	0.0	11 / 0
Neuropeptide Y receptor type 5	NPY5R	Q15761	CHEMBL4561	Family A G protein-coupled receptor	0.0	24 / 0
