# Supplementary material for: Mechanistic insight of the potential of geraniol against Alzheimer’s disease
Source: Eur J Med Res. 2022 Jun 14;27:93. doi: 10.1186/s40001-022-00699-8 (PMC9199166; doi:10.1186/s40001-022-00699-8)
Supplement: Supplementary file 1 — Additional file 1. S1_Rare data for target identification, S2_Rare data for GO terms and KEGG pathways analyses, S3_Rare data for GO terms and KEGG pathway analyses of functional clustering, S4_Rare data for molecular docking. [file 40001_2022_699_MOESM1_ESM.zip › Supplementary materials/S1_Rare data for target identification /jVenn.csv]

List 1	List 2	List 1|List 2
SQLE	PSEN1	JAK1
UGT2B7	APP	JAK2
PSEN2 PSENEN NCSTN APH1A PSEN1 APH1B	APOE	PTGS1
PIM3	PSEN2	PTGS2
	MAPT	PGR
	SNCA	JAK3
	GBA	TYK2
	HFE	DRD2
	NOS3	SIGMAR1
	PKD1	IDO1
	MT-ND1	KCNH2
	PRNP	HMGCR
	MPO	PRKCG
	NPC1	PRKCD
	LRRK2	PRKCA
	TNF	CYP11B1
	IL6	CYP11B2
	GAA	EPHX2
	IL10	CNR1
	LMNA	PIM1
	PRKN	HSD11B1
	A2M	NR3C2
	AD5	MAP3K14
	PLAU	HMOX1
	ABCA7	CHRM4
	MIR146A	CHRM5
	SQSTM1	CHRM1
	MPZ	CHRM3
	NOD2	CYP2C9
	LOC106627981
	SMPD1
	VCP
	AD6
	AD10
	MIR34A
	AD7
	TGFB1
	NEFL
	MFN2
	ACE
	MIR29A
	AD11
	AD8
	AD12
	AD13
	AD14
	AD17
	TP53
	AD16
	HFE-AS1
	ATP7B
	MIR29B1
	VWF
	MIR106B
	SORL1
	RET
	PARK7
	ABCA1
	TREM2
	GDAP1
	ABCA4
	ADAM10
	IL1B
	UNC5C
	MIR107
	MTHFR
	PINK1
	DYNC1H1
	PSAP
	DNM2
	GJB1
	GFAP
	MIR328
	PMP22
	AGL
	GDNF
	NPC2
	BDNF
	GBE1
	HLA-DRB1
	RYR1
	SERPINA3
	SOD1
	APBB1
	HTT
	IFNG
	GARS1
	CYBB
	MME
	CRP
	TTR
	MIR298
	G6PC1
	PTEN
	UCHL1
	FIG4
	BACE1
	APOA1
	TARDBP
	HLA-DQB1
	GRN
	ALB
	MT-ND2
	SLC17A5
	FAS
	INS
	CCL2
	PON1
	NAGLU
	CTNNB1
	CTSD
	CFTR
	EDNRB
	EGR2
	SYNJ1
	LRSAM1
	ERBB2
	TOMM40
	NOTCH1
	ADAM17
	SNCB
	CHAT
	HLA-B
	C9orf72
	TLR4
	PPARG
	NDRG1
	POLG
	HSD17B10
	TLR2
	HSPB1
	EGFR
	KIF1B
	CXCL8
	CYBA
	AKT1
	SERPINA1
	APOB
	ACHE
	LAMP2
	IL1A
	NCF2
	TSC2
	MIR21
	IL4
	MAPK1
	RAB7A
	CLU
	PLP1
	COMT
	GANAB
	SNCAIP
	LIPA
	GSK3B
	COL4A1
	SOX10
	LRP1
	STAT3
	PHYH
	LRP5
	FBN1
	AR
	VEGFA
	LITAF
	IL1RN
	CLN3
	ATXN2
	TNFRSF11A
	ESR1
	F2
	BRCA1
	MMP1
	DBT
	CAV3
	VHL
	PLA2G6
	BCHE
	IL2
	CFH
	CST3
	EDN3
	HEXB
	PRKAG2
	CASP3
	NDP
	REN
	GALC
	ABCB1
	ATXN3
	MTOR
	KRAS
	PRKCSH
	TNFRSF11B
	CDK5
	SPTLC1
	PSENEN
	ASPA
	GATA1
	GRIN2B
	MIR132
	PIK3CA
	CASR
	LDLR
	NTRK1
	OPTN
	ATP7A
	PHKA2
	HNRNPA1
	APC
	CP
	NCF1
	GATA3
	MYH7
	TNFRSF1A
	HLA-DQA1
	ACTA2
	MT-ATP6
	MEFV
	HSPB8
	PICALM
	BRAF
	JAG1
	MIR15A
	IL23R
	CDKN2A
	JUP
	CAT
	ATP2A2
	MMP9
	MIR17
	TF
	NEFH
	CR1
	PTPN11
	AIFM1
	AGT
	CASP8
	TTN
	NR4A2
	PON2
	DYRK1A
	COL1A1
	PYGL
	DSP
	NCSTN
	SMAD4
	GAPDH
	VPS13C
	NGF
	LEP
	CCR6
	ICAM1
	GYS1
	NCF4
	C3
	HTR2A
	CD40
	NLRP1
	MIR155
	LPA
	PRPH2
	TBP
	NOS2
	NF1
	FUS
	CX3CR1
	ATM
	YARS1
	VPS35
	SAG
	SMN1
	MMP3
	IDE
	MIR210
	CCR5
	G6PD
	ERBB4
	COL4A4
	LPL
	EPM2A
	AGER
	INSR
	DNAJB2
	IL18
	CYP27A1
	MECP2
	TBK1
	SLC6A4
	AGTR1
	COL4A5
	CD36
	ABCD1
	MKS1
	TGFBR2
	TPP1
	PARK16
	HLA-A
	PPARGC1A
	FCGR2A
	ASAH1
	S100B
	IL2RA
	GRIN1
	IL17A
	ATP13A2
	CD4
	CTSB
	SMAD3
	ECE1
	FMR1
	CYP2D6
	MIR143
	TH
	BEST1
	BPTF
	NLRP3
	HTRA2
	TSC1
	SST
	CAV1
	PARK10
	DNM1L
	DLD
	SLC6A3
	RELN
	SLC11A1
	GIGYF2
	F5
	DNAJB11
	SELP
	FGFR3
	SERPINE1
	FLNA
	SMAD6
	COL25A1
	IGF1
	RAF1
	TMEM67
	STAT1
	CXCL12
	RBP4
	CHMP2B
	KCNQ1
	COL17A1
	PARK12
	SYP
	CCL3
	DZIP1L
	RPS27A
	HNRNPA2B1
	MIR144
	DYNC2H1
	COPA
	MTR
	TRIM2
	FGFR2
	DRD3
	DNAJC6
	GNAQ
	CDK5R1
	LCAT
	SPTLC2
	GSTM1
	NAGA
	VDR
	MAOB
	MT-ND5
	BACE2
	BIN1
	SCARB2
	CETP
	MYBPC3
	FN1
	PARK21
	NHLRC1
	CACNA1A
	MMACHC
	ELN
	DCTN1
	NOS1
	PINK1-AS
	IL13
	PLD3
	TLR5
	HSPD1
	CYP19A1
	NFKBIA
	KARS1
	ENPP1
	HRAS
	GLE1
	GP1BA
	CDH1
	NTRK2
	AHI1
	PAX2
	ARSA
	GSTP1
	TERT
	C4A
	B2M
	NOTCH3
	RRM2B
	CDH23
	IQCB1
	POLR2F
	FGFR1
	SCN1A
	MT-CYB
	GNAS
	DKK1
	DNAJC13
	MT-TK
	PRKG1
	HARS1
	F11
	OLR1
	ACTA1
	GLB1
	KRT5
	CCL5
	FBXO7
	HSPA4
	IDUA
	JUN
	CD40LG
	IL21
	MMP2
	CXCL10
	GJA1
	KL
	SREBF1
	CRYAB
	UBB
	DRD4
	MT-CO1
	PRKCQ
	IL1R1
	EIF2AK4
	MAOA
	POMC
	PPARA
	MIR142
	ENG
	ATG16L1
	DMD
	PIN1
	MIF
	HSPG2
	BAX
	CCND1
	CRH
	SFTPC
	NPPB
	TNFRSF1B
	RHO
	MT-ND4
	CSF1R
	GRIA3
	MYH9
	REST
	ERBB3
	ABL1
	EPO
	SOD2
	PLAT
	ABCB11
	COL4A3
	AD9
	ITCH
	PEX6
	HLA-DPB1
	MT-TL1
	PMM2
	RUNX1
	ALOX5
	PRMT7
	MIR93
	NFKB1
	ADH1C
	NRAS
	PHKG2
	CASP1
	IL12B
	CYP46A1
	VLDLR
	CDKN2B-AS1
	ACTB
	BBS1
	ADIPOQ
	STAT4
	MAPK14
	FLG
	APOL1
	NRG1
	WT1
	CREBBP
	PRPS1
	CALHM1
	SDHB
	EDN1
	CSTB
	FGF23
	TFAM
	PEX7
	KNG1
	RIPK1
	EDNRA
	CTNS
	CLN6
	GRIN2A
	SERPINC1
	SLC2A1
	TGFB2
	LEPR
	PACRG
	ADAMTS4
	H2AC18
	FASLG
	MIR140
	F7
	SPP1
	RYR2
	ATXN8OS
	GAB2
	PDGFRB
	ELANE
	MT-ND6
	ZEB2
	TMEM106B
	LDHA
	EIF2AK2
	CACNA1F
	BSND
	APOC1
	ABCG5
	HP
	TNFAIP3
	CREB1
	EGF
	ADAMTS13
	SRC
	THBD
	SIRT1
	WFS1
	NQO1
	MT-ND3
	PLA2G2A
	ALDH2
	NDUFS4
	CXCR4
	DNAJC5
	DOCK3
	GSR
	HTRA1
	TGFBR1
	FTL
	MBL2
	SOS1
	CAPN1
	MIR22
	PDCD1
	LMX1B
	USH2A
	NCAM1
	ITM2B
	TWNK
	CCL11
	MAP2K1
	CPT2
	DHCR24
	LRAT
	CHCHD10
	KALRN
	CASP9
	SNAP25
	LTA
	ICOSLG
	ZAP70
	SPG7
	MYC
	PNKP
	CD28
	PAH
	MIR320A
	SDHD
	JPH3
	GAL
	GPT
	ITGB3
	SCN2A
	SMN2
	CNTNAP2
	IFNGR1
	TCF4
	MIR29C
	GRIA1
	DPYSL2
	AFG3L2
	MSH2
	MIR122
	SLC1A2
	PRF1
	BAG3
	EIF4G1
	GSK3A
	UBQLN1
	CLN5
	PDE11A
	MT-CO3
	HNF4A
	ADRB2
	GNB4
	BICC1
	CYP2E1
	CD2AP
	PANK2
	CHRNA7
	MIR223
	SNCG
	STXBP1
	SELE
	MIR125A
	HBA1
	HAMP
	CAMK2A
	NRTN
	MAPK8
	CHRNA4
	ATP2C1
	F13A1
	NR2E3
	GLUL
	ITGAM
	EXOC3L2
	TYR
	SMC1A
	PRTN3
	MAP2
	F12
	IL7R
	ACAN
	GHRL
	ITGA2B
	NDUFAF6
	ACTG1
	C1S
	IGF1R
	GRK2
	DHTKD1
	IGF2R
	APH1A
	LIPC
	ADA
	LOX
	CTNNA3
	NGFR
	GALNS
	TNNI3
	C1R
	IL6R
	ERCC2
	APOC3
	ZFYVE26
	PEX1
	AQP4
	RLBP1
	GPHN
	IRAK1
	PTCH1
	EP300
	ENO1
	NOTCH2
	CACNA1C
	SH2D1A
	SLC25A4
	PNPLA3
	NTF3
	F3
	HSPA5
	SETBP1
	MFSD8
	EMD
	NR3C1
	KLK6
	PCDH11X
	MIR433
	FGF2
	NEK8
	FYN
	CFAP410
	HIF1A
	GRK1
	DBN1
	HNMT
	CHUK
	CD79A
	MSH6
	ACTC1
	RBCK1
	APLP2
	PVALB
	LRP6
	NR1H4
	DPP4
	CHI3L1
	VPS26A
	GCH1
	PDE4D
	VCAM1
	FARSB
	P2RY12
	DNM1
	COG2
	PKP2
	ARSB
	RPGR
	GLUD2
	TNFSF11
	CDH2
	LMNB1
	CSF3
	IGF2
	FGA
	ABCC8
	DLG4
	DES
	HSPA1A
	CSF2
	BECN1
	ALPL
	GAD2
	STH
	SYK
	KCNV2
	MITF
	IFNA1
	VPS13B
	BMP2
	AGTR2
	F10
	CCR1
	GUSB
	SGPL1
	PCSK9
	IL12A
	PKD2L1
	UBC
	SPATA22
	MYLK
	MAP1B
	MT3
	CYCS
	MKKS
	RCAN1
	PLG
	CASP7
	SERPINI1
	CLCN7
	APOD
	PDYN
	RHOA
	PRKACA
	TFRC
	PIK3R1
	MAPK8IP1
	CHRNB2
	BTNL2
	VAPB
	BCL2
	JCAD
	TIMP1
	AQP1
	SLC1A3
	CALR
	MAPK10
	MPL
	PTH
	FOLH1
	MIR133B
	PPT1
	CHEK2
	PAX6
	MIR182
	XIAP
	ATP1A1
	IRGM
	PRODH
	PDK3
	APOA5
	SLC5A7
	ENO3
	BGLAP
	HTR1A
	CNTNAP1
	GNPTAB
	NPPA
	KIF11
	SP1
	COX5A
	OPA1
	DRD1
	IFIH1
	CACNA1S
	FZD4
	PDE8B
	TLR3
	RETN
	ETV6
	CRAT
	KCNJ11
	CFHR2
	CLSTN1
	TET2
	GLUD1
	KIF1A
	GPC1
	NODAL
	IRS1
	MIRLET7I
	FCGR2B
	FGF1
	PTPRC
	UBQLN2
	NRXN1
	MIR30E
	ASS1
	GNE
	CHIT1
	MBP
	IAPP
	P4HB
	HNF1A
	DLST
	DAPK1
	CD19
	HRH2
	PLA2G4A
	S100A9
	TEK
	TSPO
	ITPR1
	MIR34C
	TBC1D24
	FKTN
	ENO2
	DISC1
	CBS
	CDK1
	LRP8
	GRIA2
	SCO1
	FCGR3A
	TNNT2
	SPAST
	SERPINH1
	DCDC2
	POLR1C
	PTPN1
	GNB3
	MIR98
	ARID1B
	MT-ND4L
	APBA1
	HPRT1
	COL9A2
	NFE2L2
	MEF2A
	COL4A2
	SLC2A2
	PODXL
	FLNC
	WDR45
	MYD88
	KCNN4
	MIR221
	MIR20A
	SCO2
	TOR1A
	NDUFV1
	UBE3A
	PTPA
	TPO
	SEMA3C
	SDHA
	NPY
	SYNE1
	GNB1
	PRND
	HADHA
	TLR1
	CCN2
	BMP6
	MT-ATP8
	CUBN
	LBR
	FOXG1
	SLC19A1
	CRYAA
	VSNL1
	TLR9
	SETX
	COQ2
	ATXN1
	ESR2
	UBE2L3
	ADNP
	PDGFRA
	CIB1
	BTK
	SAR1B
	NTF4
	CACNA1G
	PEX2
	CALCA
	HLA-DRB5
	TERC
	CSNK1D
	SLC40A1
	APBA2
	RUNX2
	SLC18A3
	CD14
	CHGA
	ERCC1
	PDGFB
	HCRT
	SETD2
	BBS4
	SFTPA2
	PAWR
	CIITA
	MSRA
	BMP4
	SERPINF1
	DDC
	COL6A1
	GSTO1
	TFCP2
	LOC108663987
	DNMT1
	MATR3
	MMP13
	FXN
	MTRR
	EPOR
	CASP6
	NRGN
	PMPCA
	MIR30A
	PLA2G7
	SFTPA1
	SLC22A5
	COL11A2
	CS
	MARK1
	PITRM1
	KCNMA1
	HMGB1
	SLC18A2
	DBH
	MIR27A
	YARS2
	EGR1
	XDH
	LOC109504728
	KCNIP3
	STAT5B
	IDH1
	U2AF1
	MIR9-1
	ITGB1
	PRL
	SPTAN1
	HTR2C
	GSAP
	MT-CO2
	TANGO2
	HDAC1
	LDB3
	BCL11A
	UGT1A1
	NEK9
	MYL2
	RAG1
	GCK
	ACO1
	CARD8
	HSP90AA1
	FLT1
	LOC109461479
	ATG5
	PCSK1N
	GMPPB
	KCNQ2
	DLG1
	CH25H
	LTF
	SOX9
	CDKN2B
	DYSF
	MIR197
	ANG
	SYNGAP1
	PPP3CA
	CLOCK
	FOS
	CHCHD2
	L1CAM
	SLC25A16
	STK11
	INA
	RELA
	NDE1
	MYO9B
	OTC
	GAD1
	KITLG
	NEFM
	SCN8A
	ACTN4
	C4B
	ATF2
	MARK4
	SPARC
	MBD5
	SAA1
	GGT1
	GSTO2
	IL37
	LRP2
	BLMH
	DNMT3A
	PFN1
	SLC4A1
	GAP43
	CFB
	PRKCZ
	MTHFD1L
	KDR
	MIR31
	AFP
	ALS2
	BACE1-AS
	ADAR
	MIR483
	TAB2
	APLP1
	TNFSF15
	TGM2
	EDAR
	MIR26B
	KCNA2
	SORCS3
	CDKN1A
	PAFAH1B1
	PECAM1
	TUBA4A
	MED12
	ATN1
	NALCN
	SOX2
	GPX1
	MEF2C
	HBG2
	C10orf55
	NRP1
	APOA2
	PTGDS
	APBB2
	NDUFV2
	AKR1B1
	VIM
	ANK3
	CSF1
	CTSL
	IAH1
	CD27
	CDKN1B
	ALDOA
	IL4R
	RB1
	MIR222
	COL18A1
	MAPK3
	IFNGR2
	CR2
	MIR128-1
	APOH
	SLC24A4
	GRIA4
	TCTN2
	PEX3
	SERPINF2
	GSN
	SMAD2
	MIR590
	NDUFS2
	PON3
	MIR200B
	CPS1
	ASXL1
	OGT
	GH1
	KRT18
	LRPAP1
	COX6A1
	TRAF3IP1
	NECTIN2
	IL15
	IKZF1
	AD15
	SET
	FANCD2
	SELL
	ARNTL
	POGZ
	MET
	KRT8
	PTH1R
	PLOD1
	NPEPPS
	MT-TS1
	TNFSF13B
	SDHC
	FLI1
	ANKH
	ADCYAP1
	FHL1
	PLEC
	MBTPS2
	EXOSC3
	PEX26
	HLA-G
	SLC16A2
	MIR127
	DCTN4
	TREX1
	RAD51C
	LCN2
	PRSS1
	EYS
	MSR1
	MUTYH
	IGFBP3
	GSTT1
	PCDH15
	STX3
	SEMA3A
	NEU1
	PEX19
	SFTPD
	MIR181A1
	CBL
	PEX16
	KANSL1
	PPP2CA
	LRRC56
	TYROBP
	ADAM12
	MMUT
	GHR
	CYP7B1
	SORCS1
	TBX1
	CFLAR
	IARS2
	TCIRG1
	CAMK2G
	SPR
	ASAH2
	HK1
	KLK8
	MIR200A
	CD46
	TP63
	CXCR3
	GSS
	ATP1A3
	REG1A
	WARS1
	FGF8
	WNT1
	EBF3
	HDAC9
	NDUFAF2
	LAMA2
	PADI2
	PNMT
	WWOX
	MAG
	PHEX
	C5
	PURA
	RPS6KA3
	GABRG2
	SPATA7
	SLC2A3
	MIR141
	GLIS2
	CCR2
	AVP
	ITGA4
	ANXA11
	IL3
	MEOX2
	STX1A
	IL33
	XRCC1
	LIFR
	MMP12
	AFF2
	RTN4
	BLOC1S3
	CTSK
	TUBA1B
	IL7
	FANCI
	CNTF
	RD3
	DDX3X
	B9D1
	S100A8
	MMP14
	GSTM3
	TRPC6
	SLC52A3
	YAP1
	DDX58
	GBA2
	ARPC1B
	TJP2
	ISG15
	RIN3
	CYP1A1
	EPCAM
	MRE11
	SLC26A4
	KRT1
	GRIN3B
	MCOLN1
	SNAP29
	F11-AS1
	KAT6B
	NAT2
	GCG
	EPRS1
	CDC42
	MAZ
	COL6A2
	TPMT
	SHANK3
	CYP17A1
	HNRNPC
	RETREG1
	PROS1
	MDM2
	GRM1
	SLC25A13
	CEP164
	SMARCA2
	ATP2A1
	CD34
	EIF2B5
	BLVRA
	FKBP10
	FGF20
	DBNL
	CYP3A4
	NRXN3
	PRDX1
	MIR181C
	MIR200C
	TFG
	TGIF1
	PEBP1
	ATL1
	BRF1
	RAB3A
	VRK1
	GRIK2
	PARP1
	MIR10A
	OPN4
	PRPH
	HGF
	PIK3C3
	DROSHA
	DNTT
	CCNF
	CHRNA3
	NTRK3
	FGG
	NCKAP1
	MIR214
	IL23A
	ANKS6
	USP8
	MT-TF
	DAO
	LAMP1
	GPR3
	EPHA4
	MT-TT
	DNMT3B
	CLTC
	TMEM126B
	CEACAM6
	ADCY10
	KRT14
	HSPA8
	ATXN7
	MRC1
	TM2D1
	YWHAQ
	IRAK4
	CD80
	GCLC
	PIK3C2A
	MIR195
	SON
	FLCN
	FGB
	MARCKS
	MIAT
	CD55
	KCNE1
	MAGI2
	OGG1
	AIF1
	MT-TV
	HOTAIR
	CCR3
	PITX2
	BGN
	DMPK
	DCTN2
	STN1
	PEX14
	CCK
	SOX2-OT
	DSG1
	H19
	WNK1
	SPPL2A
	COMP
	MFSD2A
	C19orf12
	NF2
	SLC6A1
	KLK3
	ADORA2A
	FPR2
	MOG
	CDHR1
	DCR
	CSTA
	VCL
	TCF7L2
	FH
	IREB2
	HTR7
	FLOT1
	TSPAN12
	AKR1A1
	PRSS23
	MIR486-1
	PLCE1
	CDK4
	CCNB1
	HDAC6
	PCNT
	TAF1
	STUB1
	KCNJ5
	EIF2B2
	HNRNPK
	FBLN5
	CA2
	ANXA5
	SLC2A9
	ABCC2
	TNFRSF21
	TPH1
	DSC2
	HBG1
	VDAC2
	NDUFS3
	UNC13A
	PSMB9
	PLCG2
	DSG2
	PRKD1
	CD33
	CFP
	DNASE1
	GLRA1
	CCL4
	BCYRN1
	TIMP2
	SCARB1
	TNXB
	MGP
	BCL2L1
	MMP8
	BCR
	SLC12A4
	DLAT
	CACNA1D
	TUBB
	MAPK9
	MTFMT
	PPIF
	SLPI
	PHKG1
	IL9
	SYN3
	PHF6
	GFRA1
	AKT2
	ADD1
	EIF2AK3
	EHMT1
	SRSF2
	DNAH11
	PIGL
	CHM
	PTRH2
	DNAH8
	CYP2C19
	USP9X
	ANK2
	PKD1L2
	GDF15
	RHOBTB2
	IGFBP1
	ALDH9A1
	BCL6
	MIR124-1
	CALB2
	DRP2
	AGRN
	AHSG
	TET1
	AP4M1
	LOC106694315
	TRIM32
	RHD
	XPNPEP3
	ADARB2
	ASCL1
	ACE2
	SHBG
	NPC1L1
	MKI67
	IRF8
	HM13
	DST
	FLNB
	NAIP
	PRDX3
	PXN
	ALDH18A1
	CAST
	KCNJ10
	CD68
	TLR7
	SMARCB1
	RAB39B
	MB
	TMEM43
	NPM1
	RACK1
	DUSP19
	THBS2
	RPL5
	SLC17A7
	LGALS3
	MT-TH
	SLC29A3
	KCNQ3
	DDOST
	VIP
	MIR205
	CUL4B
	FZD6
	TIA1
	BLM
	NR1H3
	TCTN3
	GZMB
	TPM3
	CALB1
	HADHB
	PACS1
	TAC1
	ITGB2
	IMPG1
	COX10
	SLC6A2
	TPM1
	MED12L
	FUCA1
	SFRP4
	CSNK1A1L
	DKC1
	MIR34B
	MAF
	MIR125B1
	EEF1A2
	IVNS1ABP
	CD274
	MICA
	EWSR1
	HLA-DPA1
	ZNF423
	MYOC
	ITGA2
	MT-TP
	TIMP3
	IL21-AS1
	BMPR1A
	RAB27A
	RAC1
	SLC30A3
	EIF2B4
	DTNBP1
	SOCS1
	MIR363
	SORT1
	MIR15B
	ZEB1
	LMNB2
	ASPM
	GLS
	DCN
	GAN
	HPS6
	CTCF
	CTSA
	CDK7
	CCDC40
	SUOX
	MIR148A
	STAR
	PEX11B
	SLC17A6
	ERCC8
	TNNI3K
	M6PR
	SLC30A10
	LAMB2
	TUBA1A
	FURIN
	TAF15
	PSMB8
	DLL1
	PABPN1
	BMP1
	DGUOK
	TAP2
	NOTCH4
	CLUAP1
	TPI1
	USH1C
	NOTCH2NLC
	TSLP
	GCDH
	PAX3
	MYOT
	GATA2
	MLXIPL
	SIGLEC5
	NLGN3
	TAP1
	DVL1
	ARG1
	TFEB
	ACKR1
	MIR24-1
	PGM1
	CD44
	ATF6
	PPP1R9B
	FAN1
	MYOCD
	NDUFA13
	LRRTM3
	THRB
	PDX1
	ACTN2
	SLC9A6
	PDE5A
	ZMPSTE24
	PLCB1
	AIMP1
	ASTN2
	NDUFS1
	THBS1
	ANXA7
	UGCG
	MTRFR
	ALOX5AP
	NMNAT1
	SCAPER
	PF4
	OTX2
	GHSR
	NOS1AP
	THOP1
	FOXO3
	ERCC4
	MMEL1
	COL12A1
	UBQLN4
	HERC2
	CYFIP2
	NDUFA6
	ADM
	MIR424
	DSCAM
	TGM1
	ARMS2
	BAP1
	CD59
	CDKN3
	COL6A3
	CXCR2
	ETS1
	ARL3
	IKBKB
	XPNPEP1
	HNRNPU
	MIR206
	CA4
	CD163
	IL16
	CYP11A1
	AGA
	VCAN
	FUT2
	SYN1
	RALGPS2
	SPG21
	MAP2K2
	PGF
	GATM
	SEMA4G
	SLC10A2
	HMBS
	CEP63
	TCOF1
	DHX30
	ABCC9
	WASHC5
	SLC22A12
	KMT2C
	GNRH1
	SNAI2
	PIK3R2
	MIR99A
	GALR2
	CNP
	TMEM119
	MEG3
	PDIA2
	NFKB2
	CALM1
	NTS
	VDAC1
	A2ML1
	FLOT2
	MT-TL2
	NR1H2
	TNFSF10
	HINT1
	KIR3DL1
	PDHA1
	BCL2L2
	VAC14
	BHLHB9
	PRPF31
	FGFR4
	ATRIP
	QRICH1
	PDE4A
	KCNB1
	VKORC1
	LORICRIN
	CDK8
	ATP1A2
	CD244
	RRAS2
	DAOA
	NDUFS7
	MIR335
	SGCB
	HPS1
	SAMHD1
	IL19
	PRKCB
	MIR181A2
	ERCC3
	PROC
	CLDN16
	HSPA9
	MIR139
	MIRLET7B
	IRS2
	TGFA
	SCGB1A1
	YWHAE
	HLA-DRA
	FOXO1
	APOC2
	NUP133
	EPHA1
	CACNB2
	NFIB
	FTO
	TRPM7
	KIF1C
	HUWE1
	CSNK2A1
	TENT5A
	TBCK
	TRAPPC9
	TREM1
	IL1RAPL2
	HDAC4
	SPTBN2
	IL11
	SHOC2
	P3H1
	ABCG2
	AKAP9
	MTHFD1
	SLC2A10
	LOC110806262
	ITPR3
	PREPL
	TGM6
	ABCA12
	POU5F1
	IL6ST
	TCAP
	KRT19
	GJA5
	ALDH5A1
	MT-TW
	TRAPPC2L
	GDI1
	GJB6
	CTSF
	FADD
	MECOM
	GAST
	MIR16-1
	AHDC1
	NUP205
	ASCC1
	COL9A1
	HAR1A
	S100A12
	FDPS
	EPHX1
	GC
	STX11
	SCT
	CYLD
	CDON
	RAB5A
	LINC01080
	RTN4R
	TXN
	RAPSN
	TUBB4A
	FANCC
	CYP1A2
	ODAD3
	SEC23B
	DLG3
	FTH1
	EFEMP1
	ACTG2
	SMC3
	HAX1
	NIPBL
	PHB
	PPBP
	SLC11A2
	CD81
	AGK
	NDUFS8
	SOS2
	DEFB4A
	UCP2
	PCNA
	GDF2
	TWIST1
	P2RX7
	CTSG
	CASK
	PRPF8
	CASP2
	CYP3A5
	MALAT1
	ITGAX
	GDF5
	MASP2
	GABRB2
	LINC01616
	ITGA8
	CXCL1
	PLAUR
	KRIT1
	MIR30B
	KCNN2
	GATAD2B
	UBA1
	MMP7
	FSHR
	RNASEH2A
	CSF3R
	LDLRAP1
	FARSA
	FGF10
	MSX1
	POSTN
	GALK1
	NQO2
	PIP
	OPA3
	IL18R1
	MGMT
	CLSTN3
	PAX5
	CAMK2B
	LRPPRC
	WRN
	RARB
	RNASEH2C
	SOD3
	GNAO1
	OCLN
	AP2M1
	ITGAL
	LINC01772
	UBD
	TRAF3IP2
	LONP1
	VPS11
	ALAD
	FHIT
	SNRNP200
	STX1B
	LOC108663996
	HAR1B
	NUP160
	PPP6R2
	CXCL9
	SUCLA2
	MIR153-1
	ADRB1
	SEPTIN9
	RPS19
	AHR
	GLRB
	XRCC2
	PIEZO1
	DPP6
	CAPN2
	AXIN2
	ERLIN2
	PTX3
	NDUFB9
	CCR7
	NUP85
	TFAP2A
	UGT1A8
	NEAT1
	LIMK1
	HNRNPH2
	PTGIS
	PAK3
	HDAC2
	CANX
	GOSR2
	MICB
	APOA4
	NDUFS6
	TLR6
	ELP1
	MYPN
	TCN2
	PITX3
	HMGA1
	NAA10
	SETD1A
	ZNF292
	SMARCC2
	INPP5D
	MSMB
	MIR511
	CDC25A
	MIR193B
	HOXD13
	CCL20
	NOD1
	SLC2A4
	AP4S1
	RBFOX1
	PPP1CB
	CTNND2
	MIR338
	KLHDC8B
	PPP2R1A
	EIF2B1
	CAPN10
	NEUROD1
	APEX1
	ARC
	OGDH
	PPOX
	IGFBP2
	OLIG2
	KIFBP
	TRAF6
	NARS2
	MSTN
	CDK5RAP2
	SDC1
	PPP2R2B
	HSD17B4
	ARF1
	LRP4
	AMPD1
	APRT
	TP73
	SGCA
	CCDC115
	RBPJ
	HSPB2
	HESX1
	ATXN10
	PLCG1
	STIM1
	CD69
	RYR3
	AP3B1
	DHCR7
	ARHGEF9
	OCA2
	CYB5A
	TRPM3
	CALM3
	APAF1
	BMP7
	MIR212
	KIF3A
	SMAD7
	NUP93
	TTPA
	MAP3K7
	CRADD
	HSD17B3
	LGI1
	CNBP
	LRP1-AS
	KCNE3
	IL18RAP
	WDR26
	NLRC4
	MT-RNR2
	GALE
	SYN2
	MT-TS2
	ATP12A
	NOP56
	IRF4
	POMGNT2
	RAB7B
	MEGF10
	FOXP2
	NR1I2
	PCSK1
	SLC6A5
	C11orf65
	TRIM21
	FOXE1
	STAT2
	AHCY
	SLC12A2
	CFAP418
	CYB5R3
	DHFR
	RAD50
	WIPF1
	CD247
[truncated: 8,944 more rows]
