# Supplementary material for: Mechanistic insight of the potential of geraniol against Alzheimer’s disease
Source: Eur J Med Res. 2022 Jun 14;27:93. doi: 10.1186/s40001-022-00699-8 (PMC9199166; doi:10.1186/s40001-022-00699-8)
Supplement: Supplementary file 1 — Additional file 1. S1_Rare data for target identification, S2_Rare data for GO terms and KEGG pathways analyses, S3_Rare data for GO terms and KEGG pathway analyses of functional clustering, S4_Rare data for molecular docking. [file 40001_2022_699_MOESM1_ESM.zip › Supplementary materials/S2_Rare data for GO terms and KEGG pathways analyses /go .txt]

description	enrichmentRatio	pValue	userId	overlap
response to oxygen-containing compound	7.278344118	7.20E-13	JAK2/PTGS2/JAK3/DRD2/SIGMAR1/IDO1/HMGCR/PRKCD/PRKCA/CYP11B1/CYP11B2/CNR1/PIM1/HMOX1/CHRM4/CHRM5/CHRM1/CHRM3	18
blood circulation	16.02987042	2.66E-12	JAK2/PTGS1/PTGS2/DRD2/KCNH2/HMGCR/CYP11B1/CYP11B2/EPHX2/CNR1/HMOX1/CHRM3	12
circulatory system process	15.72931034	3.32E-12	JAK2/PTGS1/PTGS2/DRD2/KCNH2/HMGCR/CYP11B1/CYP11B2/EPHX2/CNR1/HMOX1/CHRM3	12
heme binding	39.32327586	1.78E-11	JAK2/PTGS1/PTGS2/IDO1/CYP11B1/CYP11B2/HMOX1/CYP2C9	8
tetrapyrrole binding	36.47376312	3.28E-11	JAK2/PTGS1/PTGS2/IDO1/CYP11B1/CYP11B2/HMOX1/CYP2C9	8
response to drug	8.861583293	6.67E-11	PTGS2/DRD2/SIGMAR1/KCNH2/HMGCR/PRKCG/PRKCD/CNR1/HMOX1/CHRM4/CHRM5/CHRM1/CHRM3/CYP2C9	14
adenylate cyclase-inhibiting G protein-coupled acetylcholine receptor signaling pathway	359.5270936	1.79E-10	CHRM4/CHRM5/CHRM1/CHRM3	4
G protein-coupled acetylcholine receptor activity	359.5270936	1.79E-10	CHRM4/CHRM5/CHRM1/CHRM3	4
cellular response to oxygen-containing compound	8.201502601	1.86E-10	JAK2/PTGS2/JAK3/SIGMAR1/HMGCR/PRKCD/PRKCA/CYP11B1/CYP11B2/PIM1/CHRM4/CHRM5/CHRM1/CHRM3	14
regulation of blood pressure	28.76216749	2.20E-10	PTGS1/PTGS2/DRD2/CYP11B1/CYP11B2/EPHX2/CNR1/HMOX1	8
response to ammonium ion	33.87851459	1.08E-09	DRD2/PRKCG/CNR1/CHRM4/CHRM5/CHRM1/CHRM3	7
response to nitrogen compound	7.91794906	1.65E-09	JAK2/PTGS2/JAK3/DRD2/PRKCG/PRKCD/CYP11B1/CYP11B2/CNR1/CHRM4/CHRM5/CHRM1/CHRM3	13
cellular response to drug	16.22507657	2.21E-09	PTGS2/SIGMAR1/KCNH2/PRKCD/HMOX1/CHRM4/CHRM5/CHRM1/CHRM3	9
cellular response to hormone stimulus	10.0448426	3.82E-09	JAK2/PGR/JAK3/PRKCD/CYP11B1/CYP11B2/NR3C2/CHRM4/CHRM5/CHRM1/CHRM3	11
cell proliferation	5.06886134	6.21E-09	JAK2/PTGS1/PTGS2/PGR/JAK3/DRD2/IDO1/HMGCR/PRKCD/PRKCA/PIM1/HMOX1/CHRM4/CHRM5/CHRM1/CHRM3	16
drug binding	5.528755833	7.57E-09	JAK1/JAK2/JAK3/TYK2/DRD2/SIGMAR1/PRKCG/PRKCD/PRKCA/CNR1/PIM1/MAP3K14/CHRM1/CHRM3/CYP2C9	15
non-membrane spanning protein tyrosine kinase activity	68.38830585	9.24E-09	JAK1/JAK2/JAK3/TYK2/PRKCD	5
response to hormone	7.848304538	9.72E-09	JAK2/PTGS2/PGR/JAK3/PRKCD/CYP11B1/CYP11B2/NR3C2/CHRM4/CHRM5/CHRM1/CHRM3	12
G protein-coupled acetylcholine receptor signaling pathway	139.816092	1.55E-08	CHRM4/CHRM5/CHRM1/CHRM3	4
cellular response to nitrogen compound	10.24710772	1.95E-08	JAK2/PTGS2/JAK3/PRKCD/CYP11B1/CYP11B2/CHRM4/CHRM5/CHRM1/CHRM3	10
