# Supplementary material for: Mechanistic insight of the potential of geraniol against Alzheimer’s disease
Source: Eur J Med Res. 2022 Jun 14;27:93. doi: 10.1186/s40001-022-00699-8 (PMC9199166; doi:10.1186/s40001-022-00699-8)
Supplement: Supplementary file 1 — Additional file 1. S1_Rare data for target identification, S2_Rare data for GO terms and KEGG pathways analyses, S3_Rare data for GO terms and KEGG pathway analyses of functional clustering, S4_Rare data for molecular docking. [file 40001_2022_699_MOESM1_ESM.zip › Supplementary materials/S2_Rare data for GO terms and KEGG pathways analyses /kegg .txt]

description	enrichmentRatio	pValue	userId	overlap
Cholinergic synapse	16.83101852	1.17E-07	JAK2/PRKCG/PRKCA/CHRM4/CHRM5/CHRM1/CHRM3	7
Serotonergic synapse	11.70853462	5.55E-05	PTGS1/PTGS2/PRKCG/PRKCA/CYP2C9	5
Arachidonic acid metabolism	17.09817754	7.74E-05	PTGS1/PTGS2/EPHX2/CYP2C9	4
EGFR tyrosine kinase inhibitor resistance	13.63525551	1.87E-04	JAK1/JAK2/PRKCG/PRKCA	4
MicroRNAs in cancer	8.97654321	1.96E-04	PTGS2/PRKCG/PRKCA/PIM1/HMOX1	5
African trypanosomiasis	23.08253968	2.76E-04	IDO1/PRKCG/PRKCA	3
JAK-STAT signaling pathway	8.311614083	2.80E-04	JAK1/JAK2/JAK3/TYK2/PIM1	5
Aldosterone-regulated sodium reabsorption	21.83483483	3.26E-04	PRKCG/PRKCA/NR3C2	3
Th1 and Th2 cell differentiation	11.70853462	3.37E-04	JAK1/JAK2/JAK3/TYK2	4
Neuroactive ligand-receptor interaction	5.833132772	4.36E-04	DRD2/CNR1/CHRM4/CHRM5/CHRM1/CHRM3	6
AGE-RAGE signaling pathway in diabetic complications	10.88065844	4.46E-04	JAK2/PRKCD/PRKCA/PIM1	4
Pathways in cancer	4.111393837	4.49E-04	JAK1/JAK2/PTGS2/JAK3/PRKCG/PRKCA/PIM1/HMOX1	8
Calcium signaling pathway	7.357822303	4.92E-04	PRKCG/PRKCA/CHRM5/CHRM1/CHRM3	5
Th17 cell differentiation	10.06715126	5.99E-04	JAK1/JAK2/JAK3/TYK2	4
VEGF signaling pathway	13.69303202	0.00129261	PTGS2/PRKCG/PRKCA	3
Measles	8.160493827	0.001317234	JAK1/JAK2/JAK3/TYK2	4
Steroid hormone biosynthesis	13.46481481	0.001357283	CYP11B1/CYP11B2/HSD11B1	3
Non-small cell lung cancer	12.24074074	0.001788291	JAK3/PRKCG/PRKCA	3
Retrograde endocannabinoid signaling	7.278278278	0.00200892	PTGS2/PRKCG/PRKCA/CNR1	4
Leishmaniasis	10.91741742	0.002483748	JAK1/JAK2/PTGS2	3
Gastric acid secretion	10.77185185	0.002580858	PRKCG/PRKCA/CHRM3	3
Necroptosis	6.649291267	0.002793206	JAK1/JAK2/JAK3/TYK2	4
Chemical carcinogenesis	9.852303523	0.003326852	PTGS2/HSD11B1/CYP2C9	3
Influenza A	6.299328568	0.003396059	JAK1/JAK2/TYK2/PRKCA	4
Insulin secretion	9.504575163	0.003683038	PRKCG/PRKCA/CHRM3	3
