# Supplementary material for: Mechanistic insight of the potential of geraniol against Alzheimer’s disease
Source: Eur J Med Res. 2022 Jun 14;27:93. doi: 10.1186/s40001-022-00699-8 (PMC9199166; doi:10.1186/s40001-022-00699-8)
Supplement: Supplementary file 1 — Additional file 1. S1_Rare data for target identification, S2_Rare data for GO terms and KEGG pathways analyses, S3_Rare data for GO terms and KEGG pathway analyses of functional clustering, S4_Rare data for molecular docking. [file 40001_2022_699_MOESM1_ESM.zip › Supplementary materials/S3_Rare data for GO terms and KEGG pathway analyses of functional clustering /cluster kegg.txt]

geneSet	description	link	size	overlap	expect	enrichmentRatio	pValue	FDR	overlapId	userId
hsa04725	Cholinergic synapse	http://www.kegg.jp/kegg-bin/show_pathway?hsa04725+1128+1131+1132+1133+3717+5578+5582	112	7	0.3388804841149773	20.65625	2.4017884570071146e-8	7.829830369843194e-6	1128;1131;1132;1133;3717;5578;5582	CHRM1;CHRM3;CHRM4;CHRM5;JAK2;PRKCA;PRKCG
hsa04658	Th1 and Th2 cell differentiation	http://www.kegg.jp/kegg-bin/show_pathway?hsa04658+3460+3595+3716+3717+3718+7297	92	6	0.2783661119515885	21.554347826086957	2.2069647753752974e-7	3.3492600099401436e-5	3460;3595;3716;3717;3718;7297	IFNGR2;IL12RB2;JAK1;JAK2;JAK3;TYK2
hsa04630	JAK-STAT signaling pathway	http://www.kegg.jp/kegg-bin/show_pathway?hsa04630+3454+3460+3595+3716+3717+3718+7297	162	7	0.49016641452344933	14.280864197530864	3.0821411134418497e-7	3.3492600099401436e-5	3454;3460;3595;3716;3717;3718;7297	IFNAR1;IFNGR2;IL12RB2;JAK1;JAK2;JAK3;TYK2
hsa00590	Arachidonic acid metabolism	http://www.kegg.jp/kegg-bin/show_pathway?hsa00590+1557+1559+1573+5740+6916	63	5	0.19062027231467474	26.23015873015873	9.771537350378168e-7	7.963802940558207e-5	1557;1559;1573;5740;6916	CYP2C19;CYP2C9;CYP2J2;PTGIS;TBXAS1
hsa05162	Measles	http://www.kegg.jp/kegg-bin/show_pathway?hsa05162+3454+3460+3716+3717+3718+7297	132	6	0.39939485627836613	15.022727272727272	1.8776766188555172e-6	1.2242451554937974e-4	3454;3460;3716;3717;3718;7297	IFNAR1;IFNGR2;JAK1;JAK2;JAK3;TYK2
hsa04217	Necroptosis	http://www.kegg.jp/kegg-bin/show_pathway?hsa04217+3454+3460+3716+3717+3718+7297	162	6	0.49016641452344933	12.24074074074074	6.190812914308452e-6	3.363675016774259e-4	3454;3460;3716;3717;3718;7297	IFNAR1;IFNGR2;JAK1;JAK2;JAK3;TYK2
hsa05164	Influenza A	http://www.kegg.jp/kegg-bin/show_pathway?hsa05164+3454+3460+3716+3717+5578+7297	171	6	0.5173978819969743	11.596491228070175	8.45898643442311e-6	3.9394708251741913e-4	3454;3460;3716;3717;5578;7297	IFNAR1;IFNGR2;JAK1;JAK2;PRKCA;TYK2
hsa04659	Th17 cell differentiation	http://www.kegg.jp/kegg-bin/show_pathway?hsa04659+3460+3716+3717+3718+7297	107	5	0.3237518910741301	15.44392523364486	1.3557284407772485e-5	5.524593396167288e-4	3460;3716;3717;3718;7297	IFNGR2;JAK1;JAK2;JAK3;TYK2
hsa04726	Serotonergic synapse	http://www.kegg.jp/kegg-bin/show_pathway?hsa04726+1557+1559+1573+5578+5582	115	5	0.34795763993948564	14.369565217391305	1.9267320668259202e-5	6.979051708725e-4	1557;1559;1573;5578;5582	CYP2C19;CYP2C9;CYP2J2;PRKCA;PRKCG
hsa01521	EGFR tyrosine kinase inhibitor resistance	http://www.kegg.jp/kegg-bin/show_pathway?hsa01521+3716+3717+5578+5582	79	4	0.23903177004538578	16.734177215189874	8.138449125483227e-5	0.002423936424264491	3716;3717;5578;5582	JAK1;JAK2;PRKCA;PRKCG
hsa00591	Linoleic acid metabolism	http://www.kegg.jp/kegg-bin/show_pathway?hsa00591+1557+1559+1573	29	3	0.08774583963691376	34.189655172413794	8.349925868056385e-5	0.002423936424264491	1557;1559;1573	CYP2C19;CYP2C9;CYP2J2
hsa05200	Pathways in cancer	http://www.kegg.jp/kegg-bin/show_pathway?hsa05200+3454+3460+3595+3716+3717+3718+5578+5582	524	8	1.5854765506807866	5.0458015267175576	8.922465365390764e-5	0.002423936424264491	3454;3460;3595;3716;3717;3718;5578;5582	IFNAR1;IFNGR2;IL12RB2;JAK1;JAK2;JAK3;PRKCA;PRKCG
hsa04925	Aldosterone synthesis and secretion	http://www.kegg.jp/kegg-bin/show_pathway?hsa04925+1583+1585+5578+5582	96	4	0.29046898638426627	13.770833333333332	1.7395664348085482e-4	0.003992509033328734	1583;1585;5578;5582	CYP11A1;CYP11B2;PRKCA;PRKCG
hsa04020	Calcium signaling pathway	http://www.kegg.jp/kegg-bin/show_pathway?hsa04020+1128+1131+1133+5578+5582	183	5	0.5537065052950075	9.030054644808743	1.777437005382465e-4	0.003992509033328734	1128;1131;1133;5578;5582	CHRM1;CHRM3;CHRM5;PRKCA;PRKCG
hsa05168	Herpes simplex infection	http://www.kegg.jp/kegg-bin/show_pathway?hsa05168+3454+3460+3716+3717+7297	185	5	0.5597579425113465	8.932432432432432	1.870445599352344e-4	0.003992509033328734	3454;3460;3716;3717;7297	IFNAR1;IFNGR2;JAK1;JAK2;TYK2
hsa04750	Inflammatory mediator regulation of TRP channels	http://www.kegg.jp/kegg-bin/show_pathway?hsa04750+1573+5578+5580+5582	99	4	0.29954614220877457	13.353535353535355	1.9595136359895626e-4	0.003992509033328734	1573;5578;5580;5582	CYP2J2;PRKCA;PRKCD;PRKCG
hsa05145	Toxoplasmosis	http://www.kegg.jp/kegg-bin/show_pathway?hsa05145+3460+3716+3717+7297	112	4	0.3388804841149773	11.803571428571429	3.1504516573144237e-4	0.006041454354614718	3460;3716;3717;7297	IFNGR2;JAK1;JAK2;TYK2
hsa04151	PI3K-Akt signaling pathway	http://www.kegg.jp/kegg-bin/show_pathway?hsa04151+1128+3454+3716+3717+3718+5578	354	6	1.0711043872919819	5.601694915254237	4.89947033521787e-4	0.008873485162672366	1128;3454;3716;3717;3718;5578	CHRM1;IFNAR1;JAK1;JAK2;JAK3;PRKCA
hsa04380	Osteoclast differentiation	http://www.kegg.jp/kegg-bin/show_pathway?hsa04380+3454+3460+3716+7297	128	4	0.38729198184568836	10.328125	5.241776825779532e-4	0.008993785501074355	3454;3460;3716;7297	IFNAR1;IFNGR2;JAK1;TYK2
hsa04650	Natural killer cell mediated cytotoxicity	http://www.kegg.jp/kegg-bin/show_pathway?hsa04650+3454+3460+5578+5582	131	4	0.39636913767019666	10.091603053435115	5.722755376083022e-4	0.009328091263015327	3454;3460;5578;5582	IFNAR1;IFNGR2;PRKCA;PRKCG
hsa00140	Steroid hormone biosynthesis	http://www.kegg.jp/kegg-bin/show_pathway?hsa00140+1583+1584+1585	60	3	0.1815431164901664	16.525	7.358627336175871e-4	0.01142339291234921	1583;1584;1585	CYP11A1;CYP11B1;CYP11B2
hsa05161	Hepatitis B	http://www.kegg.jp/kegg-bin/show_pathway?hsa05161+3454+3716+5578+5582	144	4	0.43570347957639943	9.180555555555555	8.176294403876572e-4	0.012115781707562556	3454;3716;5578;5582	IFNAR1;JAK1;PRKCA;PRKCG
hsa05223	Non-small cell lung cancer	http://www.kegg.jp/kegg-bin/show_pathway?hsa05223+3718+5578+5582	66	3	0.19969742813918306	15.022727272727272	9.725146082860681e-4	0.013784337491359053	3718;5578;5582	JAK3;PRKCA;PRKCG
hsa05140	Leishmaniasis	http://www.kegg.jp/kegg-bin/show_pathway?hsa05140+3460+3716+3717	74	3	0.22390317700453857	13.39864864864865	0.001356245621157548	0.01821597266108797	3460;3716;3717	IFNGR2;JAK1;JAK2
hsa04971	Gastric acid secretion	http://www.kegg.jp/kegg-bin/show_pathway?hsa04971+1131+5578+5582	75	3	0.22692889561270801	13.22	0.001409990786632287	0.01821597266108797	1131;5578;5582	CHRM3;PRKCA;PRKCG
hsa04621	NOD-like receptor signaling pathway	http://www.kegg.jp/kegg-bin/show_pathway?hsa04621+3454+3716+5580+7297	168	4	0.5083207261724659	7.8690476190476195	0.0014528076355468933	0.01821597266108797	3454;3716;5580;7297	IFNAR1;JAK1;PRKCD;TYK2
hsa04911	Insulin secretion	http://www.kegg.jp/kegg-bin/show_pathway?hsa04911+1131+5578+5582	85	3	0.25718608169440244	11.66470588235294	0.0020224122147587398	0.024418754889309228	1131;5578;5582	CHRM3;PRKCA;PRKCG
hsa05167	Kaposi sarcoma-associated herpesvirus infection	http://www.kegg.jp/kegg-bin/show_pathway?hsa05167+3454+3716+3717+7297	186	4	0.5627836611195159	7.107526881720429	0.0021133266540335205	0.02460516032910456	3454;3716;3717;7297	IFNAR1;JAK1;JAK2;TYK2
hsa04970	Salivary secretion	http://www.kegg.jp/kegg-bin/show_pathway?hsa04970+1131+5578+5582	90	3	0.2723146747352496	11.016666666666667	0.0023820780020642474	0.02671533373952378	1131;5578;5582	CHRM3;PRKCA;PRKCG
hsa04666	Fc gamma R-mediated phagocytosis	http://www.kegg.jp/kegg-bin/show_pathway?hsa04666+5578+5580+5582	91	3	0.2753403933434191	10.895604395604394	0.0024584662950482006	0.02671533373952378	5578;5580;5582	PRKCA;PRKCD;PRKCG
hsa05169	Epstein-Barr virus infection	http://www.kegg.jp/kegg-bin/show_pathway?hsa05169+3454+3716+3718+7297	201	4	0.6081694402420575	6.577114427860696	0.0028039605873412254	0.029169491167475456	3454;3716;3718;7297	IFNAR1;JAK1;JAK3;TYK2
hsa04972	Pancreatic secretion	http://www.kegg.jp/kegg-bin/show_pathway?hsa04972+1131+5578+5582	96	3	0.29046898638426627	10.328125	0.0028632629366847073	0.029169491167475456	1131;5578;5582	CHRM3;PRKCA;PRKCG
hsa04933	AGE-RAGE signaling pathway in diabetic complications	http://www.kegg.jp/kegg-bin/show_pathway?hsa04933+3717+5578+5580	99	3	0.29954614220877457	10.015151515151516	0.0031247895481560928	0.03082744405179211	3717;5578;5580	JAK2;PRKCA;PRKCD
hsa04066	HIF-1 signaling pathway	http://www.kegg.jp/kegg-bin/show_pathway?hsa04066+3460+5578+5582	100	3	0.30257186081694404	9.915	0.0032151322017206496	0.03082744405179211	3460;5578;5582	IFNGR2;PRKCA;PRKCG
hsa04810	Regulation of actin cytoskeleton	http://www.kegg.jp/kegg-bin/show_pathway?hsa04810+1128+1131+1132+1133	213	4	0.6444780635400907	6.206572769953052	0.003458228642698624	0.032210929643421475	1128;1131;1132;1133	CHRM1;CHRM3;CHRM4;CHRM5
hsa05143	African trypanosomiasis	http://www.kegg.jp/kegg-bin/show_pathway?hsa05143+5578+5582	35	2	0.10590015128593042	18.885714285714283	0.004895218409968871	0.04432892226805144	5578;5582	PRKCA;PRKCG
hsa04960	Aldosterone-regulated sodium reabsorption	http://www.kegg.jp/kegg-bin/show_pathway?hsa04960+5578+5582	37	2	0.11195158850226929	17.864864864864867	0.005459357908808693	0.047145167975421357	5578;5582	PRKCA;PRKCG
hsa04270	Vascular smooth muscle contraction	http://www.kegg.jp/kegg-bin/show_pathway?hsa04270+5578+5580+5582	121	3	0.3661119515885023	8.194214876033056	0.005495449027809851	0.047145167975421357	5578;5580;5582	PRKCA;PRKCD;PRKCG
