# Supplementary material for: Mechanistic insight of the potential of geraniol against Alzheimer’s disease
Source: Eur J Med Res. 2022 Jun 14;27:93. doi: 10.1186/s40001-022-00699-8 (PMC9199166; doi:10.1186/s40001-022-00699-8)
Supplement: Supplementary file 1 — Additional file 1. S1_Rare data for target identification, S2_Rare data for GO terms and KEGG pathways analyses, S3_Rare data for GO terms and KEGG pathway analyses of functional clustering, S4_Rare data for molecular docking. [file 40001_2022_699_MOESM1_ESM.zip › Supplementary materials/S3_Rare data for GO terms and KEGG pathway analyses of functional clustering /cluster go.txt]

geneSet	description	link	size	overlap	expect	enrichmentRatio	pValue	FDR	overlapId	database	userId
GO:0020037	heme binding	http://amigo.geneontology.org/amigo/term/GO:0020037	128	9	0.15433519675545326	58.31463068181818	1.4210854715202004e-14	1.7256240880669793e-10	1557;1559;1573;1583;1584;1585;3717;5740;6916	geneontology_Molecular_Function	CYP11A1;CYP11B1;CYP11B2;CYP2C19;CYP2C9;CYP2J2;JAK2;PTGIS;TBXAS1
GO:0046906	tetrapyrrole binding	http://amigo.geneontology.org/amigo/term/GO:0046906	138	9	0.16639263400197304	54.08893280632411	2.842170943040401e-14	1.7256240880669793e-10	1557;1559;1573;1583;1584;1585;3717;5740;6916	geneontology_Molecular_Function	CYP11A1;CYP11B1;CYP11B2;CYP2C19;CYP2C9;CYP2J2;JAK2;PTGIS;TBXAS1
GO:0004497	monooxygenase activity	http://amigo.geneontology.org/amigo/term/GO:0004497	95	8	0.11454565384193797	69.84114832535884	1.2034817586936697e-13	4.871292998605743e-10	1557;1559;1573;1583;1584;1585;5740;6916	geneontology_Molecular_Function	CYP11A1;CYP11B1;CYP11B2;CYP2C19;CYP2C9;CYP2J2;PTGIS;TBXAS1
GO:0008395	steroid hydroxylase activity	http://amigo.geneontology.org/amigo/term/GO:0008395	34	6	0.040995286638167275	146.35828877005346	1.9189094757621206e-12	5.8253294410448575e-9	1557;1559;1573;1583;1584;1585	geneontology_Molecular_Function	CYP11A1;CYP11B1;CYP11B2;CYP2C19;CYP2C9;CYP2J2
GO:0005506	iron ion binding	http://amigo.geneontology.org/amigo/term/GO:0005506	148	8	0.17845007124849283	44.83046683046683	4.498290628873747e-12	1.0924548621282782e-8	1557;1559;1573;1583;1584;1585;5740;6916	geneontology_Molecular_Function	CYP11A1;CYP11B1;CYP11B2;CYP2C19;CYP2C9;CYP2J2;PTGIS;TBXAS1
GO:0016705	oxidoreductase activity, acting on paired donors, with incorporation or reduction of molecular oxygen	http://amigo.geneontology.org/amigo/term/GO:0016705	157	8	0.18930176477036065	42.260567458019686	7.249978395407197e-12	1.4672747942571599e-8	1557;1559;1573;1583;1584;1585;5740;6916	geneontology_Molecular_Function	CYP11A1;CYP11B1;CYP11B2;CYP2C19;CYP2C9;CYP2J2;PTGIS;TBXAS1
GO:0007197	adenylate cyclase-inhibiting G protein-coupled acetylcholine receptor signaling pathway	http://amigo.geneontology.org/amigo/term/GO:0007197	7	4	0.00844020607256385	473.9220779220779	5.5326965231472514e-11	8.397941735072134e-8	1128;1131;1132;1133	geneontology_Biological_Process	CHRM1;CHRM3;CHRM4;CHRM5
GO:0016907	G protein-coupled acetylcholine receptor activity	http://amigo.geneontology.org/amigo/term/GO:0016907	7	4	0.00844020607256385	473.9220779220779	5.5326965231472514e-11	8.397941735072134e-8	1128;1131;1132;1133	geneontology_Molecular_Function	CHRM1;CHRM3;CHRM4;CHRM5
GO:1901699	cellular response to nitrogen compound	http://amigo.geneontology.org/amigo/term/GO:1901699	614	10	0.7403266469363149	13.507551080840981	7.773337529215496e-10	1.048795973525153e-6	1128;1131;1132;1133;1583;1584;1585;3717;3718;5580	geneontology_Biological_Process	CHRM1;CHRM3;CHRM4;CHRM5;CYP11A1;CYP11B1;CYP11B2;JAK2;JAK3;PRKCD
GO:0004715	non-membrane spanning protein tyrosine kinase activity	http://amigo.geneontology.org/amigo/term/GO:0004715	46	5	0.055464211333991015	90.14822134387352	2.0759466368147628e-9	2.5208220010841664e-6	3716;3717;3718;5580;7297	geneontology_Molecular_Function	JAK1;JAK2;JAK3;PRKCD;TYK2
GO:0032870	cellular response to hormone stimulus	http://amigo.geneontology.org/amigo/term/GO:0032870	689	10	0.8307574262852133	12.037208074943923	2.368889417958542e-9	2.5816704723458095e-6	1128;1131;1132;1133;1583;1584;1585;3717;3718;5580	geneontology_Biological_Process	CHRM1;CHRM3;CHRM4;CHRM5;CYP11A1;CYP11B1;CYP11B2;JAK2;JAK3;PRKCD
GO:0048037	cofactor binding	http://amigo.geneontology.org/amigo/term/GO:0048037	492	9	0.5932259125287734	15.17128603104213	2.551267863637463e-9	2.5816704723458095e-6	1557;1559;1573;1583;1584;1585;3717;5740;6916	geneontology_Molecular_Function	CYP11A1;CYP11B1;CYP11B2;CYP2C19;CYP2C9;CYP2J2;JAK2;PTGIS;TBXAS1
GO:1901700	response to oxygen-containing compound	http://amigo.geneontology.org/amigo/term/GO:1901700	1556	13	1.8761372355584787	6.929130637999532	2.8729997270104946e-9	2.6836027450068027e-6	1128;1131;1132;1133;1583;1584;1585;3454;3595;3717;3718;5578;5580	geneontology_Biological_Process	CHRM1;CHRM3;CHRM4;CHRM5;CYP11A1;CYP11B1;CYP11B2;IFNAR1;IL12RB2;JAK2;JAK3;PRKCA;PRKCD
GO:0019369	arachidonic acid metabolic process	http://amigo.geneontology.org/amigo/term/GO:0019369	51	5	0.06149292995725091	81.31016042780747	3.5437401901816656e-9	3.0736883663839976e-6	1557;1559;1573;5740;6916	geneontology_Biological_Process	CYP2C19;CYP2C9;CYP2J2;PTGIS;TBXAS1
GO:0007213	G protein-coupled acetylcholine receptor signaling pathway	http://amigo.geneontology.org/amigo/term/GO:0007213	18	4	0.021703387043735617	184.30303030303028	4.79531647723519e-9	3.88196853220446e-6	1128;1131;1132;1133	geneontology_Biological_Process	CHRM1;CHRM3;CHRM4;CHRM5
GO:1901698	response to nitrogen compound	http://amigo.geneontology.org/amigo/term/GO:1901698	1033	11	1.245533267565494	8.831558567279766	7.199375540167807e-9	5.463876074016105e-6	1128;1131;1132;1133;1583;1584;1585;3717;3718;5580;5582	geneontology_Biological_Process	CHRM1;CHRM3;CHRM4;CHRM5;CYP11A1;CYP11B1;CYP11B2;JAK2;JAK3;PRKCD;PRKCG
GO:1901701	cellular response to oxygen-containing compound	http://amigo.geneontology.org/amigo/term/GO:1901701	1074	11	1.294968760276225	8.494413407821229	1.0808798522887741e-8	7.720661203730931e-6	1128;1131;1132;1133;1583;1584;1585;3717;3718;5578;5580	geneontology_Biological_Process	CHRM1;CHRM3;CHRM4;CHRM5;CYP11A1;CYP11B1;CYP11B2;JAK2;JAK3;PRKCA;PRKCD
GO:0015464	acetylcholine receptor activity	http://amigo.geneontology.org/amigo/term/GO:0015464	23	4	0.027732105666995507	144.23715415019763	1.382194803056791e-8	9.324439718621451e-6	1128;1131;1132;1133	geneontology_Molecular_Function	CHRM1;CHRM3;CHRM4;CHRM5
GO:0095500	acetylcholine receptor signaling pathway	http://amigo.geneontology.org/amigo/term/GO:0095500	27	4	0.032555080565603425	122.86868686868685	2.7307730521286544e-8	1.5072625987271934e-5	1128;1131;1132;1133	geneontology_Biological_Process	CHRM1;CHRM3;CHRM4;CHRM5
GO:1903831	signal transduction involved in cellular response to ammonium ion	http://amigo.geneontology.org/amigo/term/GO:1903831	27	4	0.032555080565603425	122.86868686868685	2.7307730521286544e-8	1.5072625987271934e-5	1128;1131;1132;1133	geneontology_Biological_Process	CHRM1;CHRM3;CHRM4;CHRM5
