# Supplementary material for: Mechanistic insight of the potential of geraniol against Alzheimer’s disease
Source: Eur J Med Res. 2022 Jun 14;27:93. doi: 10.1186/s40001-022-00699-8 (PMC9199166; doi:10.1186/s40001-022-00699-8)
Supplement: Supplementary file 1 — Additional file 1. S1_Rare data for target identification, S2_Rare data for GO terms and KEGG pathways analyses, S3_Rare data for GO terms and KEGG pathway analyses of functional clustering, S4_Rare data for molecular docking. [file 40001_2022_699_MOESM1_ESM.zip › Supplementary materials/S4_Rare data for molecular docking /PRKCA-Geraniol complex /config.txt]

Cavities volume center_x center_y center_z size_x size_y size_z score
1 5579 -15.578 21.649 42.315 30 33 35 -5.8
2 2481 -22.837 51.717 19.403 31 19 27 -5.4
3 1538 -23.469 68.282 1.984 19 19 28 -5.8
4 1521 -18.656 42.512 9.210 27 19 19 -4.9
5 1477 2.689 26.386 46.740 19 19 27 -5.7
