# Supplementary material for: Mechanistic insight of the potential of geraniol against Alzheimer’s disease
Source: Eur J Med Res. 2022 Jun 14;27:93. doi: 10.1186/s40001-022-00699-8 (PMC9199166; doi:10.1186/s40001-022-00699-8)
Supplement: Supplementary file 1 — Additional file 1. S1_Rare data for target identification, S2_Rare data for GO terms and KEGG pathways analyses, S3_Rare data for GO terms and KEGG pathway analyses of functional clustering, S4_Rare data for molecular docking. [file 40001_2022_699_MOESM1_ESM.zip › Supplementary materials/S4_Rare data for molecular docking /PRKCA-Geraniol complex /geraniol:prkca-3iw4_out_3.-5.8.complex.pdb]

REMARK The PDB FILE IS CREATED BY CY's PROGRAM AT Sat Nov 20 14:01:10 2021
ATOM      0  N   LEU A 331     -11.824  50.235  52.489  1.00 10.00           N  
ATOM      1  CA  LEU A 331     -11.116  49.142  51.766  1.00 10.00           C  
ATOM      2  C   LEU A 331      -9.686  49.575  51.443  1.00 10.00           C  
ATOM      3  O   LEU A 331      -9.465  50.653  50.896  1.00 10.00           O  
ATOM      4  CB  LEU A 331     -11.877  48.761  50.488  1.00 10.00           C  
ATOM      5  N   ASP A 332      -8.719  48.732  51.797  1.00 10.00           N  
ATOM      6  CA  ASP A 332      -7.303  49.000  51.546  1.00 10.00           C  
ATOM      7  C   ASP A 332      -6.886  48.412  50.199  1.00 10.00           C  
ATOM      8  O   ASP A 332      -5.782  47.890  50.054  1.00 10.00           O  
ATOM      9  CB  ASP A 332      -6.448  48.400  52.674  1.00 10.00           C  
ATOM     10  CG  ASP A 332      -5.061  49.024  52.758  1.00 10.00           C  
ATOM     11  OD1 ASP A 332      -4.904  50.161  52.267  1.00 10.00           O  
ATOM     12  OD2 ASP A 332      -4.134  48.387  53.312  1.00 10.00           O  
ATOM     13  N   ARG A 333      -7.772  48.523  49.212  1.00 10.00           N  
ATOM     14  CA  ARG A 333      -7.640  47.799  47.944  1.00 10.00           C  
ATOM     15  C   ARG A 333      -6.307  48.025  47.221  1.00 10.00           C  
ATOM     16  O   ARG A 333      -5.781  49.139  47.196  1.00 10.00           O  
ATOM     17  CB  ARG A 333      -8.810  48.135  47.001  1.00 10.00           C  
ATOM     18  CG  ARG A 333      -9.391  46.927  46.258  1.00 10.00           C  
ATOM     19  CD  ARG A 333      -9.930  47.302  44.884  1.00 10.00           C  
ATOM     20  NE  ARG A 333      -8.834  47.595  43.963  1.00 10.00           N  
ATOM     21  CZ  ARG A 333      -8.573  48.795  43.448  1.00 10.00           C  
ATOM     22  NH1 ARG A 333      -9.350  49.833  43.741  1.00 10.00           N  
ATOM     23  NH2 ARG A 333      -7.534  48.954  42.632  1.00 10.00           N  
ATOM     24  N   VAL A 334      -5.777  46.945  46.643  1.00 10.00           N  
ATOM     25  CA  VAL A 334      -4.619  46.989  45.744  1.00 10.00           C  
ATOM     26  C   VAL A 334      -4.910  46.204  44.459  1.00 10.00           C  
ATOM     27  O   VAL A 334      -5.734  45.288  44.464  1.00 10.00           O  
ATOM     28  CB  VAL A 334      -3.360  46.392  46.405  1.00 10.00           C  
ATOM     29  CG1 VAL A 334      -2.548  47.474  47.079  1.00 10.00           C  
ATOM     30  CG2 VAL A 334      -3.739  45.310  47.396  1.00 10.00           C  
ATOM     31  N   LYS A 335      -4.254  46.579  43.363  1.00 10.00           N  
ATOM     32  CA  LYS A 335      -4.258  45.766  42.150  1.00 10.00           C  
ATOM     33  C   LYS A 335      -2.836  45.330  41.862  1.00 10.00           C  
ATOM     34  O   LYS A 335      -1.956  45.448  42.722  1.00 10.00           O  
ATOM     35  CB  LYS A 335      -4.818  46.528  40.960  1.00 10.00           C  
ATOM     36  CG  LYS A 335      -4.043  47.771  40.605  1.00 10.00           C  
ATOM     37  CD  LYS A 335      -4.980  48.823  40.083  1.00 10.00           C  
ATOM     38  CE  LYS A 335      -4.722  50.151  40.773  1.00 10.00           C  
ATOM     39  NZ  LYS A 335      -5.963  50.974  40.850  1.00 10.00           N  
ATOM     40  N   LEU A 336      -2.598  44.827  40.655  1.00 10.00           N  
ATOM     41  CA  LEU A 336      -1.275  44.291  40.320  1.00 10.00           C  
ATOM     42  C   LEU A 336      -0.181  45.362  40.272  1.00 10.00           C  
ATOM     43  O   LEU A 336       0.791  45.269  41.010  1.00 10.00           O  
ATOM     44  CB  LEU A 336      -1.338  43.477  39.022  1.00 10.00           C  
ATOM     45  CG  LEU A 336      -0.089  42.790  38.452  1.00 10.00           C  
ATOM     46  CD1 LEU A 336       0.786  42.163  39.526  1.00 10.00           C  
ATOM     47  CD2 LEU A 336      -0.516  41.747  37.415  1.00 10.00           C  
ATOM     48  N   THR A 337      -0.367  46.391  39.443  1.00 10.00           N  
ATOM     49  CA  THR A 337       0.654  47.432  39.216  1.00 10.00           C  
ATOM     50  C   THR A 337       1.208  48.070  40.481  1.00 10.00           C  
ATOM     51  O   THR A 337       2.255  48.724  40.424  1.00 10.00           O  
ATOM     52  CB  THR A 337       0.154  48.622  38.341  1.00 10.00           C  
ATOM     53  OG1 THR A 337      -1.154  48.363  37.817  1.00 10.00           O  
ATOM     54  CG2 THR A 337       1.147  48.925  37.213  1.00 10.00           C  
ATOM     55  N   ASP A 338       0.505  47.916  41.605  1.00 10.00           N  
ATOM     56  CA  ASP A 338       0.951  48.512  42.874  1.00 10.00           C  
ATOM     57  C   ASP A 338       2.185  47.794  43.434  1.00 10.00           C  
ATOM     58  O   ASP A 338       2.615  48.067  44.563  1.00 10.00           O  
ATOM     59  CB  ASP A 338      -0.173  48.508  43.919  1.00 10.00           C  
ATOM     60  CG  ASP A 338      -1.514  48.958  43.349  1.00 10.00           C  
ATOM     61  OD1 ASP A 338      -1.569  49.302  42.147  1.00 10.00           O  
ATOM     62  OD2 ASP A 338      -2.519  48.961  44.099  1.00 10.00           O  
ATOM     63  N   PHE A 339       2.759  46.891  42.636  1.00 10.00           N  
ATOM     64  CA  PHE A 339       3.816  46.008  43.125  1.00 10.00           C  
ATOM     65  C   PHE A 339       5.082  45.912  42.272  1.00 10.00           C  
ATOM     66  O   PHE A 339       5.035  45.926  41.042  1.00 10.00           O  
ATOM     67  CB  PHE A 339       3.249  44.603  43.376  1.00 10.00           C  
ATOM     68  CG  PHE A 339       2.242  44.553  44.482  1.00 10.00           C  
ATOM     69  CD1 PHE A 339       2.651  44.606  45.805  1.00 10.00           C  
ATOM     70  CD2 PHE A 339       0.892  44.475  44.203  1.00 10.00           C  
ATOM     71  CE1 PHE A 339       1.732  44.568  46.824  1.00 10.00           C  
ATOM     72  CE2 PHE A 339      -0.031  44.442  45.222  1.00 10.00           C  
ATOM     73  CZ  PHE A 339       0.389  44.485  46.533  1.00 10.00           C  
ATOM     74  N   ASN A 340       6.210  45.805  42.960  1.00 10.00           N  
ATOM     75  CA  ASN A 340       7.490  45.522  42.327  1.00 10.00           C  
ATOM     76  C   ASN A 340       7.996  44.138  42.672  1.00 10.00           C  
ATOM     77  O   ASN A 340       8.461  43.897  43.786  1.00 10.00           O  
ATOM     78  CB  ASN A 340       8.542  46.557  42.721  1.00 10.00           C  
ATOM     79  CG  ASN A 340       8.775  47.571  41.639  1.00 10.00           C  
ATOM     80  OD1 ASN A 340       8.568  48.771  41.832  1.00 10.00           O  
ATOM     81  ND2 ASN A 340       9.187  47.093  40.472  1.00 10.00           N  
ATOM     82  N   PHE A 341       7.906  43.237  41.703  1.00 10.00           N  
ATOM     83  CA  PHE A 341       8.391  41.873  41.866  1.00 10.00           C  
ATOM     84  C   PHE A 341       9.912  41.751  42.075  1.00 10.00           C  
ATOM     85  O   PHE A 341      10.694  41.827  41.130  1.00 10.00           O  
ATOM     86  CB  PHE A 341       7.983  41.035  40.660  1.00 10.00           C  
ATOM     87  CG  PHE A 341       6.554  40.603  40.680  1.00 10.00           C  
ATOM     88  CD1 PHE A 341       5.827  40.628  41.859  1.00 10.00           C  
ATOM     89  CD2 PHE A 341       5.950  40.134  39.526  1.00 10.00           C  
ATOM     90  CE1 PHE A 341       4.515  40.218  41.888  1.00 10.00           C  
ATOM     91  CE2 PHE A 341       4.644  39.719  39.544  1.00 10.00           C  
ATOM     92  CZ  PHE A 341       3.920  39.762  40.732  1.00 10.00           C  
ATOM     93  N   LEU A 342      10.321  41.532  43.318  1.00 10.00           N  
ATOM     94  CA  LEU A 342      11.727  41.304  43.640  1.00 10.00           C  
ATOM     95  C   LEU A 342      12.194  39.916  43.196  1.00 10.00           C  
ATOM     96  O   LEU A 342      12.734  39.771  42.097  1.00 10.00           O  
ATOM     97  CB  LEU A 342      11.945  41.507  45.134  1.00 10.00           C  
ATOM     98  CG  LEU A 342      11.284  42.825  45.513  1.00 10.00           C  
ATOM     99  CD1 LEU A 342      11.558  43.168  46.956  1.00 10.00           C  
ATOM    100  CD2 LEU A 342      11.809  43.888  44.592  1.00 10.00           C  
ATOM    101  N   MET A 343      11.967  38.905  44.038  1.00 10.00           N  
ATOM    102  CA  MET A 343      12.334  37.519  43.718  1.00 10.00           C  
ATOM    103  C   MET A 343      11.249  36.503  44.057  1.00 10.00           C  
ATOM    104  O   MET A 343      10.173  36.841  44.534  1.00 10.00           O  
ATOM    105  CB  MET A 343      13.596  37.144  44.460  1.00 10.00           C  
ATOM    106  CG  MET A 343      13.705  37.879  45.758  1.00 10.00           C  
ATOM    107  SD  MET A 343      14.444  36.878  47.044  1.00 10.00           S  
ATOM    108  CE  MET A 343      16.113  36.618  46.404  1.00 10.00           C  
ATOM    109  N   VAL A 344      11.539  35.239  43.817  1.00 10.00           N  
ATOM    110  CA  VAL A 344      10.575  34.183  44.044  1.00 10.00           C  
ATOM    111  C   VAL A 344      10.819  33.647  45.433  1.00 10.00           C  
ATOM    112  O   VAL A 344      11.927  33.252  45.751  1.00 10.00           O  
ATOM    113  CB  VAL A 344      10.804  33.043  43.034  1.00 10.00           C  
ATOM    114  CG1 VAL A 344      10.140  31.762  43.485  1.00 10.00           C  
ATOM    115  CG2 VAL A 344      10.340  33.446  41.657  1.00 10.00           C  
ATOM    116  N   LEU A 345       9.809  33.628  46.287  1.00 10.00           N  
ATOM    117  CA  LEU A 345       9.997  32.966  47.580  1.00 10.00           C  
ATOM    118  C   LEU A 345      10.040  31.440  47.401  1.00 10.00           C  
ATOM    119  O   LEU A 345      10.862  30.774  48.028  1.00 10.00           O  
ATOM    120  CB  LEU A 345       8.972  33.436  48.624  1.00 10.00           C  
ATOM    121  CG  LEU A 345       9.133  34.928  48.921  1.00 10.00           C  
ATOM    122  CD1 LEU A 345       7.993  35.513  49.727  1.00 10.00           C  
ATOM    123  CD2 LEU A 345      10.412  35.132  49.653  1.00 10.00           C  
ATOM    124  N   GLY A 346       9.192  30.892  46.531  1.00 10.00           N  
ATOM    125  CA  GLY A 346       9.273  29.470  46.163  1.00 10.00           C  
ATOM    126  C   GLY A 346       8.193  28.964  45.205  1.00 10.00           C  
ATOM    127  O   GLY A 346       7.162  29.592  45.012  1.00 10.00           O  
ATOM    128  N   LYS A 347       8.434  27.828  44.575  1.00 10.00           N  
ATOM    129  CA  LYS A 347       7.397  27.205  43.773  1.00 10.00           C  
ATOM    130  C   LYS A 347       7.084  25.872  44.428  1.00 10.00           C  
ATOM    131  O   LYS A 347       7.960  25.259  45.028  1.00 10.00           O  
ATOM    132  CB  LYS A 347       7.868  26.984  42.336  1.00 10.00           C  
ATOM    133  CG  LYS A 347       8.141  28.249  41.520  1.00 10.00           C  
ATOM    134  CD  LYS A 347       8.384  27.889  40.059  1.00 10.00           C  
ATOM    135  CE  LYS A 347       8.763  29.101  39.196  1.00 10.00           C  
ATOM    136  NZ  LYS A 347       8.211  28.986  37.795  1.00 10.00           N  
ATOM    137  N   GLY A 348       5.835  25.430  44.349  1.00 10.00           N  
ATOM    138  CA  GLY A 348       5.480  24.142  44.931  1.00 10.00           C  
ATOM    139  C   GLY A 348       4.029  23.858  44.672  1.00 10.00           C  
ATOM    140  O   GLY A 348       3.389  24.557  43.885  1.00 10.00           O  
ATOM    141  N   SER A 349       3.495  22.841  45.341  1.00 10.00           N  
ATOM    142  CA  SER A 349       2.064  22.534  45.213  1.00 10.00           C  
ATOM    143  C   SER A 349       1.230  23.758  45.594  1.00 10.00           C  
ATOM    144  O   SER A 349       0.174  23.988  45.037  1.00 10.00           O  
ATOM    145  CB  SER A 349       1.674  21.362  46.102  1.00 10.00           C  
ATOM    146  OG  SER A 349       1.514  21.835  47.433  1.00 10.00           O  
ATOM    147  N   PHE A 350       1.718  24.539  46.547  1.00 10.00           N  
ATOM    148  CA  PHE A 350       1.048  25.750  46.954  1.00 10.00           C  
ATOM    149  C   PHE A 350       1.113  26.808  45.878  1.00 10.00           C  
ATOM    150  O   PHE A 350       0.699  27.936  46.116  1.00 10.00           O  
ATOM    151  CB  PHE A 350       1.696  26.305  48.212  1.00 10.00           C  
ATOM    152  CG  PHE A 350       3.174  26.443  48.100  1.00 10.00           C  
ATOM    153  CD1 PHE A 350       4.013  25.628  48.828  1.00 10.00           C  
ATOM    154  CD2 PHE A 350       3.729  27.367  47.238  1.00 10.00           C  
ATOM    155  CE1 PHE A 350       5.363  25.732  48.716  1.00 10.00           C  
ATOM    156  CE2 PHE A 350       5.088  27.481  47.118  1.00 10.00           C  
ATOM    157  CZ  PHE A 350       5.910  26.659  47.857  1.00 10.00           C  
ATOM    158  N   GLY A 351       1.640  26.456  44.704  1.00 10.00           N  
ATOM    159  CA  GLY A 351       1.811  27.413  43.589  1.00 10.00           C  
ATOM    160  C   GLY A 351       3.151  28.151  43.627  1.00 10.00           C  
ATOM    161  O   GLY A 351       4.208  27.547  43.911  1.00 10.00           O  
ATOM    162  N   LYS A 352       3.112  29.454  43.328  1.00 10.00           N  
ATOM    163  CA  LYS A 352       4.290  30.323  43.384  1.00 10.00           C  
ATOM    164  C   LYS A 352       4.110  31.506  44.317  1.00 10.00           C  
ATOM    165  O   LYS A 352       3.186  32.293  44.158  1.00 10.00           O  
ATOM    166  CB  LYS A 352       4.632  30.864  42.003  1.00 10.00           C  
ATOM    167  CG  LYS A 352       5.786  31.863  42.024  1.00 10.00           C  
ATOM    168  CD  LYS A 352       5.851  32.677  40.761  1.00 10.00           C  
ATOM    169  CE  LYS A 352       6.091  31.814  39.527  1.00 10.00           C  
ATOM    170  NZ  LYS A 352       6.292  32.682  38.309  1.00 10.00           N  
ATOM    171  N   VAL A 353       4.999  31.649  45.287  1.00 10.00           N  
ATOM    172  CA  VAL A 353       4.982  32.833  46.133  1.00 10.00           C  
ATOM    173  C   VAL A 353       6.141  33.761  45.797  1.00 10.00           C  
ATOM    174  O   VAL A 353       7.277  33.321  45.677  1.00 10.00           O  
ATOM    175  CB  VAL A 353       5.077  32.455  47.600  1.00 10.00           C  
ATOM    176  CG1 VAL A 353       5.026  33.705  48.464  1.00 10.00           C  
ATOM    177  CG2 VAL A 353       3.956  31.543  47.939  1.00 10.00           C  
ATOM    178  N   MET A 354       5.855  35.046  45.663  1.00 10.00           N  
ATOM    179  CA  MET A 354       6.875  35.998  45.260  1.00 10.00           C  
ATOM    180  C   MET A 354       7.092  37.022  46.360  1.00 10.00           C  
ATOM    181  O   MET A 354       6.126  37.474  46.978  1.00 10.00           O  
ATOM    182  CB  MET A 354       6.409  36.712  43.994  1.00 10.00           C  
ATOM    183  CG  MET A 354       7.517  37.271  43.114  1.00 10.00           C  
ATOM    184  SD  MET A 354       7.992  36.208  41.723  1.00 10.00           S  
ATOM    185  CE  MET A 354       6.392  35.827  41.032  1.00 10.00           C  
ATOM    186  N   LEU A 355       8.339  37.391  46.623  1.00 10.00           N  
ATOM    187  CA  LEU A 355       8.547  38.575  47.442  1.00 10.00           C  
ATOM    188  C   LEU A 355       8.368  39.843  46.603  1.00 10.00           C  
ATOM    189  O   LEU A 355       8.862  39.921  45.472  1.00 10.00           O  
ATOM    190  CB  LEU A 355       9.922  38.608  48.108  1.00 10.00           C  
ATOM    191  CG  LEU A 355       9.865  39.700  49.189  1.00 10.00           C  
ATOM    192  CD1 LEU A 355       8.776  39.346  50.180  1.00 10.00           C  
ATOM    193  CD2 LEU A 355      11.158  39.900  49.912  1.00 10.00           C  
ATOM    194  N   ALA A 356       7.676  40.837  47.160  1.00 10.00           N  
ATOM    195  CA  ALA A 356       7.435  42.099  46.458  1.00 10.00           C  
ATOM    196  C   ALA A 356       7.176  43.263  47.422  1.00 10.00           C  
ATOM    197  O   ALA A 356       6.827  43.046  48.594  1.00 10.00           O  
ATOM    198  CB  ALA A 356       6.270  41.943  45.492  1.00 10.00           C  
ATOM    199  N   ASP A 357       7.350  44.494  46.932  1.00 10.00           N  
ATOM    200  CA  ASP A 357       6.946  45.680  47.696  1.00 10.00           C  
ATOM    201  C   ASP A 357       5.779  46.429  47.058  1.00 10.00           C  
ATOM    202  O   ASP A 357       5.607  46.421  45.839  1.00 10.00           O  
ATOM    203  CB  ASP A 357       8.128  46.639  47.926  1.00 10.00           C  
ATOM    204  CG  ASP A 357       8.785  47.101  46.628  1.00 10.00           C  
ATOM    205  OD1 ASP A 357       8.075  47.247  45.604  1.00 10.00           O  
ATOM    206  OD2 ASP A 357      10.021  47.324  46.642  1.00 10.00           O  
ATOM    207  N   ARG A 358       4.966  47.060  47.895  1.00 10.00           N  
ATOM    208  CA  ARG A 358       4.012  48.040  47.413  1.00 10.00           C  
ATOM    209  C   ARG A 358       4.864  49.191  46.878  1.00 10.00           C  
ATOM    210  O   ARG A 358       5.698  49.748  47.608  1.00 10.00           O  
ATOM    211  CB  ARG A 358       3.120  48.518  48.563  1.00 10.00           C  
ATOM    212  CG  ARG A 358       1.706  48.945  48.175  1.00 10.00           C  
ATOM    213  CD  ARG A 358       0.832  49.016  49.428  1.00 10.00           C  
ATOM    214  NE  ARG A 358      -0.548  49.430  49.175  1.00 10.00           N  
ATOM    215  CZ  ARG A 358      -1.567  49.213  50.013  1.00 10.00           C  
ATOM    216  NH1 ARG A 358      -1.376  48.569  51.162  1.00 10.00           N  
ATOM    217  NH2 ARG A 358      -2.790  49.635  49.700  1.00 10.00           N  
ATOM    218  N   LYS A 359       4.691  49.519  45.599  1.00 10.00           N  
ATOM    219  CA  LYS A 359       5.464  50.598  44.976  1.00 10.00           C  
ATOM    220  C   LYS A 359       5.355  51.902  45.773  1.00 10.00           C  
ATOM    221  O   LYS A 359       4.254  52.346  46.098  1.00 10.00           O  
ATOM    222  CB  LYS A 359       4.998  50.837  43.537  1.00 10.00           C  
ATOM    223  CG  LYS A 359       5.758  50.070  42.476  1.00 10.00           C  
ATOM    224  CD  LYS A 359       5.171  50.375  41.115  1.00 10.00           C  
ATOM    225  CE  LYS A 359       5.357  49.211  40.172  1.00 10.00           C  
ATOM    226  NZ  LYS A 359       4.308  49.217  39.124  1.00 10.00           N  
ATOM    227  N   GLY A 360       6.495  52.509  46.094  1.00 10.00           N  
ATOM    228  CA  GLY A 360       6.495  53.820  46.735  1.00 10.00           C  
ATOM    229  C   GLY A 360       6.458  53.795  48.250  1.00 10.00           C  
ATOM    230  O   GLY A 360       6.574  54.836  48.893  1.00 10.00           O  
ATOM    231  N   THR A 361       6.279  52.614  48.830  1.00 10.00           N  
ATOM    232  CA  THR A 361       6.401  52.466  50.274  1.00 10.00           C  
ATOM    233  C   THR A 361       7.394  51.374  50.618  1.00 10.00           C  
ATOM    234  O   THR A 361       7.925  50.696  49.730  1.00 10.00           O  
ATOM    235  CB  THR A 361       5.051  52.176  50.991  1.00 10.00           C  
ATOM    236  OG1 THR A 361       4.186  51.409  50.140  1.00 10.00           O  
ATOM    237  CG2 THR A 361       4.362  53.472  51.395  1.00 10.00           C  
ATOM    238  N   GLU A 362       7.633  51.217  51.918  1.00 10.00           N  
ATOM    239  CA  GLU A 362       8.557  50.214  52.439  1.00 10.00           C  
ATOM    240  C   GLU A 362       7.893  48.838  52.551  1.00 10.00           C  
ATOM    241  O   GLU A 362       8.586  47.824  52.659  1.00 10.00           O  
ATOM    242  CB  GLU A 362       9.125  50.636  53.813  1.00 10.00           C  
ATOM    243  CG  GLU A 362      10.507  51.339  53.787  1.00 10.00           C  
ATOM    244  CD  GLU A 362      11.037  51.680  55.189  1.00 10.00           C  
ATOM    245  OE1 GLU A 362      11.091  50.767  56.048  1.00 10.00           O  
ATOM    246  OE2 GLU A 362      11.404  52.860  55.425  1.00 10.00           O  
ATOM    247  N   GLU A 363       6.561  48.803  52.515  1.00 10.00           N  
ATOM    248  CA  GLU A 363       5.817  47.571  52.807  1.00 10.00           C  
ATOM    249  C   GLU A 363       6.135  46.403  51.869  1.00 10.00           C  
ATOM    250  O   GLU A 363       6.015  46.511  50.643  1.00 10.00           O  
ATOM    251  CB  GLU A 363       4.311  47.843  52.894  1.00 10.00           C  
ATOM    252  CG  GLU A 363       3.933  48.663  54.126  1.00 10.00           C  
ATOM    253  CD  GLU A 363       2.976  49.816  53.821  1.00 10.00           C  
ATOM    254  OE1 GLU A 363       2.092  49.633  52.951  1.00 10.00           O  
ATOM    255  OE2 GLU A 363       3.113  50.899  54.456  1.00 10.00           O  
ATOM    256  N   LEU A 364       6.575  45.299  52.474  1.00 10.00           N  
ATOM    257  CA  LEU A 364       6.802  44.030  51.777  1.00 10.00           C  
ATOM    258  C   LEU A 364       5.623  43.066  51.965  1.00 10.00           C  
ATOM    259  O   LEU A 364       5.002  43.000  53.040  1.00 10.00           O  
ATOM    260  CB  LEU A 364       8.078  43.371  52.286  1.00 10.00           C  
ATOM    261  CG  LEU A 364       9.344  43.574  51.466  1.00 10.00           C  
ATOM    262  CD1 LEU A 364       9.302  44.897  50.756  1.00 10.00           C  
ATOM    263  CD2 LEU A 364      10.560  43.460  52.366  1.00 10.00           C  
ATOM    264  N   TYR A 365       5.307  42.328  50.909  1.00 10.00           N  
ATOM    265  CA  TYR A 365       4.269  41.318  50.991  1.00 10.00           C  
ATOM    266  C   TYR A 365       4.765  40.082  50.255  1.00 10.00           C  
ATOM    267  O   TYR A 365       5.625  40.193  49.384  1.00 10.00           O  
ATOM    268  CB  TYR A 365       2.946  41.816  50.376  1.00 10.00           C  
ATOM    269  CG  TYR A 365       2.343  43.056  51.017  1.00 10.00           C  
ATOM    270  CD1 TYR A 365       2.523  44.320  50.443  1.00 10.00           C  
ATOM    271  CD2 TYR A 365       1.590  42.970  52.183  1.00 10.00           C  
ATOM    272  CE1 TYR A 365       1.980  45.468  51.019  1.00 10.00           C  
ATOM    273  CE2 TYR A 365       1.038  44.110  52.770  1.00 10.00           C  
ATOM    274  CZ  TYR A 365       1.236  45.359  52.183  1.00 10.00           C  
ATOM    275  OH  TYR A 365       0.697  46.500  52.758  1.00 10.00           O  
ATOM    276  N   ALA A 366       4.247  38.912  50.628  1.00 10.00           N  
ATOM    277  CA  ALA A 366       4.404  37.716  49.820  1.00 10.00           C  
ATOM    278  C   ALA A 366       3.121  37.546  49.032  1.00 10.00           C  
ATOM    279  O   ALA A 366       2.011  37.660  49.583  1.00 10.00           O  
ATOM    280  CB  ALA A 366       4.651  36.519  50.684  1.00 10.00           C  
ATOM    281  N   ILE A 367       3.273  37.306  47.731  1.00 10.00           N  
ATOM    282  CA  ILE A 367       2.126  37.252  46.831  1.00 10.00           C  
ATOM    283  C   ILE A 367       2.085  35.909  46.158  1.00 10.00           C  
ATOM    284  O   ILE A 367       3.002  35.560  45.431  1.00 10.00           O  
ATOM    285  CB  ILE A 367       2.188  38.328  45.726  1.00 10.00           C  
ATOM    286  CG1 ILE A 367       2.271  39.729  46.323  1.00 10.00           C  
ATOM    287  CG2 ILE A 367       0.969  38.262  44.837  1.00 10.00           C  
ATOM    288  CD1 ILE A 367       2.496  40.791  45.264  1.00 10.00           C  
ATOM    289  N   LYS A 368       1.022  35.153  46.395  1.00 10.00           N  
ATOM    290  CA  LYS A 368       0.911  33.871  45.759  1.00 10.00           C  
ATOM    291  C   LYS A 368       0.210  34.087  44.439  1.00 10.00           C  
ATOM    292  O   LYS A 368      -0.801  34.775  44.379  1.00 10.00           O  
ATOM    293  CB  LYS A 368       0.140  32.902  46.650  1.00 10.00           C  
ATOM    294  CG  LYS A 368      -0.067  31.519  46.047  1.00 10.00           C  
ATOM    295  CD  LYS A 368      -1.236  30.839  46.752  1.00 10.00           C  
ATOM    296  CE  LYS A 368      -1.505  29.442  46.211  1.00 10.00           C  
ATOM    297  NZ  LYS A 368      -2.344  28.670  47.188  1.00 10.00           N  
ATOM    298  N   ILE A 369       0.748  33.506  43.377  1.00 10.00           N  
ATOM    299  CA  ILE A 369       0.179  33.711  42.046  1.00 10.00           C  
ATOM    300  C   ILE A 369      -0.313  32.405  41.415  1.00 10.00           C  
ATOM    301  O   ILE A 369       0.463  31.466  41.272  1.00 10.00           O  
ATOM    302  CB  ILE A 369       1.220  34.361  41.107  1.00 10.00           C  
ATOM    303  CG1 ILE A 369       1.681  35.698  41.688  1.00 10.00           C  
ATOM    304  CG2 ILE A 369       0.674  34.519  39.695  1.00 10.00           C  
ATOM    305  CD1 ILE A 369       2.928  36.280  41.010  1.00 10.00           C  
ATOM    306  N   LEU A 370      -1.588  32.336  41.035  1.00 10.00           N  
ATOM    307  CA  LEU A 370      -2.047  31.170  40.284  1.00 10.00           C  
ATOM    308  C   LEU A 370      -2.454  31.504  38.867  1.00 10.00           C  
ATOM    309  O   LEU A 370      -3.139  32.498  38.628  1.00 10.00           O  
ATOM    310  CB  LEU A 370      -3.183  30.470  40.999  1.00 10.00           C  
ATOM    311  CG  LEU A 370      -2.617  29.769  42.224  1.00 10.00           C  
ATOM    312  CD1 LEU A 370      -3.731  29.533  43.216  1.00 10.00           C  
ATOM    313  CD2 LEU A 370      -1.894  28.463  41.844  1.00 10.00           C  
ATOM    314  N   LYS A 371      -2.003  30.682  37.930  1.00 10.00           N  
ATOM    315  CA  LYS A 371      -2.486  30.757  36.579  1.00 10.00           C  
ATOM    316  C   LYS A 371      -3.823  30.040  36.563  1.00 10.00           C  
ATOM    317  O   LYS A 371      -3.865  28.816  36.699  1.00 10.00           O  
ATOM    318  CB  LYS A 371      -1.498  30.076  35.636  1.00 10.00           C  
ATOM    319  CG  LYS A 371      -0.380  30.994  35.116  1.00 10.00           C  
ATOM    320  CD  LYS A 371       0.853  30.217  34.574  1.00 10.00           C  
ATOM    321  CE  LYS A 371       0.591  29.528  33.231  1.00 10.00           C  
ATOM    322  NZ  LYS A 371       0.582  30.466  32.071  1.00 10.00           N  
ATOM    323  N   LYS A 372      -4.903  30.810  36.417  1.00 10.00           N  
ATOM    324  CA  LYS A 372      -6.282  30.296  36.393  1.00 10.00           C  
ATOM    325  C   LYS A 372      -6.456  28.962  35.684  1.00 10.00           C  
ATOM    326  O   LYS A 372      -7.066  28.042  36.237  1.00 10.00           O  
ATOM    327  CB  LYS A 372      -7.230  31.304  35.740  1.00 10.00           C  
ATOM    328  CG  LYS A 372      -8.011  32.187  36.723  1.00 10.00           C  
ATOM    329  CD  LYS A 372      -8.578  33.425  36.040  1.00 10.00           C  
ATOM    330  CE  LYS A 372      -9.062  34.478  37.014  1.00 10.00           C  
ATOM    331  NZ  LYS A 372     -10.098  35.350  36.346  1.00 10.00           N  
ATOM    332  N   ASP A 373      -5.939  28.843  34.459  1.00 10.00           N  
ATOM    333  CA  ASP A 373      -6.179  27.625  33.689  1.00 10.00           C  
ATOM    334  C   ASP A 373      -5.540  26.396  34.327  1.00 10.00           C  
ATOM    335  O   ASP A 373      -6.076  25.303  34.227  1.00 10.00           O  
ATOM    336  CB  ASP A 373      -5.753  27.768  32.229  1.00 10.00           C  
ATOM    337  CG  ASP A 373      -4.245  27.782  32.046  1.00 10.00           C  
ATOM    338  OD1 ASP A 373      -3.546  28.482  32.815  1.00 10.00           O  
ATOM    339  OD2 ASP A 373      -3.758  27.099  31.109  1.00 10.00           O  
ATOM    340  N   VAL A 374      -4.404  26.575  34.990  1.00 10.00           N  
ATOM    341  CA  VAL A 374      -3.764  25.462  35.657  1.00 10.00           C  
ATOM    342  C   VAL A 374      -4.653  25.010  36.806  1.00 10.00           C  
ATOM    343  O   VAL A 374      -5.014  23.836  36.913  1.00 10.00           O  
ATOM    344  CB  VAL A 374      -2.353  25.826  36.168  1.00 10.00           C  
ATOM    345  CG1 VAL A 374      -1.690  24.608  36.755  1.00 10.00           C  
ATOM    346  CG2 VAL A 374      -1.515  26.380  35.028  1.00 10.00           C  
ATOM    347  N   VAL A 375      -5.025  25.949  37.656  1.00 10.00           N  
ATOM    348  CA  VAL A 375      -5.929  25.616  38.722  1.00 10.00           C  
ATOM    349  C   VAL A 375      -7.049  24.744  38.150  1.00 10.00           C  
ATOM    350  O   VAL A 375      -7.382  23.682  38.710  1.00 10.00           O  
ATOM    351  CB  VAL A 375      -6.458  26.878  39.392  1.00 10.00           C  
ATOM    352  CG1 VAL A 375      -7.834  26.656  39.949  1.00 10.00           C  
ATOM    353  CG2 VAL A 375      -5.492  27.313  40.482  1.00 10.00           C  
ATOM    354  N   ILE A 376      -7.600  25.146  37.007  1.00 10.00           N  
ATOM    355  CA  ILE A 376      -8.609  24.301  36.364  1.00 10.00           C  
ATOM    356  C   ILE A 376      -8.064  22.945  35.849  1.00 10.00           C  
ATOM    357  O   ILE A 376      -8.468  21.910  36.340  1.00 10.00           O  
ATOM    358  CB  ILE A 376      -9.398  25.053  35.302  1.00 10.00           C  
ATOM    359  CG1 ILE A 376      -9.987  26.313  35.909  1.00 10.00           C  
ATOM    360  CG2 ILE A 376     -10.513  24.194  34.753  1.00 10.00           C  
ATOM    361  CD1 ILE A 376     -10.449  27.286  34.883  1.00 10.00           C  
ATOM    362  N   GLN A 377      -7.149  22.927  34.891  1.00 10.00           N  
ATOM    363  CA  GLN A 377      -6.624  21.636  34.430  1.00 10.00           C  
ATOM    364  C   GLN A 377      -6.337  20.754  35.625  1.00 10.00           C  
ATOM    365  O   GLN A 377      -6.492  19.546  35.542  1.00 10.00           O  
ATOM    366  CB  GLN A 377      -5.291  21.761  33.693  1.00 10.00           C  
ATOM    367  CG  GLN A 377      -5.270  22.521  32.392  1.00 10.00           C  
ATOM    368  CD  GLN A 377      -3.864  23.066  32.124  1.00 10.00           C  
ATOM    369  OE1 GLN A 377      -3.653  23.927  31.253  1.00 10.00           O  
ATOM    370  NE2 GLN A 377      -2.892  22.570  32.897  1.00 10.00           N  
ATOM    371  N   ASP A 378      -5.878  21.361  36.721  1.00 10.00           N  
ATOM    372  CA  ASP A 378      -5.391  20.605  37.870  1.00 10.00           C  
ATOM    373  C   ASP A 378      -6.533  20.251  38.779  1.00 10.00           C  
ATOM    374  O   ASP A 378      -6.347  19.565  39.776  1.00 10.00           O  
ATOM    375  CB  ASP A 378      -4.350  21.401  38.668  1.00 10.00           C  
ATOM    376  CG  ASP A 378      -2.950  21.341  38.050  1.00 10.00           C  
ATOM    377  OD1 ASP A 378      -2.789  20.811  36.927  1.00 10.00           O  
ATOM    378  OD2 ASP A 378      -2.007  21.834  38.697  1.00 10.00           O  
ATOM    379  N   ASP A 379      -7.719  20.737  38.455  1.00 10.00           N  
ATOM    380  CA  ASP A 379      -8.871  20.440  39.285  1.00 10.00           C  
ATOM    381  C   ASP A 379      -8.712  21.045  40.660  1.00 10.00           C  
ATOM    382  O   ASP A 379      -9.035  20.407  41.653  1.00 10.00           O  
ATOM    383  CB  ASP A 379      -9.031  18.931  39.448  1.00 10.00           C  
ATOM    384  CG  ASP A 379      -9.996  18.339  38.456  1.00 10.00           C  
ATOM    385  OD1 ASP A 379     -11.104  18.896  38.302  1.00 10.00           O  
ATOM    386  OD2 ASP A 379      -9.651  17.307  37.840  1.00 10.00           O  
ATOM    387  N   ASP A 380      -8.223  22.269  40.731  1.00 10.00           N  
ATOM    388  CA  ASP A 380      -7.972  22.851  42.028  1.00 10.00           C  
ATOM    389  C   ASP A 380      -8.905  23.971  42.378  1.00 10.00           C  
ATOM    390  O   ASP A 380      -8.730  24.617  43.400  1.00 10.00           O  
ATOM    391  CB  ASP A 380      -6.544  23.353  42.102  1.00 10.00           C  
ATOM    392  CG  ASP A 380      -5.607  22.290  42.540  1.00 10.00           C  
ATOM    393  OD1 ASP A 380      -5.976  21.584  43.508  1.00 10.00           O  
ATOM    394  OD2 ASP A 380      -4.525  22.155  41.916  1.00 10.00           O  
ATOM    395  N   VAL A 381      -9.893  24.213  41.533  1.00 10.00           N  
ATOM    396  CA  VAL A 381     -10.810  25.314  41.769  1.00 10.00           C  
ATOM    397  C   VAL A 381     -11.382  25.305  43.195  1.00 10.00           C  
ATOM    398  O   VAL A 381     -11.330  26.309  43.901  1.00 10.00           O  
ATOM    399  CB  VAL A 381     -11.914  25.334  40.706  1.00 10.00           C  
ATOM    400  CG1 VAL A 381     -12.964  26.349  41.036  1.00 10.00           C  
ATOM    401  CG2 VAL A 381     -11.305  25.685  39.376  1.00 10.00           C  
ATOM    402  N   GLU A 382     -11.882  24.159  43.637  1.00 10.00           N  
ATOM    403  CA  GLU A 382     -12.525  24.064  44.952  1.00 10.00           C  
ATOM    404  C   GLU A 382     -11.674  24.558  46.118  1.00 10.00           C  
ATOM    405  O   GLU A 382     -12.084  25.421  46.885  1.00 10.00           O  
ATOM    406  CB  GLU A 382     -13.007  22.630  45.199  1.00 10.00           C  
ATOM    407  CG  GLU A 382     -13.622  22.369  46.592  1.00 10.00           C  
ATOM    408  CD  GLU A 382     -14.490  23.519  47.135  1.00 10.00           C  
ATOM    409  OE1 GLU A 382     -14.710  24.515  46.400  1.00 10.00           O  
ATOM    410  OE2 GLU A 382     -14.941  23.427  48.313  1.00 10.00           O  
ATOM    411  N   CYS A 383     -10.484  24.003  46.242  1.00 10.00           N  
ATOM    412  CA  CYS A 383      -9.633  24.277  47.388  1.00 10.00           C  
ATOM    413  C   CYS A 383      -8.915  25.617  47.228  1.00 10.00           C  
ATOM    414  O   CYS A 383      -8.348  26.160  48.188  1.00 10.00           O  
ATOM    415  CB  CYS A 383      -8.631  23.148  47.528  1.00 10.00           C  
ATOM    416  SG  CYS A 383      -8.043  22.752  45.892  1.00 10.00           S  
ATOM    417  N   THR A 384      -8.935  26.149  46.014  1.00 10.00           N  
ATOM    418  CA  THR A 384      -8.437  27.481  45.806  1.00 10.00           C  
ATOM    419  C   THR A 384      -9.433  28.409  46.443  1.00 10.00           C  
ATOM    420  O   THR A 384      -9.075  29.273  47.227  1.00 10.00           O  
ATOM    421  CB  THR A 384      -8.342  27.814  44.342  1.00 10.00           C  
ATOM    422  OG1 THR A 384      -7.254  27.086  43.765  1.00 10.00           O  
ATOM    423  CG2 THR A 384      -8.073  29.282  44.179  1.00 10.00           C  
ATOM    424  N   MET A 385     -10.698  28.207  46.117  1.00 10.00           N  
ATOM    425  CA  MET A 385     -11.764  28.984  46.708  1.00 10.00           C  
ATOM    426  C   MET A 385     -11.832  28.793  48.230  1.00 10.00           C  
ATOM    427  O   MET A 385     -12.148  29.739  48.986  1.00 10.00           O  
ATOM    428  CB  MET A 385     -13.090  28.613  46.056  1.00 10.00           C  
ATOM    429  CG  MET A 385     -13.147  28.978  44.586  1.00 10.00           C  
ATOM    430  SD  MET A 385     -12.581  30.671  44.343  1.00 10.00           S  
ATOM    431  CE  MET A 385     -13.954  31.595  45.047  1.00 10.00           C  
ATOM    432  N   VAL A 386     -11.521  27.583  48.687  1.00 10.00           N  
ATOM    433  CA  VAL A 386     -11.540  27.312  50.119  1.00 10.00           C  
ATOM    434  C   VAL A 386     -10.380  27.995  50.861  1.00 10.00           C  
ATOM    435  O   VAL A 386     -10.576  28.528  51.955  1.00 10.00           O  
ATOM    436  CB  VAL A 386     -11.544  25.817  50.395  1.00 10.00           C  
ATOM    437  CG1 VAL A 386     -11.284  25.556  51.873  1.00 10.00           C  
ATOM    438  CG2 VAL A 386     -12.867  25.219  49.958  1.00 10.00           C  
ATOM    439  N   GLU A 387      -9.188  27.983  50.254  1.00 10.00           N  
ATOM    440  CA  GLU A 387      -8.029  28.662  50.819  1.00 10.00           C  
ATOM    441  C   GLU A 387      -8.356  30.129  51.015  1.00 10.00           C  
ATOM    442  O   GLU A 387      -8.048  30.731  52.060  1.00 10.00           O  
ATOM    443  CB  GLU A 387      -6.788  28.539  49.917  1.00 10.00           C  
ATOM    444  CG  GLU A 387      -5.532  29.178  50.539  1.00 10.00           C  
ATOM    445  CD  GLU A 387      -4.223  28.973  49.758  1.00 10.00           C  
ATOM    446  OE1 GLU A 387      -4.249  28.412  48.642  1.00 10.00           O  
ATOM    447  OE2 GLU A 387      -3.151  29.394  50.280  1.00 10.00           O  
ATOM    448  N   LYS A 388      -8.993  30.712  50.010  1.00 10.00           N  
ATOM    449  CA  LYS A 388      -9.332  32.111  50.099  1.00 10.00           C  
ATOM    450  C   LYS A 388     -10.279  32.346  51.272  1.00 10.00           C  
ATOM    451  O   LYS A 388     -10.100  33.291  52.015  1.00 10.00           O  
ATOM    452  CB  LYS A 388      -9.897  32.624  48.773  1.00 10.00           C  
ATOM    453  CG  LYS A 388     -10.482  34.027  48.837  1.00 10.00           C  
ATOM    454  CD  LYS A 388     -11.981  33.988  49.134  1.00 10.00           C  
ATOM    455  CE  LYS A 388     -12.586  35.372  49.116  1.00 10.00           C  
ATOM    456  NZ  LYS A 388     -14.066  35.311  49.034  1.00 10.00           N  
ATOM    457  N   ARG A 389     -11.276  31.488  51.456  1.00 10.00           N  
ATOM    458  CA  ARG A 389     -12.184  31.651  52.602  1.00 10.00           C  
ATOM    459  C   ARG A 389     -11.441  31.384  53.907  1.00 10.00           C  
ATOM    460  O   ARG A 389     -11.511  32.149  54.883  1.00 10.00           O  
ATOM    461  CB  ARG A 389     -13.376  30.707  52.499  1.00 10.00           C  
ATOM    462  CG  ARG A 389     -14.254  30.919  51.276  1.00 10.00           C  
ATOM    463  CD  ARG A 389     -15.595  30.225  51.457  1.00 10.00           C  
ATOM    464  NE  ARG A 389     -15.543  28.815  51.094  1.00 10.00           N  
ATOM    465  CZ  ARG A 389     -15.479  28.373  49.842  1.00 10.00           C  
ATOM    466  NH1 ARG A 389     -15.436  29.225  48.823  1.00 10.00           N  
ATOM    467  NH2 ARG A 389     -15.440  27.069  49.608  1.00 10.00           N  
ATOM    468  N   VAL A 390     -10.712  30.286  53.932  1.00 10.00           N  
ATOM    469  CA  VAL A 390      -9.912  30.031  55.101  1.00 10.00           C  
ATOM    470  C   VAL A 390      -9.043  31.236  55.455  1.00 10.00           C  
ATOM    471  O   VAL A 390      -9.029  31.650  56.605  1.00 10.00           O  
ATOM    472  CB  VAL A 390      -9.086  28.773  54.967  1.00 10.00           C  
ATOM    473  CG1 VAL A 390      -8.170  28.654  56.127  1.00 10.00           C  
ATOM    474  CG2 VAL A 390     -10.002  27.599  54.937  1.00 10.00           C  
ATOM    475  N   LEU A 391      -8.350  31.821  54.482  1.00 10.00           N  
ATOM    476  CA  LEU A 391      -7.529  33.005  54.779  1.00 10.00           C  
ATOM    477  C   LEU A 391      -8.378  34.207  55.195  1.00 10.00           C  
ATOM    478  O   LEU A 391      -7.941  35.044  55.979  1.00 10.00           O  
ATOM    479  CB  LEU A 391      -6.663  33.398  53.585  1.00 10.00           C  
ATOM    480  CG  LEU A 391      -5.514  32.475  53.195  1.00 10.00           C  
ATOM    481  CD1 LEU A 391      -4.829  32.994  51.956  1.00 10.00           C  
ATOM    482  CD2 LEU A 391      -4.518  32.402  54.309  1.00 10.00           C  
ATOM    483  N   ALA A 392      -9.603  34.292  54.687  1.00 10.00           N  
ATOM    484  CA  ALA A 392     -10.406  35.490  54.903  1.00 10.00           C  
ATOM    485  C   ALA A 392     -11.118  35.523  56.257  1.00 10.00           C  
ATOM    486  O   ALA A 392     -11.669  36.558  56.652  1.00 10.00           O  
ATOM    487  CB  ALA A 392     -11.384  35.666  53.780  1.00 10.00           C  
ATOM    488  N   LEU A 393     -11.087  34.394  56.965  1.00 10.00           N  
ATOM    489  CA  LEU A 393     -11.772  34.257  58.240  1.00 10.00           C  
ATOM    490  C   LEU A 393     -11.441  35.449  59.101  1.00 10.00           C  
ATOM    491  O   LEU A 393     -10.297  35.911  59.094  1.00 10.00           O  
ATOM    492  CB  LEU A 393     -11.330  32.978  58.937  1.00 10.00           C  
ATOM    493  CG  LEU A 393     -11.728  31.666  58.240  1.00 10.00           C  
ATOM    494  CD1 LEU A 393     -11.130  30.441  58.970  1.00 10.00           C  
ATOM    495  CD2 LEU A 393     -13.244  31.530  58.085  1.00 10.00           C  
ATOM    496  N   LEU A 394     -12.421  35.966  59.838  1.00 10.00           N  
ATOM    497  CA  LEU A 394     -12.130  37.044  60.778  1.00 10.00           C  
ATOM    498  C   LEU A 394     -11.620  36.481  62.095  1.00 10.00           C  
ATOM    499  O   LEU A 394     -11.934  35.346  62.445  1.00 10.00           O  
ATOM    500  CB  LEU A 394     -13.370  37.883  61.025  1.00 10.00           C  
ATOM    501  CG  LEU A 394     -14.053  38.314  59.734  1.00 10.00           C  
ATOM    502  CD1 LEU A 394     -15.568  38.172  59.865  1.00 10.00           C  
ATOM    503  CD2 LEU A 394     -13.656  39.717  59.317  1.00 10.00           C  
ATOM    504  N   ASP A 395     -10.821  37.272  62.810  1.00 10.00           N  
ATOM    505  CA  ASP A 395     -10.367  36.943  64.175  1.00 10.00           C  
ATOM    506  C   ASP A 395      -9.309  35.849  64.253  1.00 10.00           C  
ATOM    507  O   ASP A 395      -9.110  35.234  65.303  1.00 10.00           O  
ATOM    508  CB  ASP A 395     -11.556  36.612  65.080  1.00 10.00           C  
ATOM    509  CG  ASP A 395     -12.550  37.751  65.158  1.00 10.00           C  
ATOM    510  OD1 ASP A 395     -12.111  38.925  65.216  1.00 10.00           O  
ATOM    511  OD2 ASP A 395     -13.773  37.479  65.150  1.00 10.00           O  
ATOM    512  N   LYS A 396      -8.635  35.613  63.133  1.00 10.00           N  
ATOM    513  CA  LYS A 396      -7.524  34.689  63.088  1.00 10.00           C  
ATOM    514  C   LYS A 396      -6.508  35.143  64.108  1.00 10.00           C  
ATOM    515  O   LYS A 396      -6.099  36.313  64.114  1.00 10.00           O  
ATOM    516  CB  LYS A 396      -6.892  34.664  61.682  1.00 10.00           C  
ATOM    517  CG  LYS A 396      -7.911  34.491  60.534  1.00 10.00           C  
ATOM    518  CD  LYS A 396      -7.295  34.151  59.188  1.00 10.00           C  
ATOM    519  CE  LYS A 396      -6.003  34.893  58.973  1.00 10.00           C  
ATOM    520  NZ  LYS A 396      -5.989  35.722  57.721  1.00 10.00           N  
ATOM    521  N   PRO A 397      -6.110  34.227  64.996  1.00 10.00           N  
ATOM    522  CA  PRO A 397      -4.958  34.425  65.851  1.00 10.00           C  
ATOM    523  C   PRO A 397      -3.746  34.899  65.039  1.00 10.00           C  
ATOM    524  O   PRO A 397      -3.701  34.691  63.824  1.00 10.00           O  
ATOM    525  CB  PRO A 397      -4.692  33.016  66.417  1.00 10.00           C  
ATOM    526  CG  PRO A 397      -5.711  32.116  65.816  1.00 10.00           C  
ATOM    527  CD  PRO A 397      -6.814  32.986  65.322  1.00 10.00           C  
ATOM    528  N   PRO A 398      -2.751  35.504  65.711  1.00 10.00           N  
ATOM    529  CA  PRO A 398      -1.538  35.972  65.039  1.00 10.00           C  
ATOM    530  C   PRO A 398      -0.753  34.831  64.355  1.00 10.00           C  
ATOM    531  O   PRO A 398       0.092  35.075  63.484  1.00 10.00           O  
ATOM    532  CB  PRO A 398      -0.725  36.542  66.191  1.00 10.00           C  
ATOM    533  CG  PRO A 398      -1.182  35.750  67.367  1.00 10.00           C  
ATOM    534  CD  PRO A 398      -2.633  35.608  67.174  1.00 10.00           C  
ATOM    535  N   PHE A 399      -1.064  33.596  64.737  1.00 10.00           N  
ATOM    536  CA  PHE A 399      -0.248  32.443  64.389  1.00 10.00           C  
ATOM    537  C   PHE A 399      -0.539  31.855  63.016  1.00 10.00           C  
ATOM    538  O   PHE A 399       0.091  30.875  62.606  1.00 10.00           O  
ATOM    539  CB  PHE A 399      -0.340  31.393  65.499  1.00 10.00           C  
ATOM    540  CG  PHE A 399      -0.065  31.951  66.859  1.00 10.00           C  
ATOM    541  CD1 PHE A 399       1.116  32.645  67.110  1.00 10.00           C  
ATOM    542  CD2 PHE A 399      -0.989  31.821  67.876  1.00 10.00           C  
ATOM    543  CE1 PHE A 399       1.373  33.201  68.360  1.00 10.00           C  
ATOM    544  CE2 PHE A 399      -0.739  32.366  69.148  1.00 10.00           C  
ATOM    545  CZ  PHE A 399       0.443  33.060  69.388  1.00 10.00           C  
ATOM    546  N   LEU A 400      -1.482  32.463  62.300  1.00 10.00           N  
ATOM    547  CA  LEU A 400      -1.742  32.096  60.915  1.00 10.00           C  
ATOM    548  C   LEU A 400      -1.361  33.262  60.051  1.00 10.00           C  
ATOM    549  O   LEU A 400      -1.655  34.404  60.373  1.00 10.00           O  
ATOM    550  CB  LEU A 400      -3.206  31.801  60.689  1.00 10.00           C  
ATOM    551  CG  LEU A 400      -3.859  31.053  61.828  1.00 10.00           C  
ATOM    552  CD1 LEU A 400      -5.372  30.942  61.600  1.00 10.00           C  
ATOM    553  CD2 LEU A 400      -3.174  29.704  61.973  1.00 10.00           C  
ATOM    554  N   THR A 401      -0.712  32.965  58.940  1.00 10.00           N  
ATOM    555  CA  THR A 401      -0.316  33.997  57.998  1.00 10.00           C  
ATOM    556  C   THR A 401      -1.453  34.948  57.722  1.00 10.00           C  
ATOM    557  O   THR A 401      -2.527  34.538  57.315  1.00 10.00           O  
ATOM    558  CB  THR A 401       0.166  33.392  56.670  1.00 10.00           C  
ATOM    559  OG1 THR A 401      -0.740  32.359  56.263  1.00 10.00           O  
ATOM    560  CG2 THR A 401       1.553  32.825  56.850  1.00 10.00           C  
ATOM    561  N   GLN A 402      -1.205  36.224  57.962  1.00 10.00           N  
ATOM    562  CA  GLN A 402      -2.155  37.260  57.616  1.00 10.00           C  
ATOM    563  C   GLN A 402      -2.392  37.348  56.115  1.00 10.00           C  
ATOM    564  O   GLN A 402      -1.464  37.262  55.320  1.00 10.00           O  
ATOM    565  CB  GLN A 402      -1.631  38.602  58.095  1.00 10.00           C  
ATOM    566  CG  GLN A 402      -1.903  38.893  59.542  1.00 10.00           C  
ATOM    567  CD  GLN A 402      -1.612  40.329  59.859  1.00 10.00           C  
ATOM    568  OE1 GLN A 402      -2.520  41.122  60.105  1.00 10.00           O  
ATOM    569  NE2 GLN A 402      -0.347  40.684  59.820  1.00 10.00           N  
ATOM    570  N   LEU A 403      -3.648  37.532  55.735  1.00 10.00           N  
ATOM    571  CA  LEU A 403      -4.001  37.893  54.369  1.00 10.00           C  
ATOM    572  C   LEU A 403      -4.145  39.402  54.260  1.00 10.00           C  
ATOM    573  O   LEU A 403      -4.845  40.035  55.063  1.00 10.00           O  
ATOM    574  CB  LEU A 403      -5.320  37.244  53.983  1.00 10.00           C  
ATOM    575  CG  LEU A 403      -5.903  37.606  52.624  1.00 10.00           C  
ATOM    576  CD1 LEU A 403      -4.957  37.280  51.479  1.00 10.00           C  
ATOM    577  CD2 LEU A 403      -7.213  36.856  52.470  1.00 10.00           C  
ATOM    578  N   HIS A 404      -3.482  39.990  53.275  1.00 10.00           N  
ATOM    579  CA  HIS A 404      -3.742  41.384  52.985  1.00 10.00           C  
ATOM    580  C   HIS A 404      -5.033  41.486  52.191  1.00 10.00           C  
ATOM    581  O   HIS A 404      -5.925  42.243  52.555  1.00 10.00           O  
ATOM    582  CB  HIS A 404      -2.610  42.030  52.203  1.00 10.00           C  
ATOM    583  CG  HIS A 404      -2.883  43.459  51.858  1.00 10.00           C  
ATOM    584  ND1 HIS A 404      -2.246  44.512  52.482  1.00 10.00           N  
ATOM    585  CD2 HIS A 404      -3.757  44.010  50.984  1.00 10.00           C  
ATOM    586  CE1 HIS A 404      -2.701  45.648  51.988  1.00 10.00           C  
ATOM    587  NE2 HIS A 404      -3.618  45.371  51.079  1.00 10.00           N  
ATOM    588  N   SER A 405      -5.130  40.700  51.117  1.00 10.00           N  
ATOM    589  CA  SER A 405      -6.287  40.735  50.221  1.00 10.00           C  
ATOM    590  C   SER A 405      -6.108  39.809  49.014  1.00 10.00           C  
ATOM    591  O   SER A 405      -4.998  39.326  48.748  1.00 10.00           O  
ATOM    592  CB  SER A 405      -6.500  42.165  49.737  1.00 10.00           C  
ATOM    593  OG  SER A 405      -5.257  42.740  49.364  1.00 10.00           O  
ATOM    594  N   CYS A 406      -7.210  39.567  48.295  1.00 10.00           N  
ATOM    595  CA  CYS A 406      -7.188  38.889  46.985  1.00 10.00           C  
ATOM    596  C   CYS A 406      -7.757  39.713  45.874  1.00 10.00           C  
ATOM    597  O   CYS A 406      -8.627  40.577  46.063  1.00 10.00           O  
ATOM    598  CB  CYS A 406      -8.082  37.671  46.970  1.00 10.00           C  
ATOM    599  SG  CYS A 406      -7.764  36.611  48.235  1.00 10.00           S  
ATOM    600  N   PHE A 407      -7.327  39.348  44.685  1.00 10.00           N  
ATOM    601  CA  PHE A 407      -7.925  39.861  43.493  1.00 10.00           C  
ATOM    602  C   PHE A 407      -7.456  38.939  42.396  1.00 10.00           C  
ATOM    603  O   PHE A 407      -6.417  38.291  42.515  1.00 10.00           O  
ATOM    604  CB  PHE A 407      -7.476  41.311  43.255  1.00 10.00           C  
ATOM    605  CG  PHE A 407      -6.000  41.461  42.993  1.00 10.00           C  
ATOM    606  CD1 PHE A 407      -5.512  41.464  41.694  1.00 10.00           C  
ATOM    607  CD2 PHE A 407      -5.105  41.584  44.041  1.00 10.00           C  
ATOM    608  CE1 PHE A 407      -4.164  41.592  41.435  1.00 10.00           C  
ATOM    609  CE2 PHE A 407      -3.731  41.709  43.799  1.00 10.00           C  
ATOM    610  CZ  PHE A 407      -3.260  41.716  42.494  1.00 10.00           C  
ATOM    611  N   GLN A 408      -8.228  38.863  41.334  1.00 10.00           N  
ATOM    612  CA  GLN A 408      -7.821  38.081  40.198  1.00 10.00           C  
ATOM    613  C   GLN A 408      -7.571  39.035  39.061  1.00 10.00           C  
ATOM    614  O   GLN A 408      -8.194  40.071  38.968  1.00 10.00           O  
ATOM    615  CB  GLN A 408      -8.943  37.106  39.802  1.00 10.00           C  
ATOM    616  CG  GLN A 408     -10.256  37.801  39.384  1.00 10.00           C  
ATOM    617  CD  GLN A 408     -11.463  36.888  39.473  1.00 10.00           C  
ATOM    618  OE1 GLN A 408     -11.619  35.957  38.681  1.00 10.00           O  
ATOM    619  NE2 GLN A 408     -12.337  37.161  40.438  1.00 10.00           N  
ATOM    620  N   THR A 409      -6.655  38.683  38.183  1.00 10.00           N  
ATOM    621  CA  THR A 409      -6.668  39.281  36.865  1.00 10.00           C  
ATOM    622  C   THR A 409      -7.405  38.313  35.925  1.00 10.00           C  
ATOM    623  O   THR A 409      -7.942  37.305  36.381  1.00 10.00           O  
ATOM    624  CB  THR A 409      -5.273  39.555  36.370  1.00 10.00           C  
ATOM    625  OG1 THR A 409      -5.386  40.184  35.095  1.00 10.00           O  
ATOM    626  CG2 THR A 409      -4.482  38.252  36.216  1.00 10.00           C  
ATOM    627  N   VAL A 410      -7.442  38.598  34.631  1.00 10.00           N  
ATOM    628  CA  VAL A 410      -8.227  37.753  33.731  1.00 10.00           C  
ATOM    629  C   VAL A 410      -7.780  36.308  33.741  1.00 10.00           C  
ATOM    630  O   VAL A 410      -8.610  35.401  33.569  1.00 10.00           O  
ATOM    631  CB  VAL A 410      -8.148  38.193  32.253  1.00 10.00           C  
ATOM    632  CG1 VAL A 410      -8.961  39.439  32.014  1.00 10.00           C  
ATOM    633  CG2 VAL A 410      -6.697  38.354  31.806  1.00 10.00           C  
ATOM    634  N   ASP A 411      -6.474  36.094  33.902  1.00 10.00           N  
ATOM    635  CA  ASP A 411      -5.908  34.759  33.747  1.00 10.00           C  
ATOM    636  C   ASP A 411      -5.198  34.231  34.999  1.00 10.00           C  
ATOM    637  O   ASP A 411      -4.670  33.115  35.005  1.00 10.00           O  
ATOM    638  CB  ASP A 411      -4.993  34.688  32.509  1.00 10.00           C  
ATOM    639  CG  ASP A 411      -3.876  35.738  32.520  1.00 10.00           C  
ATOM    640  OD1 ASP A 411      -3.771  36.508  33.504  1.00 10.00           O  
ATOM    641  OD2 ASP A 411      -3.098  35.793  31.534  1.00 10.00           O  
ATOM    642  N   ARG A 412      -5.214  35.022  36.065  1.00 10.00           N  
ATOM    643  CA  ARG A 412      -4.423  34.701  37.239  1.00 10.00           C  
ATOM    644  C   ARG A 412      -5.087  35.107  38.528  1.00 10.00           C  
ATOM    645  O   ARG A 412      -5.910  36.023  38.548  1.00 10.00           O  
ATOM    646  CB  ARG A 412      -3.083  35.405  37.149  1.00 10.00           C  
ATOM    647  CG  ARG A 412      -2.180  34.835  36.091  1.00 10.00           C  
ATOM    648  CD  ARG A 412      -1.229  35.897  35.549  1.00 10.00           C  
ATOM    649  NE  ARG A 412       0.137  35.398  35.558  1.00 10.00           N  
ATOM    650  CZ  ARG A 412       0.666  34.619  34.620  1.00 10.00           C  
ATOM    651  NH1 ARG A 412      -0.036  34.249  33.562  1.00 10.00           N  
ATOM    652  NH2 ARG A 412       1.915  34.220  34.738  1.00 10.00           N  
ATOM    653  N   LEU A 413      -4.716  34.422  39.605  1.00 10.00           N  
ATOM    654  CA  LEU A 413      -5.175  34.780  40.941  1.00 10.00           C  
ATOM    655  C   LEU A 413      -4.007  35.219  41.782  1.00 10.00           C  
ATOM    656  O   LEU A 413      -2.928  34.635  41.696  1.00 10.00           O  
ATOM    657  CB  LEU A 413      -5.803  33.578  41.611  1.00 10.00           C  
ATOM    658  CG  LEU A 413      -6.782  32.802  40.749  1.00 10.00           C  
ATOM    659  CD1 LEU A 413      -6.930  31.450  41.348  1.00 10.00           C  
ATOM    660  CD2 LEU A 413      -8.129  33.505  40.688  1.00 10.00           C  
ATOM    661  N   TYR A 414      -4.212  36.234  42.611  1.00 10.00           N  
ATOM    662  CA  TYR A 414      -3.146  36.692  43.488  1.00 10.00           C  
ATOM    663  C   TYR A 414      -3.621  36.751  44.917  1.00 10.00           C  
ATOM    664  O   TYR A 414      -4.642  37.379  45.221  1.00 10.00           O  
ATOM    665  CB  TYR A 414      -2.606  38.066  43.060  1.00 10.00           C  
ATOM    666  CG  TYR A 414      -2.255  38.177  41.596  1.00 10.00           C  
ATOM    667  CD1 TYR A 414      -0.968  37.905  41.131  1.00 10.00           C  
ATOM    668  CD2 TYR A 414      -3.216  38.547  40.669  1.00 10.00           C  
ATOM    669  CE1 TYR A 414      -0.650  38.005  39.760  1.00 10.00           C  
ATOM    670  CE2 TYR A 414      -2.911  38.654  39.299  1.00 10.00           C  
ATOM    671  CZ  TYR A 414      -1.628  38.386  38.846  1.00 10.00           C  
ATOM    672  OH  TYR A 414      -1.361  38.509  37.483  1.00 10.00           O  
ATOM    673  N   PHE A 415      -2.876  36.096  45.795  1.00 10.00           N  
ATOM    674  CA  PHE A 415      -3.107  36.206  47.227  1.00 10.00           C  
ATOM    675  C   PHE A 415      -2.049  37.111  47.774  1.00 10.00           C  
ATOM    676  O   PHE A 415      -0.865  36.832  47.596  1.00 10.00           O  
ATOM    677  CB  PHE A 415      -2.961  34.853  47.899  1.00 10.00           C  
ATOM    678  CG  PHE A 415      -4.002  33.883  47.494  1.00 10.00           C  
ATOM    679  CD1 PHE A 415      -3.963  33.292  46.231  1.00 10.00           C  
ATOM    680  CD2 PHE A 415      -5.042  33.569  48.345  1.00 10.00           C  
ATOM    681  CE1 PHE A 415      -4.937  32.382  45.831  1.00 10.00           C  
ATOM    682  CE2 PHE A 415      -6.022  32.661  47.945  1.00 10.00           C  
ATOM    683  CZ  PHE A 415      -5.965  32.066  46.688  1.00 10.00           C  
ATOM    684  N   VAL A 416      -2.438  38.192  48.435  1.00 10.00           N  
ATOM    685  CA  VAL A 416      -1.406  39.086  48.944  1.00 10.00           C  
ATOM    686  C   VAL A 416      -1.189  38.869  50.443  1.00 10.00           C  
ATOM    687  O   VAL A 416      -2.089  39.066  51.267  1.00 10.00           O  
ATOM    688  CB  VAL A 416      -1.640  40.553  48.557  1.00 10.00           C  
ATOM    689  CG1 VAL A 416      -0.367  41.311  48.749  1.00 10.00           C  
ATOM    690  CG2 VAL A 416      -2.016  40.645  47.099  1.00 10.00           C  
ATOM    691  N   MET A 417       0.011  38.416  50.785  1.00 10.00           N  
ATOM    692  CA  MET A 417       0.230  37.908  52.116  1.00 10.00           C  
ATOM    693  C   MET A 417       1.092  38.833  52.910  1.00 10.00           C  
ATOM    694  O   MET A 417       1.964  39.514  52.370  1.00 10.00           O  
ATOM    695  CB  MET A 417       0.901  36.543  52.045  1.00 10.00           C  
ATOM    696  CG  MET A 417       0.143  35.560  51.196  1.00 10.00           C  
ATOM    697  SD  MET A 417      -1.589  35.505  51.688  1.00 10.00           S  
ATOM    698  CE  MET A 417      -1.504  34.762  53.316  1.00 10.00           C  
ATOM    699  N   GLU A 418       0.861  38.853  54.211  1.00 10.00           N  
ATOM    700  CA  GLU A 418       1.831  39.456  55.079  1.00 10.00           C  
ATOM    701  C   GLU A 418       3.112  38.697  54.823  1.00 10.00           C  
ATOM    702  O   GLU A 418       3.101  37.479  54.701  1.00 10.00           O  
ATOM    703  CB  GLU A 418       1.402  39.308  56.527  1.00 10.00           C  
ATOM    704  CG  GLU A 418       1.495  37.919  57.069  1.00 10.00           C  
ATOM    705  CD  GLU A 418       1.525  37.919  58.583  1.00 10.00           C  
ATOM    706  OE1 GLU A 418       1.857  38.971  59.176  1.00 10.00           O  
ATOM    707  OE2 GLU A 418       1.217  36.869  59.181  1.00 10.00           O  
ATOM    708  N   TYR A 419       4.217  39.401  54.694  1.00 10.00           N  
ATOM    709  CA  TYR A 419       5.477  38.719  54.436  1.00 10.00           C  
ATOM    710  C   TYR A 419       6.154  38.223  55.735  1.00 10.00           C  
ATOM    711  O   TYR A 419       6.241  38.944  56.718  1.00 10.00           O  
ATOM    712  CB  TYR A 419       6.397  39.596  53.600  1.00 10.00           C  
ATOM    713  CG  TYR A 419       7.798  39.082  53.529  1.00 10.00           C  
ATOM    714  CD1 TYR A 419       8.047  37.735  53.304  1.00 10.00           C  
ATOM    715  CD2 TYR A 419       8.877  39.937  53.683  1.00 10.00           C  
ATOM    716  CE1 TYR A 419       9.318  37.253  53.239  1.00 10.00           C  
ATOM    717  CE2 TYR A 419      10.160  39.463  53.610  1.00 10.00           C  
ATOM    718  CZ  TYR A 419      10.377  38.116  53.394  1.00 10.00           C  
ATOM    719  OH  TYR A 419      11.663  37.628  53.317  1.00 10.00           O  
ATOM    720  N   VAL A 420       6.601  36.970  55.728  1.00 10.00           N  
ATOM    721  CA  VAL A 420       7.040  36.303  56.943  1.00 10.00           C  
ATOM    722  C   VAL A 420       8.499  35.946  56.837  1.00 10.00           C  
ATOM    723  O   VAL A 420       8.995  35.685  55.749  1.00 10.00           O  
ATOM    724  CB  VAL A 420       6.262  35.035  57.176  1.00 10.00           C  
ATOM    725  CG1 VAL A 420       6.717  34.404  58.449  1.00 10.00           C  
ATOM    726  CG2 VAL A 420       4.741  35.318  57.190  1.00 10.00           C  
ATOM    727  N   ASN A 421       9.174  35.881  57.975  1.00 10.00           N  
ATOM    728  CA  ASN A 421      10.590  36.230  58.001  1.00 10.00           C  
ATOM    729  C   ASN A 421      11.602  35.311  58.695  1.00 10.00           C  
ATOM    730  O   ASN A 421      12.787  35.383  58.386  1.00 10.00           O  
ATOM    731  CB  ASN A 421      10.712  37.619  58.626  1.00 10.00           C  
ATOM    732  CG  ASN A 421      11.477  38.564  57.756  1.00 10.00           C  
ATOM    733  OD1 ASN A 421      12.432  38.174  57.076  1.00 10.00           O  
ATOM    734  ND2 ASN A 421      11.054  39.817  57.749  1.00 10.00           N  
ATOM    735  N   GLY A 422      11.154  34.485  59.641  1.00 10.00           N  
ATOM    736  CA  GLY A 422      12.066  33.681  60.445  1.00 10.00           C  
ATOM    737  C   GLY A 422      12.664  32.462  59.761  1.00 10.00           C  
ATOM    738  O   GLY A 422      13.577  31.856  60.292  1.00 10.00           O  
ATOM    739  N   GLY A 423      12.178  32.079  58.586  1.00 10.00           N  
ATOM    740  CA  GLY A 423      12.589  30.795  58.020  1.00 10.00           C  
ATOM    741  C   GLY A 423      11.724  29.687  58.600  1.00 10.00           C  
ATOM    742  O   GLY A 423      10.954  29.915  59.533  1.00 10.00           O  
ATOM    743  N   ASP A 424      11.807  28.480  58.060  1.00 10.00           N  
ATOM    744  CA  ASP A 424      10.889  27.447  58.550  1.00 10.00           C  
ATOM    745  C   ASP A 424      11.411  26.618  59.716  1.00 10.00           C  
ATOM    746  O   ASP A 424      12.616  26.505  59.932  1.00 10.00           O  
ATOM    747  CB  ASP A 424      10.334  26.541  57.431  1.00 10.00           C  
ATOM    748  CG  ASP A 424      11.203  26.527  56.188  1.00 10.00           C  
ATOM    749  OD1 ASP A 424      12.080  25.634  56.079  1.00 10.00           O  
ATOM    750  OD2 ASP A 424      10.988  27.397  55.307  1.00 10.00           O  
ATOM    751  N   LEU A 425      10.481  26.049  60.474  1.00 10.00           N  
ATOM    752  CA  LEU A 425      10.843  25.125  61.539  1.00 10.00           C  
ATOM    753  C   LEU A 425      11.838  24.111  61.005  1.00 10.00           C  
ATOM    754  O   LEU A 425      12.924  23.920  61.547  1.00 10.00           O  
ATOM    755  CB  LEU A 425       9.605  24.406  62.056  1.00 10.00           C  
ATOM    756  CG  LEU A 425       8.683  25.167  63.008  1.00 10.00           C  
ATOM    757  CD1 LEU A 425       7.903  24.140  63.832  1.00 10.00           C  
ATOM    758  CD2 LEU A 425       9.483  26.054  63.930  1.00 10.00           C  
ATOM    759  N   MET A 426      11.456  23.473  59.911  1.00 10.00           N  
ATOM    760  CA  MET A 426      12.307  22.500  59.256  1.00 10.00           C  
ATOM    761  C   MET A 426      13.758  22.986  59.268  1.00 10.00           C  
ATOM    762  O   MET A 426      14.655  22.310  59.771  1.00 10.00           O  
ATOM    763  CB  MET A 426      11.798  22.311  57.838  1.00 10.00           C  
ATOM    764  CG  MET A 426      12.588  21.346  57.011  1.00 10.00           C  
ATOM    765  SD  MET A 426      12.627  19.696  57.679  1.00 10.00           S  
ATOM    766  CE  MET A 426      13.152  18.804  56.222  1.00 10.00           C  
ATOM    767  N   TYR A 427      13.971  24.180  58.734  1.00 10.00           N  
ATOM    768  CA  TYR A 427      15.285  24.801  58.715  1.00 10.00           C  
ATOM    769  C   TYR A 427      15.876  24.886  60.113  1.00 10.00           C  
ATOM    770  O   TYR A 427      17.025  24.495  60.345  1.00 10.00           O  
ATOM    771  CB  TYR A 427      15.180  26.211  58.125  1.00 10.00           C  
ATOM    772  CG  TYR A 427      16.436  27.010  58.283  1.00 10.00           C  
ATOM    773  CD1 TYR A 427      17.442  26.929  57.331  1.00 10.00           C  
ATOM    774  CD2 TYR A 427      16.635  27.832  59.394  1.00 10.00           C  
ATOM    775  CE1 TYR A 427      18.612  27.649  57.458  1.00 10.00           C  
ATOM    776  CE2 TYR A 427      17.810  28.553  59.534  1.00 10.00           C  
ATOM    777  CZ  TYR A 427      18.796  28.454  58.549  1.00 10.00           C  
ATOM    778  OH  TYR A 427      19.967  29.170  58.641  1.00 10.00           O  
ATOM    779  N   HIS A 428      15.086  25.413  61.041  1.00 10.00           N  
ATOM    780  CA  HIS A 428      15.590  25.739  62.367  1.00 10.00           C  
ATOM    781  C   HIS A 428      15.891  24.519  63.215  1.00 10.00           C  
ATOM    782  O   HIS A 428      16.746  24.568  64.091  1.00 10.00           O  
ATOM    783  CB  HIS A 428      14.607  26.650  63.089  1.00 10.00           C  
ATOM    784  CG  HIS A 428      14.684  28.077  62.648  1.00 10.00           C  
ATOM    785  ND1 HIS A 428      15.885  28.742  62.484  1.00 10.00           N  
ATOM    786  CD2 HIS A 428      13.712  28.970  62.345  1.00 10.00           C  
ATOM    787  CE1 HIS A 428      15.645  29.980  62.097  1.00 10.00           C  
ATOM    788  NE2 HIS A 428      14.335  30.143  62.003  1.00 10.00           N  
ATOM    789  N   ILE A 429      15.177  23.432  62.959  1.00 10.00           N  
ATOM    790  CA  ILE A 429      15.428  22.177  63.642  1.00 10.00           C  
ATOM    791  C   ILE A 429      16.697  21.557  63.093  1.00 10.00           C  
ATOM    792  O   ILE A 429      17.482  20.945  63.827  1.00 10.00           O  
ATOM    793  CB  ILE A 429      14.294  21.186  63.427  1.00 10.00           C  
ATOM    794  CG1 ILE A 429      13.035  21.679  64.108  1.00 10.00           C  
ATOM    795  CG2 ILE A 429      14.659  19.833  64.003  1.00 10.00           C  
ATOM    796  CD1 ILE A 429      11.858  20.767  63.891  1.00 10.00           C  
ATOM    797  N   GLN A 430      16.903  21.702  61.790  1.00 10.00           N  
ATOM    798  CA  GLN A 430      18.182  21.294  61.220  1.00 10.00           C  
ATOM    799  C   GLN A 430      19.367  22.034  61.865  1.00 10.00           C  
ATOM    800  O   GLN A 430      20.434  21.453  62.002  1.00 10.00           O  
ATOM    801  CB  GLN A 430      18.183  21.454  59.704  1.00 10.00           C  
ATOM    802  CG  GLN A 430      17.284  20.468  59.014  1.00 10.00           C  
ATOM    803  CD  GLN A 430      17.266  20.681  57.523  1.00 10.00           C  
ATOM    804  OE1 GLN A 430      17.505  19.753  56.753  1.00 10.00           O  
ATOM    805  NE2 GLN A 430      16.993  21.914  57.102  1.00 10.00           N  
ATOM    806  N   GLN A 431      19.157  23.294  62.269  1.00 10.00           N  
ATOM    807  CA  GLN A 431      20.153  24.086  63.023  1.00 10.00           C  
ATOM    808  C   GLN A 431      20.635  23.451  64.323  1.00 10.00           C  
ATOM    809  O   GLN A 431      21.798  23.568  64.668  1.00 10.00           O  
ATOM    810  CB  GLN A 431      19.629  25.492  63.363  1.00 10.00           C  
ATOM    811  CG  GLN A 431      19.469  26.440  62.181  1.00 10.00           C  
ATOM    812  CD  GLN A 431      20.606  26.321  61.200  1.00 10.00           C  
ATOM    813  OE1 GLN A 431      20.426  25.803  60.095  1.00 10.00           O  
ATOM    814  NE2 GLN A 431      21.789  26.779  61.599  1.00 10.00           N  
ATOM    815  N   VAL A 432      19.755  22.790  65.058  1.00 10.00           N  
ATOM    816  CA  VAL A 432      20.135  22.275  66.365  1.00 10.00           C  
ATOM    817  C   VAL A 432      19.910  20.781  66.557  1.00 10.00           C  
ATOM    818  O   VAL A 432      20.015  20.285  67.686  1.00 10.00           O  
ATOM    819  CB  VAL A 432      19.414  23.039  67.504  1.00 10.00           C  
ATOM    820  CG1 VAL A 432      20.051  24.389  67.712  1.00 10.00           C  
ATOM    821  CG2 VAL A 432      17.912  23.188  67.217  1.00 10.00           C  
ATOM    822  N   GLY A 433      19.615  20.070  65.466  1.00 10.00           N  
ATOM    823  CA  GLY A 433      19.261  18.640  65.512  1.00 10.00           C  
ATOM    824  C   GLY A 433      17.857  18.432  66.068  1.00 10.00           C  
ATOM    825  O   GLY A 433      17.036  17.702  65.496  1.00 10.00           O  
ATOM    826  N   LYS A 434      17.588  19.086  67.197  1.00 10.00           N  
ATOM    827  CA  LYS A 434      16.287  19.042  67.819  1.00 10.00           C  
ATOM    828  C   LYS A 434      16.128  20.150  68.835  1.00 10.00           C  
ATOM    829  O   LYS A 434      17.097  20.628  69.427  1.00 10.00           O  
ATOM    830  CB  LYS A 434      16.037  17.687  68.481  1.00 10.00           C  
ATOM    831  CG  LYS A 434      16.829  17.434  69.733  1.00 10.00           C  
ATOM    832  CD  LYS A 434      17.173  15.958  69.798  1.00 10.00           C  
ATOM    833  CE  LYS A 434      17.834  15.595  71.103  1.00 10.00           C  
ATOM    834  NZ  LYS A 434      18.850  14.523  70.910  1.00 10.00           N  
ATOM    835  N   PHE A 435      14.884  20.561  69.027  1.00 10.00           N  
ATOM    836  CA  PHE A 435      14.570  21.557  70.010  1.00 10.00           C  
ATOM    837  C   PHE A 435      14.652  20.988  71.417  1.00 10.00           C  
ATOM    838  O   PHE A 435      14.288  19.838  71.664  1.00 10.00           O  
ATOM    839  CB  PHE A 435      13.183  22.129  69.748  1.00 10.00           C  
ATOM    840  CG  PHE A 435      13.091  22.905  68.471  1.00 10.00           C  
ATOM    841  CD1 PHE A 435      14.133  23.710  68.066  1.00 10.00           C  
ATOM    842  CD2 PHE A 435      11.953  22.841  67.680  1.00 10.00           C  
ATOM    843  CE1 PHE A 435      14.049  24.426  66.890  1.00 10.00           C  
ATOM    844  CE2 PHE A 435      11.868  23.557  66.508  1.00 10.00           C  
ATOM    845  CZ  PHE A 435      12.922  24.344  66.111  1.00 10.00           C  
ATOM    846  N   LYS A 436      15.169  21.812  72.320  1.00 10.00           N  
ATOM    847  CA  LYS A 436      15.080  21.584  73.737  1.00 10.00           C  
ATOM    848  C   LYS A 436      13.598  21.609  74.080  1.00 10.00           C  
ATOM    849  O   LYS A 436      12.837  22.408  73.523  1.00 10.00           O  
ATOM    850  CB  LYS A 436      15.827  22.697  74.468  1.00 10.00           C  
ATOM    851  CG  LYS A 436      17.240  22.325  74.924  1.00 10.00           C  
ATOM    852  CD  LYS A 436      17.149  21.367  76.108  1.00 10.00           C  
ATOM    853  CE  LYS A 436      18.235  21.607  77.168  1.00 10.00           C  
ATOM    854  NZ  LYS A 436      19.284  20.535  77.237  1.00 10.00           N  
ATOM    855  N   GLU A 437      13.185  20.731  74.987  1.00 10.00           N  
ATOM    856  CA  GLU A 437      11.765  20.568  75.331  1.00 10.00           C  
ATOM    857  C   GLU A 437      10.973  21.858  75.651  1.00 10.00           C  
ATOM    858  O   GLU A 437       9.820  21.992  75.223  1.00 10.00           O  
ATOM    859  CB  GLU A 437      11.590  19.529  76.450  1.00 10.00           C  
ATOM    860  CG  GLU A 437      10.231  19.570  77.131  1.00 10.00           C  
ATOM    861  CD  GLU A 437       9.829  18.229  77.725  1.00 10.00           C  
ATOM    862  OE1 GLU A 437      10.598  17.238  77.557  1.00 10.00           O  
ATOM    863  OE2 GLU A 437       8.740  18.179  78.352  1.00 10.00           O  
ATOM    864  N   PRO A 438      11.568  22.806  76.401  1.00 10.00           N  
ATOM    865  CA  PRO A 438      10.766  24.011  76.680  1.00 10.00           C  
ATOM    866  C   PRO A 438      10.463  24.809  75.405  1.00 10.00           C  
ATOM    867  O   PRO A 438       9.404  25.426  75.274  1.00 10.00           O  
ATOM    868  CB  PRO A 438      11.657  24.810  77.643  1.00 10.00           C  
ATOM    869  CG  PRO A 438      12.573  23.784  78.244  1.00 10.00           C  
ATOM    870  CD  PRO A 438      12.848  22.820  77.128  1.00 10.00           C  
ATOM    871  N   GLN A 439      11.396  24.762  74.465  1.00 10.00           N  
ATOM    872  CA  GLN A 439      11.220  25.393  73.165  1.00 10.00           C  
ATOM    873  C   GLN A 439      10.161  24.671  72.332  1.00 10.00           C  
ATOM    874  O   GLN A 439       9.279  25.292  71.764  1.00 10.00           O  
ATOM    875  CB  GLN A 439      12.552  25.381  72.427  1.00 10.00           C  
ATOM    876  CG  GLN A 439      12.528  26.063  71.080  1.00 10.00           C  
ATOM    877  CD  GLN A 439      13.906  26.110  70.470  1.00 10.00           C  
ATOM    878  OE1 GLN A 439      14.188  26.942  69.611  1.00 10.00           O  
ATOM    879  NE2 GLN A 439      14.785  25.224  70.929  1.00 10.00           N  
ATOM    880  N   ALA A 440      10.282  23.351  72.255  1.00 10.00           N  
ATOM    881  CA  ALA A 440       9.290  22.527  71.597  1.00 10.00           C  
ATOM    882  C   ALA A 440       7.898  22.823  72.162  1.00 10.00           C  
ATOM    883  O   ALA A 440       6.964  23.121  71.408  1.00 10.00           O  
ATOM    884  CB  ALA A 440       9.644  21.043  71.743  1.00 10.00           C  
ATOM    885  N   VAL A 441       7.774  22.741  73.484  1.00 10.00           N  
ATOM    886  CA  VAL A 441       6.548  23.100  74.191  1.00 10.00           C  
ATOM    887  C   VAL A 441       5.984  24.447  73.733  1.00 10.00           C  
ATOM    888  O   VAL A 441       4.771  24.627  73.622  1.00 10.00           O  
ATOM    889  CB  VAL A 441       6.811  23.221  75.708  1.00 10.00           C  
ATOM    890  CG1 VAL A 441       5.583  23.808  76.414  1.00 10.00           C  
ATOM    891  CG2 VAL A 441       7.224  21.880  76.297  1.00 10.00           C  
ATOM    892  N   PHE A 442       6.881  25.401  73.500  1.00 10.00           N  
ATOM    893  CA  PHE A 442       6.485  26.747  73.133  1.00 10.00           C  
ATOM    894  C   PHE A 442       5.871  26.711  71.738  1.00 10.00           C  
ATOM    895  O   PHE A 442       4.746  27.165  71.517  1.00 10.00           O  
ATOM    896  CB  PHE A 442       7.692  27.698  73.203  1.00 10.00           C  
ATOM    897  CG  PHE A 442       7.439  29.030  72.571  1.00 10.00           C  
ATOM    898  CD1 PHE A 442       6.875  30.062  73.300  1.00 10.00           C  
ATOM    899  CD2 PHE A 442       7.736  29.244  71.229  1.00 10.00           C  
ATOM    900  CE1 PHE A 442       6.620  31.296  72.705  1.00 10.00           C  
ATOM    901  CE2 PHE A 442       7.494  30.473  70.622  1.00 10.00           C  
ATOM    902  CZ  PHE A 442       6.933  31.505  71.361  1.00 10.00           C  
ATOM    903  N   TYR A 443       6.610  26.141  70.798  1.00 10.00           N  
ATOM    904  CA  TYR A 443       6.129  26.036  69.433  1.00 10.00           C  
ATOM    905  C   TYR A 443       4.831  25.250  69.397  1.00 10.00           C  
ATOM    906  O   TYR A 443       3.837  25.732  68.869  1.00 10.00           O  
ATOM    907  CB  TYR A 443       7.207  25.468  68.494  1.00 10.00           C  
ATOM    908  CG  TYR A 443       8.398  26.389  68.365  1.00 10.00           C  
ATOM    909  CD1 TYR A 443       8.231  27.766  68.428  1.00 10.00           C  
ATOM    910  CD2 TYR A 443       9.675  25.901  68.164  1.00 10.00           C  
ATOM    911  CE1 TYR A 443       9.294  28.630  68.307  1.00 10.00           C  
ATOM    912  CE2 TYR A 443      10.763  26.769  68.043  1.00 10.00           C  
ATOM    913  CZ  TYR A 443      10.562  28.129  68.120  1.00 10.00           C  
ATOM    914  OH  TYR A 443      11.610  29.022  68.018  1.00 10.00           O  
ATOM    915  N   ALA A 444       4.814  24.066  69.996  1.00 10.00           N  
ATOM    916  CA  ALA A 444       3.598  23.251  69.970  1.00 10.00           C  
ATOM    917  C   ALA A 444       2.368  24.043  70.431  1.00 10.00           C  
ATOM    918  O   ALA A 444       1.306  24.034  69.772  1.00 10.00           O  
ATOM    919  CB  ALA A 444       3.780  22.030  70.818  1.00 10.00           C  
ATOM    920  N   ALA A 445       2.538  24.735  71.560  1.00 10.00           N  
ATOM    921  CA  ALA A 445       1.507  25.583  72.147  1.00 10.00           C  
ATOM    922  C   ALA A 445       1.010  26.636  71.171  1.00 10.00           C  
ATOM    923  O   ALA A 445      -0.203  26.806  70.987  1.00 10.00           O  
ATOM    924  CB  ALA A 445       2.028  26.239  73.392  1.00 10.00           C  
ATOM    925  N   GLU A 446       1.934  27.345  70.531  1.00 10.00           N  
ATOM    926  CA  GLU A 446       1.508  28.373  69.589  1.00 10.00           C  
ATOM    927  C   GLU A 446       0.758  27.779  68.411  1.00 10.00           C  
ATOM    928  O   GLU A 446      -0.331  28.250  68.075  1.00 10.00           O  
ATOM    929  CB  GLU A 446       2.662  29.251  69.158  1.00 10.00           C  
ATOM    930  CG  GLU A 446       3.119  30.141  70.282  1.00 10.00           C  
ATOM    931  CD  GLU A 446       3.880  31.345  69.800  1.00 10.00           C  
ATOM    932  OE1 GLU A 446       4.238  31.400  68.609  1.00 10.00           O  
ATOM    933  OE2 GLU A 446       4.131  32.244  70.618  1.00 10.00           O  
ATOM    934  N   ILE A 447       1.291  26.706  67.833  1.00 10.00           N  
ATOM    935  CA  ILE A 447       0.597  26.013  66.738  1.00 10.00           C  
ATOM    936  C   ILE A 447      -0.802  25.538  67.130  1.00 10.00           C  
ATOM    937  O   ILE A 447      -1.744  25.636  66.338  1.00 10.00           O  
ATOM    938  CB  ILE A 447       1.403  24.802  66.196  1.00 10.00           C  
ATOM    939  CG1 ILE A 447       2.845  25.219  65.851  1.00 10.00           C  
ATOM    940  CG2 ILE A 447       0.685  24.191  65.000  1.00 10.00           C  
ATOM    941  CD1 ILE A 447       3.813  24.063  65.619  1.00 10.00           C  
ATOM    942  N   SER A 448      -0.938  25.017  68.346  1.00 10.00           N  
ATOM    943  CA  SER A 448      -2.220  24.483  68.753  1.00 10.00           C  
ATOM    944  C   SER A 448      -3.271  25.574  68.699  1.00 10.00           C  
ATOM    945  O   SER A 448      -4.436  25.297  68.392  1.00 10.00           O  
ATOM    946  CB  SER A 448      -2.161  23.888  70.152  1.00 10.00           C  
ATOM    947  OG  SER A 448      -2.264  24.919  71.114  1.00 10.00           O  
ATOM    948  N   ILE A 449      -2.878  26.817  68.980  1.00 10.00           N  
ATOM    949  CA  ILE A 449      -3.863  27.897  68.913  1.00 10.00           C  
ATOM    950  C   ILE A 449      -4.430  27.994  67.496  1.00 10.00           C  
ATOM    951  O   ILE A 449      -5.633  28.230  67.303  1.00 10.00           O  
ATOM    952  CB  ILE A 449      -3.325  29.262  69.424  1.00 10.00           C  
ATOM    953  CG1 ILE A 449      -3.655  29.448  70.910  1.00 10.00           C  
ATOM    954  CG2 ILE A 449      -3.984  30.416  68.679  1.00 10.00           C  
ATOM    955  CD1 ILE A 449      -3.341  28.257  71.793  1.00 10.00           C  
ATOM    956  N   GLY A 450      -3.562  27.782  66.510  1.00 10.00           N  
ATOM    957  CA  GLY A 450      -4.000  27.692  65.130  1.00 10.00           C  
ATOM    958  C   GLY A 450      -5.028  26.587  64.984  1.00 10.00           C  
ATOM    959  O   GLY A 450      -6.121  26.776  64.423  1.00 10.00           O  
ATOM    960  N   LEU A 451      -4.709  25.415  65.497  1.00 10.00           N  
ATOM    961  CA  LEU A 451      -5.609  24.298  65.253  1.00 10.00           C  
ATOM    962  C   LEU A 451      -6.940  24.503  65.958  1.00 10.00           C  
ATOM    963  O   LEU A 451      -7.997  24.104  65.452  1.00 10.00           O  
ATOM    964  CB  LEU A 451      -4.950  22.985  65.652  1.00 10.00           C  
ATOM    965  CG  LEU A 451      -3.735  22.683  64.786  1.00 10.00           C  
ATOM    966  CD1 LEU A 451      -3.122  21.364  65.181  1.00 10.00           C  
ATOM    967  CD2 LEU A 451      -4.139  22.703  63.327  1.00 10.00           C  
ATOM    968  N   PHE A 452      -6.882  25.145  67.119  1.00 10.00           N  
ATOM    969  CA  PHE A 452      -8.081  25.401  67.918  1.00 10.00           C  
ATOM    970  C   PHE A 452      -9.045  26.298  67.178  1.00 10.00           C  
ATOM    971  O   PHE A 452     -10.268  26.083  67.159  1.00 10.00           O  
ATOM    972  CB  PHE A 452      -7.701  26.090  69.225  1.00 10.00           C  
ATOM    973  CG  PHE A 452      -6.898  25.242  70.129  1.00 10.00           C  
ATOM    974  CD1 PHE A 452      -7.080  23.869  70.147  1.00 10.00           C  
ATOM    975  CD2 PHE A 452      -5.967  25.809  70.980  1.00 10.00           C  
ATOM    976  CE1 PHE A 452      -6.340  23.073  71.006  1.00 10.00           C  
ATOM    977  CE2 PHE A 452      -5.224  25.027  71.854  1.00 10.00           C  
ATOM    978  CZ  PHE A 452      -5.401  23.661  71.868  1.00 10.00           C  
ATOM    979  N   PHE A 453      -8.467  27.330  66.595  1.00 10.00           N  
ATOM    980  CA  PHE A 453      -9.251  28.341  65.964  1.00 10.00           C  
ATOM    981  C   PHE A 453      -9.989  27.696  64.812  1.00 10.00           C  
ATOM    982  O   PHE A 453     -11.223  27.817  64.685  1.00 10.00           O  
ATOM    983  CB  PHE A 453      -8.348  29.471  65.476  1.00 10.00           C  
ATOM    984  CG  PHE A 453      -9.046  30.446  64.601  1.00 10.00           C  
ATOM    985  CD1 PHE A 453     -10.090  31.207  65.091  1.00 10.00           C  
ATOM    986  CD2 PHE A 453      -8.674  30.599  63.282  1.00 10.00           C  
ATOM    987  CE1 PHE A 453     -10.744  32.118  64.281  1.00 10.00           C  
ATOM    988  CE2 PHE A 453      -9.323  31.506  62.462  1.00 10.00           C  
ATOM    989  CZ  PHE A 453     -10.364  32.265  62.965  1.00 10.00           C  
ATOM    990  N   LEU A 454      -9.222  26.982  63.997  1.00 10.00           N  
ATOM    991  CA  LEU A 454      -9.746  26.381  62.788  1.00 10.00           C  
ATOM    992  C   LEU A 454     -10.765  25.308  63.068  1.00 10.00           C  
ATOM    993  O   LEU A 454     -11.682  25.125  62.292  1.00 10.00           O  
ATOM    994  CB  LEU A 454      -8.618  25.779  61.969  1.00 10.00           C  
ATOM    995  CG  LEU A 454      -7.761  26.744  61.159  1.00 10.00           C  
ATOM    996  CD1 LEU A 454      -6.574  25.979  60.606  1.00 10.00           C  
ATOM    997  CD2 LEU A 454      -8.546  27.386  60.030  1.00 10.00           C  
ATOM    998  N   HIS A 455     -10.596  24.573  64.157  1.00 10.00           N  
ATOM    999  CA  HIS A 455     -11.520  23.487  64.442  1.00 10.00           C  
ATOM   1000  C   HIS A 455     -12.846  23.997  64.959  1.00 10.00           C  
ATOM   1001  O   HIS A 455     -13.898  23.507  64.532  1.00 10.00           O  
ATOM   1002  CB  HIS A 455     -10.915  22.488  65.407  1.00 10.00           C  
ATOM   1003  CG  HIS A 455      -9.813  21.690  64.806  1.00 10.00           C  
ATOM   1004  ND1 HIS A 455      -8.946  20.931  65.559  1.00 10.00           N  
ATOM   1005  CD2 HIS A 455      -9.417  21.555  63.517  1.00 10.00           C  
ATOM   1006  CE1 HIS A 455      -8.067  20.353  64.757  1.00 10.00           C  
ATOM   1007  NE2 HIS A 455      -8.330  20.716  63.513  1.00 10.00           N  
ATOM   1008  N   LYS A 456     -12.795  24.986  65.861  1.00 10.00           N  
ATOM   1009  CA  LYS A 456     -14.008  25.657  66.341  1.00 10.00           C  
ATOM   1010  C   LYS A 456     -14.881  26.150  65.181  1.00 10.00           C  
ATOM   1011  O   LYS A 456     -16.110  26.153  65.279  1.00 10.00           O  
ATOM   1012  CB  LYS A 456     -13.677  26.803  67.297  1.00 10.00           C  
ATOM   1013  CG  LYS A 456     -13.435  26.356  68.745  1.00 10.00           C  
ATOM   1014  CD  LYS A 456     -13.983  27.373  69.755  1.00 10.00           C  
ATOM   1015  CE  LYS A 456     -13.077  27.505  70.992  1.00 10.00           C  
ATOM   1016  NZ  LYS A 456     -11.694  28.011  70.656  1.00 10.00           N  
ATOM   1017  N   ARG A 457     -14.242  26.521  64.077  1.00 10.00           N  
ATOM   1018  CA  ARG A 457     -14.958  26.997  62.910  1.00 10.00           C  
ATOM   1019  C   ARG A 457     -15.181  25.956  61.812  1.00 10.00           C  
ATOM   1020  O   ARG A 457     -15.295  26.314  60.629  1.00 10.00           O  
ATOM   1021  CB  ARG A 457     -14.210  28.173  62.309  1.00 10.00           C  
ATOM   1022  CG  ARG A 457     -14.709  29.492  62.777  1.00 10.00           C  
ATOM   1023  CD  ARG A 457     -13.629  30.505  62.640  1.00 10.00           C  
ATOM   1024  NE  ARG A 457     -13.839  31.592  63.583  1.00 10.00           N  
ATOM   1025  CZ  ARG A 457     -13.640  31.488  64.892  1.00 10.00           C  
ATOM   1026  NH1 ARG A 457     -13.230  30.332  65.416  1.00 10.00           N  
ATOM   1027  NH2 ARG A 457     -13.853  32.541  65.672  1.00 10.00           N  
ATOM   1028  N   GLY A 458     -15.222  24.679  62.192  1.00 10.00           N  
ATOM   1029  CA  GLY A 458     -15.468  23.592  61.238  1.00 10.00           C  
ATOM   1030  C   GLY A 458     -14.446  23.430  60.120  1.00 10.00           C  
ATOM   1031  O   GLY A 458     -14.766  23.004  59.011  1.00 10.00           O  
ATOM   1032  N   ILE A 459     -13.203  23.776  60.394  1.00 10.00           N  
ATOM   1033  CA  ILE A 459     -12.183  23.568  59.402  1.00 10.00           C  
ATOM   1034  C   ILE A 459     -11.183  22.536  59.868  1.00 10.00           C  
ATOM   1035  O   ILE A 459     -10.644  22.616  60.976  1.00 10.00           O  
ATOM   1036  CB  ILE A 459     -11.476  24.868  59.018  1.00 10.00           C  
ATOM   1037  CG1 ILE A 459     -12.390  25.680  58.105  1.00 10.00           C  
ATOM   1038  CG2 ILE A 459     -10.159  24.573  58.297  1.00 10.00           C  
ATOM   1039  CD1 ILE A 459     -12.031  27.130  58.037  1.00 10.00           C  
ATOM   1040  N   ILE A 460     -10.984  21.545  59.007  1.00 10.00           N  
ATOM   1041  CA  ILE A 460      -9.921  20.576  59.130  1.00 10.00           C  
ATOM   1042  C   ILE A 460      -8.762  21.079  58.270  1.00 10.00           C  
ATOM   1043  O   ILE A 460      -8.959  21.386  57.086  1.00 10.00           O  
ATOM   1044  CB  ILE A 460     -10.395  19.255  58.555  1.00 10.00           C  
ATOM   1045  CG1 ILE A 460     -11.231  18.483  59.562  1.00 10.00           C  
ATOM   1046  CG2 ILE A 460      -9.242  18.386  58.143  1.00 10.00           C  
ATOM   1047  CD1 ILE A 460     -11.762  17.206  58.929  1.00 10.00           C  
ATOM   1048  N   TYR A 461      -7.564  21.157  58.860  1.00 10.00           N  
ATOM   1049  CA  TYR A 461      -6.364  21.686  58.172  1.00 10.00           C  
ATOM   1050  C   TYR A 461      -5.770  20.720  57.141  1.00 10.00           C  
ATOM   1051  O   TYR A 461      -5.401  21.122  56.032  1.00 10.00           O  
ATOM   1052  CB  TYR A 461      -5.292  22.079  59.203  1.00 10.00           C  
ATOM   1053  CG  TYR A 461      -4.043  22.733  58.639  1.00 10.00           C  
ATOM   1054  CD1 TYR A 461      -4.035  23.300  57.376  1.00 10.00           C  
ATOM   1055  CD2 TYR A 461      -2.883  22.824  59.396  1.00 10.00           C  
ATOM   1056  CE1 TYR A 461      -2.897  23.921  56.874  1.00 10.00           C  
ATOM   1057  CE2 TYR A 461      -1.738  23.453  58.903  1.00 10.00           C  
ATOM   1058  CZ  TYR A 461      -1.755  24.000  57.638  1.00 10.00           C  
ATOM   1059  OH  TYR A 461      -0.632  24.622  57.125  1.00 10.00           O  
ATOM   1060  N   ARG A 462      -5.659  19.455  57.542  1.00 10.00           N  
ATOM   1061  CA  ARG A 462      -5.170  18.372  56.692  1.00 10.00           C  
ATOM   1062  C   ARG A 462      -3.786  18.580  56.131  1.00 10.00           C  
ATOM   1063  O   ARG A 462      -3.385  17.891  55.213  1.00 10.00           O  
ATOM   1064  CB  ARG A 462      -6.142  18.097  55.552  1.00 10.00           C  
ATOM   1065  CG  ARG A 462      -7.427  17.378  55.995  1.00 10.00           C  
ATOM   1066  CD  ARG A 462      -8.239  16.861  54.803  1.00 10.00           C  
ATOM   1067  NE  ARG A 462      -8.425  17.918  53.816  1.00 10.00           N  
ATOM   1068  CZ  ARG A 462      -9.044  17.766  52.655  1.00 10.00           C  
ATOM   1069  NH1 ARG A 462      -9.552  16.590  52.287  1.00 10.00           N  
ATOM   1070  NH2 ARG A 462      -9.148  18.806  51.856  1.00 10.00           N  
ATOM   1071  N   ASP A 463      -3.040  19.530  56.670  1.00 10.00           N  
ATOM   1072  CA  ASP A 463      -1.712  19.745  56.129  1.00 10.00           C  
ATOM   1073  C   ASP A 463      -0.722  20.263  57.146  1.00 10.00           C  
ATOM   1074  O   ASP A 463       0.233  20.950  56.805  1.00 10.00           O  
ATOM   1075  CB  ASP A 463      -1.744  20.641  54.891  1.00 10.00           C  
ATOM   1076  CG  ASP A 463      -0.703  20.237  53.889  1.00 10.00           C  
ATOM   1077  OD1 ASP A 463      -0.448  19.024  53.798  1.00 10.00           O  
ATOM   1078  OD2 ASP A 463      -0.125  21.104  53.206  1.00 10.00           O  
ATOM   1079  N   LEU A 464      -0.940  19.935  58.403  1.00 10.00           N  
ATOM   1080  CA  LEU A 464       0.046  20.309  59.393  1.00 10.00           C  
ATOM   1081  C   LEU A 464       1.334  19.559  59.056  1.00 10.00           C  
ATOM   1082  O   LEU A 464       1.317  18.332  58.959  1.00 10.00           O  
ATOM   1083  CB  LEU A 464      -0.456  19.966  60.784  1.00 10.00           C  
ATOM   1084  CG  LEU A 464       0.433  20.337  61.966  1.00 10.00           C  
ATOM   1085  CD1 LEU A 464       0.968  21.744  61.812  1.00 10.00           C  
ATOM   1086  CD2 LEU A 464      -0.336  20.173  63.294  1.00 10.00           C  
ATOM   1087  N   LYS A 465       2.430  20.293  58.824  1.00 10.00           N  
ATOM   1088  CA  LYS A 465       3.748  19.684  58.581  1.00 10.00           C  
ATOM   1089  C   LYS A 465       4.843  20.733  58.688  1.00 10.00           C  
ATOM   1090  O   LYS A 465       4.576  21.899  58.511  1.00 10.00           O  
ATOM   1091  CB  LYS A 465       3.786  19.014  57.216  1.00 10.00           C  
ATOM   1092  CG  LYS A 465       3.870  19.981  56.064  1.00 10.00           C  
ATOM   1093  CD  LYS A 465       3.572  19.297  54.766  1.00 10.00           C  
ATOM   1094  CE  LYS A 465       3.846  20.216  53.602  1.00 10.00           C  
ATOM   1095  NZ  LYS A 465       3.594  19.497  52.326  1.00 10.00           N  
ATOM   1096  N   LEU A 466       6.079  20.333  58.957  1.00 10.00           N  
ATOM   1097  CA  LEU A 466       7.130  21.315  59.244  1.00 10.00           C  
ATOM   1098  C   LEU A 466       7.284  22.391  58.175  1.00 10.00           C  
ATOM   1099  O   LEU A 466       7.579  23.556  58.468  1.00 10.00           O  
ATOM   1100  CB  LEU A 466       8.454  20.617  59.482  1.00 10.00           C  
ATOM   1101  CG  LEU A 466       8.548  20.036  60.895  1.00 10.00           C  
ATOM   1102  CD1 LEU A 466       9.857  19.316  61.056  1.00 10.00           C  
ATOM   1103  CD2 LEU A 466       8.379  21.094  61.988  1.00 10.00           C  
ATOM   1104  N   ASP A 467       7.063  21.989  56.934  1.00 10.00           N  
ATOM   1105  CA  ASP A 467       7.235  22.860  55.779  1.00 10.00           C  
ATOM   1106  C   ASP A 467       6.238  24.003  55.710  1.00 10.00           C  
ATOM   1107  O   ASP A 467       6.483  25.050  55.099  1.00 10.00           O  
ATOM   1108  CB  ASP A 467       7.046  22.044  54.528  1.00 10.00           C  
ATOM   1109  CG  ASP A 467       8.128  22.271  53.575  1.00 10.00           C  
ATOM   1110  OD1 ASP A 467       9.213  21.719  53.851  1.00 10.00           O  
ATOM   1111  OD2 ASP A 467       7.910  23.007  52.585  1.00 10.00           O  
ATOM   1112  N   ASN A 468       5.083  23.761  56.304  1.00 10.00           N  
ATOM   1113  CA  ASN A 468       4.027  24.717  56.300  1.00 10.00           C  
ATOM   1114  C   ASN A 468       4.174  25.679  57.471  1.00 10.00           C  
ATOM   1115  O   ASN A 468       3.284  26.465  57.723  1.00 10.00           O  
ATOM   1116  CB  ASN A 468       2.708  23.969  56.414  1.00 10.00           C  
ATOM   1117  CG  ASN A 468       2.147  23.560  55.079  1.00 10.00           C  
ATOM   1118  OD1 ASN A 468       2.510  24.079  54.031  1.00 10.00           O  
ATOM   1119  ND2 ASN A 468       1.228  22.642  55.117  1.00 10.00           N  
ATOM   1120  N   VAL A 469       5.295  25.636  58.180  1.00 10.00           N  
ATOM   1121  CA  VAL A 469       5.379  26.319  59.466  1.00 10.00           C  
ATOM   1122  C   VAL A 469       6.635  27.200  59.645  1.00 10.00           C  
ATOM   1123  O   VAL A 469       7.789  26.718  59.583  1.00 10.00           O  
ATOM   1124  CB  VAL A 469       5.280  25.292  60.608  1.00 10.00           C  
ATOM   1125  CG1 VAL A 469       5.402  25.962  61.956  1.00 10.00           C  
ATOM   1126  CG2 VAL A 469       3.972  24.506  60.489  1.00 10.00           C  
ATOM   1127  N   MET A 470       6.411  28.483  59.893  1.00 10.00           N  
ATOM   1128  CA  MET A 470       7.476  29.454  59.785  1.00 10.00           C  
ATOM   1129  C   MET A 470       7.616  30.234  61.075  1.00 10.00           C  
ATOM   1130  O   MET A 470       6.789  30.091  61.980  1.00 10.00           O  
ATOM   1131  CB  MET A 470       7.179  30.429  58.641  1.00 10.00           C  
ATOM   1132  CG  MET A 470       7.481  29.914  57.241  1.00 10.00           C  
ATOM   1133  SD  MET A 470       7.122  31.157  55.974  1.00 10.00           S  
ATOM   1134  CE  MET A 470       5.341  31.316  56.106  1.00 10.00           C  
ATOM   1135  N   LEU A 471       8.672  31.046  61.159  1.00 10.00           N  
ATOM   1136  CA  LEU A 471       8.820  32.013  62.242  1.00 10.00           C  
ATOM   1137  C   LEU A 471       8.757  33.437  61.687  1.00 10.00           C  
ATOM   1138  O   LEU A 471       9.279  33.696  60.595  1.00 10.00           O  
ATOM   1139  CB  LEU A 471      10.151  31.802  62.960  1.00 10.00           C  
ATOM   1140  CG  LEU A 471      10.314  30.391  63.533  1.00 10.00           C  
ATOM   1141  CD1 LEU A 471      11.590  30.253  64.387  1.00 10.00           C  
ATOM   1142  CD2 LEU A 471       9.089  29.978  64.332  1.00 10.00           C  
ATOM   1143  N   ASP A 472       8.123  34.359  62.415  1.00 10.00           N  
ATOM   1144  CA  ASP A 472       8.285  35.780  62.094  1.00 10.00           C  
ATOM   1145  C   ASP A 472       9.652  36.263  62.619  1.00 10.00           C  
ATOM   1146  O   ASP A 472      10.377  35.498  63.256  1.00 10.00           O  
ATOM   1147  CB  ASP A 472       7.090  36.653  62.570  1.00 10.00           C  
ATOM   1148  CG  ASP A 472       6.691  36.411  64.038  1.00 10.00           C  
ATOM   1149  OD1 ASP A 472       7.562  36.002  64.830  1.00 10.00           O  
ATOM   1150  OD2 ASP A 472       5.502  36.656  64.402  1.00 10.00           O  
ATOM   1151  N   SER A 473      10.014  37.513  62.347  1.00 10.00           N  
ATOM   1152  CA  SER A 473      11.275  38.052  62.870  1.00 10.00           C  
ATOM   1153  C   SER A 473      11.402  37.990  64.397  1.00 10.00           C  
ATOM   1154  O   SER A 473      12.497  37.867  64.910  1.00 10.00           O  
ATOM   1155  CB  SER A 473      11.520  39.475  62.373  1.00 10.00           C  
ATOM   1156  OG  SER A 473      10.302  40.189  62.297  1.00 10.00           O  
ATOM   1157  N   GLU A 474      10.290  38.043  65.115  1.00 10.00           N  
ATOM   1158  CA  GLU A 474      10.313  38.009  66.575  1.00 10.00           C  
ATOM   1159  C   GLU A 474      10.439  36.601  67.156  1.00 10.00           C  
ATOM   1160  O   GLU A 474      10.566  36.438  68.368  1.00 10.00           O  
ATOM   1161  CB  GLU A 474       9.041  38.649  67.130  1.00 10.00           C  
ATOM   1162  CG  GLU A 474       8.513  39.802  66.291  1.00 10.00           C  
ATOM   1163  CD  GLU A 474       9.306  41.086  66.489  1.00 10.00           C  
ATOM   1164  OE1 GLU A 474       8.726  42.022  67.074  1.00 10.00           O  
ATOM   1165  OE2 GLU A 474      10.495  41.170  66.081  1.00 10.00           O  
ATOM   1166  N   GLY A 475      10.379  35.586  66.301  1.00 10.00           N  
ATOM   1167  CA  GLY A 475      10.461  34.191  66.759  1.00 10.00           C  
ATOM   1168  C   GLY A 475       9.147  33.554  67.197  1.00 10.00           C  
ATOM   1169  O   GLY A 475       9.131  32.669  68.050  1.00 10.00           O  
ATOM   1170  N   HIS A 476       8.046  34.014  66.613  1.00 10.00           N  
ATOM   1171  CA  HIS A 476       6.731  33.436  66.838  1.00 10.00           C  
ATOM   1172  C   HIS A 476       6.312  32.622  65.631  1.00 10.00           C  
ATOM   1173  O   HIS A 476       6.791  32.861  64.518  1.00 10.00           O  
ATOM   1174  CB  HIS A 476       5.711  34.529  67.077  1.00 10.00           C  
ATOM   1175  CG  HIS A 476       5.777  35.113  68.448  1.00 10.00           C  
ATOM   1176  ND1 HIS A 476       5.755  34.337  69.585  1.00 10.00           N  
ATOM   1177  CD2 HIS A 476       5.862  36.396  68.869  1.00 10.00           C  
ATOM   1178  CE1 HIS A 476       5.816  35.114  70.650  1.00 10.00           C  
ATOM   1179  NE2 HIS A 476       5.887  36.368  70.243  1.00 10.00           N  
ATOM   1180  N   ILE A 477       5.424  31.649  65.837  1.00 10.00           N  
ATOM   1181  CA  ILE A 477       5.085  30.769  64.730  1.00 10.00           C  
ATOM   1182  C   ILE A 477       3.976  31.363  63.878  1.00 10.00           C  
ATOM   1183  O   ILE A 477       3.056  32.020  64.370  1.00 10.00           O  
ATOM   1184  CB  ILE A 477       4.766  29.290  65.125  1.00 10.00           C  
ATOM   1185  CG1 ILE A 477       3.415  29.182  65.804  1.00 10.00           C  
ATOM   1186  CG2 ILE A 477       5.895  28.607  65.914  1.00 10.00           C  
ATOM   1187  CD1 ILE A 477       2.319  28.762  64.830  1.00 10.00           C  
ATOM   1188  N   LYS A 478       4.133  31.144  62.580  1.00 10.00           N  
ATOM   1189  CA  LYS A 478       3.188  31.519  61.558  1.00 10.00           C  
ATOM   1190  C   LYS A 478       2.917  30.235  60.797  1.00 10.00           C  
ATOM   1191  O   LYS A 478       3.847  29.591  60.361  1.00 10.00           O  
ATOM   1192  CB  LYS A 478       3.820  32.560  60.609  1.00 10.00           C  
ATOM   1193  CG  LYS A 478       3.903  33.986  61.159  1.00 10.00           C  
ATOM   1194  CD  LYS A 478       2.491  34.564  61.313  1.00 10.00           C  
ATOM   1195  CE  LYS A 478       2.463  36.002  61.829  1.00 10.00           C  
ATOM   1196  NZ  LYS A 478       1.058  36.480  61.776  1.00 10.00           N  
ATOM   1197  N   ILE A 479       1.657  29.849  60.650  1.00 10.00           N  
ATOM   1198  CA  ILE A 479       1.319  28.676  59.843  1.00 10.00           C  
ATOM   1199  C   ILE A 479       0.839  29.092  58.442  1.00 10.00           C  
ATOM   1200  O   ILE A 479      -0.079  29.901  58.316  1.00 10.00           O  
ATOM   1201  CB  ILE A 479       0.246  27.838  60.547  1.00 10.00           C  
ATOM   1202  CG1 ILE A 479       0.648  27.649  62.011  1.00 10.00           C  
ATOM   1203  CG2 ILE A 479       0.037  26.492  59.838  1.00 10.00           C  
ATOM   1204  CD1 ILE A 479      -0.307  26.833  62.823  1.00 10.00           C  
ATOM   1205  N   ALA A 480       1.460  28.575  57.384  1.00 10.00           N  
ATOM   1206  CA  ALA A 480       1.060  28.982  56.034  1.00 10.00           C  
ATOM   1207  C   ALA A 480       0.321  27.886  55.253  1.00 10.00           C  
ATOM   1208  O   ALA A 480       0.047  26.789  55.763  1.00 10.00           O  
ATOM   1209  CB  ALA A 480       2.268  29.491  55.241  1.00 10.00           C  
ATOM   1210  N   ASP A 481      -0.007  28.213  54.009  1.00 10.00           N  
ATOM   1211  CA  ASP A 481      -0.494  27.242  53.068  1.00 10.00           C  
ATOM   1212  C   ASP A 481      -1.772  26.524  53.506  1.00 10.00           C  
ATOM   1213  O   ASP A 481      -1.729  25.459  54.101  1.00 10.00           O  
ATOM   1214  CB  ASP A 481       0.588  26.221  52.790  1.00 10.00           C  
ATOM   1215  CG  ASP A 481       0.210  25.298  51.675  1.00 10.00           C  
ATOM   1216  OD1 ASP A 481      -1.009  25.125  51.428  1.00 10.00           O  
ATOM   1217  OD2 ASP A 481       1.118  24.757  51.037  1.00 10.00           O  
ATOM   1218  N   PHE A 482      -2.908  27.096  53.156  1.00 10.00           N  
ATOM   1219  CA  PHE A 482      -4.187  26.516  53.494  1.00 10.00           C  
ATOM   1220  C   PHE A 482      -4.908  25.891  52.287  1.00 10.00           C  
ATOM   1221  O   PHE A 482      -6.131  25.731  52.296  1.00 10.00           O  
ATOM   1222  CB  PHE A 482      -5.042  27.590  54.157  1.00 10.00           C  
ATOM   1223  CG  PHE A 482      -4.493  28.045  55.464  1.00 10.00           C  
ATOM   1224  CD1 PHE A 482      -3.809  29.253  55.569  1.00 10.00           C  
ATOM   1225  CD2 PHE A 482      -4.604  27.240  56.595  1.00 10.00           C  
ATOM   1226  CE1 PHE A 482      -3.272  29.676  56.787  1.00 10.00           C  
ATOM   1227  CE2 PHE A 482      -4.054  27.654  57.819  1.00 10.00           C  
ATOM   1228  CZ  PHE A 482      -3.394  28.881  57.904  1.00 10.00           C  
ATOM   1229  N   GLY A 483      -4.148  25.508  51.265  1.00 10.00           N  
ATOM   1230  CA  GLY A 483      -4.748  24.968  50.043  1.00 10.00           C  
ATOM   1231  C   GLY A 483      -5.283  23.534  50.084  1.00 10.00           C  
ATOM   1232  O   GLY A 483      -5.390  22.887  49.034  1.00 10.00           O  
ATOM   1233  N   MET A 484      -5.627  23.030  51.274  1.00 10.00           N  
ATOM   1234  CA  MET A 484      -6.109  21.662  51.420  1.00 10.00           C  
ATOM   1235  C   MET A 484      -7.034  21.495  52.611  1.00 10.00           C  
ATOM   1236  O   MET A 484      -7.165  20.406  53.154  1.00 10.00           O  
ATOM   1237  CB  MET A 484      -4.936  20.711  51.603  1.00 10.00           C  
ATOM   1238  CG  MET A 484      -4.620  19.794  50.438  1.00 10.00           C  
ATOM   1239  SD  MET A 484      -3.237  18.691  50.905  1.00 10.00           S  
ATOM   1240  CE  MET A 484      -4.002  17.758  52.223  1.00 10.00           C  
ATOM   1241  N   CYS A 485      -7.673  22.566  53.036  1.00 10.00           N  
ATOM   1242  CA  CYS A 485      -8.532  22.488  54.194  1.00 10.00           C  
ATOM   1243  C   CYS A 485      -9.833  21.815  53.794  1.00 10.00           C  
ATOM   1244  O   CYS A 485     -10.162  21.727  52.626  1.00 10.00           O  
ATOM   1245  CB  CYS A 485      -8.812  23.894  54.742  1.00 10.00           C  
ATOM   1246  SG  CYS A 485      -7.363  24.852  55.321  1.00 10.00           S  
ATOM   1247  N   LYS A 486     -10.566  21.324  54.771  1.00 10.00           N  
ATOM   1248  CA  LYS A 486     -11.917  20.909  54.536  1.00 10.00           C  
ATOM   1249  C   LYS A 486     -12.715  21.862  55.397  1.00 10.00           C  
ATOM   1250  O   LYS A 486     -12.268  22.271  56.472  1.00 10.00           O  
ATOM   1251  CB  LYS A 486     -12.132  19.460  54.975  1.00 10.00           C  
ATOM   1252  CG  LYS A 486     -13.198  18.702  54.179  1.00 10.00           C  
ATOM   1253  CD  LYS A 486     -12.662  18.244  52.817  1.00 10.00           C  
ATOM   1254  CE  LYS A 486     -13.666  17.362  52.042  1.00 10.00           C  
ATOM   1255  NZ  LYS A 486     -14.914  18.074  51.628  1.00 10.00           N  
ATOM   1256  N   GLU A 487     -13.884  22.245  54.915  1.00 10.00           N  
ATOM   1257  CA  GLU A 487     -14.712  23.184  55.634  1.00 10.00           C  
ATOM   1258  C   GLU A 487     -16.079  22.582  55.938  1.00 10.00           C  
ATOM   1259  O   GLU A 487     -16.467  21.573  55.359  1.00 10.00           O  
ATOM   1260  CB  GLU A 487     -14.843  24.476  54.834  1.00 10.00           C  
ATOM   1261  CG  GLU A 487     -14.921  24.298  53.339  1.00 10.00           C  
ATOM   1262  CD  GLU A 487     -15.387  25.568  52.639  1.00 10.00           C  
ATOM   1263  OE1 GLU A 487     -15.038  26.676  53.099  1.00 10.00           O  
ATOM   1264  OE2 GLU A 487     -16.117  25.463  51.630  1.00 10.00           O  
ATOM   1265  N   HIS A 488     -16.802  23.207  56.858  1.00 10.00           N  
ATOM   1266  CA  HIS A 488     -18.094  22.698  57.307  1.00 10.00           C  
ATOM   1267  C   HIS A 488     -17.885  21.352  57.940  1.00 10.00           C  
ATOM   1268  O   HIS A 488     -18.649  20.435  57.720  1.00 10.00           O  
ATOM   1269  CB  HIS A 488     -19.099  22.637  56.154  1.00 10.00           C  
ATOM   1270  CG  HIS A 488     -19.205  23.926  55.399  1.00 10.00           C  
ATOM   1271  ND1 HIS A 488     -19.667  25.091  55.980  1.00 10.00           N  
ATOM   1272  CD2 HIS A 488     -18.862  24.249  54.128  1.00 10.00           C  
ATOM   1273  CE1 HIS A 488     -19.613  26.073  55.096  1.00 10.00           C  
ATOM   1274  NE2 HIS A 488     -19.127  25.589  53.965  1.00 10.00           N  
ATOM   1275  N   MET A 489     -16.821  21.241  58.723  1.00 10.00           N  
ATOM   1276  CA  MET A 489     -16.511  20.005  59.428  1.00 10.00           C  
ATOM   1277  C   MET A 489     -16.897  20.143  60.888  1.00 10.00           C  
ATOM   1278  O   MET A 489     -16.069  20.313  61.777  1.00 10.00           O  
ATOM   1279  CB  MET A 489     -15.051  19.616  59.230  1.00 10.00           C  
ATOM   1280  CG  MET A 489     -14.755  19.345  57.757  1.00 10.00           C  
ATOM   1281  SD  MET A 489     -15.602  17.846  57.191  1.00 10.00           S  
ATOM   1282  CE  MET A 489     -16.339  18.437  55.673  1.00 10.00           C  
ATOM   1283  N   MET A 490     -18.202  20.094  61.103  1.00 10.00           N  
ATOM   1284  CA  MET A 490     -18.786  20.301  62.398  1.00 10.00           C  
ATOM   1285  C   MET A 490     -19.026  18.953  63.060  1.00 10.00           C  
ATOM   1286  O   MET A 490     -18.486  17.937  62.650  1.00 10.00           O  
ATOM   1287  CB  MET A 490     -20.110  21.045  62.218  1.00 10.00           C  
ATOM   1288  CG  MET A 490     -20.047  22.252  61.270  1.00 10.00           C  
ATOM   1289  SD  MET A 490     -19.097  23.664  61.927  1.00 10.00           S  
ATOM   1290  CE  MET A 490     -19.197  23.434  63.714  1.00 10.00           C  
ATOM   1291  N   ASP A 491     -19.866  18.948  64.076  1.00 10.00           N  
ATOM   1292  CA  ASP A 491     -20.137  17.746  64.846  1.00 10.00           C  
ATOM   1293  C   ASP A 491     -20.611  16.560  64.013  1.00 10.00           C  
ATOM   1294  O   ASP A 491     -21.668  16.620  63.361  1.00 10.00           O  
ATOM   1295  CB  ASP A 491     -21.211  18.057  65.881  1.00 10.00           C  
ATOM   1296  CG  ASP A 491     -20.793  17.679  67.267  1.00 10.00           C  
ATOM   1297  OD1 ASP A 491     -19.818  18.306  67.770  1.00 10.00           O  
ATOM   1298  OD2 ASP A 491     -21.443  16.768  67.833  1.00 10.00           O  
ATOM   1299  N   GLY A 492     -19.848  15.473  64.061  1.00 10.00           N  
ATOM   1300  CA  GLY A 492     -20.227  14.247  63.352  1.00 10.00           C  
ATOM   1301  C   GLY A 492     -20.061  14.281  61.837  1.00 10.00           C  
ATOM   1302  O   GLY A 492     -20.286  13.278  61.171  1.00 10.00           O  
ATOM   1303  N   VAL A 493     -19.685  15.428  61.274  1.00 10.00           N  
ATOM   1304  CA  VAL A 493     -19.371  15.466  59.852  1.00 10.00           C  
ATOM   1305  C   VAL A 493     -17.977  14.884  59.602  1.00 10.00           C  
ATOM   1306  O   VAL A 493     -17.078  14.995  60.452  1.00 10.00           O  
ATOM   1307  CB  VAL A 493     -19.471  16.876  59.270  1.00 10.00           C  
ATOM   1308  CG1 VAL A 493     -19.158  16.869  57.749  1.00 10.00           C  
ATOM   1309  CG2 VAL A 493     -20.842  17.457  59.556  1.00 10.00           C  
ATOM   1310  N   THR A 494     -17.814  14.256  58.438  1.00 10.00           N  
ATOM   1311  CA  THR A 494     -16.611  13.513  58.097  1.00 10.00           C  
ATOM   1312  C   THR A 494     -16.434  13.427  56.573  1.00 10.00           C  
ATOM   1313  O   THR A 494     -17.403  13.495  55.824  1.00 10.00           O  
ATOM   1314  CB  THR A 494     -16.713  12.058  58.586  1.00 10.00           C  
ATOM   1315  OG1 THR A 494     -17.567  11.328  57.700  1.00 10.00           O  
ATOM   1316  CG2 THR A 494     -17.256  11.973  59.984  1.00 10.00           C  
ATOM   1317  N   THR A 495     -15.197  13.244  56.119  1.00 10.00           N  
ATOM   1318  CA  THR A 495     -14.914  12.961  54.707  1.00 10.00           C  
ATOM   1319  C   THR A 495     -14.067  11.670  54.628  1.00 10.00           C  
ATOM   1320  O   THR A 495     -13.636  11.149  55.650  1.00 10.00           O  
ATOM   1321  CB  THR A 495     -14.212  14.173  54.062  1.00 10.00           C  
ATOM   1322  OG1 THR A 495     -13.749  13.841  52.753  1.00 10.00           O  
ATOM   1323  CG2 THR A 495     -13.039  14.639  54.912  1.00 10.00           C  
ATOM   1324  N   ARG A 496     -13.855  11.116  53.447  1.00 10.00           N  
ATOM   1325  CA  ARG A 496     -12.929   9.980  53.342  1.00 10.00           C  
ATOM   1326  C   ARG A 496     -11.817  10.258  52.328  1.00 10.00           C  
ATOM   1327  O   ARG A 496     -11.150   9.348  51.832  1.00 10.00           O  
ATOM   1328  CB  ARG A 496     -13.651   8.689  52.966  1.00 10.00           C  
ATOM   1329  CG  ARG A 496     -14.545   8.130  54.019  1.00 10.00           C  
ATOM   1330  CD  ARG A 496     -15.398   7.036  53.414  1.00 10.00           C  
ATOM   1331  NE  ARG A 496     -14.808   5.706  53.540  1.00 10.00           N  
ATOM   1332  CZ  ARG A 496     -14.839   4.775  52.588  1.00 10.00           C  
ATOM   1333  NH1 ARG A 496     -15.399   5.044  51.410  1.00 10.00           N  
ATOM   1334  NH2 ARG A 496     -14.278   3.589  52.805  1.00 10.00           N  
ATOM   1335  N   GLU A 497     -11.612  11.532  52.038  1.00 10.00           N  
ATOM   1336  CA  GLU A 497     -10.698  11.928  50.997  1.00 10.00           C  
ATOM   1337  C   GLU A 497      -9.249  11.689  51.414  1.00 10.00           C  
ATOM   1338  O   GLU A 497      -8.776  12.267  52.400  1.00 10.00           O  
ATOM   1339  CB  GLU A 497     -10.931  13.398  50.673  1.00 10.00           C  
ATOM   1340  CG  GLU A 497     -10.425  13.855  49.313  1.00 10.00           C  
ATOM   1341  CD  GLU A 497     -10.392  15.373  49.219  1.00 10.00           C  
ATOM   1342  OE1 GLU A 497     -11.280  16.026  49.825  1.00 10.00           O  
ATOM   1343  OE2 GLU A 497      -9.476  15.908  48.556  1.00 10.00           O  
ATOM   1344  N   PHE A 498      -8.567  10.823  50.663  1.00 10.00           N  
ATOM   1345  CA  PHE A 498      -7.140  10.563  50.844  1.00 10.00           C  
ATOM   1346  C   PHE A 498      -6.241  11.749  50.474  1.00 10.00           C  
ATOM   1347  O   PHE A 498      -6.316  12.244  49.353  1.00 10.00           O  
ATOM   1348  CB  PHE A 498      -6.709   9.354  50.003  1.00 10.00           C  
ATOM   1349  CG  PHE A 498      -5.241   9.053  50.110  1.00 10.00           C  
ATOM   1350  CD1 PHE A 498      -4.750   8.256  51.161  1.00 10.00           C  
ATOM   1351  CD2 PHE A 498      -4.340   9.593  49.198  1.00 10.00           C  
ATOM   1352  CE1 PHE A 498      -3.396   7.987  51.286  1.00 10.00           C  
ATOM   1353  CE2 PHE A 498      -2.981   9.318  49.296  1.00 10.00           C  
ATOM   1354  CZ  PHE A 498      -2.507   8.521  50.351  1.00 10.00           C  
ATOM   1355  N   CYS A 499      -5.363  12.170  51.395  1.00 10.00           N  
ATOM   1356  CA  CYS A 499      -4.424  13.278  51.123  1.00 10.00           C  
ATOM   1357  C   CYS A 499      -3.457  13.585  52.263  1.00 10.00           C  
ATOM   1358  O   CYS A 499      -3.677  13.174  53.392  1.00 10.00           O  
ATOM   1359  CB  CYS A 499      -5.213  14.546  50.812  1.00 10.00           C  
ATOM   1360  SG  CYS A 499      -6.222  15.146  52.211  1.00 10.00           S  
ATOM   1361  N   GLY A 500      -2.405  14.349  51.964  1.00 10.00           N  
ATOM   1362  CA  GLY A 500      -1.424  14.820  52.972  1.00 10.00           C  
ATOM   1363  C   GLY A 500      -0.003  14.323  52.723  1.00 10.00           C  
ATOM   1364  O   GLY A 500       0.205  13.406  51.939  1.00 10.00           O  
ATOM   1365  N   THR A 501       0.994  14.913  53.375  1.00 10.00           N  
ATOM   1366  CA  THR A 501       2.350  14.363  53.228  1.00 10.00           C  
ATOM   1367  C   THR A 501       2.458  13.044  54.008  1.00 10.00           C  
ATOM   1368  O   THR A 501       2.240  13.022  55.228  1.00 10.00           O  
ATOM   1369  CB  THR A 501       3.475  15.344  53.674  1.00 10.00           C  
ATOM   1370  OG1 THR A 501       3.480  16.521  52.847  1.00 10.00           O  
ATOM   1371  CG2 THR A 501       4.829  14.663  53.566  1.00 10.00           C  
ATOM   1372  N   PRO A 502       2.825  11.951  53.312  1.00 10.00           N  
ATOM   1373  CA  PRO A 502       2.758  10.618  53.892  1.00 10.00           C  
ATOM   1374  C   PRO A 502       3.271  10.457  55.329  1.00 10.00           C  
ATOM   1375  O   PRO A 502       2.642   9.756  56.107  1.00 10.00           O  
ATOM   1376  CB  PRO A 502       3.556   9.765  52.906  1.00 10.00           C  
ATOM   1377  CG  PRO A 502       3.345  10.449  51.582  1.00 10.00           C  
ATOM   1378  CD  PRO A 502       3.278  11.925  51.908  1.00 10.00           C  
ATOM   1379  N   ASP A 503       4.373  11.082  55.720  1.00 10.00           N  
ATOM   1380  CA  ASP A 503       4.828  10.881  57.093  1.00 10.00           C  
ATOM   1381  C   ASP A 503       3.835  11.453  58.111  1.00 10.00           C  
ATOM   1382  O   ASP A 503       3.848  11.074  59.282  1.00 10.00           O  
ATOM   1383  CB  ASP A 503       6.217  11.468  57.314  1.00 10.00           C  
ATOM   1384  CG  ASP A 503       7.327  10.548  56.830  1.00 10.00           C  
ATOM   1385  OD1 ASP A 503       7.618  10.559  55.622  1.00 10.00           O  
ATOM   1386  OD2 ASP A 503       7.934   9.817  57.650  1.00 10.00           O  
ATOM   1387  N   TYR A 504       2.958  12.359  57.685  1.00 10.00           N  
ATOM   1388  CA  TYR A 504       2.041  12.983  58.647  1.00 10.00           C  
ATOM   1389  C   TYR A 504       0.628  12.381  58.649  1.00 10.00           C  
ATOM   1390  O   TYR A 504      -0.187  12.683  59.523  1.00 10.00           O  
ATOM   1391  CB  TYR A 504       1.982  14.490  58.426  1.00 10.00           C  
ATOM   1392  CG  TYR A 504       3.305  15.222  58.601  1.00 10.00           C  
ATOM   1393  CD1 TYR A 504       4.322  15.098  57.680  1.00 10.00           C  
ATOM   1394  CD2 TYR A 504       3.507  16.080  59.668  1.00 10.00           C  
ATOM   1395  CE1 TYR A 504       5.532  15.778  57.848  1.00 10.00           C  
ATOM   1396  CE2 TYR A 504       4.712  16.767  59.840  1.00 10.00           C  
ATOM   1397  CZ  TYR A 504       5.713  16.613  58.930  1.00 10.00           C  
ATOM   1398  OH  TYR A 504       6.893  17.300  59.095  1.00 10.00           O  
ATOM   1399  N   ILE A 505       0.362  11.514  57.677  1.00 10.00           N  
ATOM   1400  CA  ILE A 505      -0.955  10.910  57.472  1.00 10.00           C  
ATOM   1401  C   ILE A 505      -1.370   9.939  58.583  1.00 10.00           C  
ATOM   1402  O   ILE A 505      -0.676   8.953  58.846  1.00 10.00           O  
ATOM   1403  CB  ILE A 505      -1.007  10.140  56.143  1.00 10.00           C  
ATOM   1404  CG1 ILE A 505      -0.733  11.071  54.961  1.00 10.00           C  
ATOM   1405  CG2 ILE A 505      -2.364   9.486  55.965  1.00 10.00           C  
ATOM   1406  CD1 ILE A 505      -1.308  10.561  53.637  1.00 10.00           C  
ATOM   1407  N   ALA A 506      -2.509  10.226  59.214  1.00 10.00           N  
ATOM   1408  CA  ALA A 506      -3.094   9.394  60.269  1.00 10.00           C  
ATOM   1409  C   ALA A 506      -3.549   8.031  59.742  1.00 10.00           C  
ATOM   1410  O   ALA A 506      -3.798   7.866  58.548  1.00 10.00           O  
ATOM   1411  CB  ALA A 506      -4.274  10.119  60.898  1.00 10.00           C  
ATOM   1412  N   PRO A 507      -3.647   7.043  60.634  1.00 10.00           N  
ATOM   1413  CA  PRO A 507      -4.092   5.725  60.211  1.00 10.00           C  
ATOM   1414  C   PRO A 507      -5.461   5.755  59.526  1.00 10.00           C  
ATOM   1415  O   PRO A 507      -5.706   5.003  58.567  1.00 10.00           O  
ATOM   1416  CB  PRO A 507      -4.168   4.947  61.536  1.00 10.00           C  
ATOM   1417  CG  PRO A 507      -3.149   5.568  62.388  1.00 10.00           C  
ATOM   1418  CD  PRO A 507      -3.061   7.026  61.984  1.00 10.00           C  
ATOM   1419  N   GLU A 508      -6.349   6.613  60.013  1.00 10.00           N  
ATOM   1420  CA  GLU A 508      -7.714   6.594  59.511  1.00 10.00           C  
ATOM   1421  C   GLU A 508      -7.802   6.961  58.013  1.00 10.00           C  
ATOM   1422  O   GLU A 508      -8.529   6.328  57.248  1.00 10.00           O  
ATOM   1423  CB  GLU A 508      -8.691   7.367  60.422  1.00 10.00           C  
ATOM   1424  CG  GLU A 508      -8.436   8.819  60.595  1.00 10.00           C  
ATOM   1425  CD  GLU A 508      -7.544   9.153  61.788  1.00 10.00           C  
ATOM   1426  OE1 GLU A 508      -6.859   8.263  62.327  1.00 10.00           O  
ATOM   1427  OE2 GLU A 508      -7.512  10.340  62.187  1.00 10.00           O  
ATOM   1428  N   ILE A 509      -7.014   7.939  57.593  1.00 10.00           N  
ATOM   1429  CA  ILE A 509      -6.887   8.259  56.171  1.00 10.00           C  
ATOM   1430  C   ILE A 509      -6.423   7.046  55.360  1.00 10.00           C  
ATOM   1431  O   ILE A 509      -7.071   6.687  54.371  1.00 10.00           O  
ATOM   1432  CB  ILE A 509      -5.879   9.374  55.928  1.00 10.00           C  
ATOM   1433  CG1 ILE A 509      -6.285  10.688  56.620  1.00 10.00           C  
ATOM   1434  CG2 ILE A 509      -5.741   9.625  54.462  1.00 10.00           C  
ATOM   1435  CD1 ILE A 509      -5.161  11.770  56.496  1.00 10.00           C  
ATOM   1436  N   ILE A 510      -5.312   6.420  55.768  1.00 10.00           N  
ATOM   1437  CA  ILE A 510      -4.790   5.222  55.099  1.00 10.00           C  
ATOM   1438  C   ILE A 510      -5.835   4.104  54.978  1.00 10.00           C  
ATOM   1439  O   ILE A 510      -5.932   3.429  53.961  1.00 10.00           O  
ATOM   1440  CB  ILE A 510      -3.521   4.657  55.820  1.00 10.00           C  
ATOM   1441  CG1 ILE A 510      -2.383   5.680  55.784  1.00 10.00           C  
ATOM   1442  CG2 ILE A 510      -3.055   3.319  55.195  1.00 10.00           C  
ATOM   1443  CD1 ILE A 510      -1.133   5.251  56.550  1.00 10.00           C  
ATOM   1444  N   ALA A 511      -6.626   3.905  56.017  1.00 10.00           N  
ATOM   1445  CA  ALA A 511      -7.642   2.884  55.962  1.00 10.00           C  
ATOM   1446  C   ALA A 511      -8.913   3.403  55.306  1.00 10.00           C  
ATOM   1447  O   ALA A 511      -9.905   2.693  55.241  1.00 10.00           O  
ATOM   1448  CB  ALA A 511      -7.933   2.382  57.363  1.00 10.00           C  
ATOM   1449  N   TYR A 512      -8.896   4.639  54.824  1.00 10.00           N  
ATOM   1450  CA  TYR A 512     -10.119   5.275  54.347  1.00 10.00           C  
ATOM   1451  C   TYR A 512     -11.297   5.059  55.304  1.00 10.00           C  
ATOM   1452  O   TYR A 512     -12.434   4.892  54.861  1.00 10.00           O  
ATOM   1453  CB  TYR A 512     -10.515   4.787  52.936  1.00 10.00           C  
ATOM   1454  CG  TYR A 512      -9.457   4.990  51.865  1.00 10.00           C  
ATOM   1455  CD1 TYR A 512      -9.562   6.028  50.943  1.00 10.00           C  
ATOM   1456  CD2 TYR A 512      -8.358   4.137  51.776  1.00 10.00           C  
ATOM   1457  CE1 TYR A 512      -8.592   6.218  49.968  1.00 10.00           C  
ATOM   1458  CE2 TYR A 512      -7.382   4.320  50.815  1.00 10.00           C  
ATOM   1459  CZ  TYR A 512      -7.504   5.359  49.910  1.00 10.00           C  
ATOM   1460  OH  TYR A 512      -6.536   5.540  48.949  1.00 10.00           O  
ATOM   1461  N   GLN A 513     -11.039   5.027  56.609  1.00 10.00           N  
ATOM   1462  CA  GLN A 513     -12.148   5.132  57.551  1.00 10.00           C  
ATOM   1463  C   GLN A 513     -12.546   6.620  57.579  1.00 10.00           C  
ATOM   1464  O   GLN A 513     -11.672   7.500  57.516  1.00 10.00           O  
ATOM   1465  CB  GLN A 513     -11.812   4.556  58.948  1.00 10.00           C  
ATOM   1466  CG  GLN A 513     -11.722   2.971  59.066  1.00 10.00           C  
ATOM   1467  CD  GLN A 513     -12.865   2.169  58.331  1.00 10.00           C  
ATOM   1468  OE1 GLN A 513     -13.863   2.738  57.865  1.00 10.00           O  
ATOM   1469  NE2 GLN A 513     -12.698   0.843  58.244  1.00 10.00           N  
ATOM   1470  N   PRO A 514     -13.865   6.912  57.599  1.00 10.00           N  
ATOM   1471  CA  PRO A 514     -14.339   8.294  57.606  1.00 10.00           C  
ATOM   1472  C   PRO A 514     -13.767   9.036  58.803  1.00 10.00           C  
ATOM   1473  O   PRO A 514     -13.695   8.471  59.899  1.00 10.00           O  
ATOM   1474  CB  PRO A 514     -15.854   8.136  57.755  1.00 10.00           C  
ATOM   1475  CG  PRO A 514     -16.152   6.769  57.221  1.00 10.00           C  
ATOM   1476  CD  PRO A 514     -14.984   5.949  57.642  1.00 10.00           C  
ATOM   1477  N   TYR A 515     -13.365  10.289  58.598  1.00 10.00           N  
ATOM   1478  CA  TYR A 515     -12.567  10.994  59.598  1.00 10.00           C  
ATOM   1479  C   TYR A 515     -12.951  12.460  59.725  1.00 10.00           C  
ATOM   1480  O   TYR A 515     -13.614  13.025  58.833  1.00 10.00           O  
ATOM   1481  CB  TYR A 515     -11.069  10.876  59.248  1.00 10.00           C  
ATOM   1482  CG  TYR A 515     -10.669  11.635  57.995  1.00 10.00           C  
ATOM   1483  CD1 TYR A 515     -10.471  13.030  58.038  1.00 10.00           C  
ATOM   1484  CD2 TYR A 515     -10.488  10.974  56.777  1.00 10.00           C  
ATOM   1485  CE1 TYR A 515     -10.112  13.748  56.909  1.00 10.00           C  
ATOM   1486  CE2 TYR A 515     -10.116  11.680  55.623  1.00 10.00           C  
ATOM   1487  CZ  TYR A 515      -9.930  13.081  55.698  1.00 10.00           C  
ATOM   1488  OH  TYR A 515      -9.567  13.832  54.580  1.00 10.00           O  
ATOM   1489  N   GLY A 516     -12.501  13.075  60.819  1.00 10.00           N  
ATOM   1490  CA  GLY A 516     -12.756  14.492  61.071  1.00 10.00           C  
ATOM   1491  C   GLY A 516     -11.506  15.256  61.474  1.00 10.00           C  
ATOM   1492  O   GLY A 516     -10.421  15.070  60.889  1.00 10.00           O  
ATOM   1493  N   LYS A 517     -11.642  16.128  62.469  1.00 10.00           N  
ATOM   1494  CA  LYS A 517     -10.508  16.928  62.909  1.00 10.00           C  
ATOM   1495  C   LYS A 517      -9.389  16.047  63.474  1.00 10.00           C  
ATOM   1496  O   LYS A 517      -8.276  16.520  63.717  1.00 10.00           O  
ATOM   1497  CB  LYS A 517     -10.942  17.972  63.934  1.00 10.00           C  
ATOM   1498  CG  LYS A 517     -11.172  17.426  65.333  1.00 10.00           C  
ATOM   1499  CD  LYS A 517     -11.101  18.545  66.387  1.00 10.00           C  
ATOM   1500  CE  LYS A 517     -11.221  18.014  67.822  1.00 10.00           C  
ATOM   1501  NZ  LYS A 517     -12.497  17.278  68.034  1.00 10.00           N  
ATOM   1502  N   SER A 518      -9.674  14.765  63.669  1.00 10.00           N  
ATOM   1503  CA  SER A 518      -8.693  13.871  64.266  1.00 10.00           C  
ATOM   1504  C   SER A 518      -7.348  13.849  63.515  1.00 10.00           C  
ATOM   1505  O   SER A 518      -6.296  13.651  64.115  1.00 10.00           O  
ATOM   1506  CB  SER A 518      -9.256  12.452  64.348  1.00 10.00           C  
ATOM   1507  OG  SER A 518      -9.337  11.872  63.059  1.00 10.00           O  
ATOM   1508  N   VAL A 519      -7.387  14.035  62.203  1.00 10.00           N  
ATOM   1509  CA  VAL A 519      -6.174  13.934  61.414  1.00 10.00           C  
ATOM   1510  C   VAL A 519      -5.178  15.034  61.752  1.00 10.00           C  
ATOM   1511  O   VAL A 519      -3.961  14.848  61.677  1.00 10.00           O  
ATOM   1512  CB  VAL A 519      -6.452  13.959  59.885  1.00 10.00           C  
ATOM   1513  CG1 VAL A 519      -7.266  12.723  59.437  1.00 10.00           C  
ATOM   1514  CG2 VAL A 519      -7.110  15.245  59.474  1.00 10.00           C  
ATOM   1515  N   ASP A 520      -5.690  16.191  62.135  1.00 10.00           N  
ATOM   1516  CA  ASP A 520      -4.818  17.321  62.374  1.00 10.00           C  
ATOM   1517  C   ASP A 520      -4.026  17.113  63.627  1.00 10.00           C  
ATOM   1518  O   ASP A 520      -2.914  17.578  63.731  1.00 10.00           O  
ATOM   1519  CB  ASP A 520      -5.616  18.627  62.389  1.00 10.00           C  
ATOM   1520  CG  ASP A 520      -5.833  19.190  60.973  1.00 10.00           C  
ATOM   1521  OD1 ASP A 520      -5.030  18.863  60.033  1.00 10.00           O  
ATOM   1522  OD2 ASP A 520      -6.793  19.972  60.810  1.00 10.00           O  
ATOM   1523  N   TRP A 521      -4.595  16.360  64.561  1.00 10.00           N  
ATOM   1524  CA  TRP A 521      -3.967  16.099  65.858  1.00 10.00           C  
ATOM   1525  C   TRP A 521      -2.940  14.998  65.780  1.00 10.00           C  
ATOM   1526  O   TRP A 521      -1.940  15.025  66.501  1.00 10.00           O  
ATOM   1527  CB  TRP A 521      -5.025  15.746  66.896  1.00 10.00           C  
ATOM   1528  CG  TRP A 521      -5.829  16.925  67.269  1.00 10.00           C  
ATOM   1529  CD1 TRP A 521      -7.178  17.080  67.146  1.00 10.00           C  
ATOM   1530  CD2 TRP A 521      -5.328  18.147  67.802  1.00 10.00           C  
ATOM   1531  NE1 TRP A 521      -7.552  18.332  67.588  1.00 10.00           N  
ATOM   1532  CE2 TRP A 521      -6.430  19.004  67.990  1.00 10.00           C  
ATOM   1533  CE3 TRP A 521      -4.054  18.596  68.151  1.00 10.00           C  
ATOM   1534  CZ2 TRP A 521      -6.296  20.273  68.498  1.00 10.00           C  
ATOM   1535  CZ3 TRP A 521      -3.924  19.851  68.662  1.00 10.00           C  
ATOM   1536  CH2 TRP A 521      -5.039  20.679  68.835  1.00 10.00           C  
ATOM   1537  N   TRP A 522      -3.201  14.017  64.921  1.00 10.00           N  
ATOM   1538  CA  TRP A 522      -2.234  12.967  64.661  1.00 10.00           C  
ATOM   1539  C   TRP A 522      -1.013  13.657  64.146  1.00 10.00           C  
ATOM   1540  O   TRP A 522       0.088  13.447  64.647  1.00 10.00           O  
ATOM   1541  CB  TRP A 522      -2.737  12.017  63.572  1.00 10.00           C  
ATOM   1542  CG  TRP A 522      -1.694  11.005  63.109  1.00 10.00           C  
ATOM   1543  CD1 TRP A 522      -0.858  11.126  62.043  1.00 10.00           C  
ATOM   1544  CD2 TRP A 522      -1.397   9.739  63.705  1.00 10.00           C  
ATOM   1545  NE1 TRP A 522      -0.060  10.026  61.939  1.00 10.00           N  
ATOM   1546  CE2 TRP A 522      -0.364   9.158  62.952  1.00 10.00           C  
ATOM   1547  CE3 TRP A 522      -1.907   9.041  64.797  1.00 10.00           C  
ATOM   1548  CZ2 TRP A 522       0.177   7.905  63.255  1.00 10.00           C  
ATOM   1549  CZ3 TRP A 522      -1.374   7.795  65.094  1.00 10.00           C  
ATOM   1550  CH2 TRP A 522      -0.342   7.244  64.325  1.00 10.00           C  
ATOM   1551  N   ALA A 523      -1.230  14.504  63.140  1.00 10.00           N  
ATOM   1552  CA  ALA A 523      -0.146  15.155  62.424  1.00 10.00           C  
ATOM   1553  C   ALA A 523       0.585  16.093  63.369  1.00 10.00           C  
ATOM   1554  O   ALA A 523       1.788  16.275  63.280  1.00 10.00           O  
ATOM   1555  CB  ALA A 523      -0.707  15.919  61.233  1.00 10.00           C  
ATOM   1556  N   TYR A 524      -0.168  16.700  64.269  1.00 10.00           N  
ATOM   1557  CA  TYR A 524       0.389  17.581  65.250  1.00 10.00           C  
ATOM   1558  C   TYR A 524       1.339  16.757  66.095  1.00 10.00           C  
ATOM   1559  O   TYR A 524       2.445  17.191  66.394  1.00 10.00           O  
ATOM   1560  CB  TYR A 524      -0.752  18.112  66.100  1.00 10.00           C  
ATOM   1561  CG  TYR A 524      -0.371  19.023  67.248  1.00 10.00           C  
ATOM   1562  CD1 TYR A 524      -0.175  20.401  67.046  1.00 10.00           C  
ATOM   1563  CD2 TYR A 524      -0.267  18.517  68.551  1.00 10.00           C  
ATOM   1564  CE1 TYR A 524       0.146  21.242  68.118  1.00 10.00           C  
ATOM   1565  CE2 TYR A 524       0.047  19.339  69.618  1.00 10.00           C  
ATOM   1566  CZ  TYR A 524       0.247  20.694  69.407  1.00 10.00           C  
ATOM   1567  OH  TYR A 524       0.555  21.486  70.480  1.00 10.00           O  
ATOM   1568  N   GLY A 525       0.904  15.561  66.477  1.00 10.00           N  
ATOM   1569  CA  GLY A 525       1.778  14.658  67.190  1.00 10.00           C  
ATOM   1570  C   GLY A 525       3.070  14.401  66.414  1.00 10.00           C  
ATOM   1571  O   GLY A 525       4.157  14.472  66.980  1.00 10.00           O  
ATOM   1572  N   VAL A 526       2.968  14.108  65.121  1.00 10.00           N  
ATOM   1573  CA  VAL A 526       4.161  13.777  64.329  1.00 10.00           C  
ATOM   1574  C   VAL A 526       5.141  14.982  64.214  1.00 10.00           C  
ATOM   1575  O   VAL A 526       6.367  14.795  64.172  1.00 10.00           O  
ATOM   1576  CB  VAL A 526       3.798  13.180  62.894  1.00 10.00           C  
ATOM   1577  CG1 VAL A 526       5.012  13.129  62.000  1.00 10.00           C  
ATOM   1578  CG2 VAL A 526       3.155  11.787  62.975  1.00 10.00           C  
ATOM   1579  N   LEU A 527       4.617  16.207  64.169  1.00 10.00           N  
ATOM   1580  CA  LEU A 527       5.483  17.360  63.997  1.00 10.00           C  
ATOM   1581  C   LEU A 527       6.130  17.616  65.338  1.00 10.00           C  
ATOM   1582  O   LEU A 527       7.278  18.026  65.448  1.00 10.00           O  
ATOM   1583  CB  LEU A 527       4.693  18.582  63.511  1.00 10.00           C  
ATOM   1584  CG  LEU A 527       5.248  19.982  63.838  1.00 10.00           C  
ATOM   1585  CD1 LEU A 527       4.929  20.969  62.722  1.00 10.00           C  
ATOM   1586  CD2 LEU A 527       4.700  20.505  65.174  1.00 10.00           C  
ATOM   1587  N   LEU A 528       5.350  17.338  66.361  1.00 10.00           N  
ATOM   1588  CA  LEU A 528       5.761  17.517  67.725  1.00 10.00           C  
ATOM   1589  C   LEU A 528       6.887  16.522  68.000  1.00 10.00           C  
ATOM   1590  O   LEU A 528       7.931  16.855  68.597  1.00 10.00           O  
ATOM   1591  CB  LEU A 528       4.565  17.187  68.603  1.00 10.00           C  
ATOM   1592  CG  LEU A 528       4.333  18.099  69.776  1.00 10.00           C  
ATOM   1593  CD1 LEU A 528       3.936  17.227  70.937  1.00 10.00           C  
ATOM   1594  CD2 LEU A 528       5.618  18.849  70.093  1.00 10.00           C  
ATOM   1595  N   TYR A 529       6.657  15.293  67.568  1.00 10.00           N  
ATOM   1596  CA  TYR A 529       7.664  14.276  67.658  1.00 10.00           C  
ATOM   1597  C   TYR A 529       8.945  14.720  66.941  1.00 10.00           C  
ATOM   1598  O   TYR A 529      10.020  14.657  67.512  1.00 10.00           O  
ATOM   1599  CB  TYR A 529       7.161  12.970  67.050  1.00 10.00           C  
ATOM   1600  CG  TYR A 529       8.173  11.883  67.186  1.00 10.00           C  
ATOM   1601  CD1 TYR A 529       9.158  11.685  66.219  1.00 10.00           C  
ATOM   1602  CD2 TYR A 529       8.175  11.075  68.292  1.00 10.00           C  
ATOM   1603  CE1 TYR A 529      10.118  10.685  66.365  1.00 10.00           C  
ATOM   1604  CE2 TYR A 529       9.109  10.081  68.443  1.00 10.00           C  
ATOM   1605  CZ  TYR A 529      10.069   9.891  67.488  1.00 10.00           C  
ATOM   1606  OH  TYR A 529      10.972   8.891  67.692  1.00 10.00           O  
ATOM   1607  N   GLU A 530       8.834  15.159  65.688  1.00 10.00           N  
ATOM   1608  CA  GLU A 530      10.007  15.604  64.960  1.00 10.00           C  
ATOM   1609  C   GLU A 530      10.717  16.717  65.704  1.00 10.00           C  
ATOM   1610  O   GLU A 530      11.941  16.779  65.720  1.00 10.00           O  
ATOM   1611  CB  GLU A 530       9.626  16.126  63.589  1.00 10.00           C  
ATOM   1612  CG  GLU A 530       9.217  15.079  62.599  1.00 10.00           C  
ATOM   1613  CD  GLU A 530       8.770  15.695  61.271  1.00 10.00           C  
ATOM   1614  OE1 GLU A 530       8.211  16.812  61.285  1.00 10.00           O  
ATOM   1615  OE2 GLU A 530       8.977  15.072  60.207  1.00 10.00           O  
ATOM   1616  N   MET A 531       9.958  17.622  66.299  1.00 10.00           N  
ATOM   1617  CA  MET A 531      10.578  18.730  67.009  1.00 10.00           C  
ATOM   1618  C   MET A 531      11.434  18.201  68.126  1.00 10.00           C  
ATOM   1619  O   MET A 531      12.519  18.706  68.364  1.00 10.00           O  
ATOM   1620  CB  MET A 531       9.538  19.690  67.586  1.00 10.00           C  
ATOM   1621  CG  MET A 531       9.007  20.668  66.583  1.00 10.00           C  
ATOM   1622  SD  MET A 531       8.189  22.039  67.384  1.00 10.00           S  
ATOM   1623  CE  MET A 531       6.791  21.267  68.172  1.00 10.00           C  
ATOM   1624  N   LEU A 532      10.943  17.182  68.815  1.00 10.00           N  
ATOM   1625  CA  LEU A 532      11.659  16.636  69.968  1.00 10.00           C  
ATOM   1626  C   LEU A 532      12.790  15.640  69.639  1.00 10.00           C  
ATOM   1627  O   LEU A 532      13.817  15.638  70.281  1.00 10.00           O  
ATOM   1628  CB  LEU A 532      10.668  15.962  70.901  1.00 10.00           C  
ATOM   1629  CG  LEU A 532       9.634  16.876  71.551  1.00 10.00           C  
ATOM   1630  CD1 LEU A 532       8.318  16.110  71.807  1.00 10.00           C  
ATOM   1631  CD2 LEU A 532      10.190  17.529  72.825  1.00 10.00           C  
ATOM   1632  N   ALA A 533      12.596  14.792  68.647  1.00 10.00           N  
ATOM   1633  CA  ALA A 533      13.515  13.698  68.398  1.00 10.00           C  
ATOM   1634  C   ALA A 533      14.437  13.978  67.235  1.00 10.00           C  
ATOM   1635  O   ALA A 533      15.469  13.319  67.096  1.00 10.00           O  
ATOM   1636  CB  ALA A 533      12.749  12.410  68.149  1.00 10.00           C  
ATOM   1637  N   GLY A 534      14.052  14.937  66.391  1.00 10.00           N  
ATOM   1638  CA  GLY A 534      14.844  15.309  65.220  1.00 10.00           C  
ATOM   1639  C   GLY A 534      14.628  14.329  64.095  1.00 10.00           C  
ATOM   1640  O   GLY A 534      15.225  14.453  63.025  1.00 10.00           O  
ATOM   1641  N   GLN A 535      13.780  13.340  64.337  1.00 10.00           N  
ATOM   1642  CA  GLN A 535      13.519  12.299  63.357  1.00 10.00           C  
ATOM   1643  C   GLN A 535      12.033  12.233  63.191  1.00 10.00           C  
ATOM   1644  O   GLN A 535      11.307  12.776  64.003  1.00 10.00           O  
ATOM   1645  CB  GLN A 535      13.991  10.922  63.846  1.00 10.00           C  
ATOM   1646  CG  GLN A 535      15.474  10.777  64.125  1.00 10.00           C  
ATOM   1647  CD  GLN A 535      16.288  10.851  62.861  1.00 10.00           C  
ATOM   1648  OE1 GLN A 535      17.291  11.573  62.785  1.00 10.00           O  
ATOM   1649  NE2 GLN A 535      15.849  10.116  61.839  1.00 10.00           N  
ATOM   1650  N   PRO A 536      11.566  11.582  62.126  1.00 10.00           N  
ATOM   1651  CA  PRO A 536      10.166  11.264  62.064  1.00 10.00           C  
ATOM   1652  C   PRO A 536       9.903  10.064  62.959  1.00 10.00           C  
ATOM   1653  O   PRO A 536      10.829   9.306  63.266  1.00 10.00           O  
ATOM   1654  CB  PRO A 536       9.961  10.857  60.605  1.00 10.00           C  
ATOM   1655  CG  PRO A 536      11.137  11.317  59.907  1.00 10.00           C  
ATOM   1656  CD  PRO A 536      12.247  11.263  60.869  1.00 10.00           C  
ATOM   1657  N   PRO A 537       8.638   9.889  63.363  1.00 10.00           N  
ATOM   1658  CA  PRO A 537       8.183   8.770  64.166  1.00 10.00           C  
ATOM   1659  C   PRO A 537       8.167   7.449  63.422  1.00 10.00           C  
ATOM   1660  O   PRO A 537       8.172   6.409  64.063  1.00 10.00           O  
ATOM   1661  CB  PRO A 537       6.745   9.150  64.527  1.00 10.00           C  
ATOM   1662  CG  PRO A 537       6.550  10.536  64.052  1.00 10.00           C  
ATOM   1663  CD  PRO A 537       7.549  10.814  63.026  1.00 10.00           C  
ATOM   1664  N   PHE A 538       8.144   7.471  62.096  1.00 10.00           N  
ATOM   1665  CA  PHE A 538       7.872   6.240  61.337  1.00 10.00           C  
ATOM   1666  C   PHE A 538       8.791   6.004  60.153  1.00 10.00           C  
ATOM   1667  O   PHE A 538       8.990   6.886  59.322  1.00 10.00           O  
ATOM   1668  CB  PHE A 538       6.412   6.211  60.849  1.00 10.00           C  
ATOM   1669  CG  PHE A 538       5.395   6.158  61.967  1.00 10.00           C  
ATOM   1670  CD1 PHE A 538       5.088   4.952  62.590  1.00 10.00           C  
ATOM   1671  CD2 PHE A 538       4.743   7.312  62.392  1.00 10.00           C  
ATOM   1672  CE1 PHE A 538       4.161   4.910  63.621  1.00 10.00           C  
ATOM   1673  CE2 PHE A 538       3.807   7.269  63.407  1.00 10.00           C  
ATOM   1674  CZ  PHE A 538       3.522   6.078  64.023  1.00 10.00           C  
ATOM   1675  N   ASP A 539       9.300   4.781  60.068  1.00 10.00           N  
ATOM   1676  CA  ASP A 539      10.268   4.373  59.048  1.00 10.00           C  
ATOM   1677  C   ASP A 539       9.580   3.701  57.860  1.00 10.00           C  
ATOM   1678  O   ASP A 539       8.581   3.009  58.041  1.00 10.00           O  
ATOM   1679  CB  ASP A 539      11.239   3.351  59.657  1.00 10.00           C  
ATOM   1680  CG  ASP A 539      11.622   3.685  61.088  1.00 10.00           C  
ATOM   1681  OD1 ASP A 539      11.611   4.890  61.457  1.00 10.00           O  
ATOM   1682  OD2 ASP A 539      11.945   2.739  61.846  1.00 10.00           O  
ATOM   1683  N   GLY A 540      10.122   3.887  56.655  1.00 10.00           N  
ATOM   1684  CA  GLY A 540       9.646   3.130  55.502  1.00 10.00           C  
ATOM   1685  C   GLY A 540      10.426   3.363  54.227  1.00 10.00           C  
ATOM   1686  O   GLY A 540      10.566   4.505  53.790  1.00 10.00           O  
ATOM   1687  N   GLU A 541      10.916   2.281  53.616  1.00 10.00           N  
ATOM   1688  CA  GLU A 541      11.712   2.353  52.382  1.00 10.00           C  
ATOM   1689  C   GLU A 541      10.923   2.892  51.196  1.00 10.00           C  
ATOM   1690  O   GLU A 541      11.497   3.326  50.203  1.00 10.00           O  
ATOM   1691  CB  GLU A 541      12.271   0.975  52.030  1.00 10.00           C  
ATOM   1692  CG  GLU A 541      13.522   0.585  52.807  1.00 10.00           C  
ATOM   1693  CD  GLU A 541      13.744  -0.928  52.821  1.00 10.00           C  
ATOM   1694  OE1 GLU A 541      13.585  -1.555  51.746  1.00 10.00           O  
ATOM   1695  OE2 GLU A 541      14.061  -1.494  53.903  1.00 10.00           O  
ATOM   1696  N   ASP A 542       9.601   2.834  51.295  1.00 10.00           N  
ATOM   1697  CA  ASP A 542       8.707   3.457  50.316  1.00 10.00           C  
ATOM   1698  C   ASP A 542       7.355   3.751  50.977  1.00 10.00           C  
ATOM   1699  O   ASP A 542       7.183   3.492  52.161  1.00 10.00           O  
ATOM   1700  CB  ASP A 542       8.538   2.562  49.096  1.00 10.00           C  
ATOM   1701  CG  ASP A 542       7.853   1.264  49.427  1.00 10.00           C  
ATOM   1702  OD1 ASP A 542       7.262   1.161  50.525  1.00 10.00           O  
ATOM   1703  OD2 ASP A 542       7.899   0.344  48.586  1.00 10.00           O  
ATOM   1704  N   GLU A 543       6.406   4.293  50.224  1.00 10.00           N  
ATOM   1705  CA  GLU A 543       5.095   4.622  50.780  1.00 10.00           C  
ATOM   1706  C   GLU A 543       4.358   3.422  51.414  1.00 10.00           C  
ATOM   1707  O   GLU A 543       3.934   3.509  52.554  1.00 10.00           O  
ATOM   1708  CB  GLU A 543       4.217   5.348  49.750  1.00 10.00           C  
ATOM   1709  CG  GLU A 543       3.103   6.204  50.338  1.00 10.00           C  
ATOM   1710  CD  GLU A 543       2.564   7.253  49.356  1.00 10.00           C  
ATOM   1711  OE1 GLU A 543       2.537   7.001  48.137  1.00 10.00           O  
ATOM   1712  OE2 GLU A 543       2.166   8.347  49.796  1.00 10.00           O  
ATOM   1713  N   ASP A 544       4.218   2.295  50.728  1.00 10.00           N  
ATOM   1714  CA  ASP A 544       3.439   1.209  51.332  1.00 10.00           C  
ATOM   1715  C   ASP A 544       4.041   0.723  52.642  1.00 10.00           C  
ATOM   1716  O   ASP A 544       3.329   0.396  53.593  1.00 10.00           O  
ATOM   1717  CB  ASP A 544       3.222   0.048  50.356  1.00 10.00           C  
ATOM   1718  CG  ASP A 544       2.471   0.486  49.087  1.00 10.00           C  
ATOM   1719  OD1 ASP A 544       2.496  -0.285  48.093  1.00 10.00           O  
ATOM   1720  OD2 ASP A 544       1.864   1.601  49.074  1.00 10.00           O  
ATOM   1721  N   GLU A 545       5.363   0.701  52.684  1.00 10.00           N  
ATOM   1722  CA  GLU A 545       6.088   0.275  53.859  1.00 10.00           C  
ATOM   1723  C   GLU A 545       5.974   1.289  54.988  1.00 10.00           C  
ATOM   1724  O   GLU A 545       5.874   0.914  56.157  1.00 10.00           O  
ATOM   1725  CB  GLU A 545       7.550   0.076  53.500  1.00 10.00           C  
ATOM   1726  CG  GLU A 545       8.292  -0.781  54.492  1.00 10.00           C  
ATOM   1727  CD  GLU A 545       9.753  -0.914  54.126  1.00 10.00           C  
ATOM   1728  OE1 GLU A 545      10.193  -2.058  53.867  1.00 10.00           O  
ATOM   1729  OE2 GLU A 545      10.453   0.127  54.083  1.00 10.00           O  
ATOM   1730  N   LEU A 546       6.012   2.572  54.628  1.00 10.00           N  
ATOM   1731  CA  LEU A 546       5.822   3.644  55.579  1.00 10.00           C  
ATOM   1732  C   LEU A 546       4.438   3.555  56.200  1.00 10.00           C  
ATOM   1733  O   LEU A 546       4.283   3.653  57.423  1.00 10.00           O  
ATOM   1734  CB  LEU A 546       5.980   4.981  54.884  1.00 10.00           C  
ATOM   1735  CG  LEU A 546       5.552   6.244  55.629  1.00 10.00           C  
ATOM   1736  CD1 LEU A 546       6.388   6.444  56.875  1.00 10.00           C  
ATOM   1737  CD2 LEU A 546       5.687   7.428  54.705  1.00 10.00           C  
ATOM   1738  N   PHE A 547       3.426   3.380  55.353  1.00 10.00           N  
ATOM   1739  CA  PHE A 547       2.044   3.261  55.827  1.00 10.00           C  
ATOM   1740  C   PHE A 547       1.893   2.060  56.736  1.00 10.00           C  
ATOM   1741  O   PHE A 547       1.426   2.177  57.858  1.00 10.00           O  
ATOM   1742  CB  PHE A 547       1.073   3.121  54.662  1.00 10.00           C  
ATOM   1743  CG  PHE A 547       0.814   4.401  53.922  1.00 10.00           C  
ATOM   1744  CD1 PHE A 547       1.239   5.617  54.436  1.00 10.00           C  
ATOM   1745  CD2 PHE A 547       0.115   4.387  52.724  1.00 10.00           C  
ATOM   1746  CE1 PHE A 547       1.008   6.784  53.759  1.00 10.00           C  
ATOM   1747  CE2 PHE A 547      -0.130   5.563  52.039  1.00 10.00           C  
ATOM   1748  CZ  PHE A 547       0.322   6.760  52.559  1.00 10.00           C  
ATOM   1749  N   GLN A 548       2.299   0.904  56.227  1.00 10.00           N  
ATOM   1750  CA  GLN A 548       2.315  -0.326  56.990  1.00 10.00           C  
ATOM   1751  C   GLN A 548       2.841  -0.010  58.382  1.00 10.00           C  
ATOM   1752  O   GLN A 548       2.359  -0.524  59.395  1.00 10.00           O  
ATOM   1753  CB  GLN A 548       3.242  -1.319  56.308  1.00 10.00           C  
ATOM   1754  CG  GLN A 548       3.175  -2.732  56.857  1.00 10.00           C  
ATOM   1755  CD  GLN A 548       4.514  -3.470  56.761  1.00 10.00           C  
ATOM   1756  OE1 GLN A 548       4.602  -4.552  56.167  1.00 10.00           O  
ATOM   1757  NE2 GLN A 548       5.567  -2.874  57.348  1.00 10.00           N  
ATOM   1758  N   SER A 549       3.832   0.865  58.425  1.00 10.00           N  
ATOM   1759  CA  SER A 549       4.495   1.164  59.664  1.00 10.00           C  
ATOM   1760  C   SER A 549       3.612   2.062  60.524  1.00 10.00           C  
ATOM   1761  O   SER A 549       3.622   1.938  61.738  1.00 10.00           O  
ATOM   1762  CB  SER A 549       5.847   1.798  59.363  1.00 10.00           C  
ATOM   1763  OG  SER A 549       6.528   2.128  60.543  1.00 10.00           O  
ATOM   1764  N   ILE A 550       2.835   2.943  59.892  1.00 10.00           N  
ATOM   1765  CA  ILE A 550       1.962   3.908  60.592  1.00 10.00           C  
ATOM   1766  C   ILE A 550       0.777   3.200  61.234  1.00 10.00           C  
ATOM   1767  O   ILE A 550       0.264   3.626  62.247  1.00 10.00           O  
ATOM   1768  CB  ILE A 550       1.403   4.964  59.595  1.00 10.00           C  
ATOM   1769  CG1 ILE A 550       2.374   6.124  59.391  1.00 10.00           C  
ATOM   1770  CG2 ILE A 550       0.057   5.507  60.044  1.00 10.00           C  
ATOM   1771  CD1 ILE A 550       1.903   7.064  58.287  1.00 10.00           C  
ATOM   1772  N   MET A 551       0.383   2.095  60.609  1.00 10.00           N  
ATOM   1773  CA  MET A 551      -0.821   1.313  60.898  1.00 10.00           C  
ATOM   1774  C   MET A 551      -0.589   0.248  61.983  1.00 10.00           C  
ATOM   1775  O   MET A 551      -1.526  -0.172  62.679  1.00 10.00           O  
ATOM   1776  CB  MET A 551      -1.230   0.617  59.589  1.00 10.00           C  
ATOM   1777  CG  MET A 551      -2.722   0.350  59.410  1.00 10.00           C  
ATOM   1778  SD  MET A 551      -3.654   1.825  58.976  1.00 10.00           S  
ATOM   1779  CE  MET A 551      -2.334   2.826  58.350  1.00 10.00           C  
ATOM   1780  N   GLU A 552       0.674  -0.165  62.118  1.00 10.00           N  
ATOM   1781  CA  GLU A 552       1.070  -1.356  62.879  1.00 10.00           C  
ATOM   1782  C   GLU A 552       2.190  -1.141  63.901  1.00 10.00           C  
ATOM   1783  O   GLU A 552       2.247  -1.832  64.932  1.00 10.00           O  
ATOM   1784  CB  GLU A 552       1.507  -2.450  61.913  1.00 10.00           C  
ATOM   1785  CG  GLU A 552       0.428  -2.863  60.948  1.00 10.00           C  
ATOM   1786  CD  GLU A 552       0.924  -3.888  59.966  1.00 10.00           C  
ATOM   1787  OE1 GLU A 552       2.153  -4.124  59.919  1.00 10.00           O  
ATOM   1788  OE2 GLU A 552       0.076  -4.460  59.250  1.00 10.00           O  
ATOM   1789  N   HIS A 553       3.087  -0.201  63.625  1.00 10.00           N  
ATOM   1790  CA  HIS A 553       4.143   0.048  64.581  1.00 10.00           C  
ATOM   1791  C   HIS A 553       3.748   1.003  65.705  1.00 10.00           C  
ATOM   1792  O   HIS A 553       3.040   1.980  65.489  1.00 10.00           O  
ATOM   1793  CB  HIS A 553       5.431   0.508  63.921  1.00 10.00           C  
ATOM   1794  CG  HIS A 553       6.635   0.277  64.779  1.00 10.00           C  
ATOM   1795  ND1 HIS A 553       7.410   1.307  65.276  1.00 10.00           N  
ATOM   1796  CD2 HIS A 553       7.173  -0.871  65.261  1.00 10.00           C  
ATOM   1797  CE1 HIS A 553       8.389   0.801  66.008  1.00 10.00           C  
ATOM   1798  NE2 HIS A 553       8.266  -0.517  66.017  1.00 10.00           N  
ATOM   1799  N   ASN A 554       4.204   0.669  66.909  1.00 10.00           N  
ATOM   1800  CA  ASN A 554       4.114   1.538  68.072  1.00 10.00           C  
ATOM   1801  C   ASN A 554       5.387   2.376  68.152  1.00 10.00           C  
ATOM   1802  O   ASN A 554       6.480   1.814  68.237  1.00 10.00           O  
ATOM   1803  CB  ASN A 554       3.982   0.689  69.346  1.00 10.00           C  
ATOM   1804  CG  ASN A 554       2.531   0.514  69.796  1.00 10.00           C  
ATOM   1805  OD1 ASN A 554       1.622   0.384  68.976  1.00 10.00           O  
ATOM   1806  ND2 ASN A 554       2.316   0.506  71.108  1.00 10.00           N  
ATOM   1807  N   VAL A 555       5.261   3.702  68.113  1.00 10.00           N  
ATOM   1808  CA  VAL A 555       6.443   4.570  68.143  1.00 10.00           C  
ATOM   1809  C   VAL A 555       7.364   4.177  69.286  1.00 10.00           C  
ATOM   1810  O   VAL A 555       6.907   3.859  70.389  1.00 10.00           O  
ATOM   1811  CB  VAL A 555       6.073   6.062  68.298  1.00 10.00           C  
ATOM   1812  CG1 VAL A 555       7.314   6.905  68.628  1.00 10.00           C  
ATOM   1813  CG2 VAL A 555       5.376   6.575  67.042  1.00 10.00           C  
ATOM   1814  N   SER A 556       8.663   4.199  69.011  1.00 10.00           N  
ATOM   1815  CA  SER A 556       9.680   3.809  69.980  1.00 10.00           C  
ATOM   1816  C   SER A 556      10.417   5.076  70.421  1.00 10.00           C  
ATOM   1817  O   SER A 556      11.240   5.583  69.671  1.00 10.00           O  
ATOM   1818  CB  SER A 556      10.658   2.841  69.307  1.00 10.00           C  
ATOM   1819  OG  SER A 556      11.337   2.024  70.247  1.00 10.00           O  
ATOM   1820  N   TYR A 557      10.128   5.574  71.627  1.00 10.00           N  
ATOM   1821  CA  TYR A 557      10.588   6.917  72.066  1.00 10.00           C  
ATOM   1822  C   TYR A 557      11.983   6.984  72.715  1.00 10.00           C  
ATOM   1823  O   TYR A 557      12.261   6.271  73.683  1.00 10.00           O  
ATOM   1824  CB  TYR A 557       9.578   7.548  73.039  1.00 10.00           C  
ATOM   1825  CG  TYR A 557       8.194   7.697  72.485  1.00 10.00           C  
ATOM   1826  CD1 TYR A 557       7.368   6.596  72.366  1.00 10.00           C  
ATOM   1827  CD2 TYR A 557       7.710   8.938  72.074  1.00 10.00           C  
ATOM   1828  CE1 TYR A 557       6.094   6.714  71.849  1.00 10.00           C  
ATOM   1829  CE2 TYR A 557       6.431   9.068  71.550  1.00 10.00           C  
ATOM   1830  CZ  TYR A 557       5.629   7.949  71.443  1.00 10.00           C  
ATOM   1831  OH  TYR A 557       4.359   8.025  70.944  1.00 10.00           O  
ATOM   1832  N   PRO A 558      12.852   7.869  72.203  1.00 10.00           N  
ATOM   1833  CA  PRO A 558      14.175   8.050  72.782  1.00 10.00           C  
ATOM   1834  C   PRO A 558      14.164   8.186  74.298  1.00 10.00           C  
ATOM   1835  O   PRO A 558      13.277   8.805  74.879  1.00 10.00           O  
ATOM   1836  CB  PRO A 558      14.662   9.348  72.140  1.00 10.00           C  
ATOM   1837  CG  PRO A 558      14.059   9.302  70.789  1.00 10.00           C  
ATOM   1838  CD  PRO A 558      12.691   8.654  70.970  1.00 10.00           C  
ATOM   1839  N   LYS A 559      15.175   7.585  74.906  1.00 10.00           N  
ATOM   1840  CA  LYS A 559      15.410   7.588  76.343  1.00 10.00           C  
ATOM   1841  C   LYS A 559      15.453   8.984  76.995  1.00 10.00           C  
ATOM   1842  O   LYS A 559      14.884   9.197  78.065  1.00 10.00           O  
ATOM   1843  CB  LYS A 559      16.716   6.818  76.583  1.00 10.00           C  
ATOM   1844  CG  LYS A 559      17.563   6.674  75.291  1.00 10.00           C  
ATOM   1845  CD  LYS A 559      17.783   5.201  74.937  1.00 10.00           C  
ATOM   1846  CE  LYS A 559      17.968   4.369  76.226  1.00 10.00           C  
ATOM   1847  NZ  LYS A 559      18.362   2.956  75.982  1.00 10.00           N  
ATOM   1848  N   SER A 560      16.127   9.924  76.341  1.00 10.00           N  
ATOM   1849  CA  SER A 560      16.296  11.278  76.868  1.00 10.00           C  
ATOM   1850  C   SER A 560      15.025  12.155  76.833  1.00 10.00           C  
ATOM   1851  O   SER A 560      15.087  13.363  77.078  1.00 10.00           O  
ATOM   1852  CB  SER A 560      17.449  11.971  76.136  1.00 10.00           C  
ATOM   1853  OG  SER A 560      17.482  11.591  74.769  1.00 10.00           O  
ATOM   1854  N   LEU A 561      13.882  11.548  76.536  1.00 10.00           N  
ATOM   1855  CA  LEU A 561      12.619  12.279  76.479  1.00 10.00           C  
ATOM   1856  C   LEU A 561      11.837  12.243  77.795  1.00 10.00           C  
ATOM   1857  O   LEU A 561      11.442  11.173  78.285  1.00 10.00           O  
ATOM   1858  CB  LEU A 561      11.737  11.729  75.364  1.00 10.00           C  
ATOM   1859  CG  LEU A 561      11.405  12.571  74.136  1.00 10.00           C  
ATOM   1860  CD1 LEU A 561      12.617  13.333  73.621  1.00 10.00           C  
ATOM   1861  CD2 LEU A 561      10.810  11.633  73.082  1.00 10.00           C  
ATOM   1862  N   SER A 562      11.598  13.429  78.344  1.00 10.00           N  
ATOM   1863  CA  SER A 562      10.798  13.572  79.539  1.00 10.00           C  
ATOM   1864  C   SER A 562       9.476  12.812  79.474  1.00 10.00           C  
ATOM   1865  O   SER A 562       8.854  12.690  78.426  1.00 10.00           O  
ATOM   1866  CB  SER A 562      10.515  15.047  79.816  1.00 10.00           C  
ATOM   1867  OG  SER A 562       9.293  15.449  79.226  1.00 10.00           O  
ATOM   1868  N   LYS A 563       9.075  12.302  80.630  1.00 10.00           N  
ATOM   1869  CA  LYS A 563       7.782  11.673  80.858  1.00 10.00           C  
ATOM   1870  C   LYS A 563       6.622  12.362  80.109  1.00 10.00           C  
ATOM   1871  O   LYS A 563       5.829  11.698  79.445  1.00 10.00           O  
ATOM   1872  CB  LYS A 563       7.524  11.701  82.365  1.00 10.00           C  
ATOM   1873  CG  LYS A 563       6.649  10.603  82.921  1.00 10.00           C  
ATOM   1874  CD  LYS A 563       6.394  10.891  84.393  1.00 10.00           C  
ATOM   1875  CE  LYS A 563       6.360  12.397  84.622  1.00 10.00           C  
ATOM   1876  NZ  LYS A 563       5.972  12.744  85.999  1.00 10.00           N  
ATOM   1877  N   GLU A 564       6.525  13.686  80.215  1.00 10.00           N  
ATOM   1878  CA  GLU A 564       5.440  14.428  79.578  1.00 10.00           C  
ATOM   1879  C   GLU A 564       5.545  14.449  78.055  1.00 10.00           C  
ATOM   1880  O   GLU A 564       4.530  14.419  77.345  1.00 10.00           O  
ATOM   1881  CB  GLU A 564       5.376  15.856  80.105  1.00 10.00           C  
ATOM   1882  CG  GLU A 564       4.775  15.950  81.489  1.00 10.00           C  
ATOM   1883  CD  GLU A 564       5.758  15.597  82.601  1.00 10.00           C  
ATOM   1884  OE1 GLU A 564       6.987  15.567  82.343  1.00 10.00           O  
ATOM   1885  OE2 GLU A 564       5.293  15.363  83.741  1.00 10.00           O  
ATOM   1886  N   ALA A 565       6.773  14.525  77.554  1.00 10.00           N  
ATOM   1887  CA  ALA A 565       6.980  14.506  76.119  1.00 10.00           C  
ATOM   1888  C   ALA A 565       6.398  13.206  75.599  1.00 10.00           C  
ATOM   1889  O   ALA A 565       5.652  13.191  74.624  1.00 10.00           O  
ATOM   1890  CB  ALA A 565       8.457  14.598  75.789  1.00 10.00           C  
ATOM   1891  N   VAL A 566       6.717  12.115  76.280  1.00 10.00           N  
ATOM   1892  CA  VAL A 566       6.350  10.803  75.782  1.00 10.00           C  
ATOM   1893  C   VAL A 566       4.851  10.580  75.901  1.00 10.00           C  
ATOM   1894  O   VAL A 566       4.254   9.827  75.138  1.00 10.00           O  
ATOM   1895  CB  VAL A 566       7.136   9.709  76.495  1.00 10.00           C  
ATOM   1896  CG1 VAL A 566       6.909   8.396  75.816  1.00 10.00           C  
ATOM   1897  CG2 VAL A 566       8.605  10.049  76.448  1.00 10.00           C  
ATOM   1898  N   SER A 567       4.242  11.267  76.851  1.00 10.00           N  
ATOM   1899  CA  SER A 567       2.826  11.094  77.086  1.00 10.00           C  
ATOM   1900  C   SER A 567       2.017  11.757  75.971  1.00 10.00           C  
ATOM   1901  O   SER A 567       1.177  11.126  75.330  1.00 10.00           O  
ATOM   1902  CB  SER A 567       2.442  11.651  78.458  1.00 10.00           C  
ATOM   1903  OG  SER A 567       1.045  11.579  78.661  1.00 10.00           O  
ATOM   1904  N   ILE A 568       2.286  13.029  75.720  1.00 10.00           N  
ATOM   1905  CA  ILE A 568       1.514  13.760  74.731  1.00 10.00           C  
ATOM   1906  C   ILE A 568       1.732  13.134  73.355  1.00 10.00           C  
ATOM   1907  O   ILE A 568       0.825  13.088  72.519  1.00 10.00           O  
ATOM   1908  CB  ILE A 568       1.811  15.278  74.772  1.00 10.00           C  
ATOM   1909  CG1 ILE A 568       0.631  16.054  74.190  1.00 10.00           C  
ATOM   1910  CG2 ILE A 568       3.133  15.613  74.096  1.00 10.00           C  
ATOM   1911  CD1 ILE A 568       0.815  17.553  74.218  1.00 10.00           C  
ATOM   1912  N   CYS A 569       2.925  12.602  73.140  1.00 10.00           N  
ATOM   1913  CA  CYS A 569       3.174  11.895  71.898  1.00 10.00           C  
ATOM   1914  C   CYS A 569       2.292  10.654  71.741  1.00 10.00           C  
ATOM   1915  O   CYS A 569       1.673  10.447  70.690  1.00 10.00           O  
ATOM   1916  CB  CYS A 569       4.659  11.587  71.738  1.00 10.00           C  
ATOM   1917  SG  CYS A 569       5.624  13.100  71.349  1.00 10.00           S  
ATOM   1918  N   LYS A 570       2.212   9.830  72.782  1.00 10.00           N  
ATOM   1919  CA  LYS A 570       1.350   8.659  72.684  1.00 10.00           C  
ATOM   1920  C   LYS A 570      -0.084   9.149  72.586  1.00 10.00           C  
ATOM   1921  O   LYS A 570      -0.903   8.594  71.854  1.00 10.00           O  
ATOM   1922  CB  LYS A 570       1.565   7.682  73.841  1.00 10.00           C  
ATOM   1923  CG  LYS A 570       2.976   7.111  73.875  1.00 10.00           C  
ATOM   1924  CD  LYS A 570       3.086   5.774  74.631  1.00 10.00           C  
ATOM   1925  CE  LYS A 570       4.576   5.440  74.878  1.00 10.00           C  
ATOM   1926  NZ  LYS A 570       4.947   3.996  75.071  1.00 10.00           N  
ATOM   1927  N   GLY A 571      -0.366  10.236  73.289  1.00 10.00           N  
ATOM   1928  CA  GLY A 571      -1.688  10.792  73.264  1.00 10.00           C  
ATOM   1929  C   GLY A 571      -2.039  11.119  71.843  1.00 10.00           C  
ATOM   1930  O   GLY A 571      -3.081  10.718  71.346  1.00 10.00           O  
ATOM   1931  N   LEU A 572      -1.149  11.834  71.171  1.00 10.00           N  
ATOM   1932  CA  LEU A 572      -1.454  12.336  69.846  1.00 10.00           C  
ATOM   1933  C   LEU A 572      -1.294  11.290  68.725  1.00 10.00           C  
ATOM   1934  O   LEU A 572      -2.063  11.266  67.768  1.00 10.00           O  
ATOM   1935  CB  LEU A 572      -0.642  13.592  69.568  1.00 10.00           C  
ATOM   1936  CG  LEU A 572      -1.075  14.757  70.451  1.00 10.00           C  
ATOM   1937  CD1 LEU A 572       0.087  15.718  70.721  1.00 10.00           C  
ATOM   1938  CD2 LEU A 572      -2.238  15.456  69.803  1.00 10.00           C  
ATOM   1939  N   MET A 573      -0.310  10.419  68.808  1.00 10.00           N  
ATOM   1940  CA  MET A 573      -0.231   9.416  67.762  1.00 10.00           C  
ATOM   1941  C   MET A 573      -0.857   8.113  68.232  1.00 10.00           C  
ATOM   1942  O   MET A 573      -0.264   7.046  68.125  1.00 10.00           O  
ATOM   1943  CB  MET A 573       1.199   9.223  67.283  1.00 10.00           C  
ATOM   1944  CG  MET A 573       1.821  10.495  66.757  1.00 10.00           C  
ATOM   1945  SD  MET A 573       3.546  10.208  66.379  1.00 10.00           S  
ATOM   1946  CE  MET A 573       4.316  10.529  67.986  1.00 10.00           C  
ATOM   1947  N   THR A 574      -2.064   8.231  68.769  1.00 10.00           N  
ATOM   1948  CA  THR A 574      -2.879   7.086  69.099  1.00 10.00           C  
ATOM   1949  C   THR A 574      -3.566   6.648  67.824  1.00 10.00           C  
ATOM   1950  O   THR A 574      -4.208   7.460  67.145  1.00 10.00           O  
ATOM   1951  CB  THR A 574      -3.959   7.457  70.117  1.00 10.00           C  
ATOM   1952  OG1 THR A 574      -3.363   7.598  71.401  1.00 10.00           O  
ATOM   1953  CG2 THR A 574      -5.024   6.384  70.192  1.00 10.00           C  
ATOM   1954  N   LYS A 575      -3.444   5.358  67.515  1.00 10.00           N  
ATOM   1955  CA  LYS A 575      -3.939   4.825  66.264  1.00 10.00           C  
ATOM   1956  C   LYS A 575      -5.447   4.996  66.109  1.00 10.00           C  
ATOM   1957  O   LYS A 575      -5.929   5.419  65.058  1.00 10.00           O  
ATOM   1958  CB  LYS A 575      -3.477   3.382  66.082  1.00 10.00           C  
ATOM   1959  CG  LYS A 575      -1.957   3.284  65.898  1.00 10.00           C  
ATOM   1960  CD  LYS A 575      -1.545   2.062  65.090  1.00 10.00           C  
ATOM   1961  CE  LYS A 575      -0.033   1.808  65.181  1.00 10.00           C  
ATOM   1962  NZ  LYS A 575       0.778   3.035  64.933  1.00 10.00           N  
ATOM   1963  N   HIS A 576      -6.199   4.696  67.157  1.00 10.00           N  
ATOM   1964  CA  HIS A 576      -7.646   4.812  67.049  1.00 10.00           C  
ATOM   1965  C   HIS A 576      -8.017   6.253  67.317  1.00 10.00           C  
ATOM   1966  O   HIS A 576      -7.677   6.784  68.362  1.00 10.00           O  
ATOM   1967  CB  HIS A 576      -8.363   3.864  68.016  1.00 10.00           C  
ATOM   1968  CG  HIS A 576      -8.180   2.411  67.688  1.00 10.00           C  
ATOM   1969  ND1 HIS A 576      -7.206   1.630  68.278  1.00 10.00           N  
ATOM   1970  CD2 HIS A 576      -8.847   1.599  66.835  1.00 10.00           C  
ATOM   1971  CE1 HIS A 576      -7.285   0.398  67.804  1.00 10.00           C  
ATOM   1972  NE2 HIS A 576      -8.270   0.354  66.924  1.00 10.00           N  
ATOM   1973  N   PRO A 577      -8.693   6.903  66.359  1.00 10.00           N  
ATOM   1974  CA  PRO A 577      -8.999   8.317  66.516  1.00 10.00           C  
ATOM   1975  C   PRO A 577      -9.963   8.560  67.664  1.00 10.00           C  
ATOM   1976  O   PRO A 577      -9.977   9.640  68.230  1.00 10.00           O  
ATOM   1977  CB  PRO A 577      -9.648   8.699  65.177  1.00 10.00           C  
ATOM   1978  CG  PRO A 577      -9.328   7.588  64.239  1.00 10.00           C  
ATOM   1979  CD  PRO A 577      -9.177   6.366  65.078  1.00 10.00           C  
ATOM   1980  N   ALA A 578     -10.755   7.555  68.002  1.00 10.00           N  
ATOM   1981  CA  ALA A 578     -11.736   7.673  69.070  1.00 10.00           C  
ATOM   1982  C   ALA A 578     -11.038   8.027  70.377  1.00 10.00           C  
ATOM   1983  O   ALA A 578     -11.526   8.845  71.171  1.00 10.00           O  
ATOM   1984  CB  ALA A 578     -12.526   6.373  69.215  1.00 10.00           C  
ATOM   1985  N   LYS A 579      -9.875   7.430  70.586  1.00 10.00           N  
ATOM   1986  CA  LYS A 579      -9.145   7.627  71.820  1.00 10.00           C  
ATOM   1987  C   LYS A 579      -8.094   8.736  71.704  1.00 10.00           C  
ATOM   1988  O   LYS A 579      -7.586   9.226  72.714  1.00 10.00           O  
ATOM   1989  CB  LYS A 579      -8.499   6.310  72.239  1.00 10.00           C  
ATOM   1990  CG  LYS A 579      -9.484   5.142  72.475  1.00 10.00           C  
ATOM   1991  CD  LYS A 579      -8.847   3.781  72.090  1.00 10.00           C  
ATOM   1992  CE  LYS A 579      -7.374   3.634  72.597  1.00 10.00           C  
ATOM   1993  NZ  LYS A 579      -6.614   2.382  72.184  1.00 10.00           N  
ATOM   1994  N   ARG A 580      -7.783   9.157  70.481  1.00 10.00           N  
ATOM   1995  CA  ARG A 580      -6.679  10.105  70.258  1.00 10.00           C  
ATOM   1996  C   ARG A 580      -6.802  11.385  71.091  1.00 10.00           C  
ATOM   1997  O   ARG A 580      -7.889  11.920  71.261  1.00 10.00           O  
ATOM   1998  CB  ARG A 580      -6.545  10.446  68.771  1.00 10.00           C  
ATOM   1999  CG  ARG A 580      -5.298  11.273  68.431  1.00 10.00           C  
ATOM   2000  CD  ARG A 580      -5.112  11.438  66.925  1.00 10.00           C  
ATOM   2001  NE  ARG A 580      -5.180  10.129  66.296  1.00 10.00           N  
ATOM   2002  CZ  ARG A 580      -5.677   9.911  65.093  1.00 10.00           C  
ATOM   2003  NH1 ARG A 580      -6.139  10.939  64.379  1.00 10.00           N  
ATOM   2004  NH2 ARG A 580      -5.716   8.671  64.613  1.00 10.00           N  
ATOM   2005  N   LEU A 581      -5.681  11.870  71.606  1.00 10.00           N  
ATOM   2006  CA  LEU A 581      -5.682  13.116  72.351  1.00 10.00           C  
ATOM   2007  C   LEU A 581      -6.199  14.258  71.498  1.00 10.00           C  
ATOM   2008  O   LEU A 581      -5.809  14.398  70.347  1.00 10.00           O  
ATOM   2009  CB  LEU A 581      -4.277  13.454  72.836  1.00 10.00           C  
ATOM   2010  CG  LEU A 581      -4.134  14.803  73.534  1.00 10.00           C  
ATOM   2011  CD1 LEU A 581      -5.192  14.965  74.613  1.00 10.00           C  
ATOM   2012  CD2 LEU A 581      -2.753  14.913  74.132  1.00 10.00           C  
ATOM   2013  N   GLY A 582      -7.068  15.085  72.068  1.00 10.00           N  
ATOM   2014  CA  GLY A 582      -7.585  16.246  71.357  1.00 10.00           C  
ATOM   2015  C   GLY A 582      -8.824  15.872  70.586  1.00 10.00           C  
ATOM   2016  O   GLY A 582      -9.517  16.730  70.049  1.00 10.00           O  
ATOM   2017  N   CYS A 583      -9.101  14.575  70.548  1.00 10.00           N  
ATOM   2018  CA  CYS A 583     -10.228  14.034  69.799  1.00 10.00           C  
ATOM   2019  C   CYS A 583     -11.310  13.497  70.747  1.00 10.00           C  
ATOM   2020  O   CYS A 583     -12.108  12.635  70.371  1.00 10.00           O  
ATOM   2021  CB  CYS A 583      -9.750  12.926  68.845  1.00 10.00           C  
ATOM   2022  SG  CYS A 583      -8.461  13.413  67.630  1.00 10.00           S  
ATOM   2023  N   GLY A 584     -11.320  13.999  71.982  1.00 10.00           N  
ATOM   2024  CA  GLY A 584     -12.368  13.657  72.943  1.00 10.00           C  
ATOM   2025  C   GLY A 584     -13.525  14.628  72.809  1.00 10.00           C  
ATOM   2026  O   GLY A 584     -13.511  15.482  71.912  1.00 10.00           O  
ATOM   2027  N   PRO A 585     -14.543  14.507  73.692  1.00 10.00           N  
ATOM   2028  CA  PRO A 585     -15.637  15.492  73.683  1.00 10.00           C  
ATOM   2029  C   PRO A 585     -15.092  16.886  74.034  1.00 10.00           C  
ATOM   2030  O   PRO A 585     -15.423  17.870  73.371  1.00 10.00           O  
ATOM   2031  CB  PRO A 585     -16.596  14.978  74.775  1.00 10.00           C  
ATOM   2032  CG  PRO A 585     -16.185  13.548  75.048  1.00 10.00           C  
ATOM   2033  CD  PRO A 585     -14.712  13.492  74.752  1.00 10.00           C  
ATOM   2034  N   GLU A 586     -14.243  16.949  75.056  1.00 10.00           N  
ATOM   2035  CA  GLU A 586     -13.604  18.195  75.446  1.00 10.00           C  
ATOM   2036  C   GLU A 586     -12.187  18.275  74.872  1.00 10.00           C  
ATOM   2037  O   GLU A 586     -11.272  18.783  75.526  1.00 10.00           O  
ATOM   2038  CB  GLU A 586     -13.532  18.305  76.975  1.00 10.00           C  
ATOM   2039  CG  GLU A 586     -14.869  18.234  77.707  1.00 10.00           C  
ATOM   2040  CD  GLU A 586     -15.577  19.573  77.784  1.00 10.00           C  
ATOM   2041  OE1 GLU A 586     -14.919  20.592  78.089  1.00 10.00           O  
ATOM   2042  OE2 GLU A 586     -16.803  19.600  77.550  1.00 10.00           O  
ATOM   2043  N   GLY A 587     -12.025  17.785  73.646  1.00 10.00           N  
ATOM   2044  CA  GLY A 587     -10.717  17.621  73.004  1.00 10.00           C  
ATOM   2045  C   GLY A 587      -9.669  18.708  73.203  1.00 10.00           C  
ATOM   2046  O   GLY A 587      -8.553  18.435  73.646  1.00 10.00           O  
ATOM   2047  N   GLU A 588     -10.020  19.938  72.860  1.00 10.00           N  
ATOM   2048  CA  GLU A 588      -9.108  21.070  72.976  1.00 10.00           C  
ATOM   2049  C   GLU A 588      -8.583  21.259  74.386  1.00 10.00           C  
ATOM   2050  O   GLU A 588      -7.376  21.235  74.634  1.00 10.00           O  
ATOM   2051  CB  GLU A 588      -9.850  22.332  72.558  1.00 10.00           C  
ATOM   2052  CG  GLU A 588      -9.334  23.622  73.149  1.00 10.00           C  
ATOM   2053  CD  GLU A 588     -10.050  24.790  72.543  1.00 10.00           C  
ATOM   2054  OE1 GLU A 588     -11.201  24.592  72.094  1.00 10.00           O  
ATOM   2055  OE2 GLU A 588      -9.467  25.892  72.496  1.00 10.00           O  
ATOM   2056  N   ARG A 589      -9.508  21.486  75.302  1.00 10.00           N  
ATOM   2057  CA  ARG A 589      -9.178  21.586  76.702  1.00 10.00           C  
ATOM   2058  C   ARG A 589      -8.245  20.440  77.119  1.00 10.00           C  
ATOM   2059  O   ARG A 589      -7.281  20.678  77.839  1.00 10.00           O  
ATOM   2060  CB  ARG A 589     -10.471  21.631  77.515  1.00 10.00           C  
ATOM   2061  CG  ARG A 589     -10.524  20.752  78.740  1.00 10.00           C  
ATOM   2062  CD  ARG A 589     -11.933  20.695  79.266  1.00 10.00           C  
ATOM   2063  NE  ARG A 589     -11.936  20.976  80.690  1.00 10.00           N  
ATOM   2064  CZ  ARG A 589     -13.004  20.936  81.473  1.00 10.00           C  
ATOM   2065  NH1 ARG A 589     -14.189  20.609  80.980  1.00 10.00           N  
ATOM   2066  NH2 ARG A 589     -12.873  21.213  82.761  1.00 10.00           N  
ATOM   2067  N   ASP A 590      -8.511  19.224  76.630  1.00 10.00           N  
ATOM   2068  CA  ASP A 590      -7.637  18.049  76.853  1.00 10.00           C  
ATOM   2069  C   ASP A 590      -6.159  18.229  76.442  1.00 10.00           C  
ATOM   2070  O   ASP A 590      -5.246  17.685  77.069  1.00 10.00           O  
ATOM   2071  CB  ASP A 590      -8.190  16.815  76.139  1.00 10.00           C  
ATOM   2072  CG  ASP A 590      -9.415  16.251  76.817  1.00 10.00           C  
ATOM   2073  OD1 ASP A 590      -9.440  16.224  78.061  1.00 10.00           O  
ATOM   2074  OD2 ASP A 590     -10.359  15.828  76.109  1.00 10.00           O  
ATOM   2075  N   VAL A 591      -5.926  18.976  75.374  1.00 10.00           N  
ATOM   2076  CA  VAL A 591      -4.577  19.222  74.949  1.00 10.00           C  
ATOM   2077  C   VAL A 591      -3.997  20.303  75.834  1.00 10.00           C  
ATOM   2078  O   VAL A 591      -2.927  20.108  76.412  1.00 10.00           O  
ATOM   2079  CB  VAL A 591      -4.506  19.672  73.478  1.00 10.00           C  
ATOM   2080  CG1 VAL A 591      -3.068  20.085  73.128  1.00 10.00           C  
ATOM   2081  CG2 VAL A 591      -5.020  18.581  72.542  1.00 10.00           C  
ATOM   2082  N   ARG A 592      -4.708  21.432  75.948  1.00 10.00           N  
ATOM   2083  CA  ARG A 592      -4.247  22.563  76.774  1.00 10.00           C  
ATOM   2084  C   ARG A 592      -3.810  22.080  78.146  1.00 10.00           C  
ATOM   2085  O   ARG A 592      -2.945  22.674  78.788  1.00 10.00           O  
ATOM   2086  CB  ARG A 592      -5.343  23.620  76.985  1.00 10.00           C  
ATOM   2087  CG  ARG A 592      -6.159  23.976  75.778  1.00 10.00           C  
ATOM   2088  CD  ARG A 592      -7.105  25.100  76.119  1.00 10.00           C  
ATOM   2089  NE  ARG A 592      -6.435  26.395  76.011  1.00 10.00           N  
ATOM   2090  CZ  ARG A 592      -6.680  27.306  75.064  1.00 10.00           C  
ATOM   2091  NH1 ARG A 592      -7.604  27.093  74.128  1.00 10.00           N  
ATOM   2092  NH2 ARG A 592      -6.002  28.449  75.063  1.00 10.00           N  
ATOM   2093  N   GLU A 593      -4.411  20.996  78.600  1.00 10.00           N  
ATOM   2094  CA  GLU A 593      -4.255  20.627  79.981  1.00 10.00           C  
ATOM   2095  C   GLU A 593      -3.244  19.543  80.221  1.00 10.00           C  
ATOM   2096  O   GLU A 593      -2.952  19.234  81.359  1.00 10.00           O  
ATOM   2097  CB  GLU A 593      -5.610  20.276  80.586  1.00 10.00           C  
ATOM   2098  CG  GLU A 593      -6.630  21.407  80.396  1.00 10.00           C  
ATOM   2099  CD  GLU A 593      -7.741  21.399  81.423  1.00 10.00           C  
ATOM   2100  OE1 GLU A 593      -7.472  21.740  82.593  1.00 10.00           O  
ATOM   2101  OE2 GLU A 593      -8.882  21.071  81.053  1.00 10.00           O  
ATOM   2102  N   HIS A 594      -2.694  18.971  79.161  1.00 10.00           N  
ATOM   2103  CA  HIS A 594      -1.730  17.886  79.316  1.00 10.00           C  
ATOM   2104  C   HIS A 594      -0.508  18.334  80.108  1.00 10.00           C  
ATOM   2105  O   HIS A 594      -0.013  19.455  79.932  1.00 10.00           O  
ATOM   2106  CB  HIS A 594      -1.293  17.367  77.955  1.00 10.00           C  
ATOM   2107  CG  HIS A 594      -0.559  16.063  78.009  1.00 10.00           C  
ATOM   2108  ND1 HIS A 594       0.808  15.984  78.154  1.00 10.00           N  
ATOM   2109  CD2 HIS A 594      -1.004  14.786  77.918  1.00 10.00           C  
ATOM   2110  CE1 HIS A 594       1.175  14.716  78.158  1.00 10.00           C  
ATOM   2111  NE2 HIS A 594       0.093  13.968  78.020  1.00 10.00           N  
ATOM   2112  N   ALA A 595      -0.025  17.453  80.982  1.00 10.00           N  
ATOM   2113  CA  ALA A 595       1.125  17.762  81.820  1.00 10.00           C  
ATOM   2114  C   ALA A 595       2.165  18.455  80.961  1.00 10.00           C  
ATOM   2115  O   ALA A 595       2.930  19.281  81.432  1.00 10.00           O  
ATOM   2116  CB  ALA A 595       1.691  16.498  82.435  1.00 10.00           C  
ATOM   2117  N   PHE A 596       2.157  18.138  79.677  1.00 10.00           N  
ATOM   2118  CA  PHE A 596       3.138  18.686  78.763  1.00 10.00           C  
ATOM   2119  C   PHE A 596       3.136  20.221  78.717  1.00 10.00           C  
ATOM   2120  O   PHE A 596       4.167  20.861  78.457  1.00 10.00           O  
ATOM   2121  CB  PHE A 596       2.899  18.118  77.378  1.00 10.00           C  
ATOM   2122  CG  PHE A 596       4.014  18.374  76.429  1.00 10.00           C  
ATOM   2123  CD1 PHE A 596       5.209  17.681  76.549  1.00 10.00           C  
ATOM   2124  CD2 PHE A 596       3.870  19.308  75.415  1.00 10.00           C  
ATOM   2125  CE1 PHE A 596       6.243  17.923  75.674  1.00 10.00           C  
ATOM   2126  CE2 PHE A 596       4.883  19.544  74.542  1.00 10.00           C  
ATOM   2127  CZ  PHE A 596       6.078  18.854  74.670  1.00 10.00           C  
ATOM   2128  N   PHE A 597       1.969  20.798  78.975  1.00 10.00           N  
ATOM   2129  CA  PHE A 597       1.813  22.242  79.000  1.00 10.00           C  
ATOM   2130  C   PHE A 597       1.614  22.774  80.433  1.00 10.00           C  
ATOM   2131  O   PHE A 597       0.874  23.741  80.642  1.00 10.00           O  
ATOM   2132  CB  PHE A 597       0.625  22.656  78.127  1.00 10.00           C  
ATOM   2133  CG  PHE A 597       0.826  22.413  76.650  1.00 10.00           C  
ATOM   2134  CD1 PHE A 597       1.714  23.195  75.913  1.00 10.00           C  
ATOM   2135  CD2 PHE A 597       0.101  21.423  75.984  1.00 10.00           C  
ATOM   2136  CE1 PHE A 597       1.893  22.979  74.566  1.00 10.00           C  
ATOM   2137  CE2 PHE A 597       0.281  21.203  74.611  1.00 10.00           C  
ATOM   2138  CZ  PHE A 597       1.170  21.985  73.911  1.00 10.00           C  
ATOM   2139  N   ARG A 598       2.251  22.142  81.415  1.00 10.00           N  
ATOM   2140  CA  ARG A 598       2.237  22.667  82.779  1.00 10.00           C  
ATOM   2141  C   ARG A 598       2.592  24.151  82.799  1.00 10.00           C  
ATOM   2142  O   ARG A 598       1.739  25.012  83.040  1.00 10.00           O  
ATOM   2143  CB  ARG A 598       3.259  21.951  83.658  1.00 10.00           C  
ATOM   2144  CG  ARG A 598       2.940  20.514  83.981  1.00 10.00           C  
ATOM   2145  CD  ARG A 598       4.163  19.822  84.624  1.00 10.00           C  
ATOM   2146  NE  ARG A 598       5.446  20.197  84.020  1.00 10.00           N  
ATOM   2147  CZ  ARG A 598       6.007  19.573  82.989  1.00 10.00           C  
ATOM   2148  NH1 ARG A 598       5.409  18.543  82.420  1.00 10.00           N  
ATOM   2149  NH2 ARG A 598       7.170  19.978  82.517  1.00 10.00           N  
ATOM   2150  N   ARG A 599       3.864  24.437  82.534  1.00 10.00           N  
ATOM   2151  CA  ARG A 599       4.430  25.763  82.756  1.00 10.00           C  
ATOM   2152  C   ARG A 599       3.817  26.867  81.877  1.00 10.00           C  
ATOM   2153  O   ARG A 599       4.109  28.048  82.044  1.00 10.00           O  
ATOM   2154  CB  ARG A 599       5.961  25.694  82.649  1.00 10.00           C  
ATOM   2155  CG  ARG A 599       6.550  24.472  83.395  1.00 10.00           C  
ATOM   2156  CD  ARG A 599       8.066  24.526  83.672  1.00 10.00           C  
ATOM   2157  NE  ARG A 599       8.456  25.635  84.556  1.00 10.00           N  
ATOM   2158  CZ  ARG A 599       7.991  25.836  85.796  1.00 10.00           C  
ATOM   2159  NH1 ARG A 599       7.091  25.012  86.322  1.00 10.00           N  
ATOM   2160  NH2 ARG A 599       8.413  26.875  86.516  1.00 10.00           N  
ATOM   2161  N   ILE A 600       2.926  26.481  80.977  1.00 10.00           N  
ATOM   2162  CA  ILE A 600       2.380  27.398  79.984  1.00 10.00           C  
ATOM   2163  C   ILE A 600       1.172  28.195  80.480  1.00 10.00           C  
ATOM   2164  O   ILE A 600       0.235  27.632  81.057  1.00 10.00           O  
ATOM   2165  CB  ILE A 600       1.993  26.639  78.687  1.00 10.00           C  
ATOM   2166  CG1 ILE A 600       3.240  26.321  77.863  1.00 10.00           C  
ATOM   2167  CG2 ILE A 600       0.973  27.437  77.851  1.00 10.00           C  
ATOM   2168  CD1 ILE A 600       4.026  27.522  77.518  1.00 10.00           C  
ATOM   2169  N   ASP A 601       1.210  29.506  80.238  1.00 10.00           N  
ATOM   2170  CA  ASP A 601       0.097  30.393  80.525  1.00 10.00           C  
ATOM   2171  C   ASP A 601      -0.695  30.635  79.246  1.00 10.00           C  
ATOM   2172  O   ASP A 601      -0.323  31.448  78.409  1.00 10.00           O  
ATOM   2173  CB  ASP A 601       0.613  31.714  81.078  1.00 10.00           C  
ATOM   2174  CG  ASP A 601      -0.471  32.529  81.769  1.00 10.00           C  
ATOM   2175  OD1 ASP A 601      -1.590  32.011  81.990  1.00 10.00           O  
ATOM   2176  OD2 ASP A 601      -0.184  33.695  82.112  1.00 10.00           O  
ATOM   2177  N   TRP A 602      -1.799  29.922  79.102  1.00 10.00           N  
ATOM   2178  CA  TRP A 602      -2.538  29.982  77.858  1.00 10.00           C  
ATOM   2179  C   TRP A 602      -2.966  31.388  77.512  1.00 10.00           C  
ATOM   2180  O   TRP A 602      -2.856  31.794  76.361  1.00 10.00           O  
ATOM   2181  CB  TRP A 602      -3.709  28.985  77.835  1.00 10.00           C  
ATOM   2182  CG  TRP A 602      -3.169  27.613  77.743  1.00 10.00           C  
ATOM   2183  CD1 TRP A 602      -2.952  26.749  78.772  1.00 10.00           C  
ATOM   2184  CD2 TRP A 602      -2.678  26.974  76.568  1.00 10.00           C  
ATOM   2185  NE1 TRP A 602      -2.384  25.594  78.307  1.00 10.00           N  
ATOM   2186  CE2 TRP A 602      -2.202  25.704  76.954  1.00 10.00           C  
ATOM   2187  CE3 TRP A 602      -2.603  27.345  75.218  1.00 10.00           C  
ATOM   2188  CZ2 TRP A 602      -1.661  24.790  76.032  1.00 10.00           C  
ATOM   2189  CZ3 TRP A 602      -2.062  26.441  74.303  1.00 10.00           C  
ATOM   2190  CH2 TRP A 602      -1.598  25.180  74.717  1.00 10.00           C  
ATOM   2191  N   GLU A 603      -3.434  32.151  78.491  1.00 10.00           N  
ATOM   2192  CA  GLU A 603      -3.889  33.481  78.136  1.00 10.00           C  
ATOM   2193  C   GLU A 603      -2.711  34.333  77.663  1.00 10.00           C  
ATOM   2194  O   GLU A 603      -2.796  35.014  76.639  1.00 10.00           O  
ATOM   2195  CB  GLU A 603      -4.693  34.147  79.251  1.00 10.00           C  
ATOM   2196  CG  GLU A 603      -5.999  34.752  78.719  1.00 10.00           C  
ATOM   2197  CD  GLU A 603      -6.780  35.538  79.760  1.00 10.00           C  
ATOM   2198  OE1 GLU A 603      -6.168  36.211  80.624  1.00 10.00           O  
ATOM   2199  OE2 GLU A 603      -8.022  35.488  79.702  1.00 10.00           O  
ATOM   2200  N   LYS A 604      -1.597  34.259  78.381  1.00 10.00           N  
ATOM   2201  CA  LYS A 604      -0.413  35.018  77.995  1.00 10.00           C  
ATOM   2202  C   LYS A 604       0.174  34.502  76.676  1.00 10.00           C  
ATOM   2203  O   LYS A 604       0.533  35.282  75.785  1.00 10.00           O  
ATOM   2204  CB  LYS A 604       0.628  34.991  79.111  1.00 10.00           C  
ATOM   2205  CG  LYS A 604       1.690  36.042  78.949  1.00 10.00           C  
ATOM   2206  CD  LYS A 604       1.935  36.832  80.228  1.00 10.00           C  
ATOM   2207  CE  LYS A 604       3.176  37.689  80.049  1.00 10.00           C  
ATOM   2208  NZ  LYS A 604       3.038  39.049  80.611  1.00 10.00           N  
ATOM   2209  N   LEU A 605       0.259  33.183  76.549  1.00 10.00           N  
ATOM   2210  CA  LEU A 605       0.707  32.593  75.306  1.00 10.00           C  
ATOM   2211  C   LEU A 605      -0.070  33.145  74.131  1.00 10.00           C  
ATOM   2212  O   LEU A 605       0.485  33.825  73.283  1.00 10.00           O  
ATOM   2213  CB  LEU A 605       0.536  31.081  75.334  1.00 10.00           C  
ATOM   2214  CG  LEU A 605       1.098  30.426  74.075  1.00 10.00           C  
ATOM   2215  CD1 LEU A 605       2.617  30.586  73.992  1.00 10.00           C  
ATOM   2216  CD2 LEU A 605       0.707  28.973  74.033  1.00 10.00           C  
ATOM   2217  N   GLU A 606      -1.367  32.858  74.105  1.00 10.00           N  
ATOM   2218  CA  GLU A 606      -2.210  33.142  72.944  1.00 10.00           C  
ATOM   2219  C   GLU A 606      -2.399  34.624  72.644  1.00 10.00           C  
ATOM   2220  O   GLU A 606      -3.132  34.981  71.729  1.00 10.00           O  
ATOM   2221  CB  GLU A 606      -3.562  32.402  73.031  1.00 10.00           C  
ATOM   2222  CG  GLU A 606      -4.612  32.998  73.954  1.00 10.00           C  
ATOM   2223  CD  GLU A 606      -5.764  32.030  74.270  1.00 10.00           C  
ATOM   2224  OE1 GLU A 606      -5.791  30.907  73.721  1.00 10.00           O  
ATOM   2225  OE2 GLU A 606      -6.644  32.401  75.084  1.00 10.00           O  
ATOM   2226  N   ASN A 607      -1.719  35.482  73.397  1.00 10.00           N  
ATOM   2227  CA  ASN A 607      -1.760  36.916  73.138  1.00 10.00           C  
ATOM   2228  C   ASN A 607      -0.400  37.428  72.670  1.00 10.00           C  
ATOM   2229  O   ASN A 607      -0.216  38.628  72.456  1.00 10.00           O  
ATOM   2230  CB  ASN A 607      -2.242  37.683  74.376  1.00 10.00           C  
ATOM   2231  CG  ASN A 607      -3.666  37.307  74.787  1.00 10.00           C  
ATOM   2232  OD1 ASN A 607      -4.050  37.453  75.950  1.00 10.00           O  
ATOM   2233  ND2 ASN A 607      -4.451  36.816  73.832  1.00 10.00           N  
ATOM   2234  N   ARG A 608       0.539  36.501  72.498  1.00 10.00           N  
ATOM   2235  CA  ARG A 608       1.889  36.821  72.035  1.00 10.00           C  
ATOM   2236  C   ARG A 608       2.649  37.625  73.069  1.00 10.00           C  
ATOM   2237  O   ARG A 608       3.318  38.605  72.733  1.00 10.00           O  
ATOM   2238  CB  ARG A 608       1.851  37.600  70.721  1.00 10.00           C  
ATOM   2239  CG  ARG A 608       1.359  36.798  69.536  1.00 10.00           C  
ATOM   2240  CD  ARG A 608       1.497  37.600  68.267  1.00 10.00           C  
ATOM   2241  NE  ARG A 608       2.892  37.818  67.940  1.00 10.00           N  
ATOM   2242  CZ  ARG A 608       3.302  38.393  66.820  1.00 10.00           C  
ATOM   2243  NH1 ARG A 608       2.394  38.802  65.935  1.00 10.00           N  
ATOM   2244  NH2 ARG A 608       4.611  38.553  66.594  1.00 10.00           N  
ATOM   2245  N   GLU A 609       2.540  37.209  74.325  1.00 10.00           N  
ATOM   2246  CA  GLU A 609       3.115  37.970  75.415  1.00 10.00           C  
ATOM   2247  C   GLU A 609       4.202  37.192  76.135  1.00 10.00           C  
ATOM   2248  O   GLU A 609       4.748  37.659  77.144  1.00 10.00           O  
ATOM   2249  CB  GLU A 609       2.024  38.391  76.389  1.00 10.00           C  
ATOM   2250  CG  GLU A 609       0.742  38.767  75.696  1.00 10.00           C  
ATOM   2251  CD  GLU A 609       0.014  39.887  76.389  1.00 10.00           C  
ATOM   2252  OE1 GLU A 609      -0.996  39.598  77.070  1.00 10.00           O  
ATOM   2253  OE2 GLU A 609       0.461  41.049  76.258  1.00 10.00           O  
ATOM   2254  N   ILE A 610       4.508  36.005  75.613  1.00 10.00           N  
ATOM   2255  CA  ILE A 610       5.623  35.193  76.108  1.00 10.00           C  
ATOM   2256  C   ILE A 610       6.845  35.466  75.228  1.00 10.00           C  
ATOM   2257  O   ILE A 610       6.699  35.663  74.025  1.00 10.00           O  
ATOM   2258  CB  ILE A 610       5.267  33.679  76.122  1.00 10.00           C  
ATOM   2259  CG1 ILE A 610       3.997  33.448  76.950  1.00 10.00           C  
ATOM   2260  CG2 ILE A 610       6.433  32.840  76.635  1.00 10.00           C  
ATOM   2261  CD1 ILE A 610       3.886  32.082  77.595  1.00 10.00           C  
ATOM   2262  N   GLN A 611       8.037  35.519  75.821  1.00 10.00           N  
ATOM   2263  CA  GLN A 611       9.243  35.728  75.029  1.00 10.00           C  
ATOM   2264  C   GLN A 611       9.614  34.420  74.351  1.00 10.00           C  
ATOM   2265  O   GLN A 611       9.916  33.442  75.037  1.00 10.00           O  
ATOM   2266  CB  GLN A 611      10.400  36.217  75.904  1.00 10.00           C  
ATOM   2267  CG  GLN A 611      11.523  36.945  75.142  1.00 10.00           C  
ATOM   2268  CD  GLN A 611      11.106  38.329  74.619  1.00 10.00           C  
ATOM   2269  OE1 GLN A 611      10.016  38.835  74.926  1.00 10.00           O  
ATOM   2270  NE2 GLN A 611      11.981  38.943  73.830  1.00 10.00           N  
ATOM   2271  N   PRO A 612       9.585  34.399  73.000  1.00 10.00           N  
ATOM   2272  CA  PRO A 612       9.903  33.229  72.176  1.00 10.00           C  
ATOM   2273  C   PRO A 612      11.294  32.711  72.489  1.00 10.00           C  
ATOM   2274  O   PRO A 612      12.204  33.509  72.726  1.00 10.00           O  
ATOM   2275  CB  PRO A 612       9.882  33.780  70.748  1.00 10.00           C  
ATOM   2276  CG  PRO A 612       9.098  35.004  70.813  1.00 10.00           C  
ATOM   2277  CD  PRO A 612       9.305  35.586  72.176  1.00 10.00           C  
ATOM   2278  N   PRO A 613      11.469  31.382  72.473  1.00 10.00           N  
ATOM   2279  CA  PRO A 613      12.714  30.757  72.863  1.00 10.00           C  
ATOM   2280  C   PRO A 613      13.888  31.419  72.185  1.00 10.00           C  
ATOM   2281  O   PRO A 613      14.981  31.400  72.735  1.00 10.00           O  
ATOM   2282  CB  PRO A 613      12.560  29.329  72.359  1.00 10.00           C  
ATOM   2283  CG  PRO A 613      11.117  29.090  72.393  1.00 10.00           C  
ATOM   2284  CD  PRO A 613      10.497  30.396  71.986  1.00 10.00           C  
ATOM   2285  N   PHE A 614      13.671  31.993  71.002  1.00 10.00           N  
ATOM   2286  CA  PHE A 614      14.697  32.803  70.352  1.00 10.00           C  
ATOM   2287  C   PHE A 614      14.197  33.653  69.179  1.00 10.00           C  
ATOM   2288  O   PHE A 614      13.055  33.526  68.724  1.00 10.00           O  
ATOM   2289  CB  PHE A 614      15.896  31.954  69.914  1.00 10.00           C  
ATOM   2290  CG  PHE A 614      15.799  31.446  68.508  1.00 10.00           C  
ATOM   2291  CD1 PHE A 614      16.542  32.028  67.498  1.00 10.00           C  
ATOM   2292  CD2 PHE A 614      14.966  30.384  68.194  1.00 10.00           C  
ATOM   2293  CE1 PHE A 614      16.456  31.561  66.200  1.00 10.00           C  
ATOM   2294  CE2 PHE A 614      14.878  29.914  66.905  1.00 10.00           C  
ATOM   2295  CZ  PHE A 614      15.619  30.504  65.903  1.00 10.00           C  
ATOM   2296  N   LYS A 615      15.102  34.504  68.695  1.00 10.00           N  
ATOM   2297  CA  LYS A 615      14.836  35.497  67.659  1.00 10.00           C  
ATOM   2298  C   LYS A 615      15.690  35.142  66.449  1.00 10.00           C  
ATOM   2299  O   LYS A 615      16.894  34.960  66.570  1.00 10.00           O  
ATOM   2300  CB  LYS A 615      15.221  36.879  68.196  1.00 10.00           C  
ATOM   2301  CG  LYS A 615      14.688  38.073  67.438  1.00 10.00           C  
ATOM   2302  CD  LYS A 615      14.889  39.352  68.249  1.00 10.00           C  
ATOM   2303  CE  LYS A 615      14.175  40.516  67.605  1.00 10.00           C  
ATOM   2304  NZ  LYS A 615      14.742  40.787  66.256  1.00 10.00           N  
ATOM   2305  N   PRO A 616      15.072  35.026  65.272  1.00 10.00           N  
ATOM   2306  CA  PRO A 616      15.864  34.457  64.206  1.00 10.00           C  
ATOM   2307  C   PRO A 616      16.646  35.503  63.423  1.00 10.00           C  
ATOM   2308  O   PRO A 616      16.257  36.673  63.392  1.00 10.00           O  
ATOM   2309  CB  PRO A 616      14.814  33.768  63.318  1.00 10.00           C  
ATOM   2310  CG  PRO A 616      13.462  34.121  63.909  1.00 10.00           C  
ATOM   2311  CD  PRO A 616      13.679  35.236  64.862  1.00 10.00           C  
ATOM   2312  N   LYS A 617      17.738  35.050  62.804  1.00 10.00           N  
ATOM   2313  CA  LYS A 617      18.630  35.851  61.963  1.00 10.00           C  
ATOM   2314  C   LYS A 617      17.859  36.851  61.130  1.00 10.00           C  
ATOM   2315  O   LYS A 617      16.793  36.522  60.607  1.00 10.00           O  
ATOM   2316  CB  LYS A 617      19.393  34.921  61.027  1.00 10.00           C  
ATOM   2317  CG  LYS A 617      20.851  35.272  60.822  1.00 10.00           C  
ATOM   2318  CD  LYS A 617      21.691  33.988  60.797  1.00 10.00           C  
ATOM   2319  CE  LYS A 617      21.611  33.274  62.153  1.00 10.00           C  
ATOM   2320  NZ  LYS A 617      22.035  31.843  62.119  1.00 10.00           N  
ATOM   2321  N   VAL A 618      18.417  38.056  60.988  1.00 10.00           N  
ATOM   2322  CA  VAL A 618      17.736  39.189  60.321  1.00 10.00           C  
ATOM   2323  C   VAL A 618      17.225  38.896  58.899  1.00 10.00           C  
ATOM   2324  O   VAL A 618      17.972  38.437  58.036  1.00 10.00           O  
ATOM   2325  CB  VAL A 618      18.599  40.499  60.349  1.00 10.00           C  
ATOM   2326  CG1 VAL A 618      18.550  41.238  59.004  1.00 10.00           C  
ATOM   2327  CG2 VAL A 618      18.148  41.416  61.501  1.00 10.00           C  
ATOM   2328  N   PHE A 626      23.876  43.178  40.923  1.00 10.00           N  
ATOM   2329  CA  PHE A 626      24.754  42.860  42.041  1.00 10.00           C  
ATOM   2330  C   PHE A 626      26.036  42.224  41.520  1.00 10.00           C  
ATOM   2331  O   PHE A 626      27.137  42.722  41.767  1.00 10.00           O  
ATOM   2332  CB  PHE A 626      24.055  41.926  43.036  1.00 10.00           C  
ATOM   2333  N   ASP A 627      25.881  41.120  40.795  1.00 10.00           N  
ATOM   2334  CA  ASP A 627      26.997  40.452  40.125  1.00 10.00           C  
ATOM   2335  C   ASP A 627      27.137  40.994  38.702  1.00 10.00           C  
ATOM   2336  O   ASP A 627      26.147  41.206  38.006  1.00 10.00           O  
ATOM   2337  CB  ASP A 627      26.761  38.940  40.109  1.00 10.00           C  
ATOM   2338  CG  ASP A 627      27.920  38.168  39.513  1.00 10.00           C  
ATOM   2339  OD1 ASP A 627      28.648  38.710  38.651  1.00 10.00           O  
ATOM   2340  OD2 ASP A 627      28.096  37.001  39.912  1.00 10.00           O  
ATOM   2341  N   LYS A 628      28.370  41.201  38.266  1.00 10.00           N  
ATOM   2342  CA  LYS A 628      28.632  41.938  37.024  1.00 10.00           C  
ATOM   2343  C   LYS A 628      28.612  41.083  35.750  1.00 10.00           C  
ATOM   2344  O   LYS A 628      28.440  41.595  34.642  1.00 10.00           O  
ATOM   2345  CB  LYS A 628      29.972  42.688  37.133  1.00 10.00           C  
ATOM   2346  CG  LYS A 628      30.034  44.006  36.356  1.00 10.00           C  
ATOM   2347  CD  LYS A 628      29.497  45.219  37.160  1.00 10.00           C  
ATOM   2348  CE  LYS A 628      27.982  45.156  37.469  1.00 10.00           C  
ATOM   2349  NZ  LYS A 628      27.114  44.993  36.259  1.00 10.00           N  
ATOM   2350  N   PHE A 629      28.795  39.781  35.909  1.00 10.00           N  
ATOM   2351  CA  PHE A 629      28.944  38.909  34.761  1.00 10.00           C  
ATOM   2352  C   PHE A 629      27.766  37.952  34.685  1.00 10.00           C  
ATOM   2353  O   PHE A 629      27.686  37.115  33.791  1.00 10.00           O  
ATOM   2354  CB  PHE A 629      30.286  38.179  34.846  1.00 10.00           C  
ATOM   2355  CG  PHE A 629      31.431  39.092  35.167  1.00 10.00           C  
ATOM   2356  CD1 PHE A 629      31.854  39.264  36.472  1.00 10.00           C  
ATOM   2357  CD2 PHE A 629      32.057  39.823  34.169  1.00 10.00           C  
ATOM   2358  CE1 PHE A 629      32.899  40.129  36.763  1.00 10.00           C  
ATOM   2359  CE2 PHE A 629      33.096  40.684  34.466  1.00 10.00           C  
ATOM   2360  CZ  PHE A 629      33.515  40.831  35.762  1.00 10.00           C  
ATOM   2361  N   PHE A 630      26.838  38.110  35.621  1.00 10.00           N  
ATOM   2362  CA  PHE A 630      25.652  37.284  35.663  1.00 10.00           C  
ATOM   2363  C   PHE A 630      24.506  37.982  36.428  1.00 10.00           C  
ATOM   2364  O   PHE A 630      24.724  38.542  37.508  1.00 10.00           O  
ATOM   2365  CB  PHE A 630      26.001  35.926  36.286  1.00 10.00           C  
ATOM   2366  CG  PHE A 630      24.828  35.020  36.441  1.00 10.00           C  
ATOM   2367  CD1 PHE A 630      24.341  34.313  35.356  1.00 10.00           C  
ATOM   2368  CD2 PHE A 630      24.195  34.887  37.672  1.00 10.00           C  
ATOM   2369  CE1 PHE A 630      23.239  33.485  35.493  1.00 10.00           C  
ATOM   2370  CE2 PHE A 630      23.093  34.063  37.820  1.00 10.00           C  
ATOM   2371  CZ  PHE A 630      22.610  33.361  36.729  1.00 10.00           C  
ATOM   2372  N   THR A 631      23.304  37.988  35.843  1.00 10.00           N  
ATOM   2373  CA  THR A 631      22.066  38.314  36.569  1.00 10.00           C  
ATOM   2374  C   THR A 631      21.041  37.242  36.262  1.00 10.00           C  
ATOM   2375  O   THR A 631      21.008  36.707  35.151  1.00 10.00           O  
ATOM   2376  CB  THR A 631      21.443  39.682  36.191  1.00 10.00           C  
ATOM   2377  OG1 THR A 631      21.504  39.863  34.775  1.00 10.00           O  
ATOM   2378  CG2 THR A 631      22.161  40.830  36.878  1.00 10.00           C  
ATOM   2379  N   ARG A 632      20.213  36.932  37.256  1.00 10.00           N  
ATOM   2380  CA  ARG A 632      19.103  35.993  37.102  1.00 10.00           C  
ATOM   2381  C   ARG A 632      18.031  36.516  36.135  1.00 10.00           C  
ATOM   2382  O   ARG A 632      17.252  35.742  35.578  1.00 10.00           O  
ATOM   2383  CB  ARG A 632      18.448  35.733  38.463  1.00 10.00           C  
ATOM   2384  CG  ARG A 632      19.263  34.907  39.451  1.00 10.00           C  
ATOM   2385  CD  ARG A 632      19.113  33.415  39.202  1.00 10.00           C  
ATOM   2386  NE  ARG A 632      19.442  32.612  40.384  1.00 10.00           N  
ATOM   2387  CZ  ARG A 632      19.864  31.347  40.334  1.00 10.00           C  
ATOM   2388  NH1 ARG A 632      20.030  30.747  39.158  1.00 10.00           N  
ATOM   2389  NH2 ARG A 632      20.135  30.682  41.454  1.00 10.00           N  
ATOM   2390  N   GLY A 633      17.995  37.830  35.940  1.00 10.00           N  
ATOM   2391  CA  GLY A 633      16.875  38.478  35.266  1.00 10.00           C  
ATOM   2392  C   GLY A 633      15.983  39.125  36.309  1.00 10.00           C  
ATOM   2393  O   GLY A 633      16.211  38.972  37.511  1.00 10.00           O  
ATOM   2394  N   GLN A 634      14.972  39.859  35.856  1.00 10.00           N  
ATOM   2395  CA  GLN A 634      13.984  40.481  36.754  1.00 10.00           C  
ATOM   2396  C   GLN A 634      12.591  39.923  36.428  1.00 10.00           C  
ATOM   2397  O   GLN A 634      12.047  40.200  35.358  1.00 10.00           O  
ATOM   2398  CB  GLN A 634      14.027  42.012  36.623  1.00 10.00           C  
ATOM   2399  CG  GLN A 634      15.415  42.603  36.895  1.00 10.00           C  
ATOM   2400  CD  GLN A 634      15.525  44.076  36.538  1.00 10.00           C  
ATOM   2401  OE1 GLN A 634      16.626  44.627  36.462  1.00 10.00           O  
ATOM   2402  NE2 GLN A 634      14.384  44.722  36.320  1.00 10.00           N  
ATOM   2403  N   PRO A 635      12.013  39.140  37.358  1.00 10.00           N  
ATOM   2404  CA  PRO A 635      10.857  38.275  37.071  1.00 10.00           C  
ATOM   2405  C   PRO A 635       9.652  38.978  36.405  1.00 10.00           C  
ATOM   2406  O   PRO A 635       8.962  39.764  37.053  1.00 10.00           O  
ATOM   2407  CB  PRO A 635      10.472  37.720  38.458  1.00 10.00           C  
ATOM   2408  CG  PRO A 635      11.661  37.935  39.328  1.00 10.00           C  
ATOM   2409  CD  PRO A 635      12.365  39.146  38.791  1.00 10.00           C  
ATOM   2410  N   VAL A 636       9.400  38.695  35.126  1.00 10.00           N  
ATOM   2411  CA  VAL A 636       8.193  39.200  34.463  1.00 10.00           C  
ATOM   2412  C   VAL A 636       7.124  38.111  34.396  1.00 10.00           C  
ATOM   2413  O   VAL A 636       7.399  36.936  34.670  1.00 10.00           O  
ATOM   2414  CB  VAL A 636       8.453  39.740  33.030  1.00 10.00           C  
ATOM   2415  CG1 VAL A 636       9.508  40.837  33.043  1.00 10.00           C  
ATOM   2416  CG2 VAL A 636       8.831  38.609  32.080  1.00 10.00           C  
ATOM   2417  N   LEU A 637       5.900  38.500  34.050  1.00 10.00           N  
ATOM   2418  CA  LEU A 637       4.847  37.512  33.849  1.00 10.00           C  
ATOM   2419  C   LEU A 637       4.698  37.165  32.379  1.00 10.00           C  
ATOM   2420  O   LEU A 637       4.636  38.039  31.507  1.00 10.00           O  
ATOM   2421  CB  LEU A 637       3.514  37.952  34.466  1.00 10.00           C  
ATOM   2422  CG  LEU A 637       3.188  37.307  35.824  1.00 10.00           C  
ATOM   2423  CD1 LEU A 637       4.436  37.056  36.671  1.00 10.00           C  
ATOM   2424  CD2 LEU A 637       2.150  38.114  36.613  1.00 10.00           C  
ATOM   2425  N   PRO A 639       3.561  36.576  28.896  1.00 10.00           N  
ATOM   2426  CA  PRO A 639       2.506  37.345  28.255  1.00 10.00           C  
ATOM   2427  C   PRO A 639       1.240  36.487  28.170  1.00 10.00           C  
ATOM   2428  O   PRO A 639       1.311  35.268  28.340  1.00 10.00           O  
ATOM   2429  CB  PRO A 639       3.084  37.631  26.865  1.00 10.00           C  
ATOM   2430  CG  PRO A 639       4.028  36.501  26.608  1.00 10.00           C  
ATOM   2431  CD  PRO A 639       4.597  36.134  27.945  1.00 10.00           C  
ATOM   2432  N   PRO A 640       0.086  37.111  27.912  1.00 10.00           N  
ATOM   2433  CA  PRO A 640      -1.156  36.345  27.958  1.00 10.00           C  
ATOM   2434  C   PRO A 640      -1.352  35.460  26.724  1.00 10.00           C  
ATOM   2435  O   PRO A 640      -1.064  35.894  25.612  1.00 10.00           O  
ATOM   2436  CB  PRO A 640      -2.225  37.441  27.987  1.00 10.00           C  
ATOM   2437  CG  PRO A 640      -1.605  38.583  27.226  1.00 10.00           C  
ATOM   2438  CD  PRO A 640      -0.124  38.513  27.499  1.00 10.00           C  
ATOM   2439  N   ASP A 641      -1.832  34.233  26.908  1.00 10.00           N  
ATOM   2440  CA  ASP A 641      -2.275  33.447  25.760  1.00 10.00           C  
ATOM   2441  C   ASP A 641      -3.773  33.670  25.536  1.00 10.00           C  
ATOM   2442  O   ASP A 641      -4.611  33.002  26.147  1.00 10.00           O  
ATOM   2443  CB  ASP A 641      -1.985  31.964  25.939  1.00 10.00           C  
ATOM   2444  CG  ASP A 641      -2.306  31.170  24.701  1.00 10.00           C  
ATOM   2445  OD1 ASP A 641      -2.599  31.801  23.675  1.00 10.00           O  
ATOM   2446  OD2 ASP A 641      -2.269  29.926  24.731  1.00 10.00           O  
ATOM   2447  N   GLN A 642      -4.106  34.608  24.652  1.00 10.00           N  
ATOM   2448  CA  GLN A 642      -5.486  35.044  24.475  1.00 10.00           C  
ATOM   2449  C   GLN A 642      -6.451  33.892  24.306  1.00 10.00           C  
ATOM   2450  O   GLN A 642      -7.581  33.943  24.804  1.00 10.00           O  
ATOM   2451  CB  GLN A 642      -5.593  35.988  23.287  1.00 10.00           C  
ATOM   2452  CG  GLN A 642      -4.911  37.330  23.531  1.00 10.00           C  
ATOM   2453  CD  GLN A 642      -5.756  38.288  24.356  1.00 10.00           C  
ATOM   2454  OE1 GLN A 642      -5.372  38.692  25.457  1.00 10.00           O  
ATOM   2455  NE2 GLN A 642      -6.917  38.659  23.820  1.00 10.00           N  
ATOM   2456  N   LEU A 643      -5.994  32.855  23.611  1.00 10.00           N  
ATOM   2457  CA  LEU A 643      -6.827  31.689  23.327  1.00 10.00           C  
ATOM   2458  C   LEU A 643      -7.230  30.966  24.599  1.00 10.00           C  
ATOM   2459  O   LEU A 643      -8.406  30.592  24.784  1.00 10.00           O  
ATOM   2460  CB  LEU A 643      -6.109  30.715  22.411  1.00 10.00           C  
ATOM   2461  CG  LEU A 643      -7.054  29.598  22.007  1.00 10.00           C  
ATOM   2462  CD1 LEU A 643      -8.301  30.189  21.399  1.00 10.00           C  
ATOM   2463  CD2 LEU A 643      -6.403  28.649  21.041  1.00 10.00           C  
ATOM   2464  N   VAL A 644      -6.243  30.759  25.464  1.00 10.00           N  
ATOM   2465  CA  VAL A 644      -6.510  30.204  26.767  1.00 10.00           C  
ATOM   2466  C   VAL A 644      -7.511  31.100  27.459  1.00 10.00           C  
ATOM   2467  O   VAL A 644      -8.586  30.658  27.787  1.00 10.00           O  
ATOM   2468  CB  VAL A 644      -5.244  30.076  27.608  1.00 10.00           C  
ATOM   2469  CG1 VAL A 644      -5.598  29.809  29.062  1.00 10.00           C  
ATOM   2470  CG2 VAL A 644      -4.366  28.980  27.043  1.00 10.00           C  
ATOM   2471  N   ILE A 645      -7.181  32.368  27.647  1.00 10.00           N  
ATOM   2472  CA  ILE A 645      -8.081  33.286  28.347  1.00 10.00           C  
ATOM   2473  C   ILE A 645      -9.534  33.141  27.911  1.00 10.00           C  
ATOM   2474  O   ILE A 645     -10.426  32.878  28.728  1.00 10.00           O  
ATOM   2475  CB  ILE A 645      -7.669  34.747  28.145  1.00 10.00           C  
ATOM   2476  CG1 ILE A 645      -6.308  34.978  28.813  1.00 10.00           C  
ATOM   2477  CG2 ILE A 645      -8.750  35.664  28.688  1.00 10.00           C  
ATOM   2478  CD1 ILE A 645      -5.790  36.391  28.774  1.00 10.00           C  
ATOM   2479  N   ALA A 646      -9.762  33.314  26.616  1.00 10.00           N  
ATOM   2480  CA  ALA A 646     -11.093  33.176  26.036  1.00 10.00           C  
ATOM   2481  C   ALA A 646     -11.895  32.032  26.640  1.00 10.00           C  
ATOM   2482  O   ALA A 646     -13.129  32.108  26.739  1.00 10.00           O  
ATOM   2483  CB  ALA A 646     -10.983  33.002  24.532  1.00 10.00           C  
ATOM   2484  N   ASN A 647     -11.192  30.976  27.047  1.00 10.00           N  
ATOM   2485  CA  ASN A 647     -11.839  29.730  27.451  1.00 10.00           C  
ATOM   2486  C   ASN A 647     -11.791  29.400  28.921  1.00 10.00           C  
ATOM   2487  O   ASN A 647     -12.220  28.334  29.327  1.00 10.00           O  
ATOM   2488  CB  ASN A 647     -11.301  28.558  26.644  1.00 10.00           C  
ATOM   2489  CG  ASN A 647     -11.709  28.636  25.188  1.00 10.00           C  
ATOM   2490  OD1 ASN A 647     -11.157  29.440  24.419  1.00 10.00           O  
ATOM   2491  ND2 ASN A 647     -12.691  27.807  24.797  1.00 10.00           N  
ATOM   2492  N   ILE A 648     -11.284  30.320  29.719  1.00 10.00           N  
ATOM   2493  CA  ILE A 648     -11.328  30.158  31.146  1.00 10.00           C  
ATOM   2494  C   ILE A 648     -12.742  30.232  31.661  1.00 10.00           C  
ATOM   2495  O   ILE A 648     -13.360  31.274  31.580  1.00 10.00           O  
ATOM   2496  CB  ILE A 648     -10.534  31.257  31.803  1.00 10.00           C  
ATOM   2497  CG1 ILE A 648      -9.060  30.882  31.750  1.00 10.00           C  
ATOM   2498  CG2 ILE A 648     -10.990  31.463  33.228  1.00 10.00           C  
ATOM   2499  CD1 ILE A 648      -8.196  31.786  32.529  1.00 10.00           C  
ATOM   2500  N   ASP A 649     -13.281  29.150  32.203  1.00 10.00           N  
ATOM   2501  CA  ASP A 649     -14.580  29.306  32.854  1.00 10.00           C  
ATOM   2502  C   ASP A 649     -14.401  30.337  33.969  1.00 10.00           C  
ATOM   2503  O   ASP A 649     -13.976  29.988  35.078  1.00 10.00           O  
ATOM   2504  CB  ASP A 649     -15.131  27.987  33.419  1.00 10.00           C  
ATOM   2505  CG  ASP A 649     -16.639  28.065  33.745  1.00 10.00           C  
ATOM   2506  OD1 ASP A 649     -17.171  29.162  34.024  1.00 10.00           O  
ATOM   2507  OD2 ASP A 649     -17.310  27.015  33.718  1.00 10.00           O  
ATOM   2508  N   GLN A 650     -14.711  31.601  33.673  1.00 10.00           N  
ATOM   2509  CA  GLN A 650     -14.515  32.670  34.658  1.00 10.00           C  
ATOM   2510  C   GLN A 650     -15.397  32.510  35.912  1.00 10.00           C  
ATOM   2511  O   GLN A 650     -15.045  32.994  36.982  1.00 10.00           O  
ATOM   2512  CB  GLN A 650     -14.705  34.067  34.042  1.00 10.00           C  
ATOM   2513  CG  GLN A 650     -13.760  34.440  32.900  1.00 10.00           C  
ATOM   2514  CD  GLN A 650     -12.283  34.568  33.298  1.00 10.00           C  
ATOM   2515  OE1 GLN A 650     -11.894  34.485  34.471  1.00 10.00           O  
ATOM   2516  NE2 GLN A 650     -11.448  34.768  32.296  1.00 10.00           N  
ATOM   2517  N   SER A 651     -16.523  31.812  35.786  1.00 10.00           N  
ATOM   2518  CA  SER A 651     -17.466  31.663  36.891  1.00 10.00           C  
ATOM   2519  C   SER A 651     -16.810  30.973  38.061  1.00 10.00           C  
ATOM   2520  O   SER A 651     -17.100  31.283  39.210  1.00 10.00           O  
ATOM   2521  CB  SER A 651     -18.668  30.837  36.462  1.00 10.00           C  
ATOM   2522  OG  SER A 651     -18.332  29.465  36.470  1.00 10.00           O  
ATOM   2523  N   ASP A 652     -15.939  30.017  37.752  1.00 10.00           N  
ATOM   2524  CA  ASP A 652     -15.210  29.245  38.756  1.00 10.00           C  
ATOM   2525  C   ASP A 652     -14.608  30.082  39.877  1.00 10.00           C  
ATOM   2526  O   ASP A 652     -14.235  29.553  40.918  1.00 10.00           O  
ATOM   2527  CB  ASP A 652     -14.098  28.443  38.084  1.00 10.00           C  
ATOM   2528  CG  ASP A 652     -14.597  27.150  37.507  1.00 10.00           C  
ATOM   2529  OD1 ASP A 652     -15.432  26.485  38.159  1.00 10.00           O  
ATOM   2530  OD2 ASP A 652     -14.165  26.781  36.400  1.00 10.00           O  
ATOM   2531  N   PHE A 653     -14.495  31.385  39.675  1.00 10.00           N  
ATOM   2532  CA  PHE A 653     -13.796  32.202  40.645  1.00 10.00           C  
ATOM   2533  C   PHE A 653     -14.655  33.332  41.125  1.00 10.00           C  
ATOM   2534  O   PHE A 653     -14.132  34.320  41.603  1.00 10.00           O  
ATOM   2535  CB  PHE A 653     -12.492  32.734  40.052  1.00 10.00           C  
ATOM   2536  CG  PHE A 653     -11.676  31.674  39.368  1.00 10.00           C  
ATOM   2537  CD1 PHE A 653     -11.821  31.446  37.992  1.00 10.00           C  
ATOM   2538  CD2 PHE A 653     -10.799  30.882  40.102  1.00 10.00           C  
ATOM   2539  CE1 PHE A 653     -11.095  30.449  37.350  1.00 10.00           C  
ATOM   2540  CE2 PHE A 653     -10.071  29.890  39.483  1.00 10.00           C  
ATOM   2541  CZ  PHE A 653     -10.217  29.660  38.091  1.00 10.00           C  
ATOM   2542  N   GLU A 654     -15.972  33.187  41.013  1.00 10.00           N  
ATOM   2543  CA  GLU A 654     -16.893  34.197  41.516  1.00 10.00           C  
ATOM   2544  C   GLU A 654     -16.534  34.647  42.926  1.00 10.00           C  
ATOM   2545  O   GLU A 654     -16.163  33.842  43.771  1.00 10.00           O  
ATOM   2546  CB  GLU A 654     -18.316  33.670  41.511  1.00 10.00           C  
ATOM   2547  CG  GLU A 654     -19.360  34.762  41.705  1.00 10.00           C  
ATOM   2548  CD  GLU A 654     -20.773  34.263  41.463  1.00 10.00           C  
ATOM   2549  OE1 GLU A 654     -20.974  33.029  41.466  1.00 10.00           O  
ATOM   2550  OE2 GLU A 654     -21.683  35.100  41.274  1.00 10.00           O  
ATOM   2551  N   GLY A 655     -16.641  35.940  43.177  1.00 10.00           N  
ATOM   2552  CA  GLY A 655     -16.387  36.463  44.510  1.00 10.00           C  
ATOM   2553  C   GLY A 655     -15.127  35.926  45.165  1.00 10.00           C  
ATOM   2554  O   GLY A 655     -15.142  35.468  46.303  1.00 10.00           O  
ATOM   2555  N   PHE A 656     -14.024  35.980  44.439  1.00 10.00           N  
ATOM   2556  CA  PHE A 656     -12.740  35.602  44.971  1.00 10.00           C  
ATOM   2557  C   PHE A 656     -12.083  36.814  45.574  1.00 10.00           C  
ATOM   2558  O   PHE A 656     -11.276  36.695  46.486  1.00 10.00           O  
ATOM   2559  CB  PHE A 656     -11.889  35.092  43.839  1.00 10.00           C  
ATOM   2560  CG  PHE A 656     -10.448  34.983  44.158  1.00 10.00           C  
ATOM   2561  CD1 PHE A 656      -9.963  33.889  44.835  1.00 10.00           C  
ATOM   2562  CD2 PHE A 656      -9.564  35.940  43.721  1.00 10.00           C  
ATOM   2563  CE1 PHE A 656      -8.612  33.765  45.092  1.00 10.00           C  
ATOM   2564  CE2 PHE A 656      -8.221  35.830  43.978  1.00 10.00           C  
ATOM   2565  CZ  PHE A 656      -7.739  34.736  44.662  1.00 10.00           C  
ATOM   2566  N   TYR A 658     -11.318  39.842  47.853  1.00 10.00           N  
ATOM   2567  CA  TYR A 658     -11.633  40.220  49.214  1.00 10.00           C  
ATOM   2568  C   TYR A 658     -10.527  41.160  49.675  1.00 10.00           C  
ATOM   2569  O   TYR A 658      -9.432  41.124  49.107  1.00 10.00           O  
ATOM   2570  CB  TYR A 658     -11.734  38.968  50.090  1.00 10.00           C  
ATOM   2571  CG  TYR A 658     -11.776  39.222  51.576  1.00 10.00           C  
ATOM   2572  CD1 TYR A 658     -12.979  39.284  52.256  1.00 10.00           C  
ATOM   2573  CD2 TYR A 658     -10.605  39.384  52.303  1.00 10.00           C  
ATOM   2574  CE1 TYR A 658     -13.018  39.508  53.626  1.00 10.00           C  
ATOM   2575  CE2 TYR A 658     -10.630  39.613  53.669  1.00 10.00           C  
ATOM   2576  CZ  TYR A 658     -11.838  39.681  54.330  1.00 10.00           C  
ATOM   2577  OH  TYR A 658     -11.856  39.912  55.690  1.00 10.00           O  
ATOM   2578  N   VAL A 659     -10.815  42.025  50.654  1.00 10.00           N  
ATOM   2579  CA  VAL A 659      -9.793  42.894  51.246  1.00 10.00           C  
ATOM   2580  C   VAL A 659      -9.873  42.951  52.789  1.00 10.00           C  
ATOM   2581  O   VAL A 659     -10.874  43.364  53.346  1.00 10.00           O  
ATOM   2582  CB  VAL A 659      -9.813  44.304  50.637  1.00 10.00           C  
ATOM   2583  CG1 VAL A 659      -8.662  45.121  51.190  1.00 10.00           C  
ATOM   2584  CG2 VAL A 659      -9.723  44.229  49.114  1.00 10.00           C  
ATOM   2585  N   ASN A 660      -8.808  42.520  53.469  1.00 10.00           N  
ATOM   2586  CA  ASN A 660      -8.839  42.348  54.922  1.00 10.00           C  
ATOM   2587  C   ASN A 660      -8.841  43.664  55.664  1.00 10.00           C  
ATOM   2588  O   ASN A 660      -7.806  44.323  55.773  1.00 10.00           O  
ATOM   2589  CB  ASN A 660      -7.689  41.455  55.417  1.00 10.00           C  
ATOM   2590  CG  ASN A 660      -7.718  41.242  56.942  1.00 10.00           C  
ATOM   2591  OD1 ASN A 660      -8.681  41.619  57.631  1.00 10.00           O  
ATOM   2592  ND2 ASN A 660      -6.652  40.641  57.470  1.00 10.00           N  
ATOM   2593  N   PRO A 661     -10.011  44.042  56.198  1.00 10.00           N  
ATOM   2594  CA  PRO A 661     -10.155  45.349  56.825  1.00 10.00           C  
ATOM   2595  C   PRO A 661      -9.123  45.516  57.929  1.00 10.00           C  
ATOM   2596  O   PRO A 661      -8.566  46.603  58.102  1.00 10.00           O  
ATOM   2597  CB  PRO A 661     -11.577  45.304  57.418  1.00 10.00           C  
ATOM   2598  CG  PRO A 661     -11.954  43.864  57.476  1.00 10.00           C  
ATOM   2599  CD  PRO A 661     -11.226  43.217  56.341  1.00 10.00           C  
ATOM   2600  N   GLN A 662      -8.853  44.419  58.638  1.00 10.00           N  
ATOM   2601  CA  GLN A 662      -8.090  44.459  59.882  1.00 10.00           C  
ATOM   2602  C   GLN A 662      -6.650  43.968  59.739  1.00 10.00           C  
ATOM   2603  O   GLN A 662      -6.102  43.373  60.663  1.00 10.00           O  
ATOM   2604  CB  GLN A 662      -8.846  43.691  60.974  1.00 10.00           C  
ATOM   2605  CG  GLN A 662     -10.002  44.500  61.585  1.00 10.00           C  
ATOM   2606  CD  GLN A 662      -9.513  45.811  62.233  1.00 10.00           C  
ATOM   2607  OE1 GLN A 662      -9.986  46.899  61.899  1.00 10.00           O  
ATOM   2608  NE2 GLN A 662      -8.550  45.703  63.151  1.00 10.00           N  
ATOM   2609  N   PHE A 663      -6.052  44.240  58.578  1.00 10.00           N  
ATOM   2610  CA  PHE A 663      -4.682  43.847  58.279  1.00 10.00           C  
ATOM   2611  C   PHE A 663      -3.677  44.645  59.086  1.00 10.00           C  
ATOM   2612  O   PHE A 663      -3.685  45.877  59.076  1.00 10.00           O  
ATOM   2613  CB  PHE A 663      -4.373  43.993  56.790  1.00 10.00           C  
ATOM   2614  CG  PHE A 663      -3.063  43.390  56.398  1.00 10.00           C  
ATOM   2615  CD1 PHE A 663      -2.905  42.012  56.366  1.00 10.00           C  
ATOM   2616  CD2 PHE A 663      -1.980  44.194  56.086  1.00 10.00           C  
ATOM   2617  CE1 PHE A 663      -1.700  41.445  56.021  1.00 10.00           C  
ATOM   2618  CE2 PHE A 663      -0.759  43.637  55.737  1.00 10.00           C  
ATOM   2619  CZ  PHE A 663      -0.618  42.256  55.702  1.00 10.00           C  
ATOM   2620  N   VAL A 664      -2.799  43.917  59.770  1.00 10.00           N  
ATOM   2621  CA  VAL A 664      -1.869  44.487  60.739  1.00 10.00           C  
ATOM   2622  C   VAL A 664      -0.480  44.598  60.134  1.00 10.00           C  
ATOM   2623  O   VAL A 664       0.294  43.632  60.113  1.00 10.00           O  
ATOM   2624  CB  VAL A 664      -1.797  43.619  62.028  1.00 10.00           C  
ATOM   2625  CG1 VAL A 664      -1.015  44.313  63.105  1.00 10.00           C  
ATOM   2626  CG2 VAL A 664      -3.186  43.292  62.538  1.00 10.00           C  
ATOM   2627  N   HIS A 665      -0.170  45.784  59.631  1.00 10.00           N  
ATOM   2628  CA  HIS A 665       1.167  46.075  59.137  1.00 10.00           C  
ATOM   2629  C   HIS A 665       2.168  45.955  60.274  1.00 10.00           C  
ATOM   2630  O   HIS A 665       1.821  46.174  61.437  1.00 10.00           O  
ATOM   2631  CB  HIS A 665       1.197  47.472  58.539  1.00 10.00           C  
ATOM   2632  CG  HIS A 665       0.265  47.633  57.388  1.00 10.00           C  
ATOM   2633  ND1 HIS A 665       0.654  47.420  56.084  1.00 10.00           N  
ATOM   2634  CD2 HIS A 665      -1.050  47.949  57.343  1.00 10.00           C  
ATOM   2635  CE1 HIS A 665      -0.377  47.614  55.281  1.00 10.00           C  
ATOM   2636  NE2 HIS A 665      -1.423  47.935  56.021  1.00 10.00           N  
ATOM   2637  N   PRO A 666       3.418  45.600  59.950  1.00 10.00           N  
ATOM   2638  CA  PRO A 666       4.358  45.413  61.049  1.00 10.00           C  
ATOM   2639  C   PRO A 666       4.604  46.718  61.790  1.00 10.00           C  
ATOM   2640  O   PRO A 666       4.840  47.753  61.177  1.00 10.00           O  
ATOM   2641  CB  PRO A 666       5.636  44.937  60.352  1.00 10.00           C  
ATOM   2642  CG  PRO A 666       5.541  45.501  58.966  1.00 10.00           C  
ATOM   2643  CD  PRO A 666       4.067  45.526  58.627  1.00 10.00           C  
ATOM   2644  N   ILE A 667       4.499  46.643  63.106  1.00 10.00           N  
ATOM   2645  CA  ILE A 667       4.884  47.704  64.021  1.00 10.00           C  
ATOM   2646  C   ILE A 667       6.290  48.285  63.713  1.00 10.00           C  
ATOM   2647  O   ILE A 667       7.161  47.578  63.209  1.00 10.00           O  
ATOM   2648  CB  ILE A 667       4.853  47.141  65.480  1.00 10.00           C  
ATOM   2649  CG1 ILE A 667       3.544  46.369  65.738  1.00 10.00           C  
ATOM   2650  CG2 ILE A 667       5.059  48.245  66.506  1.00 10.00           C  
ATOM   2651  CD1 ILE A 667       3.511  45.583  67.062  1.00 10.00           C  
ATOM   2652  N   LEU A 668       6.503  49.570  64.000  1.00 10.00           N  
ATOM   2653  CA  LEU A 668       7.853  50.130  64.004  1.00 10.00           C  
ATOM   2654  C   LEU A 668       8.671  49.406  65.065  1.00 10.00           C  
ATOM   2655  O   LEU A 668       8.169  49.144  66.151  1.00 10.00           O  
ATOM   2656  CB  LEU A 668       7.830  51.621  64.357  1.00 10.00           C  
ATOM   2657  CG  LEU A 668       8.032  52.678  63.281  1.00 10.00           C  
ATOM   2658  CD1 LEU A 668       7.026  52.473  62.175  1.00 10.00           C  
ATOM   2659  CD2 LEU A 668       7.896  54.072  63.879  1.00 10.00           C  
ATOM   2660  N   GLN A 669       9.928  49.094  64.771  1.00 10.00           N  
ATOM   2661  CA  GLN A 669      10.812  48.565  65.806  1.00 10.00           C  
ATOM   2662  C   GLN A 669      10.997  49.604  66.928  1.00 10.00           C  
ATOM   2663  O   GLN A 669      10.373  49.533  67.994  1.00 10.00           O  
ATOM   2664  CB  GLN A 669      12.173  48.155  65.211  1.00 10.00           C  
ATOM   2665  N   ASP B 332     -29.379  -3.316  29.322  1.00 10.00           N  
ATOM   2666  CA  ASP B 332     -28.540  -3.803  30.457  1.00 10.00           C  
ATOM   2667  C   ASP B 332     -28.440  -2.647  31.462  1.00 10.00           C  
ATOM   2668  O   ASP B 332     -27.674  -1.699  31.247  1.00 10.00           O  
ATOM   2669  CB  ASP B 332     -27.140  -4.250  29.969  1.00 10.00           C  
ATOM   2670  CG  ASP B 332     -27.054  -4.414  28.421  1.00 10.00           C  
ATOM   2671  OD1 ASP B 332     -27.060  -5.575  27.903  1.00 10.00           O  
ATOM   2672  OD2 ASP B 332     -26.976  -3.368  27.719  1.00 10.00           O  
ATOM   2673  N   ARG B 333     -29.250  -2.722  32.527  1.00 10.00           N  
ATOM   2674  CA  ARG B 333     -29.291  -1.713  33.614  1.00 10.00           C  
ATOM   2675  C   ARG B 333     -28.147  -1.884  34.606  1.00 10.00           C  
ATOM   2676  O   ARG B 333     -27.736  -2.999  34.888  1.00 10.00           O  
ATOM   2677  CB  ARG B 333     -30.625  -1.767  34.386  1.00 10.00           C  
ATOM   2678  CG  ARG B 333     -30.487  -1.434  35.895  1.00 10.00           C  
ATOM   2679  CD  ARG B 333     -31.804  -1.533  36.677  1.00 10.00           C  
ATOM   2680  NE  ARG B 333     -32.845  -0.716  36.066  1.00 10.00           N  
ATOM   2681  CZ  ARG B 333     -33.820  -1.199  35.297  1.00 10.00           C  
ATOM   2682  NH1 ARG B 333     -33.899  -2.505  35.066  1.00 10.00           N  
ATOM   2683  NH2 ARG B 333     -34.724  -0.384  34.767  1.00 10.00           N  
ATOM   2684  N   VAL B 334     -27.652  -0.778  35.150  1.00 10.00           N  
ATOM   2685  CA  VAL B 334     -26.545  -0.839  36.090  1.00 10.00           C  
ATOM   2686  C   VAL B 334     -26.850  -0.085  37.378  1.00 10.00           C  
ATOM   2687  O   VAL B 334     -27.726   0.771  37.400  1.00 10.00           O  
ATOM   2688  CB  VAL B 334     -25.223  -0.291  35.469  1.00 10.00           C  
ATOM   2689  CG1 VAL B 334     -24.506  -1.380  34.668  1.00 10.00           C  
ATOM   2690  CG2 VAL B 334     -25.481   0.970  34.621  1.00 10.00           C  
ATOM   2691  N   LYS B 335     -26.124  -0.410  38.446  1.00 10.00           N  
ATOM   2692  CA  LYS B 335     -26.196   0.349  39.693  1.00 10.00           C  
ATOM   2693  C   LYS B 335     -24.820   0.721  40.226  1.00 10.00           C  
ATOM   2694  O   LYS B 335     -23.799   0.316  39.681  1.00 10.00           O  
ATOM   2695  CB  LYS B 335     -26.995  -0.399  40.751  1.00 10.00           C  
ATOM   2696  CG  LYS B 335     -26.428  -1.731  41.161  1.00 10.00           C  
ATOM   2697  CD  LYS B 335     -27.529  -2.546  41.815  1.00 10.00           C  
ATOM   2698  CE  LYS B 335     -27.124  -3.030  43.199  1.00 10.00           C  
ATOM   2699  NZ  LYS B 335     -26.841  -4.487  43.218  1.00 10.00           N  
ATOM   2700  N   LEU B 336     -24.794   1.493  41.305  1.00 10.00           N  
ATOM   2701  CA  LEU B 336     -23.528   2.056  41.794  1.00 10.00           C  
ATOM   2702  C   LEU B 336     -22.470   0.997  42.042  1.00 10.00           C  
ATOM   2703  O   LEU B 336     -21.292   1.226  41.790  1.00 10.00           O  
ATOM   2704  CB  LEU B 336     -23.725   2.899  43.060  1.00 10.00           C  
ATOM   2705  CG  LEU B 336     -22.421   3.498  43.611  1.00 10.00           C  
ATOM   2706  CD1 LEU B 336     -21.615   4.165  42.500  1.00 10.00           C  
ATOM   2707  CD2 LEU B 336     -22.645   4.496  44.730  1.00 10.00           C  
ATOM   2708  N   THR B 337     -22.891  -0.164  42.532  1.00 10.00           N  
ATOM   2709  CA  THR B 337     -21.936  -1.158  43.005  1.00 10.00           C  
ATOM   2710  C   THR B 337     -21.339  -1.943  41.859  1.00 10.00           C  
ATOM   2711  O   THR B 337     -20.371  -2.681  42.070  1.00 10.00           O  
ATOM   2712  CB  THR B 337     -22.533  -2.082  44.086  1.00 10.00           C  
ATOM   2713  OG1 THR B 337     -23.754  -2.686  43.612  1.00 10.00           O  
ATOM   2714  CG2 THR B 337     -22.818  -1.274  45.345  1.00 10.00           C  
ATOM   2715  N   ASP B 338     -21.904  -1.756  40.659  1.00 10.00           N  
ATOM   2716  CA  ASP B 338     -21.415  -2.416  39.430  1.00 10.00           C  
ATOM   2717  C   ASP B 338     -20.119  -1.799  38.931  1.00 10.00           C  
ATOM   2718  O   ASP B 338     -19.639  -2.180  37.867  1.00 10.00           O  
ATOM   2719  CB  ASP B 338     -22.398  -2.254  38.269  1.00 10.00           C  
ATOM   2720  CG  ASP B 338     -23.704  -2.972  38.478  1.00 10.00           C  
ATOM   2721  OD1 ASP B 338     -23.768  -3.913  39.295  1.00 10.00           O  
ATOM   2722  OD2 ASP B 338     -24.672  -2.602  37.784  1.00 10.00           O  
ATOM   2723  N   PHE B 339     -19.582  -0.828  39.673  1.00 10.00           N  
ATOM   2724  CA  PHE B 339     -18.477  -0.001  39.183  1.00 10.00           C  
ATOM   2725  C   PHE B 339     -17.369   0.222  40.198  1.00 10.00           C  
ATOM   2726  O   PHE B 339     -17.621   0.358  41.409  1.00 10.00           O  
ATOM   2727  CB  PHE B 339     -18.980   1.383  38.781  1.00 10.00           C  
ATOM   2728  CG  PHE B 339     -19.872   1.387  37.569  1.00 10.00           C  
ATOM   2729  CD1 PHE B 339     -19.328   1.335  36.287  1.00 10.00           C  
ATOM   2730  CD2 PHE B 339     -21.258   1.474  37.703  1.00 10.00           C  
ATOM   2731  CE1 PHE B 339     -20.157   1.355  35.177  1.00 10.00           C  
ATOM   2732  CE2 PHE B 339     -22.095   1.497  36.592  1.00 10.00           C  
ATOM   2733  CZ  PHE B 339     -21.554   1.434  35.337  1.00 10.00           C  
ATOM   2734  N   ASN B 340     -16.146   0.288  39.676  1.00 10.00           N  
ATOM   2735  CA  ASN B 340     -15.001   0.781  40.424  1.00 10.00           C  
ATOM   2736  C   ASN B 340     -14.537   2.140  39.929  1.00 10.00           C  
ATOM   2737  O   ASN B 340     -14.246   2.305  38.749  1.00 10.00           O  
ATOM   2738  CB  ASN B 340     -13.851  -0.214  40.357  1.00 10.00           C  
ATOM   2739  CG  ASN B 340     -14.125  -1.444  41.179  1.00 10.00           C  
ATOM   2740  OD1 ASN B 340     -13.999  -2.577  40.696  1.00 10.00           O  
ATOM   2741  ND2 ASN B 340     -14.547  -1.233  42.430  1.00 10.00           N  
ATOM   2742  N   PHE B 341     -14.480   3.111  40.835  1.00 10.00           N  
ATOM   2743  CA  PHE B 341     -13.864   4.390  40.537  1.00 10.00           C  
ATOM   2744  C   PHE B 341     -12.356   4.263  40.346  1.00 10.00           C  
ATOM   2745  O   PHE B 341     -11.649   3.864  41.264  1.00 10.00           O  
ATOM   2746  CB  PHE B 341     -14.136   5.391  41.659  1.00 10.00           C  
ATOM   2747  CG  PHE B 341     -15.571   5.717  41.818  1.00 10.00           C  
ATOM   2748  CD1 PHE B 341     -16.459   5.484  40.767  1.00 10.00           C  
ATOM   2749  CD2 PHE B 341     -16.039   6.268  42.998  1.00 10.00           C  
ATOM   2750  CE1 PHE B 341     -17.791   5.775  40.889  1.00 10.00           C  
ATOM   2751  CE2 PHE B 341     -17.380   6.574  43.143  1.00 10.00           C  
ATOM   2752  CZ  PHE B 341     -18.263   6.327  42.078  1.00 10.00           C  
ATOM   2753  N   LEU B 342     -11.874   4.606  39.152  1.00 10.00           N  
ATOM   2754  CA  LEU B 342     -10.432   4.675  38.887  1.00 10.00           C  
ATOM   2755  C   LEU B 342      -9.884   6.048  39.275  1.00 10.00           C  
ATOM   2756  O   LEU B 342      -8.959   6.140  40.080  1.00 10.00           O  
ATOM   2757  CB  LEU B 342     -10.117   4.354  37.421  1.00 10.00           C  
ATOM   2758  CG  LEU B 342      -9.970   2.875  37.053  1.00 10.00           C  
ATOM   2759  CD1 LEU B 342     -10.190   1.932  38.234  1.00 10.00           C  
ATOM   2760  CD2 LEU B 342     -10.887   2.548  35.892  1.00 10.00           C  
ATOM   2761  N   MET B 343     -10.463   7.112  38.724  1.00 10.00           N  
ATOM   2762  CA  MET B 343     -10.024   8.462  39.055  1.00 10.00           C  
ATOM   2763  C   MET B 343     -11.000   9.529  38.580  1.00 10.00           C  
ATOM   2764  O   MET B 343     -11.947   9.248  37.859  1.00 10.00           O  
ATOM   2765  CB  MET B 343      -8.668   8.728  38.428  1.00 10.00           C  
ATOM   2766  CG  MET B 343      -8.586   8.226  37.004  1.00 10.00           C  
ATOM   2767  SD  MET B 343      -7.329   9.073  36.028  1.00 10.00           S  
ATOM   2768  CE  MET B 343      -8.289  10.237  35.047  1.00 10.00           C  
ATOM   2769  N   VAL B 344     -10.748  10.765  38.982  1.00 10.00           N  
ATOM   2770  CA  VAL B 344     -11.555  11.881  38.540  1.00 10.00           C  
ATOM   2771  C   VAL B 344     -11.103  12.288  37.146  1.00 10.00           C  
ATOM   2772  O   VAL B 344      -9.920  12.522  36.908  1.00 10.00           O  
ATOM   2773  CB  VAL B 344     -11.404  13.092  39.489  1.00 10.00           C  
ATOM   2774  CG1 VAL B 344     -12.518  14.084  39.269  1.00 10.00           C  
ATOM   2775  CG2 VAL B 344     -11.413  12.645  40.934  1.00 10.00           C  
ATOM   2776  N   LEU B 345     -12.036  12.351  36.209  1.00 10.00           N  
ATOM   2777  CA  LEU B 345     -11.732  12.964  34.938  1.00 10.00           C  
ATOM   2778  C   LEU B 345     -11.705  14.478  35.125  1.00 10.00           C  
ATOM   2779  O   LEU B 345     -10.902  15.160  34.506  1.00 10.00           O  
ATOM   2780  CB  LEU B 345     -12.747  12.558  33.868  1.00 10.00           C  
ATOM   2781  CG  LEU B 345     -12.707  11.100  33.395  1.00 10.00           C  
ATOM   2782  CD1 LEU B 345     -13.620  10.926  32.205  1.00 10.00           C  
ATOM   2783  CD2 LEU B 345     -11.305  10.679  33.032  1.00 10.00           C  
ATOM   2784  N   GLY B 346     -12.575  15.006  35.985  1.00 10.00           N  
ATOM   2785  CA  GLY B 346     -12.576  16.442  36.256  1.00 10.00           C  
ATOM   2786  C   GLY B 346     -13.698  16.959  37.137  1.00 10.00           C  
ATOM   2787  O   GLY B 346     -14.634  16.226  37.443  1.00 10.00           O  
ATOM   2788  N   LYS B 347     -13.581  18.227  37.549  1.00 10.00           N  
ATOM   2789  CA  LYS B 347     -14.566  18.910  38.393  1.00 10.00           C  
ATOM   2790  C   LYS B 347     -14.796  20.298  37.847  1.00 10.00           C  
ATOM   2791  O   LYS B 347     -13.838  20.988  37.508  1.00 10.00           O  
ATOM   2792  CB  LYS B 347     -14.053  19.074  39.814  1.00 10.00           C  
ATOM   2793  CG  LYS B 347     -13.682  17.788  40.486  1.00 10.00           C  
ATOM   2794  CD  LYS B 347     -12.355  17.943  41.220  1.00 10.00           C  
ATOM   2795  CE  LYS B 347     -12.583  18.391  42.637  1.00 10.00           C  
ATOM   2796  NZ  LYS B 347     -13.505  17.416  43.268  1.00 10.00           N  
ATOM   2797  N   GLY B 348     -16.061  20.717  37.787  1.00 10.00           N  
ATOM   2798  CA  GLY B 348     -16.422  22.047  37.294  1.00 10.00           C  
ATOM   2799  C   GLY B 348     -17.921  22.207  37.328  1.00 10.00           C  
ATOM   2800  O   GLY B 348     -18.624  21.364  37.894  1.00 10.00           O  
ATOM   2801  N   SER B 349     -18.419  23.280  36.720  1.00 10.00           N  
ATOM   2802  CA  SER B 349     -19.865  23.505  36.635  1.00 10.00           C  
ATOM   2803  C   SER B 349     -20.625  22.312  36.051  1.00 10.00           C  
ATOM   2804  O   SER B 349     -21.823  22.187  36.250  1.00 10.00           O  
ATOM   2805  CB  SER B 349     -20.182  24.754  35.817  1.00 10.00           C  
ATOM   2806  OG  SER B 349     -19.999  24.491  34.438  1.00 10.00           O  
ATOM   2807  N   PHE B 350     -19.934  21.440  35.327  1.00 10.00           N  
ATOM   2808  CA  PHE B 350     -20.551  20.220  34.851  1.00 10.00           C  
ATOM   2809  C   PHE B 350     -20.636  19.182  35.959  1.00 10.00           C  
ATOM   2810  O   PHE B 350     -20.965  18.035  35.695  1.00 10.00           O  
ATOM   2811  CB  PHE B 350     -19.763  19.648  33.679  1.00 10.00           C  
ATOM   2812  CG  PHE B 350     -18.302  19.457  33.969  1.00 10.00           C  
ATOM   2813  CD1 PHE B 350     -17.361  20.362  33.491  1.00 10.00           C  
ATOM   2814  CD2 PHE B 350     -17.860  18.366  34.711  1.00 10.00           C  
ATOM   2815  CE1 PHE B 350     -16.000  20.186  33.750  1.00 10.00           C  
ATOM   2816  CE2 PHE B 350     -16.501  18.187  34.980  1.00 10.00           C  
ATOM   2817  CZ  PHE B 350     -15.568  19.097  34.492  1.00 10.00           C  
ATOM   2818  N   GLY B 351     -20.328  19.583  37.190  1.00 10.00           N  
ATOM   2819  CA  GLY B 351     -20.246  18.655  38.316  1.00 10.00           C  
ATOM   2820  C   GLY B 351     -18.915  17.913  38.369  1.00 10.00           C  
ATOM   2821  O   GLY B 351     -17.871  18.410  37.930  1.00 10.00           O  
ATOM   2822  N   LYS B 352     -18.949  16.705  38.915  1.00 10.00           N  
ATOM   2823  CA  LYS B 352     -17.749  15.890  39.058  1.00 10.00           C  
ATOM   2824  C   LYS B 352     -17.861  14.684  38.141  1.00 10.00           C  
ATOM   2825  O   LYS B 352     -18.679  13.798  38.381  1.00 10.00           O  
ATOM   2826  CB  LYS B 352     -17.592  15.426  40.517  1.00 10.00           C  
ATOM   2827  CG  LYS B 352     -16.562  14.334  40.741  1.00 10.00           C  
ATOM   2828  CD  LYS B 352     -16.436  14.022  42.215  1.00 10.00           C  
ATOM   2829  CE  LYS B 352     -15.526  15.058  42.920  1.00 10.00           C  
ATOM   2830  NZ  LYS B 352     -15.543  15.089  44.452  1.00 10.00           N  
ATOM   2831  N   VAL B 353     -17.052  14.655  37.087  1.00 10.00           N  
ATOM   2832  CA  VAL B 353     -16.967  13.469  36.230  1.00 10.00           C  
ATOM   2833  C   VAL B 353     -15.789  12.534  36.570  1.00 10.00           C  
ATOM   2834  O   VAL B 353     -14.653  12.967  36.773  1.00 10.00           O  
ATOM   2835  CB  VAL B 353     -16.965  13.828  34.748  1.00 10.00           C  
ATOM   2836  CG1 VAL B 353     -17.263  12.581  33.923  1.00 10.00           C  
ATOM   2837  CG2 VAL B 353     -18.010  14.924  34.479  1.00 10.00           C  
ATOM   2838  N   MET B 354     -16.085  11.245  36.611  1.00 10.00           N  
ATOM   2839  CA  MET B 354     -15.214  10.268  37.233  1.00 10.00           C  
ATOM   2840  C   MET B 354     -14.937   9.114  36.280  1.00 10.00           C  
ATOM   2841  O   MET B 354     -15.841   8.642  35.594  1.00 10.00           O  
ATOM   2842  CB  MET B 354     -15.913   9.734  38.482  1.00 10.00           C  
ATOM   2843  CG  MET B 354     -15.183   8.642  39.210  1.00 10.00           C  
ATOM   2844  SD  MET B 354     -14.111   9.370  40.441  1.00 10.00           S  
ATOM   2845  CE  MET B 354     -15.307  10.131  41.529  1.00 10.00           C  
ATOM   2846  N   LEU B 355     -13.689   8.663  36.225  1.00 10.00           N  
ATOM   2847  CA  LEU B 355     -13.347   7.521  35.386  1.00 10.00           C  
ATOM   2848  C   LEU B 355     -13.702   6.243  36.107  1.00 10.00           C  
ATOM   2849  O   LEU B 355     -13.319   6.059  37.263  1.00 10.00           O  
ATOM   2850  CB  LEU B 355     -11.861   7.505  35.057  1.00 10.00           C  
ATOM   2851  CG  LEU B 355     -11.570   6.362  34.089  1.00 10.00           C  
ATOM   2852  CD1 LEU B 355     -12.521   6.438  32.870  1.00 10.00           C  
ATOM   2853  CD2 LEU B 355     -10.112   6.379  33.681  1.00 10.00           C  
ATOM   2854  N   ALA B 356     -14.413   5.348  35.429  1.00 10.00           N  
ATOM   2855  CA  ALA B 356     -14.856   4.120  36.090  1.00 10.00           C  
ATOM   2856  C   ALA B 356     -14.841   2.925  35.179  1.00 10.00           C  
ATOM   2857  O   ALA B 356     -15.149   3.034  33.991  1.00 10.00           O  
ATOM   2858  CB  ALA B 356     -16.259   4.300  36.666  1.00 10.00           C  
ATOM   2859  N   ASP B 357     -14.508   1.772  35.736  1.00 10.00           N  
ATOM   2860  CA  ASP B 357     -14.649   0.553  34.968  1.00 10.00           C  
ATOM   2861  C   ASP B 357     -15.746  -0.343  35.525  1.00 10.00           C  
ATOM   2862  O   ASP B 357     -15.940  -0.442  36.744  1.00 10.00           O  
ATOM   2863  CB  ASP B 357     -13.328  -0.204  34.866  1.00 10.00           C  
ATOM   2864  CG  ASP B 357     -13.098  -1.100  36.028  1.00 10.00           C  
ATOM   2865  OD1 ASP B 357     -12.717  -0.572  37.090  1.00 10.00           O  
ATOM   2866  OD2 ASP B 357     -13.307  -2.330  35.882  1.00 10.00           O  
ATOM   2867  N   ARG B 358     -16.467  -0.991  34.616  1.00 10.00           N  
ATOM   2868  CA  ARG B 358     -17.489  -1.937  35.011  1.00 10.00           C  
ATOM   2869  C   ARG B 358     -16.792  -3.106  35.690  1.00 10.00           C  
ATOM   2870  O   ARG B 358     -15.802  -3.627  35.192  1.00 10.00           O  
ATOM   2871  CB  ARG B 358     -18.290  -2.405  33.797  1.00 10.00           C  
ATOM   2872  CG  ARG B 358     -19.740  -2.757  34.093  1.00 10.00           C  
ATOM   2873  CD  ARG B 358     -20.504  -3.065  32.795  1.00 10.00           C  
ATOM   2874  NE  ARG B 358     -21.944  -3.240  33.018  1.00 10.00           N  
ATOM   2875  CZ  ARG B 358     -22.728  -4.049  32.305  1.00 10.00           C  
ATOM   2876  NH1 ARG B 358     -22.207  -4.776  31.325  1.00 10.00           N  
ATOM   2877  NH2 ARG B 358     -24.026  -4.145  32.581  1.00 10.00           N  
ATOM   2878  N   LYS B 359     -17.282  -3.485  36.860  1.00 10.00           N  
ATOM   2879  CA  LYS B 359     -16.713  -4.603  37.568  1.00 10.00           C  
ATOM   2880  C   LYS B 359     -16.804  -5.809  36.648  1.00 10.00           C  
ATOM   2881  O   LYS B 359     -17.832  -6.015  36.012  1.00 10.00           O  
ATOM   2882  CB  LYS B 359     -17.470  -4.845  38.882  1.00 10.00           C  
ATOM   2883  CG  LYS B 359     -16.824  -4.188  40.105  1.00 10.00           C  
ATOM   2884  CD  LYS B 359     -17.722  -4.228  41.359  1.00 10.00           C  
ATOM   2885  CE  LYS B 359     -16.985  -3.656  42.589  1.00 10.00           C  
ATOM   2886  NZ  LYS B 359     -17.934  -3.038  43.561  1.00 10.00           N  
ATOM   2887  N   GLY B 360     -15.720  -6.580  36.552  1.00 10.00           N  
ATOM   2888  CA  GLY B 360     -15.750  -7.887  35.888  1.00 10.00           C  
ATOM   2889  C   GLY B 360     -15.654  -7.831  34.375  1.00 10.00           C  
ATOM   2890  O   GLY B 360     -15.903  -8.820  33.673  1.00 10.00           O  
ATOM   2891  N   THR B 361     -15.282  -6.657  33.882  1.00 10.00           N  
ATOM   2892  CA  THR B 361     -15.178  -6.395  32.457  1.00 10.00           C  
ATOM   2893  C   THR B 361     -14.408  -5.093  32.255  1.00 10.00           C  
ATOM   2894  O   THR B 361     -14.849  -4.030  32.692  1.00 10.00           O  
ATOM   2895  CB  THR B 361     -16.576  -6.348  31.767  1.00 10.00           C  
ATOM   2896  OG1 THR B 361     -16.431  -5.874  30.426  1.00 10.00           O  
ATOM   2897  CG2 THR B 361     -17.536  -5.439  32.504  1.00 10.00           C  
ATOM   2898  N   GLU B 362     -13.252  -5.193  31.603  1.00 10.00           N  
ATOM   2899  CA  GLU B 362     -12.397  -4.038  31.269  1.00 10.00           C  
ATOM   2900  C   GLU B 362     -13.090  -2.768  30.713  1.00 10.00           C  
ATOM   2901  O   GLU B 362     -12.419  -1.766  30.510  1.00 10.00           O  
ATOM   2902  CB  GLU B 362     -11.274  -4.465  30.303  1.00 10.00           C  
ATOM   2903  CG  GLU B 362     -10.138  -5.232  30.960  1.00 10.00           C  
ATOM   2904  CD  GLU B 362     -10.597  -6.533  31.638  1.00 10.00           C  
ATOM   2905  OE1 GLU B 362     -11.194  -7.397  30.954  1.00 10.00           O  
ATOM   2906  OE2 GLU B 362     -10.349  -6.699  32.857  1.00 10.00           O  
ATOM   2907  N   GLU B 363     -14.401  -2.803  30.454  1.00 10.00           N  
ATOM   2908  CA  GLU B 363     -15.124  -1.626  29.956  1.00 10.00           C  
ATOM   2909  C   GLU B 363     -14.900  -0.407  30.820  1.00 10.00           C  
ATOM   2910  O   GLU B 363     -14.855  -0.494  32.046  1.00 10.00           O  
ATOM   2911  CB  GLU B 363     -16.617  -1.881  29.944  1.00 10.00           C  
ATOM   2912  CG  GLU B 363     -17.238  -1.980  28.602  1.00 10.00           C  
ATOM   2913  CD  GLU B 363     -18.265  -3.077  28.603  1.00 10.00           C  
ATOM   2914  OE1 GLU B 363     -19.271  -2.957  29.348  1.00 10.00           O  
ATOM   2915  OE2 GLU B 363     -18.042  -4.081  27.889  1.00 10.00           O  
ATOM   2916  N   LEU B 364     -14.806   0.741  30.180  1.00 10.00           N  
ATOM   2917  CA  LEU B 364     -14.619   1.981  30.899  1.00 10.00           C  
ATOM   2918  C   LEU B 364     -15.790   2.926  30.623  1.00 10.00           C  
ATOM   2919  O   LEU B 364     -16.453   2.848  29.580  1.00 10.00           O  
ATOM   2920  CB  LEU B 364     -13.303   2.622  30.456  1.00 10.00           C  
ATOM   2921  CG  LEU B 364     -12.040   2.529  31.322  1.00 10.00           C  
ATOM   2922  CD1 LEU B 364     -12.111   1.480  32.392  1.00 10.00           C  
ATOM   2923  CD2 LEU B 364     -10.825   2.319  30.442  1.00 10.00           C  
ATOM   2924  N   TYR B 365     -16.056   3.811  31.573  1.00 10.00           N  
ATOM   2925  CA  TYR B 365     -17.084   4.812  31.394  1.00 10.00           C  
ATOM   2926  C   TYR B 365     -16.705   6.033  32.183  1.00 10.00           C  
ATOM   2927  O   TYR B 365     -15.989   5.946  33.189  1.00 10.00           O  
ATOM   2928  CB  TYR B 365     -18.404   4.331  31.958  1.00 10.00           C  
ATOM   2929  CG  TYR B 365     -18.944   3.055  31.395  1.00 10.00           C  
ATOM   2930  CD1 TYR B 365     -18.581   1.831  31.916  1.00 10.00           C  
ATOM   2931  CD2 TYR B 365     -19.859   3.079  30.373  1.00 10.00           C  
ATOM   2932  CE1 TYR B 365     -19.100   0.658  31.405  1.00 10.00           C  
ATOM   2933  CE2 TYR B 365     -20.391   1.927  29.861  1.00 10.00           C  
ATOM   2934  CZ  TYR B 365     -20.016   0.717  30.374  1.00 10.00           C  
ATOM   2935  OH  TYR B 365     -20.571  -0.422  29.830  1.00 10.00           O  
ATOM   2936  N   ALA B 366     -17.202   7.174  31.727  1.00 10.00           N  
ATOM   2937  CA  ALA B 366     -17.190   8.387  32.531  1.00 10.00           C  
ATOM   2938  C   ALA B 366     -18.533   8.444  33.244  1.00 10.00           C  
ATOM   2939  O   ALA B 366     -19.584   8.181  32.633  1.00 10.00           O  
ATOM   2940  CB  ALA B 366     -17.003   9.598  31.668  1.00 10.00           C  
ATOM   2941  N   ILE B 367     -18.500   8.748  34.540  1.00 10.00           N  
ATOM   2942  CA  ILE B 367     -19.727   8.894  35.303  1.00 10.00           C  
ATOM   2943  C   ILE B 367     -19.824  10.287  35.925  1.00 10.00           C  
ATOM   2944  O   ILE B 367     -18.954  10.686  36.704  1.00 10.00           O  
ATOM   2945  CB  ILE B 367     -19.831   7.845  36.413  1.00 10.00           C  
ATOM   2946  CG1 ILE B 367     -19.396   6.473  35.904  1.00 10.00           C  
ATOM   2947  CG2 ILE B 367     -21.267   7.755  36.926  1.00 10.00           C  
ATOM   2948  CD1 ILE B 367     -19.677   5.334  36.902  1.00 10.00           C  
ATOM   2949  N   LYS B 368     -20.867  11.039  35.575  1.00 10.00           N  
ATOM   2950  CA  LYS B 368     -21.112  12.299  36.260  1.00 10.00           C  
ATOM   2951  C   LYS B 368     -21.829  11.940  37.540  1.00 10.00           C  
ATOM   2952  O   LYS B 368     -22.680  11.046  37.525  1.00 10.00           O  
ATOM   2953  CB  LYS B 368     -21.972  13.242  35.434  1.00 10.00           C  
ATOM   2954  CG  LYS B 368     -22.371  14.518  36.162  1.00 10.00           C  
ATOM   2955  CD  LYS B 368     -22.915  15.528  35.161  1.00 10.00           C  
ATOM   2956  CE  LYS B 368     -23.621  16.701  35.802  1.00 10.00           C  
ATOM   2957  NZ  LYS B 368     -24.006  17.670  34.729  1.00 10.00           N  
ATOM   2958  N   ILE B 369     -21.462  12.630  38.629  1.00 10.00           N  
ATOM   2959  CA  ILE B 369     -22.014  12.426  39.943  1.00 10.00           C  
ATOM   2960  C   ILE B 369     -22.329  13.773  40.545  1.00 10.00           C  
ATOM   2961  O   ILE B 369     -21.517  14.688  40.487  1.00 10.00           O  
ATOM   2962  CB  ILE B 369     -20.994  11.796  40.840  1.00 10.00           C  
ATOM   2963  CG1 ILE B 369     -20.369  10.595  40.149  1.00 10.00           C  
ATOM   2964  CG2 ILE B 369     -21.631  11.367  42.139  1.00 10.00           C  
ATOM   2965  CD1 ILE B 369     -19.104  10.136  40.820  1.00 10.00           C  
ATOM   2966  N   LEU B 370     -23.508  13.887  41.146  1.00 10.00           N  
ATOM   2967  CA  LEU B 370     -23.952  15.131  41.727  1.00 10.00           C  
ATOM   2968  C   LEU B 370     -24.504  14.829  43.087  1.00 10.00           C  
ATOM   2969  O   LEU B 370     -25.289  13.892  43.230  1.00 10.00           O  
ATOM   2970  CB  LEU B 370     -25.086  15.705  40.899  1.00 10.00           C  
ATOM   2971  CG  LEU B 370     -24.727  16.212  39.516  1.00 10.00           C  
ATOM   2972  CD1 LEU B 370     -25.982  16.301  38.712  1.00 10.00           C  
ATOM   2973  CD2 LEU B 370     -24.024  17.560  39.603  1.00 10.00           C  
ATOM   2974  N   LYS B 371     -24.123  15.615  44.090  1.00 10.00           N  
ATOM   2975  CA  LYS B 371     -24.804  15.511  45.358  1.00 10.00           C  
ATOM   2976  C   LYS B 371     -26.236  16.030  45.237  1.00 10.00           C  
ATOM   2977  O   LYS B 371     -26.481  17.126  44.701  1.00 10.00           O  
ATOM   2978  CB  LYS B 371     -24.006  16.202  46.454  1.00 10.00           C  
ATOM   2979  CG  LYS B 371     -22.819  15.335  46.871  1.00 10.00           C  
ATOM   2980  CD  LYS B 371     -21.685  16.126  47.502  1.00 10.00           C  
ATOM   2981  CE  LYS B 371     -21.655  15.941  48.996  1.00 10.00           C  
ATOM   2982  NZ  LYS B 371     -22.936  16.391  49.609  1.00 10.00           N  
ATOM   2983  N   LYS B 372     -27.196  15.229  45.698  1.00 10.00           N  
ATOM   2984  CA  LYS B 372     -28.601  15.665  45.621  1.00 10.00           C  
ATOM   2985  C   LYS B 372     -28.807  16.977  46.349  1.00 10.00           C  
ATOM   2986  O   LYS B 372     -29.268  17.949  45.762  1.00 10.00           O  
ATOM   2987  CB  LYS B 372     -29.570  14.610  46.128  1.00 10.00           C  
ATOM   2988  CG  LYS B 372     -30.179  13.810  45.011  1.00 10.00           C  
ATOM   2989  CD  LYS B 372     -30.610  12.469  45.528  1.00 10.00           C  
ATOM   2990  CE  LYS B 372     -31.451  11.750  44.498  1.00 10.00           C  
ATOM   2991  NZ  LYS B 372     -32.318  10.735  45.139  1.00 10.00           N  
ATOM   2992  N   ASP B 373     -28.422  17.017  47.616  1.00 10.00           N  
ATOM   2993  CA  ASP B 373     -28.499  18.244  48.361  1.00 10.00           C  
ATOM   2994  C   ASP B 373     -27.914  19.437  47.573  1.00 10.00           C  
ATOM   2995  O   ASP B 373     -28.549  20.499  47.506  1.00 10.00           O  
ATOM   2996  CB  ASP B 373     -27.875  18.081  49.751  1.00 10.00           C  
ATOM   2997  CG  ASP B 373     -26.350  17.990  49.723  1.00 10.00           C  
ATOM   2998  OD1 ASP B 373     -25.785  17.471  48.718  1.00 10.00           O  
ATOM   2999  OD2 ASP B 373     -25.714  18.438  50.718  1.00 10.00           O  
ATOM   3000  N   VAL B 374     -26.750  19.257  46.935  1.00 10.00           N  
ATOM   3001  CA  VAL B 374     -26.044  20.392  46.343  1.00 10.00           C  
ATOM   3002  C   VAL B 374     -26.781  20.905  45.134  1.00 10.00           C  
ATOM   3003  O   VAL B 374     -27.016  22.134  45.008  1.00 10.00           O  
ATOM   3004  CB  VAL B 374     -24.579  20.097  45.988  1.00 10.00           C  
ATOM   3005  CG1 VAL B 374     -23.982  21.260  45.264  1.00 10.00           C  
ATOM   3006  CG2 VAL B 374     -23.789  19.853  47.245  1.00 10.00           C  
ATOM   3007  N   VAL B 375     -27.169  19.970  44.263  1.00 10.00           N  
ATOM   3008  CA  VAL B 375     -28.006  20.325  43.106  1.00 10.00           C  
ATOM   3009  C   VAL B 375     -29.177  21.200  43.573  1.00 10.00           C  
ATOM   3010  O   VAL B 375     -29.406  22.296  43.033  1.00 10.00           O  
ATOM   3011  CB  VAL B 375     -28.552  19.078  42.376  1.00 10.00           C  
ATOM   3012  CG1 VAL B 375     -29.633  19.460  41.376  1.00 10.00           C  
ATOM   3013  CG2 VAL B 375     -27.431  18.367  41.663  1.00 10.00           C  
ATOM   3014  N   ILE B 376     -29.881  20.713  44.600  1.00 10.00           N  
ATOM   3015  CA  ILE B 376     -31.006  21.422  45.190  1.00 10.00           C  
ATOM   3016  C   ILE B 376     -30.582  22.786  45.697  1.00 10.00           C  
ATOM   3017  O   ILE B 376     -31.139  23.801  45.322  1.00 10.00           O  
ATOM   3018  CB  ILE B 376     -31.614  20.648  46.368  1.00 10.00           C  
ATOM   3019  CG1 ILE B 376     -32.599  19.601  45.858  1.00 10.00           C  
ATOM   3020  CG2 ILE B 376     -32.318  21.611  47.330  1.00 10.00           C  
ATOM   3021  CD1 ILE B 376     -33.009  18.620  46.907  1.00 10.00           C  
ATOM   3022  N   GLN B 377     -29.575  22.794  46.541  1.00 10.00           N  
ATOM   3023  CA  GLN B 377     -29.081  24.007  47.127  1.00 10.00           C  
ATOM   3024  C   GLN B 377     -28.673  25.043  46.088  1.00 10.00           C  
ATOM   3025  O   GLN B 377     -28.642  26.229  46.392  1.00 10.00           O  
ATOM   3026  CB  GLN B 377     -27.877  23.626  47.951  1.00 10.00           C  
ATOM   3027  CG  GLN B 377     -27.437  24.553  49.033  1.00 10.00           C  
ATOM   3028  CD  GLN B 377     -26.013  24.183  49.412  1.00 10.00           C  
ATOM   3029  OE1 GLN B 377     -25.064  24.895  49.053  1.00 10.00           O  
ATOM   3030  NE2 GLN B 377     -25.844  23.015  50.062  1.00 10.00           N  
ATOM   3031  N   ASP B 378     -28.365  24.592  44.870  1.00 10.00           N  
ATOM   3032  CA  ASP B 378     -27.898  25.468  43.792  1.00 10.00           C  
ATOM   3033  C   ASP B 378     -28.979  25.783  42.757  1.00 10.00           C  
ATOM   3034  O   ASP B 378     -28.673  26.115  41.613  1.00 10.00           O  
ATOM   3035  CB  ASP B 378     -26.714  24.814  43.076  1.00 10.00           C  
ATOM   3036  CG  ASP B 378     -25.389  25.019  43.807  1.00 10.00           C  
ATOM   3037  OD1 ASP B 378     -25.273  26.061  44.490  1.00 10.00           O  
ATOM   3038  OD2 ASP B 378     -24.469  24.153  43.691  1.00 10.00           O  
ATOM   3039  N   ASP B 379     -30.240  25.673  43.151  1.00 10.00           N  
ATOM   3040  CA  ASP B 379     -31.361  25.942  42.245  1.00 10.00           C  
ATOM   3041  C   ASP B 379     -31.164  25.274  40.907  1.00 10.00           C  
ATOM   3042  O   ASP B 379     -31.372  25.896  39.860  1.00 10.00           O  
ATOM   3043  CB  ASP B 379     -31.509  27.437  42.001  1.00 10.00           C  
ATOM   3044  CG  ASP B 379     -31.650  28.225  43.285  1.00 10.00           C  
ATOM   3045  OD1 ASP B 379     -32.550  27.885  44.093  1.00 10.00           O  
ATOM   3046  OD2 ASP B 379     -30.868  29.191  43.476  1.00 10.00           O  
ATOM   3047  N   ASP B 380     -30.766  24.010  40.935  1.00 10.00           N  
ATOM   3048  CA  ASP B 380     -30.303  23.352  39.729  1.00 10.00           C  
ATOM   3049  C   ASP B 380     -31.162  22.174  39.320  1.00 10.00           C  
ATOM   3050  O   ASP B 380     -30.830  21.459  38.366  1.00 10.00           O  
ATOM   3051  CB  ASP B 380     -28.872  22.853  39.919  1.00 10.00           C  
ATOM   3052  CG  ASP B 380     -27.840  23.878  39.534  1.00 10.00           C  
ATOM   3053  OD1 ASP B 380     -27.977  24.488  38.458  1.00 10.00           O  
ATOM   3054  OD2 ASP B 380     -26.870  24.060  40.296  1.00 10.00           O  
ATOM   3055  N   VAL B 381     -32.255  21.938  40.029  1.00 10.00           N  
ATOM   3056  CA  VAL B 381     -32.996  20.730  39.730  1.00 10.00           C  
ATOM   3057  C   VAL B 381     -33.454  20.710  38.268  1.00 10.00           C  
ATOM   3058  O   VAL B 381     -33.310  19.689  37.574  1.00 10.00           O  
ATOM   3059  CB  VAL B 381     -34.132  20.500  40.709  1.00 10.00           C  
ATOM   3060  CG1 VAL B 381     -34.872  19.230  40.352  1.00 10.00           C  
ATOM   3061  CG2 VAL B 381     -33.576  20.401  42.116  1.00 10.00           C  
ATOM   3062  N   GLU B 382     -33.950  21.847  37.789  1.00 10.00           N  
ATOM   3063  CA  GLU B 382     -34.399  21.957  36.406  1.00 10.00           C  
ATOM   3064  C   GLU B 382     -33.324  21.498  35.431  1.00 10.00           C  
ATOM   3065  O   GLU B 382     -33.511  20.553  34.671  1.00 10.00           O  
ATOM   3066  CB  GLU B 382     -34.809  23.392  36.062  1.00 10.00           C  
ATOM   3067  CG  GLU B 382     -35.417  24.223  37.232  1.00 10.00           C  
ATOM   3068  CD  GLU B 382     -34.387  24.633  38.312  1.00 10.00           C  
ATOM   3069  OE1 GLU B 382     -33.195  24.868  37.981  1.00 10.00           O  
ATOM   3070  OE2 GLU B 382     -34.777  24.714  39.500  1.00 10.00           O  
ATOM   3071  N   CYS B 383     -32.182  22.152  35.426  1.00 10.00           N  
ATOM   3072  CA  CYS B 383     -31.293  21.857  34.321  1.00 10.00           C  
ATOM   3073  C   CYS B 383     -30.621  20.472  34.431  1.00 10.00           C  
ATOM   3074  O   CYS B 383     -30.250  19.859  33.422  1.00 10.00           O  
ATOM   3075  CB  CYS B 383     -30.300  22.992  34.096  1.00 10.00           C  
ATOM   3076  SG  CYS B 383     -29.410  23.343  35.572  1.00 10.00           S  
ATOM   3077  N   THR B 384     -30.489  19.966  35.646  1.00 10.00           N  
ATOM   3078  CA  THR B 384     -30.088  18.589  35.782  1.00 10.00           C  
ATOM   3079  C   THR B 384     -31.055  17.708  34.995  1.00 10.00           C  
ATOM   3080  O   THR B 384     -30.632  16.917  34.139  1.00 10.00           O  
ATOM   3081  CB  THR B 384     -30.155  18.140  37.204  1.00 10.00           C  
ATOM   3082  OG1 THR B 384     -29.392  19.035  38.010  1.00 10.00           O  
ATOM   3083  CG2 THR B 384     -29.575  16.766  37.317  1.00 10.00           C  
ATOM   3084  N   MET B 385     -32.352  17.856  35.286  1.00 10.00           N  
ATOM   3085  CA  MET B 385     -33.389  17.046  34.638  1.00 10.00           C  
ATOM   3086  C   MET B 385     -33.370  17.271  33.141  1.00 10.00           C  
ATOM   3087  O   MET B 385     -33.411  16.319  32.361  1.00 10.00           O  
ATOM   3088  CB  MET B 385     -34.783  17.358  35.194  1.00 10.00           C  
ATOM   3089  CG  MET B 385     -34.990  17.007  36.646  1.00 10.00           C  
ATOM   3090  SD  MET B 385     -34.546  15.304  36.985  1.00 10.00           S  
ATOM   3091  CE  MET B 385     -35.618  14.431  35.853  1.00 10.00           C  
ATOM   3092  N   VAL B 386     -33.297  18.534  32.742  1.00 10.00           N  
ATOM   3093  CA  VAL B 386     -33.111  18.868  31.329  1.00 10.00           C  
ATOM   3094  C   VAL B 386     -31.891  18.139  30.737  1.00 10.00           C  
ATOM   3095  O   VAL B 386     -32.031  17.431  29.716  1.00 10.00           O  
ATOM   3096  CB  VAL B 386     -32.985  20.384  31.113  1.00 10.00           C  
ATOM   3097  CG1 VAL B 386     -32.722  20.690  29.661  1.00 10.00           C  
ATOM   3098  CG2 VAL B 386     -34.234  21.080  31.580  1.00 10.00           C  
ATOM   3099  N   GLU B 387     -30.710  18.290  31.372  1.00 10.00           N  
ATOM   3100  CA  GLU B 387     -29.532  17.516  30.949  1.00 10.00           C  
ATOM   3101  C   GLU B 387     -29.906  16.056  30.760  1.00 10.00           C  
ATOM   3102  O   GLU B 387     -29.726  15.517  29.687  1.00 10.00           O  
ATOM   3103  CB  GLU B 387     -28.327  17.637  31.887  1.00 10.00           C  
ATOM   3104  CG  GLU B 387     -27.160  16.711  31.447  1.00 10.00           C  
ATOM   3105  CD  GLU B 387     -25.769  17.066  32.028  1.00 10.00           C  
ATOM   3106  OE1 GLU B 387     -25.661  17.584  33.167  1.00 10.00           O  
ATOM   3107  OE2 GLU B 387     -24.758  16.798  31.333  1.00 10.00           O  
ATOM   3108  N   LYS B 388     -30.461  15.417  31.779  1.00 10.00           N  
ATOM   3109  CA  LYS B 388     -30.882  14.038  31.611  1.00 10.00           C  
ATOM   3110  C   LYS B 388     -31.751  13.842  30.354  1.00 10.00           C  
ATOM   3111  O   LYS B 388     -31.474  12.997  29.509  1.00 10.00           O  
ATOM   3112  CB  LYS B 388     -31.604  13.551  32.858  1.00 10.00           C  
ATOM   3113  CG  LYS B 388     -32.062  12.105  32.780  1.00 10.00           C  
ATOM   3114  CD  LYS B 388     -33.462  12.029  32.164  1.00 10.00           C  
ATOM   3115  CE  LYS B 388     -34.138  10.712  32.465  1.00 10.00           C  
ATOM   3116  NZ  LYS B 388     -35.595  10.897  32.394  1.00 10.00           N  
ATOM   3117  N   ARG B 389     -32.809  14.621  30.228  1.00 10.00           N  
ATOM   3118  CA  ARG B 389     -33.693  14.468  29.089  1.00 10.00           C  
ATOM   3119  C   ARG B 389     -32.963  14.649  27.773  1.00 10.00           C  
ATOM   3120  O   ARG B 389     -33.208  13.929  26.816  1.00 10.00           O  
ATOM   3121  CB  ARG B 389     -34.802  15.497  29.166  1.00 10.00           C  
ATOM   3122  CG  ARG B 389     -35.899  15.124  30.100  1.00 10.00           C  
ATOM   3123  CD  ARG B 389     -37.142  15.916  29.780  1.00 10.00           C  
ATOM   3124  NE  ARG B 389     -37.033  17.299  30.230  1.00 10.00           N  
ATOM   3125  CZ  ARG B 389     -37.054  17.679  31.510  1.00 10.00           C  
ATOM   3126  NH1 ARG B 389     -37.158  16.776  32.483  1.00 10.00           N  
ATOM   3127  NH2 ARG B 389     -36.974  18.972  31.817  1.00 10.00           N  
ATOM   3128  N   VAL B 390     -32.091  15.644  27.718  1.00 10.00           N  
ATOM   3129  CA  VAL B 390     -31.379  15.942  26.484  1.00 10.00           C  
ATOM   3130  C   VAL B 390     -30.389  14.832  26.124  1.00 10.00           C  
ATOM   3131  O   VAL B 390     -30.309  14.409  24.969  1.00 10.00           O  
ATOM   3132  CB  VAL B 390     -30.633  17.253  26.586  1.00 10.00           C  
ATOM   3133  CG1 VAL B 390     -29.752  17.421  25.373  1.00 10.00           C  
ATOM   3134  CG2 VAL B 390     -31.625  18.395  26.715  1.00 10.00           C  
ATOM   3135  N   LEU B 391     -29.630  14.386  27.123  1.00 10.00           N  
ATOM   3136  CA  LEU B 391     -28.815  13.186  27.047  1.00 10.00           C  
ATOM   3137  C   LEU B 391     -29.614  11.936  26.610  1.00 10.00           C  
ATOM   3138  O   LEU B 391     -29.063  11.009  26.020  1.00 10.00           O  
ATOM   3139  CB  LEU B 391     -28.179  12.942  28.417  1.00 10.00           C  
ATOM   3140  CG  LEU B 391     -26.858  13.668  28.631  1.00 10.00           C  
ATOM   3141  CD1 LEU B 391     -26.152  13.187  29.889  1.00 10.00           C  
ATOM   3142  CD2 LEU B 391     -26.014  13.370  27.431  1.00 10.00           C  
ATOM   3143  N   ALA B 392     -30.914  11.918  26.889  1.00 10.00           N  
ATOM   3144  CA  ALA B 392     -31.681  10.687  26.755  1.00 10.00           C  
ATOM   3145  C   ALA B 392     -32.359  10.548  25.400  1.00 10.00           C  
ATOM   3146  O   ALA B 392     -32.793   9.453  25.025  1.00 10.00           O  
ATOM   3147  CB  ALA B 392     -32.694  10.547  27.894  1.00 10.00           C  
ATOM   3148  N   LEU B 393     -32.430  11.648  24.661  1.00 10.00           N  
ATOM   3149  CA  LEU B 393     -33.072  11.648  23.348  1.00 10.00           C  
ATOM   3150  C   LEU B 393     -32.696  10.434  22.478  1.00 10.00           C  
ATOM   3151  O   LEU B 393     -31.527  10.040  22.425  1.00 10.00           O  
ATOM   3152  CB  LEU B 393     -32.758  12.956  22.622  1.00 10.00           C  
ATOM   3153  CG  LEU B 393     -33.400  14.191  23.256  1.00 10.00           C  
ATOM   3154  CD1 LEU B 393     -32.688  15.417  22.770  1.00 10.00           C  
ATOM   3155  CD2 LEU B 393     -34.888  14.261  22.938  1.00 10.00           C  
ATOM   3156  N   LEU B 394     -33.685   9.834  21.814  1.00 10.00           N  
ATOM   3157  CA  LEU B 394     -33.420   8.701  20.920  1.00 10.00           C  
ATOM   3158  C   LEU B 394     -32.817   9.198  19.613  1.00 10.00           C  
ATOM   3159  O   LEU B 394     -32.945  10.381  19.284  1.00 10.00           O  
ATOM   3160  CB  LEU B 394     -34.707   7.934  20.628  1.00 10.00           C  
ATOM   3161  CG  LEU B 394     -35.482   7.341  21.812  1.00 10.00           C  
ATOM   3162  CD1 LEU B 394     -36.957   7.165  21.468  1.00 10.00           C  
ATOM   3163  CD2 LEU B 394     -34.886   6.021  22.288  1.00 10.00           C  
ATOM   3164  N   ASP B 395     -32.148   8.302  18.886  1.00 10.00           N  
ATOM   3165  CA  ASP B 395     -31.630   8.589  17.525  1.00 10.00           C  
ATOM   3166  C   ASP B 395     -30.369   9.474  17.431  1.00 10.00           C  
ATOM   3167  O   ASP B 395     -29.975   9.883  16.335  1.00 10.00           O  
ATOM   3168  CB  ASP B 395     -32.736   9.176  16.623  1.00 10.00           C  
ATOM   3169  CG  ASP B 395     -33.766   8.139  16.192  1.00 10.00           C  
ATOM   3170  OD1 ASP B 395     -33.430   6.937  16.115  1.00 10.00           O  
ATOM   3171  OD2 ASP B 395     -34.916   8.542  15.913  1.00 10.00           O  
ATOM   3172  N   LYS B 396     -29.735   9.765  18.561  1.00 10.00           N  
ATOM   3173  CA  LYS B 396     -28.635  10.719  18.574  1.00 10.00           C  
ATOM   3174  C   LYS B 396     -27.524  10.341  17.613  1.00 10.00           C  
ATOM   3175  O   LYS B 396     -27.174   9.173  17.511  1.00 10.00           O  
ATOM   3176  CB  LYS B 396     -28.087  10.877  19.991  1.00 10.00           C  
ATOM   3177  CG  LYS B 396     -28.860  11.875  20.847  1.00 10.00           C  
ATOM   3178  CD  LYS B 396     -28.705  11.564  22.313  1.00 10.00           C  
ATOM   3179  CE  LYS B 396     -27.241  11.521  22.672  1.00 10.00           C  
ATOM   3180  NZ  LYS B 396     -27.073  11.090  24.068  1.00 10.00           N  
ATOM   3181  N   PRO B 397     -26.977  11.339  16.890  1.00 10.00           N  
ATOM   3182  CA  PRO B 397     -25.804  11.162  16.034  1.00 10.00           C  
ATOM   3183  C   PRO B 397     -24.625  10.756  16.886  1.00 10.00           C  
ATOM   3184  O   PRO B 397     -24.566  11.132  18.055  1.00 10.00           O  
ATOM   3185  CB  PRO B 397     -25.558  12.565  15.466  1.00 10.00           C  
ATOM   3186  CG  PRO B 397     -26.275  13.482  16.367  1.00 10.00           C  
ATOM   3187  CD  PRO B 397     -27.465  12.727  16.854  1.00 10.00           C  
ATOM   3188  N   PRO B 398     -23.676  10.009  16.309  1.00 10.00           N  
ATOM   3189  CA  PRO B 398     -22.577   9.456  17.089  1.00 10.00           C  
ATOM   3190  C   PRO B 398     -21.691  10.550  17.711  1.00 10.00           C  
ATOM   3191  O   PRO B 398     -20.943  10.290  18.666  1.00 10.00           O  
ATOM   3192  CB  PRO B 398     -21.799   8.658  16.043  1.00 10.00           C  
ATOM   3193  CG  PRO B 398     -22.080   9.379  14.758  1.00 10.00           C  
ATOM   3194  CD  PRO B 398     -23.504   9.773  14.864  1.00 10.00           C  
ATOM   3195  N   PHE B 399     -21.804  11.765  17.184  1.00 10.00           N  
ATOM   3196  CA  PHE B 399     -20.932  12.877  17.566  1.00 10.00           C  
ATOM   3197  C   PHE B 399     -21.299  13.552  18.880  1.00 10.00           C  
ATOM   3198  O   PHE B 399     -20.696  14.557  19.262  1.00 10.00           O  
ATOM   3199  CB  PHE B 399     -20.887  13.920  16.443  1.00 10.00           C  
ATOM   3200  CG  PHE B 399     -20.557  13.335  15.101  1.00 10.00           C  
ATOM   3201  CD1 PHE B 399     -19.409  12.569  14.931  1.00 10.00           C  
ATOM   3202  CD2 PHE B 399     -21.392  13.535  14.020  1.00 10.00           C  
ATOM   3203  CE1 PHE B 399     -19.102  12.019  13.700  1.00 10.00           C  
ATOM   3204  CE2 PHE B 399     -21.088  12.990  12.798  1.00 10.00           C  
ATOM   3205  CZ  PHE B 399     -19.942  12.231  12.631  1.00 10.00           C  
ATOM   3206  N   LEU B 400     -22.305  13.008  19.553  1.00 10.00           N  
ATOM   3207  CA  LEU B 400     -22.662  13.431  20.891  1.00 10.00           C  
ATOM   3208  C   LEU B 400     -22.258  12.297  21.849  1.00 10.00           C  
ATOM   3209  O   LEU B 400     -22.244  11.107  21.465  1.00 10.00           O  
ATOM   3210  CB  LEU B 400     -24.167  13.731  20.975  1.00 10.00           C  
ATOM   3211  CG  LEU B 400     -24.854  14.745  20.030  1.00 10.00           C  
ATOM   3212  CD1 LEU B 400     -26.384  14.695  20.174  1.00 10.00           C  
ATOM   3213  CD2 LEU B 400     -24.374  16.142  20.261  1.00 10.00           C  
ATOM   3214  N   THR B 401     -21.887  12.668  23.079  1.00 10.00           N  
ATOM   3215  CA  THR B 401     -21.584  11.704  24.142  1.00 10.00           C  
ATOM   3216  C   THR B 401     -22.758  10.762  24.339  1.00 10.00           C  
ATOM   3217  O   THR B 401     -23.910  11.171  24.312  1.00 10.00           O  
ATOM   3218  CB  THR B 401     -21.311  12.411  25.470  1.00 10.00           C  
ATOM   3219  OG1 THR B 401     -22.130  13.585  25.560  1.00 10.00           O  
ATOM   3220  CG2 THR B 401     -19.875  12.826  25.563  1.00 10.00           C  
ATOM   3221  N   GLN B 402     -22.471   9.488  24.515  1.00 10.00           N  
ATOM   3222  CA  GLN B 402     -23.543   8.529  24.604  1.00 10.00           C  
ATOM   3223  C   GLN B 402     -23.947   8.415  26.047  1.00 10.00           C  
ATOM   3224  O   GLN B 402     -23.101   8.390  26.943  1.00 10.00           O  
ATOM   3225  CB  GLN B 402     -23.113   7.165  24.062  1.00 10.00           C  
ATOM   3226  CG  GLN B 402     -23.216   7.008  22.542  1.00 10.00           C  
ATOM   3227  CD  GLN B 402     -23.350   5.538  22.123  1.00 10.00           C  
ATOM   3228  OE1 GLN B 402     -24.453   5.060  21.849  1.00 10.00           O  
ATOM   3229  NE2 GLN B 402     -22.232   4.812  22.105  1.00 10.00           N  
ATOM   3230  N   LEU B 403     -25.248   8.370  26.276  1.00 10.00           N  
ATOM   3231  CA  LEU B 403     -25.743   8.033  27.585  1.00 10.00           C  
ATOM   3232  C   LEU B 403     -25.760   6.531  27.650  1.00 10.00           C  
ATOM   3233  O   LEU B 403     -26.428   5.885  26.863  1.00 10.00           O  
ATOM   3234  CB  LEU B 403     -27.162   8.535  27.751  1.00 10.00           C  
ATOM   3235  CG  LEU B 403     -27.733   8.391  29.149  1.00 10.00           C  
ATOM   3236  CD1 LEU B 403     -26.744   8.891  30.162  1.00 10.00           C  
ATOM   3237  CD2 LEU B 403     -28.984   9.201  29.226  1.00 10.00           C  
ATOM   3238  N   HIS B 404     -25.014   5.953  28.568  1.00 10.00           N  
ATOM   3239  CA  HIS B 404     -25.245   4.557  28.777  1.00 10.00           C  
ATOM   3240  C   HIS B 404     -26.604   4.413  29.464  1.00 10.00           C  
ATOM   3241  O   HIS B 404     -27.513   3.747  28.953  1.00 10.00           O  
ATOM   3242  CB  HIS B 404     -24.162   3.884  29.598  1.00 10.00           C  
ATOM   3243  CG  HIS B 404     -24.544   2.494  30.000  1.00 10.00           C  
ATOM   3244  ND1 HIS B 404     -25.140   2.206  31.209  1.00 10.00           N  
ATOM   3245  CD2 HIS B 404     -24.507   1.329  29.314  1.00 10.00           C  
ATOM   3246  CE1 HIS B 404     -25.410   0.915  31.267  1.00 10.00           C  
ATOM   3247  NE2 HIS B 404     -25.036   0.360  30.130  1.00 10.00           N  
ATOM   3248  N   SER B 405     -26.732   5.056  30.620  1.00 10.00           N  
ATOM   3249  CA  SER B 405     -27.977   5.090  31.334  1.00 10.00           C  
ATOM   3250  C   SER B 405     -27.669   5.888  32.545  1.00 10.00           C  
ATOM   3251  O   SER B 405     -26.506   6.020  32.902  1.00 10.00           O  
ATOM   3252  CB  SER B 405     -28.322   3.701  31.789  1.00 10.00           C  
ATOM   3253  OG  SER B 405     -27.352   3.282  32.723  1.00 10.00           O  
ATOM   3254  N   CYS B 406     -28.692   6.407  33.208  1.00 10.00           N  
ATOM   3255  CA  CYS B 406     -28.462   7.185  34.427  1.00 10.00           C  
ATOM   3256  C   CYS B 406     -29.392   6.742  35.554  1.00 10.00           C  
ATOM   3257  O   CYS B 406     -30.488   6.223  35.299  1.00 10.00           O  
ATOM   3258  CB  CYS B 406     -28.645   8.671  34.146  1.00 10.00           C  
ATOM   3259  SG  CYS B 406     -30.278   9.053  33.495  1.00 10.00           S  
ATOM   3260  N   PHE B 407     -28.966   6.946  36.795  1.00 10.00           N  
ATOM   3261  CA  PHE B 407     -29.738   6.467  37.919  1.00 10.00           C  
ATOM   3262  C   PHE B 407     -29.426   7.288  39.151  1.00 10.00           C  
ATOM   3263  O   PHE B 407     -28.570   8.174  39.120  1.00 10.00           O  
ATOM   3264  CB  PHE B 407     -29.409   5.003  38.183  1.00 10.00           C  
ATOM   3265  CG  PHE B 407     -28.004   4.784  38.576  1.00 10.00           C  
ATOM   3266  CD1 PHE B 407     -27.650   4.758  39.891  1.00 10.00           C  
ATOM   3267  CD2 PHE B 407     -27.017   4.659  37.615  1.00 10.00           C  
ATOM   3268  CE1 PHE B 407     -26.333   4.592  40.251  1.00 10.00           C  
ATOM   3269  CE2 PHE B 407     -25.687   4.488  37.962  1.00 10.00           C  
ATOM   3270  CZ  PHE B 407     -25.342   4.454  39.282  1.00 10.00           C  
ATOM   3271  N   GLN B 408     -30.100   6.985  40.249  1.00 10.00           N  
ATOM   3272  CA  GLN B 408     -29.892   7.768  41.439  1.00 10.00           C  
ATOM   3273  C   GLN B 408     -29.816   6.873  42.659  1.00 10.00           C  
ATOM   3274  O   GLN B 408     -30.235   5.738  42.613  1.00 10.00           O  
ATOM   3275  CB  GLN B 408     -31.025   8.770  41.592  1.00 10.00           C  
ATOM   3276  CG  GLN B 408     -32.380   8.110  41.734  1.00 10.00           C  
ATOM   3277  CD  GLN B 408     -33.510   9.090  41.974  1.00 10.00           C  
ATOM   3278  OE1 GLN B 408     -33.462   9.902  42.889  1.00 10.00           O  
ATOM   3279  NE2 GLN B 408     -34.540   9.002  41.160  1.00 10.00           N  
ATOM   3280  N   THR B 409     -29.272   7.391  43.750  1.00 10.00           N  
ATOM   3281  CA  THR B 409     -29.301   6.711  45.042  1.00 10.00           C  
ATOM   3282  C   THR B 409     -29.986   7.698  46.015  1.00 10.00           C  
ATOM   3283  O   THR B 409     -30.470   8.726  45.557  1.00 10.00           O  
ATOM   3284  CB  THR B 409     -27.876   6.454  45.487  1.00 10.00           C  
ATOM   3285  OG1 THR B 409     -27.232   7.726  45.623  1.00 10.00           O  
ATOM   3286  CG2 THR B 409     -27.141   5.630  44.444  1.00 10.00           C  
ATOM   3287  N   VAL B 410     -30.026   7.430  47.327  1.00 10.00           N  
ATOM   3288  CA  VAL B 410     -30.654   8.400  48.233  1.00 10.00           C  
ATOM   3289  C   VAL B 410     -30.069   9.781  48.069  1.00 10.00           C  
ATOM   3290  O   VAL B 410     -30.811  10.748  47.856  1.00 10.00           O  
ATOM   3291  CB  VAL B 410     -30.562   8.077  49.766  1.00 10.00           C  
ATOM   3292  CG1 VAL B 410     -31.750   7.277  50.228  1.00 10.00           C  
ATOM   3293  CG2 VAL B 410     -29.185   7.473  50.191  1.00 10.00           C  
ATOM   3294  N   ASP B 411     -28.740   9.878  48.179  1.00 10.00           N  
ATOM   3295  CA  ASP B 411     -28.065  11.185  48.264  1.00 10.00           C  
ATOM   3296  C   ASP B 411     -27.439  11.696  46.965  1.00 10.00           C  
ATOM   3297  O   ASP B 411     -26.960  12.822  46.912  1.00 10.00           O  
ATOM   3298  CB  ASP B 411     -27.020  11.176  49.386  1.00 10.00           C  
ATOM   3299  CG  ASP B 411     -26.006  10.055  49.230  1.00 10.00           C  
ATOM   3300  OD1 ASP B 411     -26.173   9.229  48.300  1.00 10.00           O  
ATOM   3301  OD2 ASP B 411     -25.044   9.996  50.041  1.00 10.00           O  
ATOM   3302  N   ARG B 412     -27.445  10.906  45.907  1.00 10.00           N  
ATOM   3303  CA  ARG B 412     -26.660  11.323  44.763  1.00 10.00           C  
ATOM   3304  C   ARG B 412     -27.258  10.943  43.436  1.00 10.00           C  
ATOM   3305  O   ARG B 412     -28.078  10.020  43.355  1.00 10.00           O  
ATOM   3306  CB  ARG B 412     -25.277  10.715  44.850  1.00 10.00           C  
ATOM   3307  CG  ARG B 412     -24.206  11.655  45.344  1.00 10.00           C  
ATOM   3308  CD  ARG B 412     -22.946  10.858  45.720  1.00 10.00           C  
ATOM   3309  NE  ARG B 412     -22.762  10.858  47.156  1.00 10.00           N  
ATOM   3310  CZ  ARG B 412     -21.806  11.550  47.754  1.00 10.00           C  
ATOM   3311  NH1 ARG B 412     -20.943  12.240  47.018  1.00 10.00           N  
ATOM   3312  NH2 ARG B 412     -21.694  11.539  49.075  1.00 10.00           N  
ATOM   3313  N   LEU B 413     -26.819  11.639  42.394  1.00 10.00           N  
ATOM   3314  CA  LEU B 413     -27.269  11.371  41.049  1.00 10.00           C  
ATOM   3315  C   LEU B 413     -26.095  10.959  40.169  1.00 10.00           C  
ATOM   3316  O   LEU B 413     -24.967  11.356  40.413  1.00 10.00           O  
ATOM   3317  CB  LEU B 413     -27.952  12.601  40.461  1.00 10.00           C  
ATOM   3318  CG  LEU B 413     -29.266  13.041  41.085  1.00 10.00           C  
ATOM   3319  CD1 LEU B 413     -29.409  14.522  40.908  1.00 10.00           C  
ATOM   3320  CD2 LEU B 413     -30.451  12.343  40.459  1.00 10.00           C  
ATOM   3321  N   TYR B 414     -26.381  10.197  39.118  1.00 10.00           N  
ATOM   3322  CA  TYR B 414     -25.347   9.543  38.336  1.00 10.00           C  
ATOM   3323  C   TYR B 414     -25.730   9.427  36.885  1.00 10.00           C  
ATOM   3324  O   TYR B 414     -26.794   8.915  36.563  1.00 10.00           O  
ATOM   3325  CB  TYR B 414     -25.151   8.126  38.841  1.00 10.00           C  
ATOM   3326  CG  TYR B 414     -24.586   8.035  40.225  1.00 10.00           C  
ATOM   3327  CD1 TYR B 414     -23.217   7.942  40.437  1.00 10.00           C  
ATOM   3328  CD2 TYR B 414     -25.421   8.028  41.323  1.00 10.00           C  
ATOM   3329  CE1 TYR B 414     -22.701   7.844  41.719  1.00 10.00           C  
ATOM   3330  CE2 TYR B 414     -24.914   7.943  42.619  1.00 10.00           C  
ATOM   3331  CZ  TYR B 414     -23.561   7.846  42.810  1.00 10.00           C  
ATOM   3332  OH  TYR B 414     -23.079   7.757  44.100  1.00 10.00           O  
ATOM   3333  N   PHE B 415     -24.853   9.872  36.001  1.00 10.00           N  
ATOM   3334  CA  PHE B 415     -25.030   9.629  34.577  1.00 10.00           C  
ATOM   3335  C   PHE B 415     -23.867   8.771  34.091  1.00 10.00           C  
ATOM   3336  O   PHE B 415     -22.701   9.193  34.149  1.00 10.00           O  
ATOM   3337  CB  PHE B 415     -25.014  10.919  33.794  1.00 10.00           C  
ATOM   3338  CG  PHE B 415     -25.967  11.975  34.299  1.00 10.00           C  
ATOM   3339  CD1 PHE B 415     -25.844  12.495  35.577  1.00 10.00           C  
ATOM   3340  CD2 PHE B 415     -26.937  12.510  33.447  1.00 10.00           C  
ATOM   3341  CE1 PHE B 415     -26.687  13.497  36.015  1.00 10.00           C  
ATOM   3342  CE2 PHE B 415     -27.789  13.503  33.863  1.00 10.00           C  
ATOM   3343  CZ  PHE B 415     -27.671  14.009  35.152  1.00 10.00           C  
ATOM   3344  N   VAL B 416     -24.183   7.578  33.603  1.00 10.00           N  
ATOM   3345  CA  VAL B 416     -23.181   6.686  33.068  1.00 10.00           C  
ATOM   3346  C   VAL B 416     -22.984   6.945  31.577  1.00 10.00           C  
ATOM   3347  O   VAL B 416     -23.804   6.542  30.756  1.00 10.00           O  
ATOM   3348  CB  VAL B 416     -23.599   5.233  33.323  1.00 10.00           C  
ATOM   3349  CG1 VAL B 416     -22.691   4.238  32.569  1.00 10.00           C  
ATOM   3350  CG2 VAL B 416     -23.612   4.973  34.825  1.00 10.00           C  
ATOM   3351  N   MET B 417     -21.878   7.620  31.248  1.00 10.00           N  
ATOM   3352  CA  MET B 417     -21.602   8.111  29.895  1.00 10.00           C  
ATOM   3353  C   MET B 417     -20.507   7.296  29.272  1.00 10.00           C  
ATOM   3354  O   MET B 417     -19.617   6.826  29.979  1.00 10.00           O  
ATOM   3355  CB  MET B 417     -21.070   9.540  29.943  1.00 10.00           C  
ATOM   3356  CG  MET B 417     -21.940  10.545  30.643  1.00 10.00           C  
ATOM   3357  SD  MET B 417     -23.547  10.599  29.889  1.00 10.00           S  
ATOM   3358  CE  MET B 417     -23.084  11.175  28.262  1.00 10.00           C  
ATOM   3359  N   GLU B 418     -20.538   7.160  27.951  1.00 10.00           N  
ATOM   3360  CA  GLU B 418     -19.420   6.555  27.239  1.00 10.00           C  
ATOM   3361  C   GLU B 418     -18.122   7.278  27.587  1.00 10.00           C  
ATOM   3362  O   GLU B 418     -18.132   8.483  27.861  1.00 10.00           O  
ATOM   3363  CB  GLU B 418     -19.652   6.584  25.727  1.00 10.00           C  
ATOM   3364  CG  GLU B 418     -19.495   7.933  25.039  1.00 10.00           C  
ATOM   3365  CD  GLU B 418     -19.741   7.854  23.518  1.00 10.00           C  
ATOM   3366  OE1 GLU B 418     -19.206   6.936  22.857  1.00 10.00           O  
ATOM   3367  OE2 GLU B 418     -20.472   8.710  22.975  1.00 10.00           O  
ATOM   3368  N   TYR B 419     -17.009   6.547  27.595  1.00 10.00           N  
ATOM   3369  CA  TYR B 419     -15.720   7.170  27.857  1.00 10.00           C  
ATOM   3370  C   TYR B 419     -15.084   7.725  26.580  1.00 10.00           C  
ATOM   3371  O   TYR B 419     -14.915   7.000  25.600  1.00 10.00           O  
ATOM   3372  CB  TYR B 419     -14.762   6.175  28.505  1.00 10.00           C  
ATOM   3373  CG  TYR B 419     -13.408   6.775  28.834  1.00 10.00           C  
ATOM   3374  CD1 TYR B 419     -13.308   8.063  29.363  1.00 10.00           C  
ATOM   3375  CD2 TYR B 419     -12.226   6.057  28.629  1.00 10.00           C  
ATOM   3376  CE1 TYR B 419     -12.069   8.621  29.669  1.00 10.00           C  
ATOM   3377  CE2 TYR B 419     -10.976   6.606  28.943  1.00 10.00           C  
ATOM   3378  CZ  TYR B 419     -10.908   7.885  29.459  1.00 10.00           C  
ATOM   3379  OH  TYR B 419      -9.686   8.452  29.772  1.00 10.00           O  
ATOM   3380  N   VAL B 420     -14.703   8.994  26.592  1.00 10.00           N  
ATOM   3381  CA  VAL B 420     -14.041   9.581  25.428  1.00 10.00           C  
ATOM   3382  C   VAL B 420     -12.545   9.888  25.662  1.00 10.00           C  
ATOM   3383  O   VAL B 420     -12.185  10.616  26.585  1.00 10.00           O  
ATOM   3384  CB  VAL B 420     -14.862  10.759  24.893  1.00 10.00           C  
ATOM   3385  CG1 VAL B 420     -14.024  11.678  24.031  1.00 10.00           C  
ATOM   3386  CG2 VAL B 420     -16.033  10.217  24.114  1.00 10.00           C  
ATOM   3387  N   ASN B 421     -11.688   9.342  24.802  1.00 10.00           N  
ATOM   3388  CA  ASN B 421     -10.239   9.198  25.082  1.00 10.00           C  
ATOM   3389  C   ASN B 421      -9.288  10.357  24.781  1.00 10.00           C  
ATOM   3390  O   ASN B 421      -8.493  10.746  25.637  1.00 10.00           O  
ATOM   3391  CB  ASN B 421      -9.671   7.984  24.334  1.00 10.00           C  
ATOM   3392  CG  ASN B 421     -10.634   6.830  24.295  1.00 10.00           C  
ATOM   3393  OD1 ASN B 421     -10.488   5.874  25.049  1.00 10.00           O  
ATOM   3394  ND2 ASN B 421     -11.640   6.912  23.421  1.00 10.00           N  
ATOM   3395  N   GLY B 422      -9.331  10.872  23.555  1.00 10.00           N  
ATOM   3396  CA  GLY B 422      -8.203  11.640  23.043  1.00 10.00           C  
ATOM   3397  C   GLY B 422      -8.206  13.150  23.117  1.00 10.00           C  
ATOM   3398  O   GLY B 422      -7.913  13.791  22.132  1.00 10.00           O  
ATOM   3399  N   GLY B 423      -8.522  13.714  24.280  1.00 10.00           N  
ATOM   3400  CA  GLY B 423      -8.397  15.155  24.517  1.00 10.00           C  
ATOM   3401  C   GLY B 423      -9.525  16.015  23.961  1.00 10.00           C  
ATOM   3402  O   GLY B 423     -10.201  15.637  22.990  1.00 10.00           O  
ATOM   3403  N   ASP B 424      -9.730  17.175  24.581  1.00 10.00           N  
ATOM   3404  CA  ASP B 424     -10.663  18.152  24.054  1.00 10.00           C  
ATOM   3405  C   ASP B 424     -10.038  19.011  22.948  1.00 10.00           C  
ATOM   3406  O   ASP B 424      -8.818  19.032  22.766  1.00 10.00           O  
ATOM   3407  CB  ASP B 424     -11.192  19.038  25.174  1.00 10.00           C  
ATOM   3408  CG  ASP B 424     -10.084  19.654  26.008  1.00 10.00           C  
ATOM   3409  OD1 ASP B 424      -9.267  20.420  25.446  1.00 10.00           O  
ATOM   3410  OD2 ASP B 424     -10.046  19.394  27.234  1.00 10.00           O  
ATOM   3411  N   LEU B 425     -10.877  19.727  22.214  1.00 10.00           N  
ATOM   3412  CA  LEU B 425     -10.383  20.560  21.130  1.00 10.00           C  
ATOM   3413  C   LEU B 425      -9.440  21.655  21.601  1.00 10.00           C  
ATOM   3414  O   LEU B 425      -8.413  21.897  20.985  1.00 10.00           O  
ATOM   3415  CB  LEU B 425     -11.519  21.142  20.277  1.00 10.00           C  
ATOM   3416  CG  LEU B 425     -11.977  20.212  19.149  1.00 10.00           C  
ATOM   3417  CD1 LEU B 425     -12.534  20.970  17.962  1.00 10.00           C  
ATOM   3418  CD2 LEU B 425     -10.819  19.357  18.699  1.00 10.00           C  
ATOM   3419  N   MET B 426      -9.778  22.335  22.685  1.00 10.00           N  
ATOM   3420  CA  MET B 426      -8.846  23.331  23.206  1.00 10.00           C  
ATOM   3421  C   MET B 426      -7.434  22.726  23.221  1.00 10.00           C  
ATOM   3422  O   MET B 426      -6.487  23.304  22.676  1.00 10.00           O  
ATOM   3423  CB  MET B 426      -9.249  23.758  24.616  1.00 10.00           C  
ATOM   3424  CG  MET B 426      -8.219  24.598  25.334  1.00 10.00           C  
ATOM   3425  SD  MET B 426      -8.340  26.309  24.829  1.00 10.00           S  
ATOM   3426  CE  MET B 426      -7.359  27.140  26.080  1.00 10.00           C  
ATOM   3427  N   TYR B 427      -7.310  21.549  23.832  1.00 10.00           N  
ATOM   3428  CA  TYR B 427      -6.021  20.893  23.975  1.00 10.00           C  
ATOM   3429  C   TYR B 427      -5.353  20.676  22.637  1.00 10.00           C  
ATOM   3430  O   TYR B 427      -4.208  21.046  22.439  1.00 10.00           O  
ATOM   3431  CB  TYR B 427      -6.194  19.552  24.671  1.00 10.00           C  
ATOM   3432  CG  TYR B 427      -4.967  18.686  24.640  1.00 10.00           C  
ATOM   3433  CD1 TYR B 427      -4.162  18.554  25.766  1.00 10.00           C  
ATOM   3434  CD2 TYR B 427      -4.615  17.991  23.490  1.00 10.00           C  
ATOM   3435  CE1 TYR B 427      -3.038  17.753  25.751  1.00 10.00           C  
ATOM   3436  CE2 TYR B 427      -3.494  17.191  23.459  1.00 10.00           C  
ATOM   3437  CZ  TYR B 427      -2.710  17.071  24.596  1.00 10.00           C  
ATOM   3438  OH  TYR B 427      -1.593  16.270  24.570  1.00 10.00           O  
ATOM   3439  N   HIS B 428      -6.068  20.062  21.712  1.00 10.00           N  
ATOM   3440  CA  HIS B 428      -5.454  19.700  20.464  1.00 10.00           C  
ATOM   3441  C   HIS B 428      -4.984  20.911  19.723  1.00 10.00           C  
ATOM   3442  O   HIS B 428      -3.786  21.117  19.591  1.00 10.00           O  
ATOM   3443  CB  HIS B 428      -6.397  18.857  19.641  1.00 10.00           C  
ATOM   3444  CG  HIS B 428      -6.518  17.467  20.166  1.00 10.00           C  
ATOM   3445  ND1 HIS B 428      -5.499  16.859  20.866  1.00 10.00           N  
ATOM   3446  CD2 HIS B 428      -7.524  16.566  20.101  1.00 10.00           C  
ATOM   3447  CE1 HIS B 428      -5.872  15.642  21.207  1.00 10.00           C  
ATOM   3448  NE2 HIS B 428      -7.095  15.438  20.752  1.00 10.00           N  
ATOM   3449  N   ILE B 429      -5.928  21.713  19.251  1.00 10.00           N  
ATOM   3450  CA  ILE B 429      -5.631  23.024  18.701  1.00 10.00           C  
ATOM   3451  C   ILE B 429      -4.377  23.603  19.373  1.00 10.00           C  
ATOM   3452  O   ILE B 429      -3.453  24.056  18.694  1.00 10.00           O  
ATOM   3453  CB  ILE B 429      -6.835  23.992  18.900  1.00 10.00           C  
ATOM   3454  CG1 ILE B 429      -7.295  24.594  17.578  1.00 10.00           C  
ATOM   3455  CG2 ILE B 429      -6.501  25.100  19.886  1.00 10.00           C  
ATOM   3456  CD1 ILE B 429      -8.314  25.692  17.760  1.00 10.00           C  
ATOM   3457  N   GLN B 430      -4.334  23.553  20.705  1.00 10.00           N  
ATOM   3458  CA  GLN B 430      -3.209  24.094  21.466  1.00 10.00           C  
ATOM   3459  C   GLN B 430      -1.839  23.456  21.193  1.00 10.00           C  
ATOM   3460  O   GLN B 430      -0.857  23.846  21.817  1.00 10.00           O  
ATOM   3461  CB  GLN B 430      -3.485  23.995  22.957  1.00 10.00           C  
ATOM   3462  CG  GLN B 430      -3.866  25.285  23.627  1.00 10.00           C  
ATOM   3463  CD  GLN B 430      -3.673  25.206  25.135  1.00 10.00           C  
ATOM   3464  OE1 GLN B 430      -2.822  24.464  25.615  1.00 10.00           O  
ATOM   3465  NE2 GLN B 430      -4.458  25.968  25.884  1.00 10.00           N  
ATOM   3466  N   GLN B 431      -1.761  22.463  20.311  1.00 10.00           N  
ATOM   3467  CA  GLN B 431      -0.460  21.877  19.987  1.00 10.00           C  
ATOM   3468  C   GLN B 431       0.048  22.511  18.699  1.00 10.00           C  
ATOM   3469  O   GLN B 431       1.233  22.828  18.564  1.00 10.00           O  
ATOM   3470  CB  GLN B 431      -0.524  20.341  19.842  1.00 10.00           C  
ATOM   3471  CG  GLN B 431      -1.262  19.548  20.934  1.00 10.00           C  
ATOM   3472  CD  GLN B 431      -0.897  19.953  22.361  1.00 10.00           C  
ATOM   3473  OE1 GLN B 431      -0.806  21.140  22.689  1.00 10.00           O  
ATOM   3474  NE2 GLN B 431      -0.716  18.958  23.226  1.00 10.00           N  
ATOM   3475  N   VAL B 432      -0.882  22.710  17.768  1.00 10.00           N  
ATOM   3476  CA  VAL B 432      -0.595  23.275  16.450  1.00 10.00           C  
ATOM   3477  C   VAL B 432      -0.648  24.807  16.415  1.00 10.00           C  
ATOM   3478  O   VAL B 432      -0.027  25.427  15.549  1.00 10.00           O  
ATOM   3479  CB  VAL B 432      -1.585  22.750  15.378  1.00 10.00           C  
ATOM   3480  CG1 VAL B 432      -1.181  23.245  13.982  1.00 10.00           C  
ATOM   3481  CG2 VAL B 432      -1.676  21.233  15.417  1.00 10.00           C  
ATOM   3482  N   GLY B 433      -1.394  25.413  17.338  1.00 10.00           N  
ATOM   3483  CA  GLY B 433      -1.611  26.867  17.327  1.00 10.00           C  
ATOM   3484  C   GLY B 433      -2.896  27.272  16.611  1.00 10.00           C  
ATOM   3485  O   GLY B 433      -3.611  28.173  17.058  1.00 10.00           O  
ATOM   3486  N   LYS B 434      -3.165  26.606  15.489  1.00 10.00           N  
ATOM   3487  CA  LYS B 434      -4.420  26.714  14.760  1.00 10.00           C  
ATOM   3488  C   LYS B 434      -4.539  25.464  13.916  1.00 10.00           C  
ATOM   3489  O   LYS B 434      -3.579  24.713  13.798  1.00 10.00           O  
ATOM   3490  CB  LYS B 434      -4.432  27.934  13.847  1.00 10.00           C  
ATOM   3491  CG  LYS B 434      -3.994  27.649  12.411  1.00 10.00           C  
ATOM   3492  CD  LYS B 434      -4.221  28.846  11.509  1.00 10.00           C  
ATOM   3493  CE  LYS B 434      -3.443  28.739  10.210  1.00 10.00           C  
ATOM   3494  NZ  LYS B 434      -2.001  29.026  10.420  1.00 10.00           N  
ATOM   3495  N   PHE B 435      -5.703  25.234  13.321  1.00 10.00           N  
ATOM   3496  CA  PHE B 435      -5.885  24.056  12.482  1.00 10.00           C  
ATOM   3497  C   PHE B 435      -5.725  24.358  11.003  1.00 10.00           C  
ATOM   3498  O   PHE B 435      -5.875  25.498  10.573  1.00 10.00           O  
ATOM   3499  CB  PHE B 435      -7.253  23.426  12.720  1.00 10.00           C  
ATOM   3500  CG  PHE B 435      -7.356  22.687  14.012  1.00 10.00           C  
ATOM   3501  CD1 PHE B 435      -6.253  22.029  14.535  1.00 10.00           C  
ATOM   3502  CD2 PHE B 435      -8.561  22.632  14.701  1.00 10.00           C  
ATOM   3503  CE1 PHE B 435      -6.347  21.342  15.734  1.00 10.00           C  
ATOM   3504  CE2 PHE B 435      -8.668  21.947  15.895  1.00 10.00           C  
ATOM   3505  CZ  PHE B 435      -7.561  21.302  16.416  1.00 10.00           C  
ATOM   3506  N   LYS B 436      -5.416  23.323  10.227  1.00 10.00           N  
ATOM   3507  CA  LYS B 436      -5.435  23.422   8.774  1.00 10.00           C  
ATOM   3508  C   LYS B 436      -6.877  23.482   8.318  1.00 10.00           C  
ATOM   3509  O   LYS B 436      -7.757  22.835   8.889  1.00 10.00           O  
ATOM   3510  CB  LYS B 436      -4.761  22.213   8.136  1.00 10.00           C  
ATOM   3511  CG  LYS B 436      -3.471  21.803   8.811  1.00 10.00           C  
ATOM   3512  CD  LYS B 436      -2.559  21.100   7.825  1.00 10.00           C  
ATOM   3513  CE  LYS B 436      -2.402  21.931   6.563  1.00 10.00           C  
ATOM   3514  NZ  LYS B 436      -1.464  21.282   5.616  1.00 10.00           N  
ATOM   3515  N   GLU B 437      -7.124  24.262   7.283  1.00 10.00           N  
ATOM   3516  CA  GLU B 437      -8.481  24.406   6.810  1.00 10.00           C  
ATOM   3517  C   GLU B 437      -9.178  23.049   6.646  1.00 10.00           C  
ATOM   3518  O   GLU B 437     -10.130  22.765   7.376  1.00 10.00           O  
ATOM   3519  CB  GLU B 437      -8.537  25.244   5.529  1.00 10.00           C  
ATOM   3520  CG  GLU B 437      -9.935  25.421   4.981  1.00 10.00           C  
ATOM   3521  CD  GLU B 437     -10.125  26.757   4.325  1.00 10.00           C  
ATOM   3522  OE1 GLU B 437      -9.301  27.661   4.578  1.00 10.00           O  
ATOM   3523  OE2 GLU B 437     -11.106  26.905   3.569  1.00 10.00           O  
ATOM   3524  N   PRO B 438      -8.693  22.195   5.718  1.00 10.00           N  
ATOM   3525  CA  PRO B 438      -9.472  20.988   5.442  1.00 10.00           C  
ATOM   3526  C   PRO B 438      -9.808  20.250   6.737  1.00 10.00           C  
ATOM   3527  O   PRO B 438     -10.898  19.688   6.857  1.00 10.00           O  
ATOM   3528  CB  PRO B 438      -8.537  20.150   4.552  1.00 10.00           C  
ATOM   3529  CG  PRO B 438      -7.597  21.134   3.951  1.00 10.00           C  
ATOM   3530  CD  PRO B 438      -7.390  22.169   5.027  1.00 10.00           C  
ATOM   3531  N   GLN B 439      -8.881  20.277   7.695  1.00 10.00           N  
ATOM   3532  CA  GLN B 439      -9.092  19.653   8.994  1.00 10.00           C  
ATOM   3533  C   GLN B 439     -10.141  20.406   9.797  1.00 10.00           C  
ATOM   3534  O   GLN B 439     -11.092  19.811  10.323  1.00 10.00           O  
ATOM   3535  CB  GLN B 439      -7.791  19.615   9.797  1.00 10.00           C  
ATOM   3536  CG  GLN B 439      -7.960  19.035  11.208  1.00 10.00           C  
ATOM   3537  CD  GLN B 439      -6.769  19.302  12.110  1.00 10.00           C  
ATOM   3538  OE1 GLN B 439      -6.590  18.647  13.138  1.00 10.00           O  
ATOM   3539  NE2 GLN B 439      -5.949  20.276  11.728  1.00 10.00           N  
ATOM   3540  N   ALA B 440      -9.952  21.719   9.898  1.00 10.00           N  
ATOM   3541  CA  ALA B 440     -10.860  22.560  10.651  1.00 10.00           C  
ATOM   3542  C   ALA B 440     -12.243  22.560  10.011  1.00 10.00           C  
ATOM   3543  O   ALA B 440     -13.226  22.820  10.677  1.00 10.00           O  
ATOM   3544  CB  ALA B 440     -10.311  23.956  10.767  1.00 10.00           C  
ATOM   3545  N   VAL B 441     -12.326  22.251   8.724  1.00 10.00           N  
ATOM   3546  CA  VAL B 441     -13.625  22.007   8.098  1.00 10.00           C  
ATOM   3547  C   VAL B 441     -14.293  20.749   8.661  1.00 10.00           C  
ATOM   3548  O   VAL B 441     -15.509  20.715   8.887  1.00 10.00           O  
ATOM   3549  CB  VAL B 441     -13.497  21.817   6.582  1.00 10.00           C  
ATOM   3550  CG1 VAL B 441     -14.863  21.516   5.978  1.00 10.00           C  
ATOM   3551  CG2 VAL B 441     -12.865  23.048   5.938  1.00 10.00           C  
ATOM   3552  N   PHE B 442     -13.478  19.717   8.873  1.00 10.00           N  
ATOM   3553  CA  PHE B 442     -13.945  18.399   9.295  1.00 10.00           C  
ATOM   3554  C   PHE B 442     -14.598  18.495  10.663  1.00 10.00           C  
ATOM   3555  O   PHE B 442     -15.781  18.176  10.836  1.00 10.00           O  
ATOM   3556  CB  PHE B 442     -12.771  17.403   9.325  1.00 10.00           C  
ATOM   3557  CG  PHE B 442     -13.168  15.992   9.691  1.00 10.00           C  
ATOM   3558  CD1 PHE B 442     -13.737  15.148   8.748  1.00 10.00           C  
ATOM   3559  CD2 PHE B 442     -12.970  15.511  10.982  1.00 10.00           C  
ATOM   3560  CE1 PHE B 442     -14.108  13.842   9.089  1.00 10.00           C  
ATOM   3561  CE2 PHE B 442     -13.332  14.216  11.326  1.00 10.00           C  
ATOM   3562  CZ  PHE B 442     -13.901  13.376  10.378  1.00 10.00           C  
ATOM   3563  N   TYR B 443     -13.813  18.942  11.632  1.00 10.00           N  
ATOM   3564  CA  TYR B 443     -14.322  19.153  12.963  1.00 10.00           C  
ATOM   3565  C   TYR B 443     -15.579  20.013  12.909  1.00 10.00           C  
ATOM   3566  O   TYR B 443     -16.630  19.621  13.417  1.00 10.00           O  
ATOM   3567  CB  TYR B 443     -13.248  19.790  13.823  1.00 10.00           C  
ATOM   3568  CG  TYR B 443     -12.067  18.880  14.052  1.00 10.00           C  
ATOM   3569  CD1 TYR B 443     -12.194  17.504  13.932  1.00 10.00           C  
ATOM   3570  CD2 TYR B 443     -10.830  19.390  14.423  1.00 10.00           C  
ATOM   3571  CE1 TYR B 443     -11.116  16.656  14.150  1.00 10.00           C  
ATOM   3572  CE2 TYR B 443      -9.749  18.547  14.650  1.00 10.00           C  
ATOM   3573  CZ  TYR B 443      -9.896  17.181  14.511  1.00 10.00           C  
ATOM   3574  OH  TYR B 443      -8.815  16.342  14.732  1.00 10.00           O  
ATOM   3575  N   ALA B 444     -15.480  21.167  12.265  1.00 10.00           N  
ATOM   3576  CA  ALA B 444     -16.636  22.044  12.081  1.00 10.00           C  
ATOM   3577  C   ALA B 444     -17.855  21.293  11.550  1.00 10.00           C  
ATOM   3578  O   ALA B 444     -18.982  21.503  12.007  1.00 10.00           O  
ATOM   3579  CB  ALA B 444     -16.287  23.192  11.139  1.00 10.00           C  
ATOM   3580  N   ALA B 445     -17.625  20.431  10.564  1.00 10.00           N  
ATOM   3581  CA  ALA B 445     -18.725  19.721   9.924  1.00 10.00           C  
ATOM   3582  C   ALA B 445     -19.375  18.733  10.896  1.00 10.00           C  
ATOM   3583  O   ALA B 445     -20.600  18.720  11.042  1.00 10.00           O  
ATOM   3584  CB  ALA B 445     -18.250  19.024   8.645  1.00 10.00           C  
ATOM   3585  N   GLU B 446     -18.550  17.935  11.578  1.00 10.00           N  
ATOM   3586  CA  GLU B 446     -19.058  16.888  12.478  1.00 10.00           C  
ATOM   3587  C   GLU B 446     -19.864  17.492  13.617  1.00 10.00           C  
ATOM   3588  O   GLU B 446     -20.804  16.885  14.120  1.00 10.00           O  
ATOM   3589  CB  GLU B 446     -17.935  15.971  13.008  1.00 10.00           C  
ATOM   3590  CG  GLU B 446     -17.423  14.923  11.982  1.00 10.00           C  
ATOM   3591  CD  GLU B 446     -16.354  13.962  12.532  1.00 10.00           C  
ATOM   3592  OE1 GLU B 446     -15.874  14.152  13.674  1.00 10.00           O  
ATOM   3593  OE2 GLU B 446     -15.991  13.001  11.811  1.00 10.00           O  
ATOM   3594  N   ILE B 447     -19.503  18.703  14.010  1.00 10.00           N  
ATOM   3595  CA  ILE B 447     -20.255  19.410  15.014  1.00 10.00           C  
ATOM   3596  C   ILE B 447     -21.627  19.777  14.486  1.00 10.00           C  
ATOM   3597  O   ILE B 447     -22.632  19.540  15.146  1.00 10.00           O  
ATOM   3598  CB  ILE B 447     -19.501  20.648  15.434  1.00 10.00           C  
ATOM   3599  CG1 ILE B 447     -18.307  20.213  16.268  1.00 10.00           C  
ATOM   3600  CG2 ILE B 447     -20.406  21.618  16.151  1.00 10.00           C  
ATOM   3601  CD1 ILE B 447     -17.306  21.268  16.477  1.00 10.00           C  
ATOM   3602  N   SER B 448     -21.671  20.332  13.280  1.00 10.00           N  
ATOM   3603  CA  SER B 448     -22.923  20.820  12.733  1.00 10.00           C  
ATOM   3604  C   SER B 448     -23.999  19.772  12.944  1.00 10.00           C  
ATOM   3605  O   SER B 448     -25.103  20.073  13.390  1.00 10.00           O  
ATOM   3606  CB  SER B 448     -22.775  21.149  11.251  1.00 10.00           C  
ATOM   3607  OG  SER B 448     -22.317  20.022  10.528  1.00 10.00           O  
ATOM   3608  N   ILE B 449     -23.659  18.526  12.645  1.00 10.00           N  
ATOM   3609  CA  ILE B 449     -24.635  17.450  12.738  1.00 10.00           C  
ATOM   3610  C   ILE B 449     -25.344  17.458  14.091  1.00 10.00           C  
ATOM   3611  O   ILE B 449     -26.585  17.476  14.150  1.00 10.00           O  
ATOM   3612  CB  ILE B 449     -23.989  16.103  12.440  1.00 10.00           C  
ATOM   3613  CG1 ILE B 449     -23.331  16.184  11.069  1.00 10.00           C  
ATOM   3614  CG2 ILE B 449     -25.034  14.990  12.434  1.00 10.00           C  
ATOM   3615  CD1 ILE B 449     -24.330  16.452   9.960  1.00 10.00           C  
ATOM   3616  N   GLY B 450     -24.556  17.474  15.165  1.00 10.00           N  
ATOM   3617  CA  GLY B 450     -25.096  17.641  16.502  1.00 10.00           C  
ATOM   3618  C   GLY B 450     -26.117  18.766  16.596  1.00 10.00           C  
ATOM   3619  O   GLY B 450     -27.271  18.555  17.008  1.00 10.00           O  
ATOM   3620  N   LEU B 451     -25.711  19.969  16.205  1.00 10.00           N  
ATOM   3621  CA  LEU B 451     -26.569  21.117  16.391  1.00 10.00           C  
ATOM   3622  C   LEU B 451     -27.893  20.907  15.682  1.00 10.00           C  
ATOM   3623  O   LEU B 451     -28.962  21.101  16.277  1.00 10.00           O  
ATOM   3624  CB  LEU B 451     -25.880  22.375  15.899  1.00 10.00           C  
ATOM   3625  CG  LEU B 451     -24.622  22.681  16.705  1.00 10.00           C  
ATOM   3626  CD1 LEU B 451     -24.096  24.079  16.423  1.00 10.00           C  
ATOM   3627  CD2 LEU B 451     -24.946  22.514  18.166  1.00 10.00           C  
ATOM   3628  N   PHE B 452     -27.811  20.500  14.415  1.00 10.00           N  
ATOM   3629  CA  PHE B 452     -28.989  20.146  13.631  1.00 10.00           C  
ATOM   3630  C   PHE B 452     -29.883  19.224  14.443  1.00 10.00           C  
ATOM   3631  O   PHE B 452     -31.038  19.538  14.728  1.00 10.00           O  
ATOM   3632  CB  PHE B 452     -28.595  19.403  12.360  1.00 10.00           C  
ATOM   3633  CG  PHE B 452     -27.761  20.201  11.410  1.00 10.00           C  
ATOM   3634  CD1 PHE B 452     -28.044  21.531  11.160  1.00 10.00           C  
ATOM   3635  CD2 PHE B 452     -26.715  19.599  10.724  1.00 10.00           C  
ATOM   3636  CE1 PHE B 452     -27.279  22.255  10.254  1.00 10.00           C  
ATOM   3637  CE2 PHE B 452     -25.939  20.323   9.817  1.00 10.00           C  
ATOM   3638  CZ  PHE B 452     -26.223  21.646   9.581  1.00 10.00           C  
ATOM   3639  N   PHE B 453     -29.347  18.071  14.808  1.00 10.00           N  
ATOM   3640  CA  PHE B 453     -30.123  17.128  15.595  1.00 10.00           C  
ATOM   3641  C   PHE B 453     -30.823  17.834  16.754  1.00 10.00           C  
ATOM   3642  O   PHE B 453     -32.046  17.808  16.850  1.00 10.00           O  
ATOM   3643  CB  PHE B 453     -29.241  16.005  16.121  1.00 10.00           C  
ATOM   3644  CG  PHE B 453     -29.963  15.043  16.989  1.00 10.00           C  
ATOM   3645  CD1 PHE B 453     -30.402  13.830  16.485  1.00 10.00           C  
ATOM   3646  CD2 PHE B 453     -30.213  15.341  18.311  1.00 10.00           C  
ATOM   3647  CE1 PHE B 453     -31.072  12.926  17.292  1.00 10.00           C  
ATOM   3648  CE2 PHE B 453     -30.885  14.438  19.120  1.00 10.00           C  
ATOM   3649  CZ  PHE B 453     -31.315  13.231  18.602  1.00 10.00           C  
ATOM   3650  N   LEU B 454     -30.048  18.474  17.622  1.00 10.00           N  
ATOM   3651  CA  LEU B 454     -30.612  19.184  18.760  1.00 10.00           C  
ATOM   3652  C   LEU B 454     -31.710  20.178  18.389  1.00 10.00           C  
ATOM   3653  O   LEU B 454     -32.773  20.177  18.998  1.00 10.00           O  
ATOM   3654  CB  LEU B 454     -29.506  19.913  19.505  1.00 10.00           C  
ATOM   3655  CG  LEU B 454     -28.490  19.001  20.176  1.00 10.00           C  
ATOM   3656  CD1 LEU B 454     -27.359  19.829  20.715  1.00 10.00           C  
ATOM   3657  CD2 LEU B 454     -29.151  18.204  21.293  1.00 10.00           C  
ATOM   3658  N   HIS B 455     -31.443  21.023  17.395  1.00 10.00           N  
ATOM   3659  CA  HIS B 455     -32.375  22.091  16.992  1.00 10.00           C  
ATOM   3660  C   HIS B 455     -33.673  21.608  16.350  1.00 10.00           C  
ATOM   3661  O   HIS B 455     -34.728  22.223  16.529  1.00 10.00           O  
ATOM   3662  CB  HIS B 455     -31.705  23.061  16.029  1.00 10.00           C  
ATOM   3663  CG  HIS B 455     -30.514  23.744  16.602  1.00 10.00           C  
ATOM   3664  ND1 HIS B 455     -29.430  24.109  15.838  1.00 10.00           N  
ATOM   3665  CD2 HIS B 455     -30.231  24.126  17.867  1.00 10.00           C  
ATOM   3666  CE1 HIS B 455     -28.530  24.695  16.606  1.00 10.00           C  
ATOM   3667  NE2 HIS B 455     -28.992  24.717  17.843  1.00 10.00           N  
ATOM   3668  N   LYS B 456     -33.580  20.542  15.561  1.00 10.00           N  
ATOM   3669  CA  LYS B 456     -34.758  19.921  14.979  1.00 10.00           C  
ATOM   3670  C   LYS B 456     -35.653  19.457  16.121  1.00 10.00           C  
ATOM   3671  O   LYS B 456     -36.871  19.483  16.010  1.00 10.00           O  
ATOM   3672  CB  LYS B 456     -34.346  18.741  14.106  1.00 10.00           C  
ATOM   3673  CG  LYS B 456     -35.272  18.426  12.945  1.00 10.00           C  
ATOM   3674  CD  LYS B 456     -34.439  17.947  11.758  1.00 10.00           C  
ATOM   3675  CE  LYS B 456     -33.310  17.002  12.213  1.00 10.00           C  
ATOM   3676  NZ  LYS B 456     -32.128  17.001  11.297  1.00 10.00           N  
ATOM   3677  N   ARG B 457     -35.040  19.063  17.233  1.00 10.00           N  
ATOM   3678  CA  ARG B 457     -35.789  18.637  18.406  1.00 10.00           C  
ATOM   3679  C   ARG B 457     -36.147  19.833  19.270  1.00 10.00           C  
ATOM   3680  O   ARG B 457     -36.493  19.683  20.444  1.00 10.00           O  
ATOM   3681  CB  ARG B 457     -34.971  17.657  19.240  1.00 10.00           C  
ATOM   3682  CG  ARG B 457     -34.236  16.610  18.437  1.00 10.00           C  
ATOM   3683  CD  ARG B 457     -35.195  15.750  17.639  1.00 10.00           C  
ATOM   3684  NE  ARG B 457     -34.620  14.445  17.327  1.00 10.00           N  
ATOM   3685  CZ  ARG B 457     -34.614  13.412  18.170  1.00 10.00           C  
ATOM   3686  NH1 ARG B 457     -35.150  13.534  19.382  1.00 10.00           N  
ATOM   3687  NH2 ARG B 457     -34.074  12.252  17.805  1.00 10.00           N  
ATOM   3688  N   GLY B 458     -36.046  21.026  18.698  1.00 10.00           N  
ATOM   3689  CA  GLY B 458     -36.401  22.243  19.431  1.00 10.00           C  
ATOM   3690  C   GLY B 458     -35.618  22.386  20.720  1.00 10.00           C  
ATOM   3691  O   GLY B 458     -36.186  22.643  21.786  1.00 10.00           O  
ATOM   3692  N   ILE B 459     -34.305  22.204  20.608  1.00 10.00           N  
ATOM   3693  CA  ILE B 459     -33.395  22.331  21.740  1.00 10.00           C  
ATOM   3694  C   ILE B 459     -32.247  23.282  21.426  1.00 10.00           C  
ATOM   3695  O   ILE B 459     -31.641  23.212  20.349  1.00 10.00           O  
ATOM   3696  CB  ILE B 459     -32.841  20.978  22.173  1.00 10.00           C  
ATOM   3697  CG1 ILE B 459     -33.873  20.292  23.059  1.00 10.00           C  
ATOM   3698  CG2 ILE B 459     -31.576  21.168  22.947  1.00 10.00           C  
ATOM   3699  CD1 ILE B 459     -33.761  18.781  23.114  1.00 10.00           C  
ATOM   3700  N   ILE B 460     -31.979  24.187  22.366  1.00 10.00           N  
ATOM   3701  CA  ILE B 460     -30.842  25.080  22.267  1.00 10.00           C  
ATOM   3702  C   ILE B 460     -29.730  24.571  23.174  1.00 10.00           C  
ATOM   3703  O   ILE B 460     -29.955  24.281  24.342  1.00 10.00           O  
ATOM   3704  CB  ILE B 460     -31.185  26.500  22.722  1.00 10.00           C  
ATOM   3705  CG1 ILE B 460     -32.536  26.939  22.178  1.00 10.00           C  
ATOM   3706  CG2 ILE B 460     -30.082  27.476  22.310  1.00 10.00           C  
ATOM   3707  CD1 ILE B 460     -33.074  28.152  22.890  1.00 10.00           C  
ATOM   3708  N   TYR B 461     -28.526  24.481  22.634  1.00 10.00           N  
ATOM   3709  CA  TYR B 461     -27.406  24.019  23.397  1.00 10.00           C  
ATOM   3710  C   TYR B 461     -26.905  25.119  24.322  1.00 10.00           C  
ATOM   3711  O   TYR B 461     -26.810  24.927  25.527  1.00 10.00           O  
ATOM   3712  CB  TYR B 461     -26.324  23.552  22.440  1.00 10.00           C  
ATOM   3713  CG  TYR B 461     -25.122  22.930  23.102  1.00 10.00           C  
ATOM   3714  CD1 TYR B 461     -25.233  22.277  24.315  1.00 10.00           C  
ATOM   3715  CD2 TYR B 461     -23.874  22.990  22.499  1.00 10.00           C  
ATOM   3716  CE1 TYR B 461     -24.132  21.711  24.913  1.00 10.00           C  
ATOM   3717  CE2 TYR B 461     -22.778  22.430  23.084  1.00 10.00           C  
ATOM   3718  CZ  TYR B 461     -22.909  21.785  24.286  1.00 10.00           C  
ATOM   3719  OH  TYR B 461     -21.805  21.224  24.867  1.00 10.00           O  
ATOM   3720  N   ARG B 462     -26.578  26.273  23.760  1.00 10.00           N  
ATOM   3721  CA  ARG B 462     -26.224  27.434  24.572  1.00 10.00           C  
ATOM   3722  C   ARG B 462     -24.881  27.330  25.267  1.00 10.00           C  
ATOM   3723  O   ARG B 462     -24.606  28.095  26.201  1.00 10.00           O  
ATOM   3724  CB  ARG B 462     -27.296  27.686  25.632  1.00 10.00           C  
ATOM   3725  CG  ARG B 462     -28.674  27.986  25.065  1.00 10.00           C  
ATOM   3726  CD  ARG B 462     -29.512  28.785  26.053  1.00 10.00           C  
ATOM   3727  NE  ARG B 462     -29.846  28.006  27.244  1.00 10.00           N  
ATOM   3728  CZ  ARG B 462     -30.759  28.359  28.141  1.00 10.00           C  
ATOM   3729  NH1 ARG B 462     -31.446  29.482  27.988  1.00 10.00           N  
ATOM   3730  NH2 ARG B 462     -30.994  27.590  29.184  1.00 10.00           N  
ATOM   3731  N   ASP B 463     -24.048  26.389  24.828  1.00 10.00           N  
ATOM   3732  CA  ASP B 463     -22.778  26.131  25.517  1.00 10.00           C  
ATOM   3733  C   ASP B 463     -21.741  25.498  24.606  1.00 10.00           C  
ATOM   3734  O   ASP B 463     -20.881  24.737  25.060  1.00 10.00           O  
ATOM   3735  CB  ASP B 463     -22.980  25.260  26.765  1.00 10.00           C  
ATOM   3736  CG  ASP B 463     -21.907  25.481  27.815  1.00 10.00           C  
ATOM   3737  OD1 ASP B 463     -21.167  26.481  27.710  1.00 10.00           O  
ATOM   3738  OD2 ASP B 463     -21.804  24.664  28.753  1.00 10.00           O  
ATOM   3739  N   LEU B 464     -21.824  25.814  23.320  1.00 10.00           N  
ATOM   3740  CA  LEU B 464     -20.724  25.535  22.419  1.00 10.00           C  
ATOM   3741  C   LEU B 464     -19.464  26.305  22.852  1.00 10.00           C  
ATOM   3742  O   LEU B 464     -19.472  27.532  22.999  1.00 10.00           O  
ATOM   3743  CB  LEU B 464     -21.106  25.890  20.993  1.00 10.00           C  
ATOM   3744  CG  LEU B 464     -20.313  25.124  19.939  1.00 10.00           C  
ATOM   3745  CD1 LEU B 464     -19.965  23.754  20.455  1.00 10.00           C  
ATOM   3746  CD2 LEU B 464     -21.089  25.036  18.627  1.00 10.00           C  
ATOM   3747  N   LYS B 465     -18.403  25.546  23.110  1.00 10.00           N  
ATOM   3748  CA  LYS B 465     -17.063  26.066  23.420  1.00 10.00           C  
ATOM   3749  C   LYS B 465     -16.090  24.906  23.268  1.00 10.00           C  
ATOM   3750  O   LYS B 465     -16.493  23.751  23.367  1.00 10.00           O  
ATOM   3751  CB  LYS B 465     -16.991  26.686  24.832  1.00 10.00           C  
ATOM   3752  CG  LYS B 465     -17.533  25.833  26.005  1.00 10.00           C  
ATOM   3753  CD  LYS B 465     -17.477  26.666  27.307  1.00 10.00           C  
ATOM   3754  CE  LYS B 465     -17.380  25.843  28.600  1.00 10.00           C  
ATOM   3755  NZ  LYS B 465     -18.711  25.361  29.095  1.00 10.00           N  
ATOM   3756  N   LEU B 466     -14.823  25.202  23.014  1.00 10.00           N  
ATOM   3757  CA  LEU B 466     -13.808  24.145  22.802  1.00 10.00           C  
ATOM   3758  C   LEU B 466     -13.764  23.031  23.858  1.00 10.00           C  
ATOM   3759  O   LEU B 466     -13.566  21.866  23.515  1.00 10.00           O  
ATOM   3760  CB  LEU B 466     -12.413  24.756  22.675  1.00 10.00           C  
ATOM   3761  CG  LEU B 466     -12.176  25.619  21.448  1.00 10.00           C  
ATOM   3762  CD1 LEU B 466     -10.868  26.370  21.586  1.00 10.00           C  
ATOM   3763  CD2 LEU B 466     -12.189  24.764  20.202  1.00 10.00           C  
ATOM   3764  N   ASP B 467     -13.935  23.401  25.130  1.00 10.00           N  
ATOM   3765  CA  ASP B 467     -13.869  22.448  26.247  1.00 10.00           C  
ATOM   3766  C   ASP B 467     -14.960  21.423  26.210  1.00 10.00           C  
ATOM   3767  O   ASP B 467     -14.810  20.338  26.758  1.00 10.00           O  
ATOM   3768  CB  ASP B 467     -13.929  23.167  27.591  1.00 10.00           C  
ATOM   3769  CG  ASP B 467     -12.665  23.912  27.874  1.00 10.00           C  
ATOM   3770  OD1 ASP B 467     -11.586  23.311  27.662  1.00 10.00           O  
ATOM   3771  OD2 ASP B 467     -12.734  25.096  28.266  1.00 10.00           O  
ATOM   3772  N   ASN B 468     -16.072  21.770  25.586  1.00 10.00           N  
ATOM   3773  CA  ASN B 468     -17.177  20.849  25.536  1.00 10.00           C  
ATOM   3774  C   ASN B 468     -17.027  19.885  24.361  1.00 10.00           C  
ATOM   3775  O   ASN B 468     -17.862  19.000  24.162  1.00 10.00           O  
ATOM   3776  CB  ASN B 468     -18.506  21.607  25.533  1.00 10.00           C  
ATOM   3777  CG  ASN B 468     -18.897  22.103  26.934  1.00 10.00           C  
ATOM   3778  OD1 ASN B 468     -18.070  22.154  27.837  1.00 10.00           O  
ATOM   3779  ND2 ASN B 468     -20.160  22.458  27.112  1.00 10.00           N  
ATOM   3780  N   VAL B 469     -15.940  20.028  23.607  1.00 10.00           N  
ATOM   3781  CA  VAL B 469     -15.735  19.186  22.440  1.00 10.00           C  
ATOM   3782  C   VAL B 469     -14.431  18.375  22.499  1.00 10.00           C  
ATOM   3783  O   VAL B 469     -13.342  18.920  22.699  1.00 10.00           O  
ATOM   3784  CB  VAL B 469     -15.730  20.016  21.161  1.00 10.00           C  
ATOM   3785  CG1 VAL B 469     -15.696  19.096  19.947  1.00 10.00           C  
ATOM   3786  CG2 VAL B 469     -16.929  20.951  21.122  1.00 10.00           C  
ATOM   3787  N   MET B 470     -14.546  17.070  22.302  1.00 10.00           N  
ATOM   3788  CA  MET B 470     -13.409  16.195  22.427  1.00 10.00           C  
ATOM   3789  C   MET B 470     -13.235  15.398  21.147  1.00 10.00           C  
ATOM   3790  O   MET B 470     -14.009  15.543  20.195  1.00 10.00           O  
ATOM   3791  CB  MET B 470     -13.626  15.221  23.595  1.00 10.00           C  
ATOM   3792  CG  MET B 470     -13.621  15.846  24.996  1.00 10.00           C  
ATOM   3793  SD  MET B 470     -14.038  14.621  26.272  1.00 10.00           S  
ATOM   3794  CE  MET B 470     -15.724  14.207  25.826  1.00 10.00           C  
ATOM   3795  N   LEU B 471     -12.221  14.541  21.136  1.00 10.00           N  
ATOM   3796  CA  LEU B 471     -12.067  13.570  20.078  1.00 10.00           C  
ATOM   3797  C   LEU B 471     -12.028  12.160  20.661  1.00 10.00           C  
ATOM   3798  O   LEU B 471     -11.283  11.885  21.608  1.00 10.00           O  
ATOM   3799  CB  LEU B 471     -10.778  13.842  19.306  1.00 10.00           C  
ATOM   3800  CG  LEU B 471     -10.547  15.236  18.712  1.00 10.00           C  
ATOM   3801  CD1 LEU B 471      -9.156  15.319  18.114  1.00 10.00           C  
ATOM   3802  CD2 LEU B 471     -11.600  15.578  17.670  1.00 10.00           C  
ATOM   3803  N   ASP B 472     -12.816  11.254  20.101  1.00 10.00           N  
ATOM   3804  CA  ASP B 472     -12.674   9.854  20.493  1.00 10.00           C  
ATOM   3805  C   ASP B 472     -11.411   9.258  19.853  1.00 10.00           C  
ATOM   3806  O   ASP B 472     -10.707   9.952  19.107  1.00 10.00           O  
ATOM   3807  CB  ASP B 472     -13.924   9.039  20.156  1.00 10.00           C  
ATOM   3808  CG  ASP B 472     -14.247   9.057  18.690  1.00 10.00           C  
ATOM   3809  OD1 ASP B 472     -13.369   9.426  17.886  1.00 10.00           O  
ATOM   3810  OD2 ASP B 472     -15.383   8.695  18.338  1.00 10.00           O  
ATOM   3811  N   SER B 473     -11.130   7.987  20.148  1.00 10.00           N  
ATOM   3812  CA  SER B 473      -9.890   7.330  19.734  1.00 10.00           C  
ATOM   3813  C   SER B 473      -9.567   7.518  18.255  1.00 10.00           C  
ATOM   3814  O   SER B 473      -8.423   7.772  17.891  1.00 10.00           O  
ATOM   3815  CB  SER B 473      -9.981   5.842  20.020  1.00 10.00           C  
ATOM   3816  OG  SER B 473     -11.017   5.586  20.940  1.00 10.00           O  
ATOM   3817  N   GLU B 474     -10.582   7.374  17.413  1.00 10.00           N  
ATOM   3818  CA  GLU B 474     -10.431   7.514  15.976  1.00 10.00           C  
ATOM   3819  C   GLU B 474     -10.054   8.943  15.553  1.00 10.00           C  
ATOM   3820  O   GLU B 474      -9.421   9.148  14.516  1.00 10.00           O  
ATOM   3821  CB  GLU B 474     -11.727   7.098  15.288  1.00 10.00           C  
ATOM   3822  CG  GLU B 474     -12.547   6.074  16.076  1.00 10.00           C  
ATOM   3823  CD  GLU B 474     -12.032   4.641  15.933  1.00 10.00           C  
ATOM   3824  OE1 GLU B 474     -12.138   4.059  14.826  1.00 10.00           O  
ATOM   3825  OE2 GLU B 474     -11.538   4.089  16.940  1.00 10.00           O  
ATOM   3826  N   GLY B 475     -10.437   9.932  16.357  1.00 10.00           N  
ATOM   3827  CA  GLY B 475     -10.210  11.335  16.003  1.00 10.00           C  
ATOM   3828  C   GLY B 475     -11.450  12.059  15.484  1.00 10.00           C  
ATOM   3829  O   GLY B 475     -11.348  13.112  14.830  1.00 10.00           O  
ATOM   3830  N   HIS B 476     -12.616  11.479  15.772  1.00 10.00           N  
ATOM   3831  CA  HIS B 476     -13.912  12.065  15.447  1.00 10.00           C  
ATOM   3832  C   HIS B 476     -14.401  12.969  16.573  1.00 10.00           C  
ATOM   3833  O   HIS B 476     -13.908  12.919  17.700  1.00 10.00           O  
ATOM   3834  CB  HIS B 476     -14.950  10.968  15.228  1.00 10.00           C  
ATOM   3835  CG  HIS B 476     -14.807  10.255  13.926  1.00 10.00           C  
ATOM   3836  ND1 HIS B 476     -15.604  10.534  12.836  1.00 10.00           N  
ATOM   3837  CD2 HIS B 476     -13.961   9.274  13.535  1.00 10.00           C  
ATOM   3838  CE1 HIS B 476     -15.254   9.754  11.829  1.00 10.00           C  
ATOM   3839  NE2 HIS B 476     -14.258   8.982  12.226  1.00 10.00           N  
ATOM   3840  N   ILE B 477     -15.400  13.778  16.261  1.00 10.00           N  
ATOM   3841  CA  ILE B 477     -15.935  14.711  17.217  1.00 10.00           C  
ATOM   3842  C   ILE B 477     -16.928  14.056  18.173  1.00 10.00           C  
ATOM   3843  O   ILE B 477     -17.738  13.222  17.773  1.00 10.00           O  
ATOM   3844  CB  ILE B 477     -16.570  15.905  16.491  1.00 10.00           C  
ATOM   3845  CG1 ILE B 477     -15.477  16.869  16.076  1.00 10.00           C  
ATOM   3846  CG2 ILE B 477     -17.533  16.643  17.370  1.00 10.00           C  
ATOM   3847  CD1 ILE B 477     -14.526  17.189  17.190  1.00 10.00           C  
ATOM   3848  N   LYS B 478     -16.819  14.434  19.447  1.00 10.00           N  
ATOM   3849  CA  LYS B 478     -17.824  14.160  20.464  1.00 10.00           C  
ATOM   3850  C   LYS B 478     -18.152  15.450  21.223  1.00 10.00           C  
ATOM   3851  O   LYS B 478     -17.289  16.025  21.882  1.00 10.00           O  
ATOM   3852  CB  LYS B 478     -17.313  13.114  21.468  1.00 10.00           C  
ATOM   3853  CG  LYS B 478     -17.054  11.715  20.899  1.00 10.00           C  
ATOM   3854  CD  LYS B 478     -18.357  10.972  20.626  1.00 10.00           C  
ATOM   3855  CE  LYS B 478     -18.185   9.464  20.754  1.00 10.00           C  
ATOM   3856  NZ  LYS B 478     -19.448   8.792  20.362  1.00 10.00           N  
ATOM   3857  N   ILE B 479     -19.398  15.899  21.156  1.00 10.00           N  
ATOM   3858  CA  ILE B 479     -19.825  17.004  22.022  1.00 10.00           C  
ATOM   3859  C   ILE B 479     -20.374  16.496  23.355  1.00 10.00           C  
ATOM   3860  O   ILE B 479     -21.246  15.603  23.379  1.00 10.00           O  
ATOM   3861  CB  ILE B 479     -20.932  17.834  21.390  1.00 10.00           C  
ATOM   3862  CG1 ILE B 479     -20.786  17.848  19.875  1.00 10.00           C  
ATOM   3863  CG2 ILE B 479     -20.938  19.228  21.990  1.00 10.00           C  
ATOM   3864  CD1 ILE B 479     -21.747  18.778  19.197  1.00 10.00           C  
ATOM   3865  N   ALA B 480     -19.889  17.083  24.455  1.00 10.00           N  
ATOM   3866  CA  ALA B 480     -20.297  16.680  25.798  1.00 10.00           C  
ATOM   3867  C   ALA B 480     -20.889  17.851  26.552  1.00 10.00           C  
ATOM   3868  O   ALA B 480     -20.995  18.942  26.031  1.00 10.00           O  
ATOM   3869  CB  ALA B 480     -19.125  16.135  26.554  1.00 10.00           C  
ATOM   3870  N   ASP B 481     -21.270  17.609  27.795  1.00 10.00           N  
ATOM   3871  CA  ASP B 481     -21.800  18.631  28.666  1.00 10.00           C  
ATOM   3872  C   ASP B 481     -23.077  19.280  28.157  1.00 10.00           C  
ATOM   3873  O   ASP B 481     -23.031  20.156  27.300  1.00 10.00           O  
ATOM   3874  CB  ASP B 481     -20.755  19.697  28.955  1.00 10.00           C  
ATOM   3875  CG  ASP B 481     -21.153  20.561  30.117  1.00 10.00           C  
ATOM   3876  OD1 ASP B 481     -22.367  20.594  30.403  1.00 10.00           O  
ATOM   3877  OD2 ASP B 481     -20.276  21.171  30.755  1.00 10.00           O  
ATOM   3878  N   PHE B 482     -24.218  18.882  28.715  1.00 10.00           N  
ATOM   3879  CA  PHE B 482     -25.516  19.447  28.289  1.00 10.00           C  
ATOM   3880  C   PHE B 482     -26.278  20.138  29.424  1.00 10.00           C  
ATOM   3881  O   PHE B 482     -27.506  20.248  29.394  1.00 10.00           O  
ATOM   3882  CB  PHE B 482     -26.367  18.376  27.579  1.00 10.00           C  
ATOM   3883  CG  PHE B 482     -25.681  17.786  26.377  1.00 10.00           C  
ATOM   3884  CD1 PHE B 482     -24.785  16.736  26.518  1.00 10.00           C  
ATOM   3885  CD2 PHE B 482     -25.877  18.323  25.113  1.00 10.00           C  
ATOM   3886  CE1 PHE B 482     -24.122  16.214  25.405  1.00 10.00           C  
ATOM   3887  CE2 PHE B 482     -25.220  17.810  24.007  1.00 10.00           C  
ATOM   3888  CZ  PHE B 482     -24.340  16.757  24.147  1.00 10.00           C  
ATOM   3889  N   GLY B 483     -25.533  20.630  30.409  1.00 10.00           N  
ATOM   3890  CA  GLY B 483     -26.126  21.308  31.551  1.00 10.00           C  
ATOM   3891  C   GLY B 483     -26.862  22.621  31.308  1.00 10.00           C  
ATOM   3892  O   GLY B 483     -27.528  23.119  32.212  1.00 10.00           O  
ATOM   3893  N   MET B 484     -26.762  23.197  30.114  1.00 10.00           N  
ATOM   3894  CA  MET B 484     -27.321  24.533  29.912  1.00 10.00           C  
ATOM   3895  C   MET B 484     -28.397  24.569  28.851  1.00 10.00           C  
ATOM   3896  O   MET B 484     -28.967  25.618  28.588  1.00 10.00           O  
ATOM   3897  CB  MET B 484     -26.228  25.543  29.552  1.00 10.00           C  
ATOM   3898  CG  MET B 484     -25.244  25.825  30.671  1.00 10.00           C  
ATOM   3899  SD  MET B 484     -24.101  27.177  30.282  1.00 10.00           S  
ATOM   3900  CE  MET B 484     -24.977  28.594  30.965  1.00 10.00           C  
ATOM   3901  N   CYS B 485     -28.665  23.429  28.230  1.00 10.00           N  
ATOM   3902  CA  CYS B 485     -29.654  23.372  27.169  1.00 10.00           C  
ATOM   3903  C   CYS B 485     -30.981  24.022  27.583  1.00 10.00           C  
ATOM   3904  O   CYS B 485     -31.291  24.103  28.763  1.00 10.00           O  
ATOM   3905  CB  CYS B 485     -29.889  21.920  26.763  1.00 10.00           C  
ATOM   3906  SG  CYS B 485     -28.451  21.087  26.031  1.00 10.00           S  
ATOM   3907  N   LYS B 486     -31.750  24.492  26.604  1.00 10.00           N  
ATOM   3908  CA  LYS B 486     -33.109  24.956  26.832  1.00 10.00           C  
ATOM   3909  C   LYS B 486     -34.052  24.121  25.982  1.00 10.00           C  
ATOM   3910  O   LYS B 486     -33.834  23.967  24.784  1.00 10.00           O  
ATOM   3911  CB  LYS B 486     -33.242  26.427  26.437  1.00 10.00           C  
ATOM   3912  CG  LYS B 486     -34.575  27.090  26.825  1.00 10.00           C  
ATOM   3913  CD  LYS B 486     -34.574  27.473  28.302  1.00 10.00           C  
ATOM   3914  CE  LYS B 486     -35.973  27.555  28.876  1.00 10.00           C  
ATOM   3915  NZ  LYS B 486     -35.855  27.755  30.346  1.00 10.00           N  
ATOM   3916  N   GLU B 487     -35.101  23.594  26.604  1.00 10.00           N  
ATOM   3917  CA  GLU B 487     -36.056  22.734  25.912  1.00 10.00           C  
ATOM   3918  C   GLU B 487     -37.153  23.480  25.169  1.00 10.00           C  
ATOM   3919  O   GLU B 487     -37.375  24.669  25.381  1.00 10.00           O  
ATOM   3920  CB  GLU B 487     -36.737  21.792  26.902  1.00 10.00           C  
ATOM   3921  CG  GLU B 487     -35.838  20.746  27.498  1.00 10.00           C  
ATOM   3922  CD  GLU B 487     -36.581  19.806  28.425  1.00 10.00           C  
ATOM   3923  OE1 GLU B 487     -36.907  20.217  29.562  1.00 10.00           O  
ATOM   3924  OE2 GLU B 487     -36.819  18.646  28.022  1.00 10.00           O  
ATOM   3925  N   HIS B 488     -37.849  22.735  24.315  1.00 10.00           N  
ATOM   3926  CA  HIS B 488     -39.086  23.173  23.666  1.00 10.00           C  
ATOM   3927  C   HIS B 488     -38.922  24.468  22.865  1.00 10.00           C  
ATOM   3928  O   HIS B 488     -39.817  25.321  22.844  1.00 10.00           O  
ATOM   3929  CB  HIS B 488     -40.229  23.287  24.694  1.00 10.00           C  
ATOM   3930  CG  HIS B 488     -40.373  22.084  25.578  1.00 10.00           C  
ATOM   3931  ND1 HIS B 488     -40.536  22.178  26.944  1.00 10.00           N  
ATOM   3932  CD2 HIS B 488     -40.362  20.759  25.293  1.00 10.00           C  
ATOM   3933  CE1 HIS B 488     -40.625  20.965  27.463  1.00 10.00           C  
ATOM   3934  NE2 HIS B 488     -40.522  20.085  26.481  1.00 10.00           N  
ATOM   3935  N   MET B 489     -37.778  24.603  22.198  1.00 10.00           N  
ATOM   3936  CA  MET B 489     -37.455  25.837  21.488  1.00 10.00           C  
ATOM   3937  C   MET B 489     -37.621  25.732  19.992  1.00 10.00           C  
ATOM   3938  O   MET B 489     -36.634  25.721  19.256  1.00 10.00           O  
ATOM   3939  CB  MET B 489     -36.038  26.294  21.812  1.00 10.00           C  
ATOM   3940  CG  MET B 489     -35.854  26.621  23.273  1.00 10.00           C  
ATOM   3941  SD  MET B 489     -36.897  27.993  23.810  1.00 10.00           S  
ATOM   3942  CE  MET B 489     -37.250  27.507  25.498  1.00 10.00           C  
ATOM   3943  N   MET B 490     -38.871  25.637  19.548  1.00 10.00           N  
ATOM   3944  CA  MET B 490     -39.198  25.845  18.137  1.00 10.00           C  
ATOM   3945  C   MET B 490     -40.628  26.340  17.965  1.00 10.00           C  
ATOM   3946  O   MET B 490     -40.952  27.456  18.364  1.00 10.00           O  
ATOM   3947  CB  MET B 490     -38.909  24.602  17.280  1.00 10.00           C  
ATOM   3948  CG  MET B 490     -37.462  24.564  16.750  1.00 10.00           C  
ATOM   3949  SD  MET B 490     -37.226  23.723  15.158  1.00 10.00           S  
ATOM   3950  CE  MET B 490     -35.616  24.349  14.651  1.00 10.00           C  
ATOM   3951  N   GLY B 492     -40.018  29.816  16.215  1.00 10.00           N  
ATOM   3952  CA  GLY B 492     -41.198  30.152  16.997  1.00 10.00           C  
ATOM   3953  C   GLY B 492     -40.900  30.669  18.399  1.00 10.00           C  
ATOM   3954  O   GLY B 492     -40.943  31.878  18.633  1.00 10.00           O  
ATOM   3955  N   VAL B 493     -40.596  29.754  19.329  1.00 10.00           N  
ATOM   3956  CA  VAL B 493     -40.412  30.078  20.762  1.00 10.00           C  
ATOM   3957  C   VAL B 493     -39.116  30.863  21.055  1.00 10.00           C  
ATOM   3958  O   VAL B 493     -38.152  30.769  20.291  1.00 10.00           O  
ATOM   3959  CB  VAL B 493     -40.428  28.787  21.629  1.00 10.00           C  
ATOM   3960  CG1 VAL B 493     -40.695  29.120  23.092  1.00 10.00           C  
ATOM   3961  CG2 VAL B 493     -41.462  27.795  21.111  1.00 10.00           C  
ATOM   3962  N   THR B 494     -39.090  31.633  22.148  1.00 10.00           N  
ATOM   3963  CA  THR B 494     -37.883  32.403  22.522  1.00 10.00           C  
ATOM   3964  C   THR B 494     -37.694  32.594  24.042  1.00 10.00           C  
ATOM   3965  O   THR B 494     -38.651  32.499  24.806  1.00 10.00           O  
ATOM   3966  CB  THR B 494     -37.831  33.817  21.845  1.00 10.00           C  
ATOM   3967  OG1 THR B 494     -38.777  34.702  22.469  1.00 10.00           O  
ATOM   3968  CG2 THR B 494     -38.096  33.748  20.339  1.00 10.00           C  
ATOM   3969  N   THR B 495     -36.460  32.890  24.462  1.00 10.00           N  
ATOM   3970  CA  THR B 495     -36.139  33.159  25.874  1.00 10.00           C  
ATOM   3971  C   THR B 495     -35.143  34.326  26.036  1.00 10.00           C  
ATOM   3972  O   THR B 495     -34.357  34.596  25.124  1.00 10.00           O  
ATOM   3973  CB  THR B 495     -35.576  31.889  26.547  1.00 10.00           C  
ATOM   3974  OG1 THR B 495     -34.607  32.246  27.546  1.00 10.00           O  
ATOM   3975  CG2 THR B 495     -34.920  31.001  25.505  1.00 10.00           C  
ATOM   3976  N   ARG B 496     -35.177  35.016  27.181  1.00 10.00           N  
ATOM   3977  CA  ARG B 496     -34.222  36.104  27.442  1.00 10.00           C  
ATOM   3978  C   ARG B 496     -33.299  35.805  28.617  1.00 10.00           C  
ATOM   3979  O   ARG B 496     -32.854  36.729  29.319  1.00 10.00           O  
ATOM   3980  CB  ARG B 496     -34.929  37.419  27.749  1.00 10.00           C  
ATOM   3981  CG  ARG B 496     -36.309  37.559  27.206  1.00 10.00           C  
ATOM   3982  CD  ARG B 496     -36.961  38.737  27.877  1.00 10.00           C  
ATOM   3983  NE  ARG B 496     -36.062  39.884  27.870  1.00 10.00           N  
ATOM   3984  CZ  ARG B 496     -36.227  40.988  28.596  1.00 10.00           C  
ATOM   3985  NH1 ARG B 496     -37.265  41.115  29.417  1.00 10.00           N  
ATOM   3986  NH2 ARG B 496     -35.343  41.976  28.499  1.00 10.00           N  
ATOM   3987  N   GLU B 497     -33.019  34.524  28.837  1.00 10.00           N  
ATOM   3988  CA  GLU B 497     -32.181  34.091  29.955  1.00 10.00           C  
ATOM   3989  C   GLU B 497     -30.682  34.208  29.639  1.00 10.00           C  
ATOM   3990  O   GLU B 497     -30.176  33.546  28.737  1.00 10.00           O  
ATOM   3991  CB  GLU B 497     -32.549  32.657  30.335  1.00 10.00           C  
ATOM   3992  CG  GLU B 497     -31.600  31.977  31.311  1.00 10.00           C  
ATOM   3993  CD  GLU B 497     -31.902  30.490  31.469  1.00 10.00           C  
ATOM   3994  OE1 GLU B 497     -32.858  30.008  30.806  1.00 10.00           O  
ATOM   3995  OE2 GLU B 497     -31.189  29.809  32.252  1.00 10.00           O  
ATOM   3996  N   PHE B 498     -29.988  35.052  30.401  1.00 10.00           N  
ATOM   3997  CA  PHE B 498     -28.563  35.346  30.189  1.00 10.00           C  
ATOM   3998  C   PHE B 498     -27.585  34.226  30.604  1.00 10.00           C  
ATOM   3999  O   PHE B 498     -27.485  33.890  31.787  1.00 10.00           O  
ATOM   4000  CB  PHE B 498     -28.181  36.639  30.931  1.00 10.00           C  
ATOM   4001  CG  PHE B 498     -26.690  36.850  31.034  1.00 10.00           C  
ATOM   4002  CD1 PHE B 498     -26.002  37.527  30.035  1.00 10.00           C  
ATOM   4003  CD2 PHE B 498     -25.973  36.333  32.110  1.00 10.00           C  
ATOM   4004  CE1 PHE B 498     -24.653  37.692  30.115  1.00 10.00           C  
ATOM   4005  CE2 PHE B 498     -24.622  36.499  32.190  1.00 10.00           C  
ATOM   4006  CZ  PHE B 498     -23.958  37.175  31.193  1.00 10.00           C  
ATOM   4007  N   CYS B 499     -26.821  33.677  29.663  1.00 10.00           N  
ATOM   4008  CA  CYS B 499     -25.899  32.601  30.036  1.00 10.00           C  
ATOM   4009  C   CYS B 499     -24.998  32.066  28.926  1.00 10.00           C  
ATOM   4010  O   CYS B 499     -25.334  32.115  27.740  1.00 10.00           O  
ATOM   4011  CB  CYS B 499     -26.697  31.428  30.576  1.00 10.00           C  
ATOM   4012  SG  CYS B 499     -27.827  30.810  29.321  1.00 10.00           S  
ATOM   4013  N   GLY B 500     -23.865  31.505  29.341  1.00 10.00           N  
ATOM   4014  CA  GLY B 500     -22.949  30.851  28.419  1.00 10.00           C  
ATOM   4015  C   GLY B 500     -21.597  31.350  28.810  1.00 10.00           C  
ATOM   4016  O   GLY B 500     -21.497  32.117  29.755  1.00 10.00           O  
ATOM   4017  N   THR B 501     -20.559  30.915  28.099  1.00 10.00           N  
ATOM   4018  CA  THR B 501     -19.201  31.421  28.354  1.00 10.00           C  
ATOM   4019  C   THR B 501     -18.969  32.726  27.592  1.00 10.00           C  
ATOM   4020  O   THR B 501     -19.058  32.767  26.359  1.00 10.00           O  
ATOM   4021  CB  THR B 501     -18.139  30.375  28.028  1.00 10.00           C  
ATOM   4022  OG1 THR B 501     -18.511  29.145  28.660  1.00 10.00           O  
ATOM   4023  CG2 THR B 501     -16.787  30.805  28.546  1.00 10.00           C  
ATOM   4024  N   PRO B 502     -18.700  33.803  28.341  1.00 10.00           N  
ATOM   4025  CA  PRO B 502     -18.651  35.173  27.831  1.00 10.00           C  
ATOM   4026  C   PRO B 502     -18.191  35.320  26.371  1.00 10.00           C  
ATOM   4027  O   PRO B 502     -18.969  35.766  25.531  1.00 10.00           O  
ATOM   4028  CB  PRO B 502     -17.701  35.855  28.813  1.00 10.00           C  
ATOM   4029  CG  PRO B 502     -18.061  35.210  30.118  1.00 10.00           C  
ATOM   4030  CD  PRO B 502     -18.406  33.757  29.783  1.00 10.00           C  
ATOM   4031  N   ASP B 503     -16.956  34.925  26.074  1.00 10.00           N  
ATOM   4032  CA  ASP B 503     -16.414  35.012  24.713  1.00 10.00           C  
ATOM   4033  C   ASP B 503     -17.302  34.382  23.622  1.00 10.00           C  
ATOM   4034  O   ASP B 503     -17.183  34.725  22.451  1.00 10.00           O  
ATOM   4035  CB  ASP B 503     -15.013  34.378  24.654  1.00 10.00           C  
ATOM   4036  CG  ASP B 503     -13.930  35.257  25.299  1.00 10.00           C  
ATOM   4037  OD1 ASP B 503     -13.863  35.315  26.550  1.00 10.00           O  
ATOM   4038  OD2 ASP B 503     -13.130  35.873  24.553  1.00 10.00           O  
ATOM   4039  N   TYR B 504     -18.179  33.458  23.994  1.00 10.00           N  
ATOM   4040  CA  TYR B 504     -18.996  32.764  23.009  1.00 10.00           C  
ATOM   4041  C   TYR B 504     -20.419  33.292  22.896  1.00 10.00           C  
ATOM   4042  O   TYR B 504     -21.198  32.770  22.098  1.00 10.00           O  
ATOM   4043  CB  TYR B 504     -19.063  31.281  23.346  1.00 10.00           C  
ATOM   4044  CG  TYR B 504     -17.734  30.598  23.268  1.00 10.00           C  
ATOM   4045  CD1 TYR B 504     -16.775  30.802  24.234  1.00 10.00           C  
ATOM   4046  CD2 TYR B 504     -17.429  29.764  22.202  1.00 10.00           C  
ATOM   4047  CE1 TYR B 504     -15.554  30.180  24.152  1.00 10.00           C  
ATOM   4048  CE2 TYR B 504     -16.213  29.143  22.098  1.00 10.00           C  
ATOM   4049  CZ  TYR B 504     -15.278  29.345  23.075  1.00 10.00           C  
ATOM   4050  OH  TYR B 504     -14.052  28.713  22.975  1.00 10.00           O  
ATOM   4051  N   ILE B 505     -20.779  34.302  23.687  1.00 10.00           N  
ATOM   4052  CA  ILE B 505     -22.175  34.756  23.697  1.00 10.00           C  
ATOM   4053  C   ILE B 505     -22.571  35.631  22.489  1.00 10.00           C  
ATOM   4054  O   ILE B 505     -21.800  36.476  22.020  1.00 10.00           O  
ATOM   4055  CB  ILE B 505     -22.568  35.453  25.022  1.00 10.00           C  
ATOM   4056  CG1 ILE B 505     -22.436  34.492  26.210  1.00 10.00           C  
ATOM   4057  CG2 ILE B 505     -24.007  35.938  24.969  1.00 10.00           C  
ATOM   4058  CD1 ILE B 505     -22.835  35.117  27.550  1.00 10.00           C  
ATOM   4059  N   ALA B 506     -23.778  35.404  21.983  1.00 10.00           N  
ATOM   4060  CA  ALA B 506     -24.315  36.199  20.908  1.00 10.00           C  
ATOM   4061  C   ALA B 506     -24.670  37.578  21.445  1.00 10.00           C  
ATOM   4062  O   ALA B 506     -24.869  37.750  22.665  1.00 10.00           O  
ATOM   4063  CB  ALA B 506     -25.554  35.530  20.337  1.00 10.00           C  
ATOM   4064  N   PRO B 507     -24.736  38.570  20.535  1.00 10.00           N  
ATOM   4065  CA  PRO B 507     -25.260  39.910  20.796  1.00 10.00           C  
ATOM   4066  C   PRO B 507     -26.622  39.898  21.502  1.00 10.00           C  
ATOM   4067  O   PRO B 507     -26.789  40.571  22.523  1.00 10.00           O  
ATOM   4068  CB  PRO B 507     -25.388  40.495  19.401  1.00 10.00           C  
ATOM   4069  CG  PRO B 507     -24.248  39.850  18.656  1.00 10.00           C  
ATOM   4070  CD  PRO B 507     -24.096  38.471  19.210  1.00 10.00           C  
ATOM   4071  N   GLU B 508     -27.579  39.136  20.981  1.00 10.00           N  
ATOM   4072  CA  GLU B 508     -28.919  39.135  21.553  1.00 10.00           C  
ATOM   4073  C   GLU B 508     -28.891  38.844  23.031  1.00 10.00           C  
ATOM   4074  O   GLU B 508     -29.626  39.449  23.801  1.00 10.00           O  
ATOM   4075  CB  GLU B 508     -29.824  38.122  20.867  1.00 10.00           C  
ATOM   4076  CG  GLU B 508     -29.207  36.743  20.707  1.00 10.00           C  
ATOM   4077  CD  GLU B 508     -28.376  36.646  19.454  1.00 10.00           C  
ATOM   4078  OE1 GLU B 508     -27.717  37.647  19.115  1.00 10.00           O  
ATOM   4079  OE2 GLU B 508     -28.394  35.584  18.801  1.00 10.00           O  
ATOM   4080  N   ILE B 509     -28.052  37.912  23.446  1.00 10.00           N  
ATOM   4081  CA  ILE B 509     -28.035  37.560  24.856  1.00 10.00           C  
ATOM   4082  C   ILE B 509     -27.692  38.776  25.688  1.00 10.00           C  
ATOM   4083  O   ILE B 509     -28.247  38.977  26.761  1.00 10.00           O  
ATOM   4084  CB  ILE B 509     -27.086  36.378  25.157  1.00 10.00           C  
ATOM   4085  CG1 ILE B 509     -27.734  35.065  24.691  1.00 10.00           C  
ATOM   4086  CG2 ILE B 509     -26.712  36.325  26.648  1.00 10.00           C  
ATOM   4087  CD1 ILE B 509     -26.812  33.869  24.726  1.00 10.00           C  
ATOM   4088  N   ILE B 510     -26.800  39.608  25.175  1.00 10.00           N  
ATOM   4089  CA  ILE B 510     -26.339  40.767  25.925  1.00 10.00           C  
ATOM   4090  C   ILE B 510     -27.370  41.894  25.944  1.00 10.00           C  
ATOM   4091  O   ILE B 510     -27.665  42.482  26.990  1.00 10.00           O  
ATOM   4092  CB  ILE B 510     -25.043  41.286  25.342  1.00 10.00           C  
ATOM   4093  CG1 ILE B 510     -23.927  40.279  25.630  1.00 10.00           C  
ATOM   4094  CG2 ILE B 510     -24.740  42.666  25.913  1.00 10.00           C  
ATOM   4095  CD1 ILE B 510     -22.760  40.369  24.694  1.00 10.00           C  
ATOM   4096  N   ALA B 511     -27.912  42.207  24.779  1.00 10.00           N  
ATOM   4097  CA  ALA B 511     -28.951  43.202  24.701  1.00 10.00           C  
ATOM   4098  C   ALA B 511     -30.074  42.754  25.630  1.00 10.00           C  
ATOM   4099  O   ALA B 511     -30.822  43.570  26.162  1.00 10.00           O  
ATOM   4100  CB  ALA B 511     -29.436  43.314  23.284  1.00 10.00           C  
ATOM   4101  N   TYR B 512     -30.151  41.443  25.844  1.00 10.00           N  
ATOM   4102  CA  TYR B 512     -31.192  40.817  26.657  1.00 10.00           C  
ATOM   4103  C   TYR B 512     -32.441  40.689  25.846  1.00 10.00           C  
ATOM   4104  O   TYR B 512     -33.522  40.569  26.396  1.00 10.00           O  
ATOM   4105  CB  TYR B 512     -31.483  41.591  27.940  1.00 10.00           C  
ATOM   4106  CG  TYR B 512     -30.594  41.210  29.111  1.00 10.00           C  
ATOM   4107  CD1 TYR B 512     -30.876  40.088  29.883  1.00 10.00           C  
ATOM   4108  CD2 TYR B 512     -29.482  41.982  29.452  1.00 10.00           C  
ATOM   4109  CE1 TYR B 512     -30.078  39.739  30.957  1.00 10.00           C  
ATOM   4110  CE2 TYR B 512     -28.674  41.641  30.526  1.00 10.00           C  
ATOM   4111  CZ  TYR B 512     -28.977  40.513  31.280  1.00 10.00           C  
ATOM   4112  OH  TYR B 512     -28.180  40.152  32.354  1.00 10.00           O  
ATOM   4113  N   GLN B 513     -32.277  40.734  24.530  1.00 10.00           N  
ATOM   4114  CA  GLN B 513     -33.304  40.296  23.606  1.00 10.00           C  
ATOM   4115  C   GLN B 513     -33.714  38.835  23.822  1.00 10.00           C  
ATOM   4116  O   GLN B 513     -32.892  37.985  24.201  1.00 10.00           O  
ATOM   4117  CB  GLN B 513     -32.784  40.395  22.180  1.00 10.00           C  
ATOM   4118  CG  GLN B 513     -32.557  41.801  21.674  1.00 10.00           C  
ATOM   4119  CD  GLN B 513     -32.702  41.892  20.161  1.00 10.00           C  
ATOM   4120  OE1 GLN B 513     -32.209  41.037  19.413  1.00 10.00           O  
ATOM   4121  NE2 GLN B 513     -33.398  42.928  19.704  1.00 10.00           N  
ATOM   4122  N   PRO B 514     -34.999  38.541  23.591  1.00 10.00           N  
ATOM   4123  CA  PRO B 514     -35.449  37.168  23.399  1.00 10.00           C  
ATOM   4124  C   PRO B 514     -34.770  36.561  22.180  1.00 10.00           C  
ATOM   4125  O   PRO B 514     -34.702  37.203  21.137  1.00 10.00           O  
ATOM   4126  CB  PRO B 514     -36.948  37.340  23.152  1.00 10.00           C  
ATOM   4127  CG  PRO B 514     -37.304  38.536  23.992  1.00 10.00           C  
ATOM   4128  CD  PRO B 514     -36.121  39.461  23.861  1.00 10.00           C  
ATOM   4129  N   TYR B 515     -34.264  35.339  22.311  1.00 10.00           N  
ATOM   4130  CA  TYR B 515     -33.469  34.748  21.241  1.00 10.00           C  
ATOM   4131  C   TYR B 515     -33.867  33.326  20.947  1.00 10.00           C  
ATOM   4132  O   TYR B 515     -34.455  32.647  21.788  1.00 10.00           O  
ATOM   4133  CB  TYR B 515     -31.984  34.776  21.596  1.00 10.00           C  
ATOM   4134  CG  TYR B 515     -31.659  34.013  22.847  1.00 10.00           C  
ATOM   4135  CD1 TYR B 515     -31.446  32.645  22.808  1.00 10.00           C  
ATOM   4136  CD2 TYR B 515     -31.574  34.664  24.072  1.00 10.00           C  
ATOM   4137  CE1 TYR B 515     -31.161  31.942  23.948  1.00 10.00           C  
ATOM   4138  CE2 TYR B 515     -31.285  33.980  25.223  1.00 10.00           C  
ATOM   4139  CZ  TYR B 515     -31.079  32.609  25.160  1.00 10.00           C  
ATOM   4140  OH  TYR B 515     -30.808  31.907  26.320  1.00 10.00           O  
ATOM   4141  N   GLY B 516     -33.517  32.871  19.749  1.00 10.00           N  
ATOM   4142  CA  GLY B 516     -33.792  31.498  19.356  1.00 10.00           C  
ATOM   4143  C   GLY B 516     -32.565  30.602  19.309  1.00 10.00           C  
ATOM   4144  O   GLY B 516     -31.545  30.849  19.974  1.00 10.00           O  
ATOM   4145  N   LYS B 517     -32.681  29.540  18.521  1.00 10.00           N  
ATOM   4146  CA  LYS B 517     -31.559  28.667  18.215  1.00 10.00           C  
ATOM   4147  C   LYS B 517     -30.375  29.486  17.655  1.00 10.00           C  
ATOM   4148  O   LYS B 517     -29.280  28.966  17.442  1.00 10.00           O  
ATOM   4149  CB  LYS B 517     -32.048  27.560  17.262  1.00 10.00           C  
ATOM   4150  CG  LYS B 517     -31.110  27.177  16.146  1.00 10.00           C  
ATOM   4151  CD  LYS B 517     -31.871  26.542  14.988  1.00 10.00           C  
ATOM   4152  CE  LYS B 517     -32.803  27.541  14.320  1.00 10.00           C  
ATOM   4153  NZ  LYS B 517     -33.286  27.008  13.029  1.00 10.00           N  
ATOM   4154  N   SER B 518     -30.597  30.784  17.449  1.00 10.00           N  
ATOM   4155  CA  SER B 518     -29.553  31.681  16.918  1.00 10.00           C  
ATOM   4156  C   SER B 518     -28.232  31.681  17.716  1.00 10.00           C  
ATOM   4157  O   SER B 518     -27.146  31.686  17.129  1.00 10.00           O  
ATOM   4158  CB  SER B 518     -30.081  33.119  16.775  1.00 10.00           C  
ATOM   4159  OG  SER B 518     -30.065  33.814  18.015  1.00 10.00           O  
ATOM   4160  N   VAL B 519     -28.312  31.683  19.039  1.00 10.00           N  
ATOM   4161  CA  VAL B 519     -27.102  31.869  19.829  1.00 10.00           C  
ATOM   4162  C   VAL B 519     -26.067  30.763  19.601  1.00 10.00           C  
ATOM   4163  O   VAL B 519     -24.859  31.007  19.719  1.00 10.00           O  
ATOM   4164  CB  VAL B 519     -27.401  32.006  21.336  1.00 10.00           C  
ATOM   4165  CG1 VAL B 519     -28.174  33.288  21.609  1.00 10.00           C  
ATOM   4166  CG2 VAL B 519     -28.147  30.795  21.840  1.00 10.00           C  
ATOM   4167  N   ASP B 520     -26.547  29.558  19.275  1.00 10.00           N  
ATOM   4168  CA  ASP B 520     -25.680  28.401  18.994  1.00 10.00           C  
ATOM   4169  C   ASP B 520     -24.890  28.584  17.725  1.00 10.00           C  
ATOM   4170  O   ASP B 520     -23.752  28.165  17.625  1.00 10.00           O  
ATOM   4171  CB  ASP B 520     -26.500  27.125  18.874  1.00 10.00           C  
ATOM   4172  CG  ASP B 520     -26.776  26.495  20.214  1.00 10.00           C  
ATOM   4173  OD1 ASP B 520     -26.160  26.927  21.211  1.00 10.00           O  
ATOM   4174  OD2 ASP B 520     -27.601  25.563  20.273  1.00 10.00           O  
ATOM   4175  N   TRP B 521     -25.502  29.223  16.742  1.00 10.00           N  
ATOM   4176  CA  TRP B 521     -24.812  29.449  15.482  1.00 10.00           C  
ATOM   4177  C   TRP B 521     -23.751  30.495  15.645  1.00 10.00           C  
ATOM   4178  O   TRP B 521     -22.700  30.431  15.011  1.00 10.00           O  
ATOM   4179  CB  TRP B 521     -25.797  29.804  14.385  1.00 10.00           C  
ATOM   4180  CG  TRP B 521     -26.582  28.605  14.032  1.00 10.00           C  
ATOM   4181  CD1 TRP B 521     -27.939  28.442  14.125  1.00 10.00           C  
ATOM   4182  CD2 TRP B 521     -26.050  27.353  13.585  1.00 10.00           C  
ATOM   4183  NE1 TRP B 521     -28.283  27.170  13.726  1.00 10.00           N  
ATOM   4184  CE2 TRP B 521     -27.142  26.481  13.394  1.00 10.00           C  
ATOM   4185  CE3 TRP B 521     -24.755  26.892  13.312  1.00 10.00           C  
ATOM   4186  CZ2 TRP B 521     -26.979  25.169  12.943  1.00 10.00           C  
ATOM   4187  CZ3 TRP B 521     -24.594  25.598  12.860  1.00 10.00           C  
ATOM   4188  CH2 TRP B 521     -25.699  24.748  12.683  1.00 10.00           C  
ATOM   4189  N   TRP B 522     -24.027  31.453  16.517  1.00 10.00           N  
ATOM   4190  CA  TRP B 522     -23.007  32.407  16.880  1.00 10.00           C  
ATOM   4191  C   TRP B 522     -21.866  31.638  17.529  1.00 10.00           C  
ATOM   4192  O   TRP B 522     -20.714  31.737  17.094  1.00 10.00           O  
ATOM   4193  CB  TRP B 522     -23.542  33.472  17.829  1.00 10.00           C  
ATOM   4194  CG  TRP B 522     -22.503  34.441  18.176  1.00 10.00           C  
ATOM   4195  CD1 TRP B 522     -21.551  34.304  19.139  1.00 10.00           C  
ATOM   4196  CD2 TRP B 522     -22.264  35.705  17.548  1.00 10.00           C  
ATOM   4197  NE1 TRP B 522     -20.737  35.406  19.159  1.00 10.00           N  
ATOM   4198  CE2 TRP B 522     -21.156  36.287  18.192  1.00 10.00           C  
ATOM   4199  CE3 TRP B 522     -22.884  36.407  16.500  1.00 10.00           C  
ATOM   4200  CZ2 TRP B 522     -20.657  37.542  17.833  1.00 10.00           C  
ATOM   4201  CZ3 TRP B 522     -22.387  37.646  16.145  1.00 10.00           C  
ATOM   4202  CH2 TRP B 522     -21.284  38.201  16.814  1.00 10.00           C  
ATOM   4203  N   ALA B 523     -22.182  30.853  18.554  1.00 10.00           N  
ATOM   4204  CA  ALA B 523     -21.127  30.209  19.301  1.00 10.00           C  
ATOM   4205  C   ALA B 523     -20.282  29.330  18.371  1.00 10.00           C  
ATOM   4206  O   ALA B 523     -19.055  29.296  18.477  1.00 10.00           O  
ATOM   4207  CB  ALA B 523     -21.699  29.420  20.474  1.00 10.00           C  
ATOM   4208  N   TYR B 524     -20.955  28.652  17.444  1.00 10.00           N  
ATOM   4209  CA  TYR B 524     -20.320  27.798  16.445  1.00 10.00           C  
ATOM   4210  C   TYR B 524     -19.389  28.626  15.568  1.00 10.00           C  
ATOM   4211  O   TYR B 524     -18.300  28.188  15.194  1.00 10.00           O  
ATOM   4212  CB  TYR B 524     -21.412  27.136  15.605  1.00 10.00           C  
ATOM   4213  CG  TYR B 524     -20.951  26.300  14.427  1.00 10.00           C  
ATOM   4214  CD1 TYR B 524     -20.508  24.994  14.604  1.00 10.00           C  
ATOM   4215  CD2 TYR B 524     -21.005  26.801  13.125  1.00 10.00           C  
ATOM   4216  CE1 TYR B 524     -20.104  24.218  13.519  1.00 10.00           C  
ATOM   4217  CE2 TYR B 524     -20.602  26.033  12.032  1.00 10.00           C  
ATOM   4218  CZ  TYR B 524     -20.155  24.741  12.234  1.00 10.00           C  
ATOM   4219  OH  TYR B 524     -19.752  23.967  11.162  1.00 10.00           O  
ATOM   4220  N   GLY B 525     -19.826  29.833  15.247  1.00 10.00           N  
ATOM   4221  CA  GLY B 525     -19.000  30.752  14.491  1.00 10.00           C  
ATOM   4222  C   GLY B 525     -17.755  31.093  15.271  1.00 10.00           C  
ATOM   4223  O   GLY B 525     -16.652  31.091  14.743  1.00 10.00           O  
ATOM   4224  N   VAL B 526     -17.931  31.380  16.548  1.00 10.00           N  
ATOM   4225  CA  VAL B 526     -16.810  31.816  17.364  1.00 10.00           C  
ATOM   4226  C   VAL B 526     -15.810  30.695  17.487  1.00 10.00           C  
ATOM   4227  O   VAL B 526     -14.616  30.898  17.363  1.00 10.00           O  
ATOM   4228  CB  VAL B 526     -17.266  32.199  18.762  1.00 10.00           C  
ATOM   4229  CG1 VAL B 526     -16.072  32.423  19.637  1.00 10.00           C  
ATOM   4230  CG2 VAL B 526     -18.141  33.435  18.700  1.00 10.00           C  
ATOM   4231  N   LEU B 527     -16.321  29.500  17.729  1.00 10.00           N  
ATOM   4232  CA  LEU B 527     -15.486  28.342  17.916  1.00 10.00           C  
ATOM   4233  C   LEU B 527     -14.832  28.025  16.592  1.00 10.00           C  
ATOM   4234  O   LEU B 527     -13.628  27.735  16.505  1.00 10.00           O  
ATOM   4235  CB  LEU B 527     -16.353  27.180  18.362  1.00 10.00           C  
ATOM   4236  CG  LEU B 527     -15.763  25.789  18.523  1.00 10.00           C  
ATOM   4237  CD1 LEU B 527     -16.681  25.029  19.435  1.00 10.00           C  
ATOM   4238  CD2 LEU B 527     -15.636  25.064  17.198  1.00 10.00           C  
ATOM   4239  N   LEU B 528     -15.640  28.097  15.545  1.00 10.00           N  
ATOM   4240  CA  LEU B 528     -15.147  27.808  14.215  1.00 10.00           C  
ATOM   4241  C   LEU B 528     -14.000  28.763  13.852  1.00 10.00           C  
ATOM   4242  O   LEU B 528     -13.012  28.363  13.227  1.00 10.00           O  
ATOM   4243  CB  LEU B 528     -16.294  27.886  13.226  1.00 10.00           C  
ATOM   4244  CG  LEU B 528     -16.079  27.145  11.917  1.00 10.00           C  
ATOM   4245  CD1 LEU B 528     -17.434  26.841  11.297  1.00 10.00           C  
ATOM   4246  CD2 LEU B 528     -15.201  27.947  10.951  1.00 10.00           C  
ATOM   4247  N   TYR B 529     -14.122  30.017  14.275  1.00 10.00           N  
ATOM   4248  CA  TYR B 529     -13.083  31.014  14.035  1.00 10.00           C  
ATOM   4249  C   TYR B 529     -11.793  30.657  14.741  1.00 10.00           C  
ATOM   4250  O   TYR B 529     -10.711  30.821  14.193  1.00 10.00           O  
ATOM   4251  CB  TYR B 529     -13.528  32.381  14.531  1.00 10.00           C  
ATOM   4252  CG  TYR B 529     -12.469  33.458  14.372  1.00 10.00           C  
ATOM   4253  CD1 TYR B 529     -11.567  33.758  15.404  1.00 10.00           C  
ATOM   4254  CD2 TYR B 529     -12.370  34.180  13.189  1.00 10.00           C  
ATOM   4255  CE1 TYR B 529     -10.597  34.762  15.247  1.00 10.00           C  
ATOM   4256  CE2 TYR B 529     -11.408  35.169  13.023  1.00 10.00           C  
ATOM   4257  CZ  TYR B 529     -10.528  35.460  14.046  1.00 10.00           C  
ATOM   4258  OH  TYR B 529      -9.599  36.460  13.837  1.00 10.00           O  
ATOM   4259  N   GLU B 530     -11.914  30.192  15.977  1.00 10.00           N  
ATOM   4260  CA  GLU B 530     -10.746  29.891  16.765  1.00 10.00           C  
ATOM   4261  C   GLU B 530      -9.965  28.791  16.081  1.00 10.00           C  
ATOM   4262  O   GLU B 530      -8.760  28.898  15.862  1.00 10.00           O  
ATOM   4263  CB  GLU B 530     -11.164  29.416  18.125  1.00 10.00           C  
ATOM   4264  CG  GLU B 530     -11.870  30.421  18.942  1.00 10.00           C  
ATOM   4265  CD  GLU B 530     -12.256  29.819  20.267  1.00 10.00           C  
ATOM   4266  OE1 GLU B 530     -12.821  28.704  20.252  1.00 10.00           O  
ATOM   4267  OE2 GLU B 530     -11.972  30.434  21.316  1.00 10.00           O  
ATOM   4268  N   MET B 531     -10.662  27.721  15.744  1.00 10.00           N  
ATOM   4269  CA  MET B 531     -10.044  26.699  14.957  1.00 10.00           C  
ATOM   4270  C   MET B 531      -9.237  27.360  13.837  1.00 10.00           C  
ATOM   4271  O   MET B 531      -8.011  27.224  13.775  1.00 10.00           O  
ATOM   4272  CB  MET B 531     -11.102  25.766  14.397  1.00 10.00           C  
ATOM   4273  CG  MET B 531     -11.793  24.950  15.465  1.00 10.00           C  
ATOM   4274  SD  MET B 531     -12.386  23.402  14.750  1.00 10.00           S  
ATOM   4275  CE  MET B 531     -13.735  23.987  13.733  1.00 10.00           C  
ATOM   4276  N   LEU B 532      -9.913  28.102  12.968  1.00 10.00           N  
ATOM   4277  CA  LEU B 532      -9.242  28.694  11.814  1.00 10.00           C  
ATOM   4278  C   LEU B 532      -8.106  29.646  12.143  1.00 10.00           C  
ATOM   4279  O   LEU B 532      -7.071  29.593  11.511  1.00 10.00           O  
ATOM   4280  CB  LEU B 532     -10.252  29.398  10.921  1.00 10.00           C  
ATOM   4281  CG  LEU B 532     -11.129  28.389  10.192  1.00 10.00           C  
ATOM   4282  CD1 LEU B 532     -11.947  29.074   9.118  1.00 10.00           C  
ATOM   4283  CD2 LEU B 532     -10.255  27.294   9.602  1.00 10.00           C  
ATOM   4284  N   ALA B 533      -8.293  30.523  13.119  1.00 10.00           N  
ATOM   4285  CA  ALA B 533      -7.286  31.543  13.401  1.00 10.00           C  
ATOM   4286  C   ALA B 533      -6.410  31.268  14.616  1.00 10.00           C  
ATOM   4287  O   ALA B 533      -5.441  31.990  14.848  1.00 10.00           O  
ATOM   4288  CB  ALA B 533      -7.942  32.894  13.553  1.00 10.00           C  
ATOM   4289  N   GLY B 534      -6.753  30.247  15.402  1.00 10.00           N  
ATOM   4290  CA  GLY B 534      -6.059  29.991  16.666  1.00 10.00           C  
ATOM   4291  C   GLY B 534      -6.206  31.166  17.623  1.00 10.00           C  
ATOM   4292  O   GLY B 534      -5.410  31.340  18.543  1.00 10.00           O  
ATOM   4293  N   GLN B 535      -7.242  31.970  17.402  1.00 10.00           N  
ATOM   4294  CA  GLN B 535      -7.467  33.186  18.169  1.00 10.00           C  
ATOM   4295  C   GLN B 535      -8.936  33.380  18.450  1.00 10.00           C  
ATOM   4296  O   GLN B 535      -9.779  32.837  17.735  1.00 10.00           O  
ATOM   4297  CB  GLN B 535      -6.971  34.389  17.376  1.00 10.00           C  
ATOM   4298  CG  GLN B 535      -5.469  34.470  17.272  1.00 10.00           C  
ATOM   4299  CD  GLN B 535      -4.812  34.697  18.625  1.00 10.00           C  
ATOM   4300  OE1 GLN B 535      -5.303  34.228  19.660  1.00 10.00           O  
ATOM   4301  NE2 GLN B 535      -3.689  35.422  18.622  1.00 10.00           N  
ATOM   4302  N   PRO B 536      -9.247  34.159  19.497  1.00 10.00           N  
ATOM   4303  CA  PRO B 536     -10.607  34.613  19.797  1.00 10.00           C  
ATOM   4304  C   PRO B 536     -11.027  35.760  18.867  1.00 10.00           C  
ATOM   4305  O   PRO B 536     -10.252  36.675  18.611  1.00 10.00           O  
ATOM   4306  CB  PRO B 536     -10.495  35.106  21.241  1.00 10.00           C  
ATOM   4307  CG  PRO B 536      -9.094  35.552  21.366  1.00 10.00           C  
ATOM   4308  CD  PRO B 536      -8.294  34.576  20.538  1.00 10.00           C  
ATOM   4309  N   PRO B 537     -12.257  35.709  18.355  1.00 10.00           N  
ATOM   4310  CA  PRO B 537     -12.701  36.734  17.422  1.00 10.00           C  
ATOM   4311  C   PRO B 537     -12.945  38.079  18.112  1.00 10.00           C  
ATOM   4312  O   PRO B 537     -13.093  39.100  17.429  1.00 10.00           O  
ATOM   4313  CB  PRO B 537     -14.014  36.169  16.875  1.00 10.00           C  
ATOM   4314  CG  PRO B 537     -14.107  34.766  17.396  1.00 10.00           C  
ATOM   4315  CD  PRO B 537     -13.305  34.721  18.639  1.00 10.00           C  
ATOM   4316  N   PHE B 538     -12.972  38.070  19.445  1.00 10.00           N  
ATOM   4317  CA  PHE B 538     -13.235  39.266  20.254  1.00 10.00           C  
ATOM   4318  C   PHE B 538     -12.318  39.327  21.468  1.00 10.00           C  
ATOM   4319  O   PHE B 538     -11.759  38.307  21.894  1.00 10.00           O  
ATOM   4320  CB  PHE B 538     -14.692  39.294  20.722  1.00 10.00           C  
ATOM   4321  CG  PHE B 538     -15.662  39.341  19.603  1.00 10.00           C  
ATOM   4322  CD1 PHE B 538     -15.981  40.545  19.003  1.00 10.00           C  
ATOM   4323  CD2 PHE B 538     -16.225  38.177  19.106  1.00 10.00           C  
ATOM   4324  CE1 PHE B 538     -16.872  40.595  17.944  1.00 10.00           C  
ATOM   4325  CE2 PHE B 538     -17.117  38.214  18.040  1.00 10.00           C  
ATOM   4326  CZ  PHE B 538     -17.440  39.427  17.461  1.00 10.00           C  
ATOM   4327  N   ASP B 539     -12.164  40.525  22.028  1.00 10.00           N  
ATOM   4328  CA  ASP B 539     -11.321  40.698  23.219  1.00 10.00           C  
ATOM   4329  C   ASP B 539     -11.720  41.902  24.091  1.00 10.00           C  
ATOM   4330  O   ASP B 539     -12.575  42.707  23.707  1.00 10.00           O  
ATOM   4331  CB  ASP B 539      -9.816  40.717  22.850  1.00 10.00           C  
ATOM   4332  CG  ASP B 539      -9.515  41.587  21.622  1.00 10.00           C  
ATOM   4333  OD1 ASP B 539      -9.917  42.773  21.602  1.00 10.00           O  
ATOM   4334  OD2 ASP B 539      -8.863  41.087  20.675  1.00 10.00           O  
ATOM   4335  N   GLY B 540     -11.095  41.994  25.266  1.00 10.00           N  
ATOM   4336  CA  GLY B 540     -11.379  43.046  26.238  1.00 10.00           C  
ATOM   4337  C   GLY B 540     -10.789  42.806  27.622  1.00 10.00           C  
ATOM   4338  O   GLY B 540     -10.605  41.671  28.051  1.00 10.00           O  
ATOM   4339  N   GLU B 541     -10.487  43.888  28.325  1.00 10.00           N  
ATOM   4340  CA  GLU B 541      -9.910  43.811  29.664  1.00 10.00           C  
ATOM   4341  C   GLU B 541     -10.749  42.929  30.580  1.00 10.00           C  
ATOM   4342  O   GLU B 541     -10.252  42.005  31.207  1.00 10.00           O  
ATOM   4343  CB  GLU B 541      -9.796  45.220  30.260  1.00 10.00           C  
ATOM   4344  CG  GLU B 541      -8.927  46.172  29.440  1.00 10.00           C  
ATOM   4345  CD  GLU B 541      -7.448  45.816  29.517  1.00 10.00           C  
ATOM   4346  OE1 GLU B 541      -6.794  46.250  30.490  1.00 10.00           O  
ATOM   4347  OE2 GLU B 541      -6.941  45.104  28.616  1.00 10.00           O  
ATOM   4348  N   ASP B 542     -12.032  43.237  30.651  1.00 10.00           N  
ATOM   4349  CA  ASP B 542     -12.947  42.495  31.493  1.00 10.00           C  
ATOM   4350  C   ASP B 542     -14.188  42.062  30.706  1.00 10.00           C  
ATOM   4351  O   ASP B 542     -14.290  42.307  29.506  1.00 10.00           O  
ATOM   4352  CB  ASP B 542     -13.347  43.355  32.689  1.00 10.00           C  
ATOM   4353  CG  ASP B 542     -13.899  44.721  32.279  1.00 10.00           C  
ATOM   4354  OD1 ASP B 542     -14.653  44.806  31.279  1.00 10.00           O  
ATOM   4355  OD2 ASP B 542     -13.590  45.710  32.980  1.00 10.00           O  
ATOM   4356  N   GLU B 543     -15.137  41.431  31.382  1.00 10.00           N  
ATOM   4357  CA  GLU B 543     -16.361  41.013  30.725  1.00 10.00           C  
ATOM   4358  C   GLU B 543     -17.033  42.149  29.965  1.00 10.00           C  
ATOM   4359  O   GLU B 543     -17.381  41.990  28.801  1.00 10.00           O  
ATOM   4360  CB  GLU B 543     -17.340  40.414  31.726  1.00 10.00           C  
ATOM   4361  CG  GLU B 543     -18.551  39.792  31.065  1.00 10.00           C  
ATOM   4362  CD  GLU B 543     -19.383  38.961  32.023  1.00 10.00           C  
ATOM   4363  OE1 GLU B 543     -19.546  39.393  33.195  1.00 10.00           O  
ATOM   4364  OE2 GLU B 543     -19.879  37.884  31.600  1.00 10.00           O  
ATOM   4365  N   ASP B 544     -17.213  43.295  30.611  1.00 10.00           N  
ATOM   4366  CA  ASP B 544     -17.934  44.417  29.994  1.00 10.00           C  
ATOM   4367  C   ASP B 544     -17.232  44.917  28.734  1.00 10.00           C  
ATOM   4368  O   ASP B 544     -17.851  45.046  27.679  1.00 10.00           O  
ATOM   4369  CB  ASP B 544     -18.140  45.529  31.020  1.00 10.00           C  
ATOM   4370  CG  ASP B 544     -18.379  44.965  32.436  1.00 10.00           C  
ATOM   4371  OD1 ASP B 544     -17.443  44.344  33.022  1.00 10.00           O  
ATOM   4372  OD2 ASP B 544     -19.515  45.121  32.951  1.00 10.00           O  
ATOM   4373  N   GLU B 545     -15.933  45.166  28.848  1.00 10.00           N  
ATOM   4374  CA  GLU B 545     -15.070  45.415  27.695  1.00 10.00           C  
ATOM   4375  C   GLU B 545     -15.280  44.366  26.568  1.00 10.00           C  
ATOM   4376  O   GLU B 545     -15.419  44.699  25.375  1.00 10.00           O  
ATOM   4377  CB  GLU B 545     -13.622  45.370  28.161  1.00 10.00           C  
ATOM   4378  CG  GLU B 545     -12.619  45.835  27.131  1.00 10.00           C  
ATOM   4379  CD  GLU B 545     -12.090  47.226  27.415  1.00 10.00           C  
ATOM   4380  OE1 GLU B 545     -11.984  47.605  28.613  1.00 10.00           O  
ATOM   4381  OE2 GLU B 545     -11.773  47.930  26.428  1.00 10.00           O  
ATOM   4382  N   LEU B 546     -15.298  43.092  26.959  1.00 10.00           N  
ATOM   4383  CA  LEU B 546     -15.533  42.009  26.022  1.00 10.00           C  
ATOM   4384  C   LEU B 546     -16.892  42.110  25.322  1.00 10.00           C  
ATOM   4385  O   LEU B 546     -16.962  41.957  24.106  1.00 10.00           O  
ATOM   4386  CB  LEU B 546     -15.396  40.669  26.730  1.00 10.00           C  
ATOM   4387  CG  LEU B 546     -15.699  39.470  25.839  1.00 10.00           C  
ATOM   4388  CD1 LEU B 546     -14.605  39.352  24.786  1.00 10.00           C  
ATOM   4389  CD2 LEU B 546     -15.867  38.184  26.662  1.00 10.00           C  
ATOM   4390  N   PHE B 547     -17.960  42.371  26.081  1.00 10.00           N  
ATOM   4391  CA  PHE B 547     -19.318  42.406  25.529  1.00 10.00           C  
ATOM   4392  C   PHE B 547     -19.486  43.593  24.617  1.00 10.00           C  
ATOM   4393  O   PHE B 547     -20.154  43.535  23.590  1.00 10.00           O  
ATOM   4394  CB  PHE B 547     -20.347  42.539  26.650  1.00 10.00           C  
ATOM   4395  CG  PHE B 547     -20.648  41.247  27.379  1.00 10.00           C  
ATOM   4396  CD1 PHE B 547     -19.831  40.123  27.223  1.00 10.00           C  
ATOM   4397  CD2 PHE B 547     -21.731  41.171  28.251  1.00 10.00           C  
ATOM   4398  CE1 PHE B 547     -20.097  38.951  27.898  1.00 10.00           C  
ATOM   4399  CE2 PHE B 547     -22.004  40.004  28.930  1.00 10.00           C  
ATOM   4400  CZ  PHE B 547     -21.181  38.887  28.754  1.00 10.00           C  
ATOM   4401  N   GLN B 548     -18.902  44.698  25.040  1.00 10.00           N  
ATOM   4402  CA  GLN B 548     -18.866  45.900  24.247  1.00 10.00           C  
ATOM   4403  C   GLN B 548     -18.179  45.584  22.910  1.00 10.00           C  
ATOM   4404  O   GLN B 548     -18.630  46.012  21.845  1.00 10.00           O  
ATOM   4405  CB  GLN B 548     -18.103  46.945  25.044  1.00 10.00           C  
ATOM   4406  CG  GLN B 548     -18.710  48.305  25.056  1.00 10.00           C  
ATOM   4407  CD  GLN B 548     -17.862  49.243  24.275  1.00 10.00           C  
ATOM   4408  OE1 GLN B 548     -16.829  48.832  23.743  1.00 10.00           O  
ATOM   4409  NE2 GLN B 548     -18.269  50.516  24.196  1.00 10.00           N  
ATOM   4410  N   SER B 549     -17.107  44.801  22.980  1.00 10.00           N  
ATOM   4411  CA  SER B 549     -16.409  44.302  21.796  1.00 10.00           C  
ATOM   4412  C   SER B 549     -17.330  43.485  20.884  1.00 10.00           C  
ATOM   4413  O   SER B 549     -17.357  43.660  19.668  1.00 10.00           O  
ATOM   4414  CB  SER B 549     -15.201  43.459  22.229  1.00 10.00           C  
ATOM   4415  OG  SER B 549     -14.493  42.947  21.118  1.00 10.00           O  
ATOM   4416  N   ILE B 550     -18.088  42.590  21.492  1.00 10.00           N  
ATOM   4417  CA  ILE B 550     -19.005  41.708  20.768  1.00 10.00           C  
ATOM   4418  C   ILE B 550     -20.142  42.442  20.038  1.00 10.00           C  
ATOM   4419  O   ILE B 550     -20.685  41.941  19.059  1.00 10.00           O  
ATOM   4420  CB  ILE B 550     -19.575  40.629  21.732  1.00 10.00           C  
ATOM   4421  CG1 ILE B 550     -18.499  39.551  21.997  1.00 10.00           C  
ATOM   4422  CG2 ILE B 550     -20.904  40.063  21.208  1.00 10.00           C  
ATOM   4423  CD1 ILE B 550     -18.649  38.803  23.322  1.00 10.00           C  
ATOM   4424  N   MET B 551     -20.492  43.634  20.498  1.00 10.00           N  
ATOM   4425  CA  MET B 551     -21.620  44.318  19.903  1.00 10.00           C  
ATOM   4426  C   MET B 551     -21.186  45.318  18.855  1.00 10.00           C  
ATOM   4427  O   MET B 551     -21.946  45.642  17.946  1.00 10.00           O  
ATOM   4428  CB  MET B 551     -22.448  45.027  20.961  1.00 10.00           C  
ATOM   4429  CG  MET B 551     -23.946  44.798  20.794  1.00 10.00           C  
ATOM   4430  SD  MET B 551     -24.592  43.738  22.092  1.00 10.00           S  
ATOM   4431  CE  MET B 551     -23.825  44.522  23.499  1.00 10.00           C  
ATOM   4432  N   GLU B 552     -19.954  45.793  18.964  1.00 10.00           N  
ATOM   4433  CA  GLU B 552     -19.508  46.871  18.109  1.00 10.00           C  
ATOM   4434  C   GLU B 552     -18.279  46.540  17.283  1.00 10.00           C  
ATOM   4435  O   GLU B 552     -17.897  47.318  16.401  1.00 10.00           O  
ATOM   4436  CB  GLU B 552     -19.210  48.087  18.966  1.00 10.00           C  
ATOM   4437  CG  GLU B 552     -20.243  48.330  20.011  1.00 10.00           C  
ATOM   4438  CD  GLU B 552     -19.911  49.529  20.841  1.00 10.00           C  
ATOM   4439  OE1 GLU B 552     -18.737  49.948  20.801  1.00 10.00           O  
ATOM   4440  OE2 GLU B 552     -20.814  50.050  21.533  1.00 10.00           O  
ATOM   4441  N   HIS B 553     -17.636  45.410  17.571  1.00 10.00           N  
ATOM   4442  CA  HIS B 553     -16.362  45.113  16.927  1.00 10.00           C  
ATOM   4443  C   HIS B 553     -16.594  44.422  15.595  1.00 10.00           C  
ATOM   4444  O   HIS B 553     -17.482  43.592  15.473  1.00 10.00           O  
ATOM   4445  CB  HIS B 553     -15.468  44.282  17.851  1.00 10.00           C  
ATOM   4446  CG  HIS B 553     -14.121  43.969  17.274  1.00 10.00           C  
ATOM   4447  ND1 HIS B 553     -13.713  42.682  16.987  1.00 10.00           N  
ATOM   4448  CD2 HIS B 553     -13.095  44.776  16.916  1.00 10.00           C  
ATOM   4449  CE1 HIS B 553     -12.493  42.709  16.484  1.00 10.00           C  
ATOM   4450  NE2 HIS B 553     -12.096  43.968  16.429  1.00 10.00           N  
ATOM   4451  N   ASN B 554     -15.815  44.793  14.585  1.00 10.00           N  
ATOM   4452  CA  ASN B 554     -15.879  44.122  13.289  1.00 10.00           C  
ATOM   4453  C   ASN B 554     -14.767  43.103  13.239  1.00 10.00           C  
ATOM   4454  O   ASN B 554     -13.599  43.475  13.219  1.00 10.00           O  
ATOM   4455  CB  ASN B 554     -15.709  45.127  12.154  1.00 10.00           C  
ATOM   4456  CG  ASN B 554     -16.755  46.222  12.184  1.00 10.00           C  
ATOM   4457  OD1 ASN B 554     -16.436  47.413  12.179  1.00 10.00           O  
ATOM   4458  ND2 ASN B 554     -18.014  45.824  12.218  1.00 10.00           N  
ATOM   4459  N   VAL B 555     -15.121  41.820  13.236  1.00 10.00           N  
ATOM   4460  CA  VAL B 555     -14.121  40.748  13.360  1.00 10.00           C  
ATOM   4461  C   VAL B 555     -13.001  40.834  12.325  1.00 10.00           C  
ATOM   4462  O   VAL B 555     -13.256  40.786  11.119  1.00 10.00           O  
ATOM   4463  CB  VAL B 555     -14.773  39.348  13.303  1.00 10.00           C  
ATOM   4464  CG1 VAL B 555     -13.757  38.298  12.852  1.00 10.00           C  
ATOM   4465  CG2 VAL B 555     -15.376  38.981  14.665  1.00 10.00           C  
ATOM   4466  N   SER B 556     -11.761  40.950  12.794  1.00 10.00           N  
ATOM   4467  CA  SER B 556     -10.643  41.161  11.881  1.00 10.00           C  
ATOM   4468  C   SER B 556      -9.917  39.880  11.492  1.00 10.00           C  
ATOM   4469  O   SER B 556      -9.029  39.420  12.200  1.00 10.00           O  
ATOM   4470  CB  SER B 556      -9.664  42.193  12.442  1.00 10.00           C  
ATOM   4471  OG  SER B 556      -8.871  41.633  13.462  1.00 10.00           O  
ATOM   4472  N   TYR B 557     -10.299  39.333  10.342  1.00 10.00           N  
ATOM   4473  CA  TYR B 557      -9.721  38.103   9.781  1.00 10.00           C  
ATOM   4474  C   TYR B 557      -8.268  38.241   9.274  1.00 10.00           C  
ATOM   4475  O   TYR B 557      -7.957  39.158   8.502  1.00 10.00           O  
ATOM   4476  CB  TYR B 557     -10.621  37.593   8.644  1.00 10.00           C  
ATOM   4477  CG  TYR B 557     -12.074  37.447   9.048  1.00 10.00           C  
ATOM   4478  CD1 TYR B 557     -12.975  38.485   8.858  1.00 10.00           C  
ATOM   4479  CD2 TYR B 557     -12.539  36.275   9.636  1.00 10.00           C  
ATOM   4480  CE1 TYR B 557     -14.299  38.359   9.233  1.00 10.00           C  
ATOM   4481  CE2 TYR B 557     -13.862  36.137  10.013  1.00 10.00           C  
ATOM   4482  CZ  TYR B 557     -14.738  37.183   9.810  1.00 10.00           C  
ATOM   4483  OH  TYR B 557     -16.054  37.056  10.186  1.00 10.00           O  
ATOM   4484  N   PRO B 558      -7.375  37.323   9.712  1.00 10.00           N  
ATOM   4485  CA  PRO B 558      -5.994  37.251   9.219  1.00 10.00           C  
ATOM   4486  C   PRO B 558      -5.968  36.745   7.789  1.00 10.00           C  
ATOM   4487  O   PRO B 558      -6.319  35.594   7.532  1.00 10.00           O  
ATOM   4488  CB  PRO B 558      -5.337  36.222  10.140  1.00 10.00           C  
ATOM   4489  CG  PRO B 558      -6.472  35.380  10.634  1.00 10.00           C  
ATOM   4490  CD  PRO B 558      -7.639  36.313  10.755  1.00 10.00           C  
ATOM   4491  N   LYS B 559      -5.537  37.606   6.874  1.00 10.00           N  
ATOM   4492  CA  LYS B 559      -5.641  37.344   5.437  1.00 10.00           C  
ATOM   4493  C   LYS B 559      -4.930  36.063   4.947  1.00 10.00           C  
ATOM   4494  O   LYS B 559      -4.765  35.872   3.742  1.00 10.00           O  
ATOM   4495  CB  LYS B 559      -5.211  38.590   4.629  1.00 10.00           C  
ATOM   4496  CG  LYS B 559      -6.198  39.780   4.742  1.00 10.00           C  
ATOM   4497  CD  LYS B 559      -5.733  41.040   3.988  1.00 10.00           C  
ATOM   4498  CE  LYS B 559      -4.970  42.007   4.891  1.00 10.00           C  
ATOM   4499  NZ  LYS B 559      -3.781  41.344   5.499  1.00 10.00           N  
ATOM   4500  N   SER B 560      -4.532  35.194   5.878  1.00 10.00           N  
ATOM   4501  CA  SER B 560      -4.006  33.861   5.546  1.00 10.00           C  
ATOM   4502  C   SER B 560      -5.155  32.918   5.213  1.00 10.00           C  
ATOM   4503  O   SER B 560      -5.009  31.970   4.434  1.00 10.00           O  
ATOM   4504  CB  SER B 560      -3.243  33.281   6.733  1.00 10.00           C  
ATOM   4505  OG  SER B 560      -2.575  34.298   7.446  1.00 10.00           O  
ATOM   4506  N   LEU B 561      -6.297  33.194   5.834  1.00 10.00           N  
ATOM   4507  CA  LEU B 561      -7.509  32.411   5.660  1.00 10.00           C  
ATOM   4508  C   LEU B 561      -7.996  32.434   4.226  1.00 10.00           C  
ATOM   4509  O   LEU B 561      -7.699  33.341   3.468  1.00 10.00           O  
ATOM   4510  CB  LEU B 561      -8.621  32.955   6.560  1.00 10.00           C  
ATOM   4511  CG  LEU B 561      -8.571  32.693   8.066  1.00 10.00           C  
ATOM   4512  CD1 LEU B 561      -7.167  32.358   8.572  1.00 10.00           C  
ATOM   4513  CD2 LEU B 561      -9.138  33.894   8.789  1.00 10.00           C  
ATOM   4514  N   SER B 562      -8.765  31.420   3.875  1.00 10.00           N  
ATOM   4515  CA  SER B 562      -9.408  31.361   2.590  1.00 10.00           C  
ATOM   4516  C   SER B 562     -10.533  32.370   2.530  1.00 10.00           C  
ATOM   4517  O   SER B 562     -10.728  33.153   3.462  1.00 10.00           O  
ATOM   4518  CB  SER B 562      -9.993  29.976   2.404  1.00 10.00           C  
ATOM   4519  OG  SER B 562     -10.718  29.607   3.561  1.00 10.00           O  
ATOM   4520  N   LYS B 563     -11.281  32.335   1.429  1.00 10.00           N  
ATOM   4521  CA  LYS B 563     -12.459  33.178   1.276  1.00 10.00           C  
ATOM   4522  C   LYS B 563     -13.713  32.418   1.713  1.00 10.00           C  
ATOM   4523  O   LYS B 563     -14.688  33.023   2.151  1.00 10.00           O  
ATOM   4524  CB  LYS B 563     -12.596  33.727  -0.160  1.00 10.00           C  
ATOM   4525  CG  LYS B 563     -13.680  33.062  -1.033  1.00 10.00           C  
ATOM   4526  CD  LYS B 563     -14.368  34.080  -1.957  1.00 10.00           C  
ATOM   4527  CE  LYS B 563     -15.484  33.451  -2.793  1.00 10.00           C  
ATOM   4528  NZ  LYS B 563     -14.983  32.782  -4.031  1.00 10.00           N  
ATOM   4529  N   GLU B 564     -13.683  31.094   1.600  1.00 10.00           N  
ATOM   4530  CA  GLU B 564     -14.774  30.279   2.120  1.00 10.00           C  
ATOM   4531  C   GLU B 564     -14.743  30.290   3.646  1.00 10.00           C  
ATOM   4532  O   GLU B 564     -15.782  30.334   4.299  1.00 10.00           O  
ATOM   4533  CB  GLU B 564     -14.705  28.847   1.583  1.00 10.00           C  
ATOM   4534  CG  GLU B 564     -15.307  28.661   0.192  1.00 10.00           C  
ATOM   4535  CD  GLU B 564     -14.447  29.266  -0.902  1.00 10.00           C  
ATOM   4536  OE1 GLU B 564     -13.385  29.843  -0.580  1.00 10.00           O  
ATOM   4537  OE2 GLU B 564     -14.828  29.162  -2.087  1.00 10.00           O  
ATOM   4538  N   ALA B 565     -13.538  30.257   4.202  1.00 10.00           N  
ATOM   4539  CA  ALA B 565     -13.338  30.477   5.622  1.00 10.00           C  
ATOM   4540  C   ALA B 565     -13.921  31.832   6.023  1.00 10.00           C  
ATOM   4541  O   ALA B 565     -14.949  31.900   6.699  1.00 10.00           O  
ATOM   4542  CB  ALA B 565     -11.860  30.418   5.953  1.00 10.00           C  
ATOM   4543  N   VAL B 566     -13.270  32.906   5.588  1.00 10.00           N  
ATOM   4544  CA  VAL B 566     -13.694  34.260   5.930  1.00 10.00           C  
ATOM   4545  C   VAL B 566     -15.172  34.513   5.673  1.00 10.00           C  
ATOM   4546  O   VAL B 566     -15.777  35.337   6.341  1.00 10.00           O  
ATOM   4547  CB  VAL B 566     -12.872  35.321   5.172  1.00 10.00           C  
ATOM   4548  CG1 VAL B 566     -13.640  36.626   5.082  1.00 10.00           C  
ATOM   4549  CG2 VAL B 566     -11.514  35.524   5.835  1.00 10.00           C  
ATOM   4550  N   SER B 567     -15.755  33.807   4.712  1.00 10.00           N  
ATOM   4551  CA  SER B 567     -17.166  34.006   4.381  1.00 10.00           C  
ATOM   4552  C   SER B 567     -18.120  33.364   5.383  1.00 10.00           C  
ATOM   4553  O   SER B 567     -19.121  33.963   5.764  1.00 10.00           O  
ATOM   4554  CB  SER B 567     -17.479  33.478   2.983  1.00 10.00           C  
ATOM   4555  OG  SER B 567     -18.865  33.208   2.857  1.00 10.00           O  
ATOM   4556  N   ILE B 568     -17.826  32.134   5.791  1.00 10.00           N  
ATOM   4557  CA  ILE B 568     -18.701  31.429   6.721  1.00 10.00           C  
ATOM   4558  C   ILE B 568     -18.725  32.133   8.077  1.00 10.00           C  
ATOM   4559  O   ILE B 568     -19.763  32.198   8.736  1.00 10.00           O  
ATOM   4560  CB  ILE B 568     -18.315  29.933   6.870  1.00 10.00           C  
ATOM   4561  CG1 ILE B 568     -19.387  29.187   7.656  1.00 10.00           C  
ATOM   4562  CG2 ILE B 568     -16.942  29.763   7.505  1.00 10.00           C  
ATOM   4563  CD1 ILE B 568     -19.225  27.711   7.624  1.00 10.00           C  
ATOM   4564  N   CYS B 569     -17.583  32.688   8.472  1.00 10.00           N  
ATOM   4565  CA  CYS B 569     -17.466  33.359   9.761  1.00 10.00           C  
ATOM   4566  C   CYS B 569     -18.343  34.595   9.851  1.00 10.00           C  
ATOM   4567  O   CYS B 569     -19.037  34.800  10.849  1.00 10.00           O  
ATOM   4568  CB  CYS B 569     -16.010  33.700  10.039  1.00 10.00           C  
ATOM   4569  SG  CYS B 569     -15.066  32.200  10.354  1.00 10.00           S  
ATOM   4570  N   LYS B 570     -18.310  35.404   8.797  1.00 10.00           N  
ATOM   4571  CA  LYS B 570     -19.189  36.552   8.691  1.00 10.00           C  
ATOM   4572  C   LYS B 570     -20.625  36.071   8.786  1.00 10.00           C  
ATOM   4573  O   LYS B 570     -21.427  36.636   9.533  1.00 10.00           O  
ATOM   4574  CB  LYS B 570     -18.965  37.287   7.366  1.00 10.00           C  
ATOM   4575  CG  LYS B 570     -17.538  37.819   7.158  1.00 10.00           C  
ATOM   4576  CD  LYS B 570     -17.411  38.657   5.882  1.00 10.00           C  
ATOM   4577  CE  LYS B 570     -16.080  39.406   5.836  1.00 10.00           C  
ATOM   4578  NZ  LYS B 570     -16.195  40.682   5.078  1.00 10.00           N  
ATOM   4579  N   GLY B 571     -20.932  35.011   8.039  1.00 10.00           N  
ATOM   4580  CA  GLY B 571     -22.269  34.419   8.012  1.00 10.00           C  
ATOM   4581  C   GLY B 571     -22.766  34.024   9.390  1.00 10.00           C  
ATOM   4582  O   GLY B 571     -23.936  34.247   9.729  1.00 10.00           O  
ATOM   4583  N   LEU B 572     -21.865  33.442  10.187  1.00 10.00           N  
ATOM   4584  CA  LEU B 572     -22.188  32.960  11.532  1.00 10.00           C  
ATOM   4585  C   LEU B 572     -22.028  34.062  12.567  1.00 10.00           C  
ATOM   4586  O   LEU B 572     -22.810  34.152  13.501  1.00 10.00           O  
ATOM   4587  CB  LEU B 572     -21.281  31.794  11.912  1.00 10.00           C  
ATOM   4588  CG  LEU B 572     -21.207  30.576  10.985  1.00 10.00           C  
ATOM   4589  CD1 LEU B 572     -19.871  29.826  11.154  1.00 10.00           C  
ATOM   4590  CD2 LEU B 572     -22.396  29.661  11.211  1.00 10.00           C  
ATOM   4591  N   MET B 573     -21.008  34.896  12.406  1.00 10.00           N  
ATOM   4592  CA  MET B 573     -20.799  35.999  13.337  1.00 10.00           C  
ATOM   4593  C   MET B 573     -21.429  37.311  12.852  1.00 10.00           C  
ATOM   4594  O   MET B 573     -20.903  38.401  13.127  1.00 10.00           O  
ATOM   4595  CB  MET B 573     -19.316  36.172  13.668  1.00 10.00           C  
ATOM   4596  CG  MET B 573     -18.772  35.056  14.565  1.00 10.00           C  
ATOM   4597  SD  MET B 573     -17.071  35.287  15.180  1.00 10.00           S  
ATOM   4598  CE  MET B 573     -16.085  35.021  13.716  1.00 10.00           C  
ATOM   4599  N   THR B 574     -22.552  37.191  12.138  1.00 10.00           N  
ATOM   4600  CA  THR B 574     -23.437  38.332  11.894  1.00 10.00           C  
ATOM   4601  C   THR B 574     -24.218  38.671  13.168  1.00 10.00           C  
ATOM   4602  O   THR B 574     -24.951  37.849  13.706  1.00 10.00           O  
ATOM   4603  CB  THR B 574     -24.440  38.088  10.728  1.00 10.00           C  
ATOM   4604  OG1 THR B 574     -23.780  37.446   9.635  1.00 10.00           O  
ATOM   4605  CG2 THR B 574     -25.002  39.402  10.239  1.00 10.00           C  
ATOM   4606  N   LYS B 575     -24.060  39.897  13.634  1.00 10.00           N  
ATOM   4607  CA  LYS B 575     -24.598  40.308  14.916  1.00 10.00           C  
ATOM   4608  C   LYS B 575     -26.120  40.249  15.024  1.00 10.00           C  
ATOM   4609  O   LYS B 575     -26.652  40.036  16.118  1.00 10.00           O  
ATOM   4610  CB  LYS B 575     -24.126  41.720  15.232  1.00 10.00           C  
ATOM   4611  CG  LYS B 575     -22.697  41.906  14.898  1.00 10.00           C  
ATOM   4612  CD  LYS B 575     -22.118  43.058  15.630  1.00 10.00           C  
ATOM   4613  CE  LYS B 575     -20.647  42.838  15.724  1.00 10.00           C  
ATOM   4614  NZ  LYS B 575     -20.113  43.787  16.711  1.00 10.00           N  
ATOM   4615  N   HIS B 576     -26.816  40.470  13.910  1.00 10.00           N  
ATOM   4616  CA  HIS B 576     -28.273  40.383  13.893  1.00 10.00           C  
ATOM   4617  C   HIS B 576     -28.693  38.974  13.487  1.00 10.00           C  
ATOM   4618  O   HIS B 576     -28.520  38.588  12.331  1.00 10.00           O  
ATOM   4619  CB  HIS B 576     -28.863  41.375  12.893  1.00 10.00           C  
ATOM   4620  CG  HIS B 576     -28.882  42.798  13.366  1.00 10.00           C  
ATOM   4621  ND1 HIS B 576     -27.886  43.700  13.056  1.00 10.00           N  
ATOM   4622  CD2 HIS B 576     -29.802  43.487  14.085  1.00 10.00           C  
ATOM   4623  CE1 HIS B 576     -28.182  44.877  13.578  1.00 10.00           C  
ATOM   4624  NE2 HIS B 576     -29.341  44.776  14.206  1.00 10.00           N  
ATOM   4625  N   PRO B 577     -29.244  38.201  14.439  1.00 10.00           N  
ATOM   4626  CA  PRO B 577     -29.728  36.862  14.194  1.00 10.00           C  
ATOM   4627  C   PRO B 577     -30.463  36.806  12.885  1.00 10.00           C  
ATOM   4628  O   PRO B 577     -30.065  36.073  11.987  1.00 10.00           O  
ATOM   4629  CB  PRO B 577     -30.727  36.659  15.321  1.00 10.00           C  
ATOM   4630  CG  PRO B 577     -30.159  37.416  16.437  1.00 10.00           C  
ATOM   4631  CD  PRO B 577     -29.486  38.613  15.832  1.00 10.00           C  
ATOM   4632  N   ALA B 578     -31.520  37.601  12.778  1.00 10.00           N  
ATOM   4633  CA  ALA B 578     -32.389  37.573  11.620  1.00 10.00           C  
ATOM   4634  C   ALA B 578     -31.658  37.249  10.309  1.00 10.00           C  
ATOM   4635  O   ALA B 578     -32.180  36.518   9.465  1.00 10.00           O  
ATOM   4636  CB  ALA B 578     -33.138  38.874  11.510  1.00 10.00           C  
ATOM   4637  N   LYS B 579     -30.453  37.780  10.139  1.00 10.00           N  
ATOM   4638  CA  LYS B 579     -29.705  37.554   8.901  1.00 10.00           C  
ATOM   4639  C   LYS B 579     -28.559  36.552   9.055  1.00 10.00           C  
ATOM   4640  O   LYS B 579     -27.874  36.218   8.086  1.00 10.00           O  
ATOM   4641  CB  LYS B 579     -29.188  38.883   8.336  1.00 10.00           C  
ATOM   4642  CG  LYS B 579     -30.215  39.599   7.467  1.00 10.00           C  
ATOM   4643  CD  LYS B 579     -30.268  41.079   7.759  1.00 10.00           C  
ATOM   4644  CE  LYS B 579     -31.694  41.557   7.670  1.00 10.00           C  
ATOM   4645  NZ  LYS B 579     -31.840  42.942   8.185  1.00 10.00           N  
ATOM   4646  N   ARG B 580     -28.366  36.064  10.272  1.00 10.00           N  
ATOM   4647  CA  ARG B 580     -27.225  35.219  10.592  1.00 10.00           C  
ATOM   4648  C   ARG B 580     -27.346  33.819  10.007  1.00 10.00           C  
ATOM   4649  O   ARG B 580     -28.367  33.147  10.164  1.00 10.00           O  
ATOM   4650  CB  ARG B 580     -27.057  35.145  12.107  1.00 10.00           C  
ATOM   4651  CG  ARG B 580     -25.857  34.365  12.582  1.00 10.00           C  
ATOM   4652  CD  ARG B 580     -25.937  34.166  14.078  1.00 10.00           C  
ATOM   4653  NE  ARG B 580     -25.975  35.435  14.797  1.00 10.00           N  
ATOM   4654  CZ  ARG B 580     -26.497  35.577  16.010  1.00 10.00           C  
ATOM   4655  NH1 ARG B 580     -27.028  34.529  16.628  1.00 10.00           N  
ATOM   4656  NH2 ARG B 580     -26.497  36.761  16.598  1.00 10.00           N  
ATOM   4657  N   LEU B 581     -26.282  33.380   9.347  1.00 10.00           N  
ATOM   4658  CA  LEU B 581     -26.269  32.086   8.673  1.00 10.00           C  
ATOM   4659  C   LEU B 581     -26.752  30.956   9.582  1.00 10.00           C  
ATOM   4660  O   LEU B 581     -26.043  30.532  10.494  1.00 10.00           O  
ATOM   4661  CB  LEU B 581     -24.864  31.787   8.123  1.00 10.00           C  
ATOM   4662  CG  LEU B 581     -24.507  30.415   7.528  1.00 10.00           C  
ATOM   4663  CD1 LEU B 581     -25.293  30.084   6.254  1.00 10.00           C  
ATOM   4664  CD2 LEU B 581     -23.003  30.333   7.270  1.00 10.00           C  
ATOM   4665  N   GLY B 582     -27.967  30.481   9.331  1.00 10.00           N  
ATOM   4666  CA  GLY B 582     -28.482  29.319  10.033  1.00 10.00           C  
ATOM   4667  C   GLY B 582     -29.704  29.623  10.863  1.00 10.00           C  
ATOM   4668  O   GLY B 582     -30.336  28.720  11.400  1.00 10.00           O  
ATOM   4669  N   CYS B 583     -30.034  30.899  10.987  1.00 10.00           N  
ATOM   4670  CA  CYS B 583     -31.242  31.275  11.696  1.00 10.00           C  
ATOM   4671  C   CYS B 583     -32.378  31.418  10.708  1.00 10.00           C  
ATOM   4672  O   CYS B 583     -32.145  31.737   9.543  1.00 10.00           O  
ATOM   4673  CB  CYS B 583     -31.034  32.583  12.434  1.00 10.00           C  
ATOM   4674  SG  CYS B 583     -29.568  32.550  13.441  1.00 10.00           S  
ATOM   4675  N   GLY B 584     -33.602  31.169  11.171  1.00 10.00           N  
ATOM   4676  CA  GLY B 584     -34.801  31.364  10.347  1.00 10.00           C  
ATOM   4677  C   GLY B 584     -35.405  30.112   9.722  1.00 10.00           C  
ATOM   4678  O   GLY B 584     -35.305  29.011  10.288  1.00 10.00           O  
ATOM   4679  N   PRO B 585     -36.049  30.276   8.548  1.00 10.00           N  
ATOM   4680  CA  PRO B 585     -36.688  29.172   7.820  1.00 10.00           C  
ATOM   4681  C   PRO B 585     -35.723  28.042   7.430  1.00 10.00           C  
ATOM   4682  O   PRO B 585     -35.782  26.951   8.003  1.00 10.00           O  
ATOM   4683  CB  PRO B 585     -37.247  29.857   6.566  1.00 10.00           C  
ATOM   4684  CG  PRO B 585     -37.428  31.287   6.971  1.00 10.00           C  
ATOM   4685  CD  PRO B 585     -36.289  31.577   7.901  1.00 10.00           C  
ATOM   4686  N   GLU B 586     -34.832  28.321   6.482  1.00 10.00           N  
ATOM   4687  CA  GLU B 586     -33.979  27.294   5.868  1.00 10.00           C  
ATOM   4688  C   GLU B 586     -32.622  27.075   6.571  1.00 10.00           C  
ATOM   4689  O   GLU B 586     -31.663  26.596   5.956  1.00 10.00           O  
ATOM   4690  CB  GLU B 586     -33.753  27.650   4.389  1.00 10.00           C  
ATOM   4691  CG  GLU B 586     -33.597  26.452   3.459  1.00 10.00           C  
ATOM   4692  CD  GLU B 586     -34.894  25.675   3.280  1.00 10.00           C  
ATOM   4693  OE1 GLU B 586     -34.836  24.428   3.184  1.00 10.00           O  
ATOM   4694  OE2 GLU B 586     -35.973  26.310   3.237  1.00 10.00           O  
ATOM   4695  N   GLY B 587     -32.549  27.408   7.856  1.00 10.00           N  
ATOM   4696  CA  GLY B 587     -31.281  27.384   8.584  1.00 10.00           C  
ATOM   4697  C   GLY B 587     -30.383  26.212   8.237  1.00 10.00           C  
ATOM   4698  O   GLY B 587     -29.273  26.387   7.721  1.00 10.00           O  
ATOM   4699  N   GLU B 588     -30.878  25.014   8.525  1.00 10.00           N  
ATOM   4700  CA  GLU B 588     -30.138  23.776   8.302  1.00 10.00           C  
ATOM   4701  C   GLU B 588     -29.336  23.869   7.006  1.00 10.00           C  
ATOM   4702  O   GLU B 588     -28.109  23.995   7.022  1.00 10.00           O  
ATOM   4703  CB  GLU B 588     -31.120  22.585   8.266  1.00 10.00           C  
ATOM   4704  CG  GLU B 588     -30.701  21.334   9.068  1.00 10.00           C  
ATOM   4705  CD  GLU B 588     -31.815  20.810   9.989  1.00 10.00           C  
ATOM   4706  OE1 GLU B 588     -32.515  21.640  10.616  1.00 10.00           O  
ATOM   4707  OE2 GLU B 588     -31.979  19.573  10.104  1.00 10.00           O  
ATOM   4708  N   ARG B 589     -30.041  23.831   5.883  1.00 10.00           N  
ATOM   4709  CA  ARG B 589     -29.386  23.871   4.591  1.00 10.00           C  
ATOM   4710  C   ARG B 589     -28.317  24.962   4.542  1.00 10.00           C  
ATOM   4711  O   ARG B 589     -27.142  24.669   4.327  1.00 10.00           O  
ATOM   4712  CB  ARG B 589     -30.402  24.078   3.473  1.00 10.00           C  
ATOM   4713  CG  ARG B 589     -29.767  24.050   2.092  1.00 10.00           C  
ATOM   4714  CD  ARG B 589     -30.522  24.898   1.056  1.00 10.00           C  
ATOM   4715  NE  ARG B 589     -31.773  24.277   0.624  1.00 10.00           N  
ATOM   4716  CZ  ARG B 589     -31.850  23.155  -0.089  1.00 10.00           C  
ATOM   4717  NH1 ARG B 589     -30.748  22.508  -0.450  1.00 10.00           N  
ATOM   4718  NH2 ARG B 589     -33.036  22.670  -0.430  1.00 10.00           N  
ATOM   4719  N   ASP B 590     -28.733  26.211   4.750  1.00 10.00           N  
ATOM   4720  CA  ASP B 590     -27.832  27.369   4.698  1.00 10.00           C  
ATOM   4721  C   ASP B 590     -26.387  26.960   4.882  1.00 10.00           C  
ATOM   4722  O   ASP B 590     -25.534  27.143   4.010  1.00 10.00           O  
ATOM   4723  CB  ASP B 590     -28.173  28.355   5.822  1.00 10.00           C  
ATOM   4724  CG  ASP B 590     -29.480  29.088   5.594  1.00 10.00           C  
ATOM   4725  OD1 ASP B 590     -30.245  28.692   4.690  1.00 10.00           O  
ATOM   4726  OD2 ASP B 590     -29.740  30.069   6.325  1.00 10.00           O  
ATOM   4727  N   VAL B 591     -26.143  26.404   6.059  1.00 10.00           N  
ATOM   4728  CA  VAL B 591     -24.826  26.049   6.516  1.00 10.00           C  
ATOM   4729  C   VAL B 591     -24.290  24.841   5.782  1.00 10.00           C  
ATOM   4730  O   VAL B 591     -23.183  24.875   5.255  1.00 10.00           O  
ATOM   4731  CB  VAL B 591     -24.878  25.720   7.995  1.00 10.00           C  
ATOM   4732  CG1 VAL B 591     -23.485  25.487   8.524  1.00 10.00           C  
ATOM   4733  CG2 VAL B 591     -25.580  26.841   8.744  1.00 10.00           C  
ATOM   4734  N   ARG B 592     -25.072  23.767   5.759  1.00 10.00           N  
ATOM   4735  CA  ARG B 592     -24.666  22.562   5.050  1.00 10.00           C  
ATOM   4736  C   ARG B 592     -24.315  22.990   3.631  1.00 10.00           C  
ATOM   4737  O   ARG B 592     -23.371  22.477   3.012  1.00 10.00           O  
ATOM   4738  CB  ARG B 592     -25.800  21.531   5.045  1.00 10.00           C  
ATOM   4739  CG  ARG B 592     -25.339  20.091   4.821  1.00 10.00           C  
ATOM   4740  CD  ARG B 592     -26.500  19.112   4.819  1.00 10.00           C  
ATOM   4741  NE  ARG B 592     -26.925  18.719   6.164  1.00 10.00           N  
ATOM   4742  CZ  ARG B 592     -27.806  19.390   6.907  1.00 10.00           C  
ATOM   4743  NH1 ARG B 592     -28.357  20.508   6.451  1.00 10.00           N  
ATOM   4744  NH2 ARG B 592     -28.136  18.946   8.114  1.00 10.00           N  
ATOM   4745  N   GLU B 593     -25.080  23.971   3.152  1.00 10.00           N  
ATOM   4746  CA  GLU B 593     -24.922  24.553   1.827  1.00 10.00           C  
ATOM   4747  C   GLU B 593     -23.568  25.230   1.685  1.00 10.00           C  
ATOM   4748  O   GLU B 593     -22.631  24.674   1.109  1.00 10.00           O  
ATOM   4749  CB  GLU B 593     -26.036  25.582   1.578  1.00 10.00           C  
ATOM   4750  CG  GLU B 593     -26.619  25.563   0.167  1.00 10.00           C  
ATOM   4751  CD  GLU B 593     -27.141  24.181  -0.221  1.00 10.00           C  
ATOM   4752  OE1 GLU B 593     -27.022  23.239   0.598  1.00 10.00           O  
ATOM   4753  OE2 GLU B 593     -27.669  24.032  -1.346  1.00 10.00           O  
ATOM   4754  N   HIS B 594     -23.484  26.436   2.230  1.00 10.00           N  
ATOM   4755  CA  HIS B 594     -22.280  27.239   2.152  1.00 10.00           C  
ATOM   4756  C   HIS B 594     -21.086  26.512   1.522  1.00 10.00           C  
ATOM   4757  O   HIS B 594     -20.809  25.342   1.795  1.00 10.00           O  
ATOM   4758  CB  HIS B 594     -21.918  27.789   3.534  1.00 10.00           C  
ATOM   4759  CG  HIS B 594     -20.868  28.856   3.505  1.00 10.00           C  
ATOM   4760  ND1 HIS B 594     -19.597  28.637   3.016  1.00 10.00           N  
ATOM   4761  CD2 HIS B 594     -20.895  30.147   3.916  1.00 10.00           C  
ATOM   4762  CE1 HIS B 594     -18.889  29.747   3.121  1.00 10.00           C  
ATOM   4763  NE2 HIS B 594     -19.653  30.678   3.664  1.00 10.00           N  
ATOM   4764  N   ALA B 595     -20.374  27.247   0.682  1.00 10.00           N  
ATOM   4765  CA  ALA B 595     -19.273  26.696  -0.089  1.00 10.00           C  
ATOM   4766  C   ALA B 595     -18.052  26.365   0.769  1.00 10.00           C  
ATOM   4767  O   ALA B 595     -17.033  25.888   0.263  1.00 10.00           O  
ATOM   4768  CB  ALA B 595     -18.901  27.653  -1.217  1.00 10.00           C  
ATOM   4769  N   PHE B 596     -18.155  26.617   2.065  1.00 10.00           N  
ATOM   4770  CA  PHE B 596     -17.053  26.342   2.969  1.00 10.00           C  
ATOM   4771  C   PHE B 596     -16.817  24.837   3.003  1.00 10.00           C  
ATOM   4772  O   PHE B 596     -15.683  24.368   3.130  1.00 10.00           O  
ATOM   4773  CB  PHE B 596     -17.379  26.895   4.365  1.00 10.00           C  
ATOM   4774  CG  PHE B 596     -16.329  26.613   5.402  1.00 10.00           C  
ATOM   4775  CD1 PHE B 596     -15.106  27.258   5.361  1.00 10.00           C  
ATOM   4776  CD2 PHE B 596     -16.575  25.711   6.428  1.00 10.00           C  
ATOM   4777  CE1 PHE B 596     -14.140  26.999   6.308  1.00 10.00           C  
ATOM   4778  CE2 PHE B 596     -15.612  25.447   7.386  1.00 10.00           C  
ATOM   4779  CZ  PHE B 596     -14.391  26.094   7.324  1.00 10.00           C  
ATOM   4780  N   PHE B 597     -17.904  24.088   2.855  1.00 10.00           N  
ATOM   4781  CA  PHE B 597     -17.846  22.637   2.902  1.00 10.00           C  
ATOM   4782  C   PHE B 597     -17.788  22.024   1.511  1.00 10.00           C  
ATOM   4783  O   PHE B 597     -18.064  20.833   1.354  1.00 10.00           O  
ATOM   4784  CB  PHE B 597     -19.083  22.071   3.609  1.00 10.00           C  
ATOM   4785  CG  PHE B 597     -19.379  22.692   4.955  1.00 10.00           C  
ATOM   4786  CD1 PHE B 597     -18.482  22.571   6.012  1.00 10.00           C  
ATOM   4787  CD2 PHE B 597     -20.579  23.355   5.172  1.00 10.00           C  
ATOM   4788  CE1 PHE B 597     -18.763  23.126   7.240  1.00 10.00           C  
ATOM   4789  CE2 PHE B 597     -20.862  23.903   6.395  1.00 10.00           C  
ATOM   4790  CZ  PHE B 597     -19.951  23.792   7.429  1.00 10.00           C  
ATOM   4791  N   ARG B 598     -17.446  22.830   0.506  1.00 10.00           N  
ATOM   4792  CA  ARG B 598     -17.471  22.383  -0.895  1.00 10.00           C  
ATOM   4793  C   ARG B 598     -16.892  20.981  -1.144  1.00 10.00           C  
ATOM   4794  O   ARG B 598     -17.272  20.323  -2.106  1.00 10.00           O  
ATOM   4795  CB  ARG B 598     -16.803  23.410  -1.824  1.00 10.00           C  
ATOM   4796  CG  ARG B 598     -17.781  24.375  -2.489  1.00 10.00           C  
ATOM   4797  CD  ARG B 598     -17.132  25.237  -3.595  1.00 10.00           C  
ATOM   4798  NE  ARG B 598     -17.180  24.628  -4.934  1.00 10.00           N  
ATOM   4799  CZ  ARG B 598     -17.055  25.299  -6.082  1.00 10.00           C  
ATOM   4800  NH1 ARG B 598     -16.880  26.614  -6.083  1.00 10.00           N  
ATOM   4801  NH2 ARG B 598     -17.113  24.654  -7.239  1.00 10.00           N  
ATOM   4802  N   ARG B 599     -15.993  20.525  -0.277  1.00 10.00           N  
ATOM   4803  CA  ARG B 599     -15.319  19.247  -0.482  1.00 10.00           C  
ATOM   4804  C   ARG B 599     -15.779  18.175   0.493  1.00 10.00           C  
ATOM   4805  O   ARG B 599     -14.974  17.356   0.934  1.00 10.00           O  
ATOM   4806  CB  ARG B 599     -13.810  19.427  -0.327  1.00 10.00           C  
ATOM   4807  CG  ARG B 599     -13.265  20.650  -1.030  1.00 10.00           C  
ATOM   4808  CD  ARG B 599     -11.750  20.781  -0.877  1.00 10.00           C  
ATOM   4809  NE  ARG B 599     -11.034  19.551  -1.222  1.00 10.00           N  
ATOM   4810  CZ  ARG B 599      -9.848  19.519  -1.827  1.00 10.00           C  
ATOM   4811  NH1 ARG B 599      -9.246  20.651  -2.174  1.00 10.00           N  
ATOM   4812  NH2 ARG B 599      -9.268  18.354  -2.097  1.00 10.00           N  
ATOM   4813  N   ILE B 600     -17.064  18.172   0.832  1.00 10.00           N  
ATOM   4814  CA  ILE B 600     -17.551  17.281   1.886  1.00 10.00           C  
ATOM   4815  C   ILE B 600     -18.817  16.540   1.521  1.00 10.00           C  
ATOM   4816  O   ILE B 600     -19.831  17.155   1.197  1.00 10.00           O  
ATOM   4817  CB  ILE B 600     -17.832  18.051   3.191  1.00 10.00           C  
ATOM   4818  CG1 ILE B 600     -16.534  18.276   3.971  1.00 10.00           C  
ATOM   4819  CG2 ILE B 600     -18.870  17.317   4.036  1.00 10.00           C  
ATOM   4820  CD1 ILE B 600     -15.700  19.445   3.456  1.00 10.00           C  
ATOM   4821  N   ASP B 601     -18.753  15.213   1.591  1.00 10.00           N  
ATOM   4822  CA  ASP B 601     -19.945  14.389   1.438  1.00 10.00           C  
ATOM   4823  C   ASP B 601     -20.660  14.229   2.775  1.00 10.00           C  
ATOM   4824  O   ASP B 601     -20.236  13.459   3.637  1.00 10.00           O  
ATOM   4825  CB  ASP B 601     -19.625  13.012   0.850  1.00 10.00           C  
ATOM   4826  CG  ASP B 601     -20.880  12.204   0.575  1.00 10.00           C  
ATOM   4827  OD1 ASP B 601     -21.883  12.814   0.148  1.00 10.00           O  
ATOM   4828  OD2 ASP B 601     -20.885  10.975   0.788  1.00 10.00           O  
ATOM   4829  N   TRP B 602     -21.759  14.954   2.927  1.00 10.00           N  
ATOM   4830  CA  TRP B 602     -22.499  14.981   4.178  1.00 10.00           C  
ATOM   4831  C   TRP B 602     -23.135  13.652   4.564  1.00 10.00           C  
ATOM   4832  O   TRP B 602     -23.546  13.474   5.706  1.00 10.00           O  
ATOM   4833  CB  TRP B 602     -23.533  16.109   4.157  1.00 10.00           C  
ATOM   4834  CG  TRP B 602     -22.875  17.441   4.204  1.00 10.00           C  
ATOM   4835  CD1 TRP B 602     -22.388  18.156   3.148  1.00 10.00           C  
ATOM   4836  CD2 TRP B 602     -22.589  18.208   5.375  1.00 10.00           C  
ATOM   4837  NE1 TRP B 602     -21.831  19.329   3.589  1.00 10.00           N  
ATOM   4838  CE2 TRP B 602     -21.942  19.385   4.955  1.00 10.00           C  
ATOM   4839  CE3 TRP B 602     -22.826  18.019   6.738  1.00 10.00           C  
ATOM   4840  CZ2 TRP B 602     -21.531  20.370   5.852  1.00 10.00           C  
ATOM   4841  CZ3 TRP B 602     -22.412  18.992   7.623  1.00 10.00           C  
ATOM   4842  CH2 TRP B 602     -21.772  20.153   7.178  1.00 10.00           C  
ATOM   4843  N   GLU B 603     -23.207  12.713   3.629  1.00 10.00           N  
ATOM   4844  CA  GLU B 603     -23.640  11.369   3.979  1.00 10.00           C  
ATOM   4845  C   GLU B 603     -22.484  10.590   4.601  1.00 10.00           C  
ATOM   4846  O   GLU B 603     -22.657   9.944   5.631  1.00 10.00           O  
ATOM   4847  CB  GLU B 603     -24.215  10.637   2.769  1.00 10.00           C  
ATOM   4848  CG  GLU B 603     -25.674  10.960   2.508  1.00 10.00           C  
ATOM   4849  CD  GLU B 603     -26.209  10.287   1.259  1.00 10.00           C  
ATOM   4850  OE1 GLU B 603     -26.226   9.039   1.213  1.00 10.00           O  
ATOM   4851  OE2 GLU B 603     -26.622  11.006   0.323  1.00 10.00           O  
ATOM   4852  N   LYS B 604     -21.306  10.678   3.981  1.00 10.00           N  
ATOM   4853  CA  LYS B 604     -20.095   9.992   4.464  1.00 10.00           C  
ATOM   4854  C   LYS B 604     -19.641  10.511   5.825  1.00 10.00           C  
ATOM   4855  O   LYS B 604     -19.033   9.781   6.607  1.00 10.00           O  
ATOM   4856  CB  LYS B 604     -18.937  10.163   3.474  1.00 10.00           C  
ATOM   4857  CG  LYS B 604     -19.032   9.361   2.190  1.00 10.00           C  
ATOM   4858  CD  LYS B 604     -18.068   9.913   1.133  1.00 10.00           C  
ATOM   4859  CE  LYS B 604     -18.383   9.363  -0.260  1.00 10.00           C  
ATOM   4860  NZ  LYS B 604     -17.801  10.193  -1.354  1.00 10.00           N  
ATOM   4861  N   LEU B 605     -19.917  11.784   6.081  1.00 10.00           N  
ATOM   4862  CA  LEU B 605     -19.583  12.416   7.345  1.00 10.00           C  
ATOM   4863  C   LEU B 605     -20.428  11.814   8.443  1.00 10.00           C  
ATOM   4864  O   LEU B 605     -19.943  11.053   9.286  1.00 10.00           O  
ATOM   4865  CB  LEU B 605     -19.885  13.908   7.271  1.00 10.00           C  
ATOM   4866  CG  LEU B 605     -19.335  14.744   8.417  1.00 10.00           C  
ATOM   4867  CD1 LEU B 605     -17.887  15.064   8.149  1.00 10.00           C  
ATOM   4868  CD2 LEU B 605     -20.130  16.015   8.587  1.00 10.00           C  
ATOM   4869  N   GLU B 606     -21.709  12.163   8.414  1.00 10.00           N  
ATOM   4870  CA  GLU B 606     -22.640  11.762   9.454  1.00 10.00           C  
ATOM   4871  C   GLU B 606     -22.736  10.253   9.585  1.00 10.00           C  
ATOM   4872  O   GLU B 606     -23.668   9.733  10.189  1.00 10.00           O  
ATOM   4873  CB  GLU B 606     -24.022  12.393   9.230  1.00 10.00           C  
ATOM   4874  CG  GLU B 606     -24.676  12.075   7.899  1.00 10.00           C  
ATOM   4875  CD  GLU B 606     -25.998  12.804   7.712  1.00 10.00           C  
ATOM   4876  OE1 GLU B 606     -26.768  12.928   8.689  1.00 10.00           O  
ATOM   4877  OE2 GLU B 606     -26.275  13.253   6.583  1.00 10.00           O  
ATOM   4878  N   ASN B 607     -21.752   9.558   9.029  1.00 10.00           N  
ATOM   4879  CA  ASN B 607     -21.691   8.112   9.103  1.00 10.00           C  
ATOM   4880  C   ASN B 607     -20.310   7.667   9.502  1.00 10.00           C  
ATOM   4881  O   ASN B 607     -19.952   6.494   9.358  1.00 10.00           O  
ATOM   4882  CB  ASN B 607     -22.076   7.492   7.765  1.00 10.00           C  
ATOM   4883  CG  ASN B 607     -23.553   7.193   7.677  1.00 10.00           C  
ATOM   4884  OD1 ASN B 607     -24.292   7.870   6.962  1.00 10.00           O  
ATOM   4885  ND2 ASN B 607     -24.001   6.185   8.431  1.00 10.00           N  
ATOM   4886  N   ARG B 608     -19.532   8.626   9.989  1.00 10.00           N  
ATOM   4887  CA  ARG B 608     -18.200   8.353  10.510  1.00 10.00           C  
ATOM   4888  C   ARG B 608     -17.337   7.598   9.506  1.00 10.00           C  
ATOM   4889  O   ARG B 608     -16.427   6.866   9.887  1.00 10.00           O  
ATOM   4890  CB  ARG B 608     -18.295   7.573  11.825  1.00 10.00           C  
ATOM   4891  CG  ARG B 608     -19.328   8.139  12.798  1.00 10.00           C  
ATOM   4892  CD  ARG B 608     -19.134   7.606  14.201  1.00 10.00           C  
ATOM   4893  NE  ARG B 608     -17.810   7.933  14.699  1.00 10.00           N  
ATOM   4894  CZ  ARG B 608     -17.404   7.682  15.933  1.00 10.00           C  
ATOM   4895  NH1 ARG B 608     -18.231   7.103  16.797  1.00 10.00           N  
ATOM   4896  NH2 ARG B 608     -16.171   8.011  16.295  1.00 10.00           N  
ATOM   4897  N   GLU B 609     -17.634   7.782   8.224  1.00 10.00           N  
ATOM   4898  CA  GLU B 609     -16.868   7.149   7.155  1.00 10.00           C  
ATOM   4899  C   GLU B 609     -15.678   8.007   6.751  1.00 10.00           C  
ATOM   4900  O   GLU B 609     -14.584   7.490   6.564  1.00 10.00           O  
ATOM   4901  CB  GLU B 609     -17.754   6.859   5.937  1.00 10.00           C  
ATOM   4902  CG  GLU B 609     -18.757   5.728   6.153  1.00 10.00           C  
ATOM   4903  CD  GLU B 609     -19.934   5.811   5.205  1.00 10.00           C  
ATOM   4904  OE1 GLU B 609     -19.739   6.236   4.050  1.00 10.00           O  
ATOM   4905  OE2 GLU B 609     -21.057   5.454   5.614  1.00 10.00           O  
ATOM   4906  N   ILE B 610     -15.889   9.314   6.625  1.00 10.00           N  
ATOM   4907  CA  ILE B 610     -14.814  10.217   6.243  1.00 10.00           C  
ATOM   4908  C   ILE B 610     -13.690  10.150   7.246  1.00 10.00           C  
ATOM   4909  O   ILE B 610     -13.805  10.670   8.351  1.00 10.00           O  
ATOM   4910  CB  ILE B 610     -15.288  11.659   6.175  1.00 10.00           C  
ATOM   4911  CG1 ILE B 610     -16.574  11.736   5.362  1.00 10.00           C  
ATOM   4912  CG2 ILE B 610     -14.190  12.547   5.593  1.00 10.00           C  
ATOM   4913  CD1 ILE B 610     -16.990  13.124   5.017  1.00 10.00           C  
ATOM   4914  N   GLN B 611     -12.599   9.511   6.848  1.00 10.00           N  
ATOM   4915  CA  GLN B 611     -11.474   9.291   7.741  1.00 10.00           C  
ATOM   4916  C   GLN B 611     -11.044  10.628   8.307  1.00 10.00           C  
ATOM   4917  O   GLN B 611     -10.960  11.611   7.575  1.00 10.00           O  
ATOM   4918  CB  GLN B 611     -10.322   8.613   6.998  1.00 10.00           C  
ATOM   4919  CG  GLN B 611      -9.431   7.746   7.875  1.00 10.00           C  
ATOM   4920  CD  GLN B 611      -8.217   7.231   7.131  1.00 10.00           C  
ATOM   4921  OE1 GLN B 611      -8.336   6.511   6.135  1.00 10.00           O  
ATOM   4922  NE2 GLN B 611      -7.033   7.595   7.614  1.00 10.00           N  
ATOM   4923  N   PRO B 612     -10.787  10.672   9.624  1.00 10.00           N  
ATOM   4924  CA  PRO B 612     -10.569  11.938  10.324  1.00 10.00           C  
ATOM   4925  C   PRO B 612      -9.122  12.443  10.316  1.00 10.00           C  
ATOM   4926  O   PRO B 612      -8.194  11.668  10.543  1.00 10.00           O  
ATOM   4927  CB  PRO B 612     -11.026  11.629  11.758  1.00 10.00           C  
ATOM   4928  CG  PRO B 612     -10.988  10.127  11.885  1.00 10.00           C  
ATOM   4929  CD  PRO B 612     -10.721   9.518  10.537  1.00 10.00           C  
ATOM   4930  N   PRO B 613      -8.942  13.748  10.070  1.00 10.00           N  
ATOM   4931  CA  PRO B 613      -7.685  14.450  10.144  1.00 10.00           C  
ATOM   4932  C   PRO B 613      -6.579  13.673  10.837  1.00 10.00           C  
ATOM   4933  O   PRO B 613      -5.612  13.293  10.192  1.00 10.00           O  
ATOM   4934  CB  PRO B 613      -8.063  15.689  10.951  1.00 10.00           C  
ATOM   4935  CG  PRO B 613      -9.502  15.976  10.501  1.00 10.00           C  
ATOM   4936  CD  PRO B 613     -10.039  14.704   9.859  1.00 10.00           C
[truncated: 248,109 more chars]
