# Supplementary material for: Mechanistic insight of the potential of geraniol against Alzheimer’s disease
Source: Eur J Med Res. 2022 Jun 14;27:93. doi: 10.1186/s40001-022-00699-8 (PMC9199166; doi:10.1186/s40001-022-00699-8)
Supplement: Supplementary file 1 — Additional file 1. S1_Rare data for target identification, S2_Rare data for GO terms and KEGG pathways analyses, S3_Rare data for GO terms and KEGG pathway analyses of functional clustering, S4_Rare data for molecular docking. [file 40001_2022_699_MOESM1_ESM.zip › Supplementary materials/S4_Rare data for molecular docking /PRKCA-Geraniol complex /prkca-3iw4.pdb]

HEADER    TRANSFERASE                             02-SEP-09   3IW4              
TITLE     CRYSTAL STRUCTURE OF PKC ALPHA IN COMPLEX WITH NVP-AEB071             
COMPND    MOL_ID: 1;                                                            
COMPND   2 MOLECULE: PROTEIN KINASE C ALPHA TYPE;                               
COMPND   3 CHAIN: A, B, C;                                                      
COMPND   4 FRAGMENT: KINASE DOMAIN, UNP RESIDUES 320-672;                       
COMPND   5 SYNONYM: PKC-ALPHA, PKC-A;                                           
COMPND   6 EC: 2.7.11.13;                                                       
COMPND   7 ENGINEERED: YES                                                      
SOURCE    MOL_ID: 1;                                                            
SOURCE   2 ORGANISM_SCIENTIFIC: HOMO SAPIENS;                                   
SOURCE   3 ORGANISM_COMMON: HUMAN;                                              
SOURCE   4 ORGANISM_TAXID: 9606;                                                
SOURCE   5 GENE: PRKCA, PKCA, PRKACA;                                           
SOURCE   6 EXPRESSION_SYSTEM: SPODOPTERA FRUGIPERDA;                            
SOURCE   7 EXPRESSION_SYSTEM_TAXID: 7108;                                       
SOURCE   8 EXPRESSION_SYSTEM_VECTOR_TYPE: PLASMID;                              
SOURCE   9 EXPRESSION_SYSTEM_PLASMID: PXI525E                                   
KEYWDS    KINASE, ATP-BINDING, CELL MEMBRANE, MEMBRANE, METAL-BINDING,          
KEYWDS   2 NUCLEOTIDE-BINDING, PHORBOL-ESTER BINDING, PHOSPHOPROTEIN,           
KEYWDS   3 SERINE/THREONINE-PROTEIN KINASE, TRANSFERASE, ZINC-FINGER            
EXPDTA    X-RAY DIFFRACTION                                                     
AUTHOR    W.STARK,G.RUMMEL,A.STRAUSS,S.W.COWAN-JACOB                            
REVDAT   4   10-NOV-21 3IW4    1       REMARK SEQADV LINK                       
REVDAT   3   01-NOV-17 3IW4    1       REMARK                                   
REVDAT   2   13-JUL-11 3IW4    1       VERSN                                    
REVDAT   1   03-NOV-09 3IW4    0                                                
JRNL        AUTH   J.WAGNER,P.VON MATT,R.SEDRANI,R.ALBERT,N.COOKE,C.EHRHARDT,   
JRNL        AUTH 2 M.GEISER,G.RUMMEL,W.STARK,A.STRAUSS,S.W.COWAN-JACOB,         
JRNL        AUTH 3 C.BEERLI,G.WECKBECKER,J.P.EVENOU,G.ZENKE,S.COTTENS           
JRNL        TITL   DISCOVERY OF                                                 
JRNL        TITL 2 3-(1H-INDOL-3-YL)-4-[2-(4-METHYLPIPERAZIN-1-YL)              
JRNL        TITL 3 QUINAZOLIN-4-YL]PYRROLE-2,5-DIONE (AEB071), A POTENT AND     
JRNL        TITL 4 SELECTIVE INHIBITOR OF PROTEIN KINASE C ISOTYPES             
JRNL        REF    J.MED.CHEM.                   V.  52  6193 2009              
JRNL        REFN                   ISSN 0022-2623                               
JRNL        PMID   19827831                                                     
JRNL        DOI    10.1021/JM901108B                                            
REMARK   2                                                                      
REMARK   2 RESOLUTION.    2.80 ANGSTROMS.                                       
REMARK   3                                                                      
REMARK   3 REFINEMENT.                                                          
REMARK   3   PROGRAM     : REFMAC                                               
REMARK   3   AUTHORS     : MURSHUDOV,SKUBAK,LEBEDEV,PANNU,STEINER,              
REMARK   3               : NICHOLLS,WINN,LONG,VAGIN                             
REMARK   3                                                                      
REMARK   3    REFINEMENT TARGET : MAXIMUM LIKELIHOOD                            
REMARK   3                                                                      
REMARK   3  DATA USED IN REFINEMENT.                                            
REMARK   3   RESOLUTION RANGE HIGH (ANGSTROMS) : 2.80                           
REMARK   3   RESOLUTION RANGE LOW  (ANGSTROMS) : 64.42                          
REMARK   3   DATA CUTOFF            (SIGMA(F)) : 0.000                          
REMARK   3   COMPLETENESS FOR RANGE        (%) : 99.5                           
REMARK   3   NUMBER OF REFLECTIONS             : 26913                          
REMARK   3                                                                      
REMARK   3  FIT TO DATA USED IN REFINEMENT.                                     
REMARK   3   CROSS-VALIDATION METHOD          : THROUGHOUT                      
REMARK   3   FREE R VALUE TEST SET SELECTION  : RANDOM                          
REMARK   3   R VALUE     (WORKING + TEST SET) : 0.196                           
REMARK   3   R VALUE            (WORKING SET) : 0.192                           
REMARK   3   FREE R VALUE                     : 0.277                           
REMARK   3   FREE R VALUE TEST SET SIZE   (%) : 5.000                           
REMARK   3   FREE R VALUE TEST SET COUNT      : 1417                            
REMARK   3                                                                      
REMARK   3  FIT IN THE HIGHEST RESOLUTION BIN.                                  
REMARK   3   TOTAL NUMBER OF BINS USED           : 20                           
REMARK   3   BIN RESOLUTION RANGE HIGH       (A) : 2.80                         
REMARK   3   BIN RESOLUTION RANGE LOW        (A) : 2.87                         
REMARK   3   REFLECTION IN BIN     (WORKING SET) : 1927                         
REMARK   3   BIN COMPLETENESS (WORKING+TEST) (%) : 98.59                        
REMARK   3   BIN R VALUE           (WORKING SET) : 0.2510                       
REMARK   3   BIN FREE R VALUE SET COUNT          : 101                          
REMARK   3   BIN FREE R VALUE                    : 0.3320                       
REMARK   3                                                                      
REMARK   3  NUMBER OF NON-HYDROGEN ATOMS USED IN REFINEMENT.                    
REMARK   3   PROTEIN ATOMS            : 8051                                    
REMARK   3   NUCLEIC ACID ATOMS       : 0                                       
REMARK   3   HETEROGEN ATOMS          : 99                                      
REMARK   3   SOLVENT ATOMS            : 46                                      
REMARK   3                                                                      
REMARK   3  B VALUES.                                                           
REMARK   3   B VALUE TYPE : LIKELY RESIDUAL                                     
REMARK   3   FROM WILSON PLOT           (A**2) : 45.93                          
REMARK   3   MEAN B VALUE      (OVERALL, A**2) : 39.78                          
REMARK   3   OVERALL ANISOTROPIC B VALUE.                                       
REMARK   3    B11 (A**2) : -1.33000                                             
REMARK   3    B22 (A**2) : 1.46000                                              
REMARK   3    B33 (A**2) : -0.13000                                             
REMARK   3    B12 (A**2) : 0.00000                                              
REMARK   3    B13 (A**2) : 0.00000                                              
REMARK   3    B23 (A**2) : 0.00000                                              
REMARK   3                                                                      
REMARK   3  ESTIMATED OVERALL COORDINATE ERROR.                                 
REMARK   3   ESU BASED ON R VALUE                            (A): NULL          
REMARK   3   ESU BASED ON FREE R VALUE                       (A): 0.436         
REMARK   3   ESU BASED ON MAXIMUM LIKELIHOOD                 (A): 0.335         
REMARK   3   ESU FOR B VALUES BASED ON MAXIMUM LIKELIHOOD (A**2): 37.860        
REMARK   3                                                                      
REMARK   3 CORRELATION COEFFICIENTS.                                            
REMARK   3   CORRELATION COEFFICIENT FO-FC      : 0.940                         
REMARK   3   CORRELATION COEFFICIENT FO-FC FREE : 0.876                         
REMARK   3                                                                      
REMARK   3  RMS DEVIATIONS FROM IDEAL VALUES        COUNT    RMS    WEIGHT      
REMARK   3   BOND LENGTHS REFINED ATOMS        (A):  8366 ; 0.011 ; 0.022       
REMARK   3   BOND LENGTHS OTHERS               (A):  NULL ;  NULL ;  NULL       
REMARK   3   BOND ANGLES REFINED ATOMS   (DEGREES): 11315 ; 1.424 ; 1.988       
REMARK   3   BOND ANGLES OTHERS          (DEGREES):  NULL ;  NULL ;  NULL       
REMARK   3   TORSION ANGLES, PERIOD 1    (DEGREES):   986 ; 6.517 ; 5.000       
REMARK   3   TORSION ANGLES, PERIOD 2    (DEGREES):   401 ;37.039 ;24.364       
REMARK   3   TORSION ANGLES, PERIOD 3    (DEGREES):  1460 ;19.114 ;15.031       
REMARK   3   TORSION ANGLES, PERIOD 4    (DEGREES):    42 ;21.062 ;15.000       
REMARK   3   CHIRAL-CENTER RESTRAINTS       (A**3):  1178 ; 0.088 ; 0.200       
REMARK   3   GENERAL PLANES REFINED ATOMS      (A):  6361 ; 0.006 ; 0.021       
REMARK   3   GENERAL PLANES OTHERS             (A):  NULL ;  NULL ;  NULL       
REMARK   3   NON-BONDED CONTACTS REFINED ATOMS (A):  NULL ;  NULL ;  NULL       
REMARK   3   NON-BONDED CONTACTS OTHERS        (A):  NULL ;  NULL ;  NULL       
REMARK   3   NON-BONDED TORSION REFINED ATOMS  (A):  NULL ;  NULL ;  NULL       
REMARK   3   NON-BONDED TORSION OTHERS         (A):  NULL ;  NULL ;  NULL       
REMARK   3   H-BOND (X...Y) REFINED ATOMS      (A):  NULL ;  NULL ;  NULL       
REMARK   3   H-BOND (X...Y) OTHERS             (A):  NULL ;  NULL ;  NULL       
REMARK   3   POTENTIAL METAL-ION REFINED ATOMS (A):  NULL ;  NULL ;  NULL       
REMARK   3   POTENTIAL METAL-ION OTHERS        (A):  NULL ;  NULL ;  NULL       
REMARK   3   SYMMETRY VDW REFINED ATOMS        (A):  NULL ;  NULL ;  NULL       
REMARK   3   SYMMETRY VDW OTHERS               (A):  NULL ;  NULL ;  NULL       
REMARK   3   SYMMETRY H-BOND REFINED ATOMS     (A):  NULL ;  NULL ;  NULL       
REMARK   3   SYMMETRY H-BOND OTHERS            (A):  NULL ;  NULL ;  NULL       
REMARK   3   SYMMETRY METAL-ION REFINED ATOMS  (A):  NULL ;  NULL ;  NULL       
REMARK   3   SYMMETRY METAL-ION OTHERS         (A):  NULL ;  NULL ;  NULL       
REMARK   3                                                                      
REMARK   3  ISOTROPIC THERMAL FACTOR RESTRAINTS.     COUNT   RMS    WEIGHT      
REMARK   3   MAIN-CHAIN BOND REFINED ATOMS  (A**2):  4946 ; 1.136 ; 2.000       
REMARK   3   MAIN-CHAIN BOND OTHER ATOMS    (A**2):  NULL ;  NULL ;  NULL       
REMARK   3   MAIN-CHAIN ANGLE REFINED ATOMS (A**2):  8005 ; 2.233 ; 3.000       
REMARK   3   MAIN-CHAIN ANGLE OTHER ATOMS   (A**2):  NULL ;  NULL ;  NULL       
REMARK   3   SIDE-CHAIN BOND REFINED ATOMS  (A**2):  3420 ; 3.531 ; 4.500       
REMARK   3   SIDE-CHAIN BOND OTHER ATOMS    (A**2):  NULL ;  NULL ;  NULL       
REMARK   3   SIDE-CHAIN ANGLE REFINED ATOMS (A**2):  3310 ; 5.383 ; 6.000       
REMARK   3   SIDE-CHAIN ANGLE OTHER ATOMS   (A**2):  NULL ;  NULL ;  NULL       
REMARK   3   LONG RANGE B REFINED ATOMS     (A**2):  NULL ;  NULL ;  NULL       
REMARK   3   LONG RANGE B OTHER ATOMS       (A**2):  NULL ;  NULL ;  NULL       
REMARK   3                                                                      
REMARK   3 ANISOTROPIC THERMAL FACTOR RESTRAINTS.    COUNT   RMS   WEIGHT       
REMARK   3   RIGID-BOND RESTRAINTS          (A**2):  NULL ;  NULL ;  NULL       
REMARK   3   SPHERICITY; FREE ATOMS         (A**2):  NULL ;  NULL ;  NULL       
REMARK   3   SPHERICITY; BONDED ATOMS       (A**2):  NULL ;  NULL ;  NULL       
REMARK   3                                                                      
REMARK   3  NCS RESTRAINTS STATISTICS                                           
REMARK   3   NUMBER OF DIFFERENT NCS GROUPS : NULL                              
REMARK   3                                                                      
REMARK   3  TLS DETAILS                                                         
REMARK   3   NUMBER OF TLS GROUPS  : 3                                          
REMARK   3                                                                      
REMARK   3   TLS GROUP : 1                                                      
REMARK   3    NUMBER OF COMPONENTS GROUP : 1                                    
REMARK   3    COMPONENTS        C SSSEQI   TO  C SSSEQI                         
REMARK   3    RESIDUE RANGE :   A   331        A   669                          
REMARK   3    ORIGIN FOR THE GROUP (A):   0.3760  26.1100  57.1840              
REMARK   3    T TENSOR                                                          
REMARK   3      T11:   0.0204 T22:   0.0501                                     
REMARK   3      T33:   0.1269 T12:   0.0009                                     
REMARK   3      T13:   0.0063 T23:  -0.0547                                     
REMARK   3    L TENSOR                                                          
REMARK   3      L11:   1.1844 L22:   0.4806                                     
REMARK   3      L33:   0.5645 L12:  -0.1669                                     
REMARK   3      L13:   0.3323 L23:   0.0297                                     
REMARK   3    S TENSOR                                                          
REMARK   3      S11:  -0.0035 S12:  -0.1544 S13:   0.3527                       
REMARK   3      S21:   0.0425 S22:  -0.0781 S23:   0.0170                       
REMARK   3      S31:   0.0502 S32:  -0.0386 S33:   0.0816                       
REMARK   3                                                                      
REMARK   3   TLS GROUP : 2                                                      
REMARK   3    NUMBER OF COMPONENTS GROUP : 1                                    
REMARK   3    COMPONENTS        C SSSEQI   TO  C SSSEQI                         
REMARK   3    RESIDUE RANGE :   B   332        B   666                          
REMARK   3    ORIGIN FOR THE GROUP (A): -20.8270  19.7510  24.7700              
REMARK   3    T TENSOR                                                          
REMARK   3      T11:   0.1494 T22:   0.0656                                     
REMARK   3      T33:   0.0578 T12:   0.0562                                     
REMARK   3      T13:   0.0397 T23:   0.0365                                     
REMARK   3    L TENSOR                                                          
REMARK   3      L11:   0.5189 L22:   2.1733                                     
REMARK   3      L33:   0.6534 L12:   0.0972                                     
REMARK   3      L13:   0.0268 L23:  -0.6817                                     
REMARK   3    S TENSOR                                                          
REMARK   3      S11:   0.0732 S12:   0.0853 S13:   0.0845                       
REMARK   3      S21:  -0.4984 S22:  -0.1225 S23:   0.0093                       
REMARK   3      S31:   0.1775 S32:  -0.0025 S33:   0.0493                       
REMARK   3                                                                      
REMARK   3   TLS GROUP : 3                                                      
REMARK   3    NUMBER OF COMPONENTS GROUP : 1                                    
REMARK   3    COMPONENTS        C SSSEQI   TO  C SSSEQI                         
REMARK   3    RESIDUE RANGE :   C   330        C   670                          
REMARK   3    ORIGIN FOR THE GROUP (A): -21.6180  68.5730  15.2070              
REMARK   3    T TENSOR                                                          
REMARK   3      T11:   0.0362 T22:   0.0782                                     
REMARK   3      T33:   0.0531 T12:   0.0044                                     
REMARK   3      T13:   0.0138 T23:   0.0622                                     
REMARK   3    L TENSOR                                                          
REMARK   3      L11:   0.7428 L22:   0.4013                                     
REMARK   3      L33:   1.0277 L12:   0.0250                                     
REMARK   3      L13:   0.1195 L23:   0.2702                                     
REMARK   3    S TENSOR                                                          
REMARK   3      S11:  -0.0014 S12:  -0.1128 S13:  -0.0953                       
REMARK   3      S21:   0.0431 S22:  -0.0286 S23:  -0.0233                       
REMARK   3      S31:   0.0648 S32:   0.0193 S33:   0.0299                       
REMARK   3                                                                      
REMARK   3  BULK SOLVENT MODELLING.                                             
REMARK   3   METHOD USED : MASK                                                 
REMARK   3   PARAMETERS FOR MASK CALCULATION                                    
REMARK   3   VDW PROBE RADIUS   : 1.40                                          
REMARK   3   ION PROBE RADIUS   : 0.80                                          
REMARK   3   SHRINKAGE RADIUS   : 0.80                                          
REMARK   3                                                                      
REMARK   3  OTHER REFINEMENT REMARKS: U VALUES: RESIDUAL ONLY                   
REMARK   4                                                                      
REMARK   4 3IW4 COMPLIES WITH FORMAT V. 3.30, 13-JUL-11                         
REMARK 100                                                                      
REMARK 100 THIS ENTRY HAS BEEN PROCESSED BY PDBJ ON 08-SEP-09.                  
REMARK 100 THE DEPOSITION ID IS D_1000054938.                                   
REMARK 200                                                                      
REMARK 200 EXPERIMENTAL DETAILS                                                 
REMARK 200  EXPERIMENT TYPE                : X-RAY DIFFRACTION                  
REMARK 200  DATE OF DATA COLLECTION        : 01-JUN-06                          
REMARK 200  TEMPERATURE           (KELVIN) : 100                                
REMARK 200  PH                             : 5.1                                
REMARK 200  NUMBER OF CRYSTALS USED        : 1                                  
REMARK 200                                                                      
REMARK 200  SYNCHROTRON              (Y/N) : Y                                  
REMARK 200  RADIATION SOURCE               : SLS                                
REMARK 200  BEAMLINE                       : X10SA                              
REMARK 200  X-RAY GENERATOR MODEL          : NULL                               
REMARK 200  MONOCHROMATIC OR LAUE    (M/L) : M                                  
REMARK 200  WAVELENGTH OR RANGE        (A) : 0.97880                            
REMARK 200  MONOCHROMATOR                  : NULL                               
REMARK 200  OPTICS                         : NULL                               
REMARK 200                                                                      
REMARK 200  DETECTOR TYPE                  : CCD                                
REMARK 200  DETECTOR MANUFACTURER          : MARMOSAIC 225 MM CCD               
REMARK 200  INTENSITY-INTEGRATION SOFTWARE : XDS                                
REMARK 200  DATA SCALING SOFTWARE          : XSCALE                             
REMARK 200                                                                      
REMARK 200  NUMBER OF UNIQUE REFLECTIONS   : 28331                              
REMARK 200  RESOLUTION RANGE HIGH      (A) : 2.800                              
REMARK 200  RESOLUTION RANGE LOW       (A) : 100.000                            
REMARK 200  REJECTION CRITERIA  (SIGMA(I)) : -3.000                             
REMARK 200                                                                      
REMARK 200 OVERALL.                                                             
REMARK 200  COMPLETENESS FOR RANGE     (%) : 99.5                               
REMARK 200  DATA REDUNDANCY                : 4.500                              
REMARK 200  R MERGE                    (I) : 0.13800                            
REMARK 200  R SYM                      (I) : NULL                               
REMARK 200  <I/SIGMA(I)> FOR THE DATA SET  : 9.2100                             
REMARK 200                                                                      
REMARK 200 IN THE HIGHEST RESOLUTION SHELL.                                     
REMARK 200  HIGHEST RESOLUTION SHELL, RANGE HIGH (A) : 2.80                     
REMARK 200  HIGHEST RESOLUTION SHELL, RANGE LOW  (A) : 2.92                     
REMARK 200  COMPLETENESS FOR SHELL     (%) : 98.5                               
REMARK 200  DATA REDUNDANCY IN SHELL       : NULL                               
REMARK 200  R MERGE FOR SHELL          (I) : 0.66400                            
REMARK 200  R SYM FOR SHELL            (I) : NULL                               
REMARK 200  <I/SIGMA(I)> FOR SHELL         : 2.300                              
REMARK 200                                                                      
REMARK 200 DIFFRACTION PROTOCOL: SINGLE WAVELENGTH                              
REMARK 200 METHOD USED TO DETERMINE THE STRUCTURE: FOURIER SYNTHESIS            
REMARK 200 SOFTWARE USED: REFMAC                                                
REMARK 200 STARTING MODEL: NULL                                                 
REMARK 200                                                                      
REMARK 200 REMARK: NULL                                                         
REMARK 280                                                                      
REMARK 280 CRYSTAL                                                              
REMARK 280 SOLVENT CONTENT, VS   (%): 44.72                                     
REMARK 280 MATTHEWS COEFFICIENT, VM (ANGSTROMS**3/DA): 2.22                     
REMARK 280                                                                      
REMARK 280 CRYSTALLIZATION CONDITIONS: PROTEIN SOLUTION: 12MG/ML IN 0.2M        
REMARK 280  NACL, 0.05M IMIDAZOLE, PH8.0, 2MM TCEP, 1MM NAF, 2% GLYCEROL,       
REMARK 280  RESERVOIR SOLUTION: 1ML 22% POLYETHYLENEGLYCOL 3350, 0.2M DI-       
REMARK 280  AMMONIUM-HYDROGEN CITRATE, PH5.1, VAPOR DIFFUSION, HANGING DROP,    
REMARK 280  TEMPERATURE 278K                                                    
REMARK 290                                                                      
REMARK 290 CRYSTALLOGRAPHIC SYMMETRY                                            
REMARK 290 SYMMETRY OPERATORS FOR SPACE GROUP: P 21 21 21                       
REMARK 290                                                                      
REMARK 290      SYMOP   SYMMETRY                                                
REMARK 290     NNNMMM   OPERATOR                                                
REMARK 290       1555   X,Y,Z                                                   
REMARK 290       2555   -X+1/2,-Y,Z+1/2                                         
REMARK 290       3555   -X,Y+1/2,-Z+1/2                                         
REMARK 290       4555   X+1/2,-Y+1/2,-Z                                         
REMARK 290                                                                      
REMARK 290     WHERE NNN -> OPERATOR NUMBER                                     
REMARK 290           MMM -> TRANSLATION VECTOR                                  
REMARK 290                                                                      
REMARK 290 CRYSTALLOGRAPHIC SYMMETRY TRANSFORMATIONS                            
REMARK 290 THE FOLLOWING TRANSFORMATIONS OPERATE ON THE ATOM/HETATM             
REMARK 290 RECORDS IN THIS ENTRY TO PRODUCE CRYSTALLOGRAPHICALLY                
REMARK 290 RELATED MOLECULES.                                                   
REMARK 290   SMTRY1   1  1.000000  0.000000  0.000000        0.00000            
REMARK 290   SMTRY2   1  0.000000  1.000000  0.000000        0.00000            
REMARK 290   SMTRY3   1  0.000000  0.000000  1.000000        0.00000            
REMARK 290   SMTRY1   2 -1.000000  0.000000  0.000000       21.93400            
REMARK 290   SMTRY2   2  0.000000 -1.000000  0.000000        0.00000            
REMARK 290   SMTRY3   2  0.000000  0.000000  1.000000      125.66750            
REMARK 290   SMTRY1   3 -1.000000  0.000000  0.000000        0.00000            
REMARK 290   SMTRY2   3  0.000000  1.000000  0.000000       50.33450            
REMARK 290   SMTRY3   3  0.000000  0.000000 -1.000000      125.66750            
REMARK 290   SMTRY1   4  1.000000  0.000000  0.000000       21.93400            
REMARK 290   SMTRY2   4  0.000000 -1.000000  0.000000       50.33450            
REMARK 290   SMTRY3   4  0.000000  0.000000 -1.000000        0.00000            
REMARK 290                                                                      
REMARK 290 REMARK: NULL                                                         
REMARK 300                                                                      
REMARK 300 BIOMOLECULE: 1, 2, 3                                                 
REMARK 300 SEE REMARK 350 FOR THE AUTHOR PROVIDED AND/OR PROGRAM                
REMARK 300 GENERATED ASSEMBLY INFORMATION FOR THE STRUCTURE IN                  
REMARK 300 THIS ENTRY. THE REMARK MAY ALSO PROVIDE INFORMATION ON               
REMARK 300 BURIED SURFACE AREA.                                                 
REMARK 350                                                                      
REMARK 350 COORDINATES FOR A COMPLETE MULTIMER REPRESENTING THE KNOWN           
REMARK 350 BIOLOGICALLY SIGNIFICANT OLIGOMERIZATION STATE OF THE                
REMARK 350 MOLECULE CAN BE GENERATED BY APPLYING BIOMT TRANSFORMATIONS          
REMARK 350 GIVEN BELOW.  BOTH NON-CRYSTALLOGRAPHIC AND                          
REMARK 350 CRYSTALLOGRAPHIC OPERATIONS ARE GIVEN.                               
REMARK 350                                                                      
REMARK 350 BIOMOLECULE: 1                                                       
REMARK 350 AUTHOR DETERMINED BIOLOGICAL UNIT: MONOMERIC                         
REMARK 350 SOFTWARE DETERMINED QUATERNARY STRUCTURE: MONOMERIC                  
REMARK 350 SOFTWARE USED: PISA                                                  
REMARK 350 APPLY THE FOLLOWING TO CHAINS: A                                     
REMARK 350   BIOMT1   1  1.000000  0.000000  0.000000        0.00000            
REMARK 350   BIOMT2   1  0.000000  1.000000  0.000000        0.00000            
REMARK 350   BIOMT3   1  0.000000  0.000000  1.000000        0.00000            
REMARK 350                                                                      
REMARK 350 BIOMOLECULE: 2                                                       
REMARK 350 AUTHOR DETERMINED BIOLOGICAL UNIT: MONOMERIC                         
REMARK 350 SOFTWARE DETERMINED QUATERNARY STRUCTURE: MONOMERIC                  
REMARK 350 SOFTWARE USED: PISA                                                  
REMARK 350 APPLY THE FOLLOWING TO CHAINS: B                                     
REMARK 350   BIOMT1   1  1.000000  0.000000  0.000000        0.00000            
REMARK 350   BIOMT2   1  0.000000  1.000000  0.000000        0.00000            
REMARK 350   BIOMT3   1  0.000000  0.000000  1.000000        0.00000            
REMARK 350                                                                      
REMARK 350 BIOMOLECULE: 3                                                       
REMARK 350 AUTHOR DETERMINED BIOLOGICAL UNIT: MONOMERIC                         
REMARK 350 SOFTWARE DETERMINED QUATERNARY STRUCTURE: MONOMERIC                  
REMARK 350 SOFTWARE USED: PISA                                                  
REMARK 350 APPLY THE FOLLOWING TO CHAINS: C                                     
REMARK 350   BIOMT1   1  1.000000  0.000000  0.000000        0.00000            
REMARK 350   BIOMT2   1  0.000000  1.000000  0.000000        0.00000            
REMARK 350   BIOMT3   1  0.000000  0.000000  1.000000        0.00000            
REMARK 465                                                                      
REMARK 465 MISSING RESIDUES                                                     
REMARK 465 THE FOLLOWING RESIDUES WERE NOT LOCATED IN THE                       
REMARK 465 EXPERIMENT. (M=MODEL NUMBER; RES=RESIDUE NAME; C=CHAIN               
REMARK 465 IDENTIFIER; SSSEQ=SEQUENCE NUMBER; I=INSERTION CODE.)                
REMARK 465                                                                      
REMARK 465   M RES C SSSEQI                                                     
REMARK 465     MET A   319                                                      
REMARK 465     PRO A   320                                                      
REMARK 465     SER A   321                                                      
REMARK 465     GLU A   322                                                      
REMARK 465     ASP A   323                                                      
REMARK 465     ARG A   324                                                      
REMARK 465     LYS A   325                                                      
REMARK 465     GLN A   326                                                      
REMARK 465     PRO A   327                                                      
REMARK 465     SER A   328                                                      
REMARK 465     ASN A   329                                                      
REMARK 465     ASN A   330                                                      
REMARK 465     CYS A   619                                                      
REMARK 465     GLY A   620                                                      
REMARK 465     LYS A   621                                                      
REMARK 465     GLY A   622                                                      
REMARK 465     ALA A   623                                                      
REMARK 465     GLU A   624                                                      
REMARK 465     ASN A   625                                                      
REMARK 465     SER A   670                                                      
REMARK 465     ALA A   671                                                      
REMARK 465     VAL A   672                                                      
REMARK 465     HIS A   673                                                      
REMARK 465     HIS A   674                                                      
REMARK 465     HIS A   675                                                      
REMARK 465     HIS A   676                                                      
REMARK 465     HIS A   677                                                      
REMARK 465     HIS A   678                                                      
REMARK 465     MET B   319                                                      
REMARK 465     PRO B   320                                                      
REMARK 465     SER B   321                                                      
REMARK 465     GLU B   322                                                      
REMARK 465     ASP B   323                                                      
REMARK 465     ARG B   324                                                      
REMARK 465     LYS B   325                                                      
REMARK 465     GLN B   326                                                      
REMARK 465     PRO B   327                                                      
REMARK 465     SER B   328                                                      
REMARK 465     ASN B   329                                                      
REMARK 465     ASN B   330                                                      
REMARK 465     LEU B   331                                                      
REMARK 465     ASP B   491                                                      
REMARK 465     CYS B   619                                                      
REMARK 465     GLY B   620                                                      
REMARK 465     LYS B   621                                                      
REMARK 465     GLY B   622                                                      
REMARK 465     ALA B   623                                                      
REMARK 465     GLU B   624                                                      
REMARK 465     ASN B   625                                                      
REMARK 465     ILE B   667                                                      
REMARK 465     LEU B   668                                                      
REMARK 465     GLN B   669                                                      
REMARK 465     SER B   670                                                      
REMARK 465     ALA B   671                                                      
REMARK 465     VAL B   672                                                      
REMARK 465     HIS B   673                                                      
REMARK 465     HIS B   674                                                      
REMARK 465     HIS B   675                                                      
REMARK 465     HIS B   676                                                      
REMARK 465     HIS B   677                                                      
REMARK 465     HIS B   678                                                      
REMARK 465     MET C   319                                                      
REMARK 465     PRO C   320                                                      
REMARK 465     SER C   321                                                      
REMARK 465     GLU C   322                                                      
REMARK 465     ASP C   323                                                      
REMARK 465     ARG C   324                                                      
REMARK 465     LYS C   325                                                      
REMARK 465     GLN C   326                                                      
REMARK 465     PRO C   327                                                      
REMARK 465     SER C   328                                                      
REMARK 465     ASN C   329                                                      
REMARK 465     CYS C   619                                                      
REMARK 465     GLY C   620                                                      
REMARK 465     LYS C   621                                                      
REMARK 465     GLY C   622                                                      
REMARK 465     ALA C   623                                                      
REMARK 465     GLU C   624                                                      
REMARK 465     ASN C   625                                                      
REMARK 465     ALA C   671                                                      
REMARK 465     VAL C   672                                                      
REMARK 465     HIS C   673                                                      
REMARK 465     HIS C   674                                                      
REMARK 465     HIS C   675                                                      
REMARK 465     HIS C   676                                                      
REMARK 465     HIS C   677                                                      
REMARK 465     HIS C   678                                                      
REMARK 470                                                                      
REMARK 470 MISSING ATOM                                                         
REMARK 470 THE FOLLOWING RESIDUES HAVE MISSING ATOMS (M=MODEL NUMBER;           
REMARK 470 RES=RESIDUE NAME; C=CHAIN IDENTIFIER; SSEQ=SEQUENCE NUMBER;          
REMARK 470 I=INSERTION CODE):                                                   
REMARK 470   M RES CSSEQI  ATOMS                                                
REMARK 470     LEU A 331    CG   CD1  CD2                                       
REMARK 470     PHE A 626    CG   CD1  CD2  CE1  CE2  CZ                         
REMARK 470     GLN A 669    CG   CD   OE1  NE2                                  
REMARK 470     PHE C 626    CG   CD1  CD2  CE1  CE2  CZ                         
REMARK 500                                                                      
REMARK 500 GEOMETRY AND STEREOCHEMISTRY                                         
REMARK 500 SUBTOPIC: CLOSE CONTACTS IN SAME ASYMMETRIC UNIT                     
REMARK 500                                                                      
REMARK 500 THE FOLLOWING ATOMS ARE IN CLOSE CONTACT.                            
REMARK 500                                                                      
REMARK 500  ATM1  RES C  SSEQI   ATM2  RES C  SSEQI           DISTANCE          
REMARK 500   NH1  ARG A   599     O    HOH A    21              2.18            
REMARK 500                                                                      
REMARK 500 REMARK: NULL                                                         
REMARK 500                                                                      
REMARK 500 GEOMETRY AND STEREOCHEMISTRY                                         
REMARK 500 SUBTOPIC: COVALENT BOND LENGTHS                                      
REMARK 500                                                                      
REMARK 500 THE STEREOCHEMICAL PARAMETERS OF THE FOLLOWING RESIDUES              
REMARK 500 HAVE VALUES WHICH DEVIATE FROM EXPECTED VALUES BY MORE               
REMARK 500 THAN 6*RMSD (M=MODEL NUMBER; RES=RESIDUE NAME; C=CHAIN               
REMARK 500 IDENTIFIER; SSEQ=SEQUENCE NUMBER; I=INSERTION CODE).                 
REMARK 500                                                                      
REMARK 500 STANDARD TABLE:                                                      
REMARK 500 FORMAT: (10X,I3,1X,2(A3,1X,A1,I4,A1,1X,A4,3X),1X,F6.3)               
REMARK 500                                                                      
REMARK 500 EXPECTED VALUES PROTEIN: ENGH AND HUBER, 1999                        
REMARK 500 EXPECTED VALUES NUCLEIC ACID: CLOWNEY ET AL 1996                     
REMARK 500                                                                      
REMARK 500  M RES CSSEQI ATM1   RES CSSEQI ATM2   DEVIATION                     
REMARK 500    CYS A 406   CB    CYS A 406   SG     -0.131                       
REMARK 500    CYS C 406   CB    CYS C 406   SG     -0.121                       
REMARK 500                                                                      
REMARK 500 REMARK: NULL                                                         
REMARK 500                                                                      
REMARK 500 GEOMETRY AND STEREOCHEMISTRY                                         
REMARK 500 SUBTOPIC: TORSION ANGLES                                             
REMARK 500                                                                      
REMARK 500 TORSION ANGLES OUTSIDE THE EXPECTED RAMACHANDRAN REGIONS:            
REMARK 500 (M=MODEL NUMBER; RES=RESIDUE NAME; C=CHAIN IDENTIFIER;               
REMARK 500 SSEQ=SEQUENCE NUMBER; I=INSERTION CODE).                             
REMARK 500                                                                      
REMARK 500 STANDARD TABLE:                                                      
REMARK 500 FORMAT:(10X,I3,1X,A3,1X,A1,I4,A1,4X,F7.2,3X,F7.2)                    
REMARK 500                                                                      
REMARK 500 EXPECTED VALUES: GJ KLEYWEGT AND TA JONES (1996). PHI/PSI-           
REMARK 500 CHOLOGY: RAMACHANDRAN REVISITED. STRUCTURE 4, 1395 - 1400            
REMARK 500                                                                      
REMARK 500  M RES CSSEQI        PSI       PHI                                   
REMARK 500    ASP A 332       39.15    -91.51                                   
REMARK 500    LYS A 335     -166.08   -117.45                                   
REMARK 500    LEU A 342      -84.85    -73.44                                   
REMARK 500    PHE A 350        6.10    -69.50                                   
REMARK 500    PRO A 397      160.29    -48.73                                   
REMARK 500    SER A 405      166.79    175.97                                   
REMARK 500    ARG A 462       14.63     57.81                                   
REMARK 500    ASP A 463       27.92   -150.22                                   
REMARK 500    ASP A 481       89.37     59.08                                   
REMARK 500    MET A 484       24.52   -152.28                                   
REMARK 500    MET A 489       74.18   -103.00                                   
REMARK 500    MET A 573       49.66    -98.37                                   
REMARK 500    GLU A 586       37.92    -98.68                                   
REMARK 500    ARG A 598      -71.18    -48.98                                   
REMARK 500    GLU A 606        4.37    -66.29                                   
REMARK 500    LYS A 617      140.82    -37.84                                   
REMARK 500    PRO A 635      109.03    -52.54                                   
REMARK 500    TPO A 638      137.86    -39.11                                   
REMARK 500    ALA A 646      -31.90    -38.93                                   
REMARK 500    ASP A 649       95.18    -59.35                                   
REMARK 500    ASP A 652      -16.79    -45.67                                   
REMARK 500    THR B 361      117.17   -166.13                                   
REMARK 500    GLU B 362       -5.52    -43.82                                   
REMARK 500    SER B 405      161.50    179.56                                   
REMARK 500    ILE B 429      -48.28    -29.35                                   
REMARK 500    ASP B 463       29.95   -155.79                                   
REMARK 500    ASP B 481      102.14     60.88                                   
REMARK 500    MET B 489       70.03   -103.88                                   
REMARK 500    LYS B 517       -5.05    -54.05                                   
REMARK 500    LYS B 559       13.04    -58.47                                   
REMARK 500    ALA B 565      -70.57    -56.65                                   
REMARK 500    MET B 573       32.67    -94.62                                   
REMARK 500    ALA B 578      -38.99    -33.17                                   
REMARK 500    LEU B 581      106.03    -49.94                                   
REMARK 500    PRO B 585      -70.19    -59.31                                   
REMARK 500    GLU B 588      -71.59    -37.92                                   
REMARK 500    ASP B 590      -62.33    -20.38                                   
REMARK 500    GLU B 593      -79.39    -63.03                                   
REMARK 500    HIS B 594      138.20     -6.16                                   
REMARK 500    LEU B 605      -71.99    -67.60                                   
REMARK 500    GLU B 606       17.13    -59.21                                   
REMARK 500    ILE B 610      106.25    -59.64                                   
REMARK 500    PRO B 613      -67.21    -13.30                                   
REMARK 500    ASP C 332       47.23    -83.42                                   
REMARK 500    LYS C 359      129.99    -28.97                                   
REMARK 500    LEU C 393      155.61    -47.65                                   
REMARK 500    ASP C 463       29.74   -141.74                                   
REMARK 500    ASP C 481       93.10     58.36                                   
REMARK 500    HIS C 488       42.46     28.87                                   
REMARK 500    ASP C 491       95.36    -26.72                                   
REMARK 500                                                                      
REMARK 500 THIS ENTRY HAS      51 RAMACHANDRAN OUTLIERS.                        
REMARK 500                                                                      
REMARK 500 REMARK: NULL                                                         
REMARK 500                                                                      
REMARK 500 GEOMETRY AND STEREOCHEMISTRY                                         
REMARK 500 SUBTOPIC: NON-CIS, NON-TRANS                                         
REMARK 500                                                                      
REMARK 500 THE FOLLOWING PEPTIDE BONDS DEVIATE SIGNIFICANTLY FROM BOTH          
REMARK 500 CIS AND TRANS CONFORMATION.  CIS BONDS, IF ANY, ARE LISTED           
REMARK 500 ON CISPEP RECORDS.  TRANS IS DEFINED AS 180 +/- 30 AND               
REMARK 500 CIS IS DEFINED AS 0 +/- 30 DEGREES.                                  
REMARK 500                                 MODEL     OMEGA                      
REMARK 500 VAL A  420     ASN A  421                 -148.35                    
REMARK 500                                                                      
REMARK 500 REMARK: NULL                                                         
REMARK 800                                                                      
REMARK 800 SITE                                                                 
REMARK 800 SITE_IDENTIFIER: AC1                                                 
REMARK 800 EVIDENCE_CODE: SOFTWARE                                              
REMARK 800 SITE_DESCRIPTION: BINDING SITE FOR RESIDUE LW4 A 901                 
REMARK 800                                                                      
REMARK 800 SITE_IDENTIFIER: AC2                                                 
REMARK 800 EVIDENCE_CODE: SOFTWARE                                              
REMARK 800 SITE_DESCRIPTION: BINDING SITE FOR RESIDUE LW4 B 901                 
REMARK 800                                                                      
REMARK 800 SITE_IDENTIFIER: AC3                                                 
REMARK 800 EVIDENCE_CODE: SOFTWARE                                              
REMARK 800 SITE_DESCRIPTION: BINDING SITE FOR RESIDUE LW4 C 901                 
DBREF  3IW4 A  320   672  UNP    P17252   KPCA_HUMAN     320    672             
DBREF  3IW4 B  320   672  UNP    P17252   KPCA_HUMAN     320    672             
DBREF  3IW4 C  320   672  UNP    P17252   KPCA_HUMAN     320    672             
SEQADV 3IW4 MET A  319  UNP  P17252              CLONING ARTIFACT               
SEQADV 3IW4 GLU A  497  UNP  P17252    THR   497 ENGINEERED MUTATION            
SEQADV 3IW4 HIS A  673  UNP  P17252              EXPRESSION TAG                 
SEQADV 3IW4 HIS A  674  UNP  P17252              EXPRESSION TAG                 
SEQADV 3IW4 HIS A  675  UNP  P17252              EXPRESSION TAG                 
SEQADV 3IW4 HIS A  676  UNP  P17252              EXPRESSION TAG                 
SEQADV 3IW4 HIS A  677  UNP  P17252              EXPRESSION TAG                 
SEQADV 3IW4 HIS A  678  UNP  P17252              EXPRESSION TAG                 
SEQADV 3IW4 MET B  319  UNP  P17252              CLONING ARTIFACT               
SEQADV 3IW4 GLU B  497  UNP  P17252    THR   497 ENGINEERED MUTATION            
SEQADV 3IW4 HIS B  673  UNP  P17252              EXPRESSION TAG                 
SEQADV 3IW4 HIS B  674  UNP  P17252              EXPRESSION TAG                 
SEQADV 3IW4 HIS B  675  UNP  P17252              EXPRESSION TAG                 
SEQADV 3IW4 HIS B  676  UNP  P17252              EXPRESSION TAG                 
SEQADV 3IW4 HIS B  677  UNP  P17252              EXPRESSION TAG                 
SEQADV 3IW4 HIS B  678  UNP  P17252              EXPRESSION TAG                 
SEQADV 3IW4 MET C  319  UNP  P17252              CLONING ARTIFACT               
SEQADV 3IW4 GLU C  497  UNP  P17252    THR   497 ENGINEERED MUTATION            
SEQADV 3IW4 HIS C  673  UNP  P17252              EXPRESSION TAG                 
SEQADV 3IW4 HIS C  674  UNP  P17252              EXPRESSION TAG                 
SEQADV 3IW4 HIS C  675  UNP  P17252              EXPRESSION TAG                 
SEQADV 3IW4 HIS C  676  UNP  P17252              EXPRESSION TAG                 
SEQADV 3IW4 HIS C  677  UNP  P17252              EXPRESSION TAG                 
SEQADV 3IW4 HIS C  678  UNP  P17252              EXPRESSION TAG                 
SEQRES   1 A  360  MET PRO SER GLU ASP ARG LYS GLN PRO SER ASN ASN LEU          
SEQRES   2 A  360  ASP ARG VAL LYS LEU THR ASP PHE ASN PHE LEU MET VAL          
SEQRES   3 A  360  LEU GLY LYS GLY SER PHE GLY LYS VAL MET LEU ALA ASP          
SEQRES   4 A  360  ARG LYS GLY THR GLU GLU LEU TYR ALA ILE LYS ILE LEU          
SEQRES   5 A  360  LYS LYS ASP VAL VAL ILE GLN ASP ASP ASP VAL GLU CYS          
SEQRES   6 A  360  THR MET VAL GLU LYS ARG VAL LEU ALA LEU LEU ASP LYS          
SEQRES   7 A  360  PRO PRO PHE LEU THR GLN LEU HIS SER CYS PHE GLN THR          
SEQRES   8 A  360  VAL ASP ARG LEU TYR PHE VAL MET GLU TYR VAL ASN GLY          
SEQRES   9 A  360  GLY ASP LEU MET TYR HIS ILE GLN GLN VAL GLY LYS PHE          
SEQRES  10 A  360  LYS GLU PRO GLN ALA VAL PHE TYR ALA ALA GLU ILE SER          
SEQRES  11 A  360  ILE GLY LEU PHE PHE LEU HIS LYS ARG GLY ILE ILE TYR          
SEQRES  12 A  360  ARG ASP LEU LYS LEU ASP ASN VAL MET LEU ASP SER GLU          
SEQRES  13 A  360  GLY HIS ILE LYS ILE ALA ASP PHE GLY MET CYS LYS GLU          
SEQRES  14 A  360  HIS MET MET ASP GLY VAL THR THR ARG GLU PHE CYS GLY          
SEQRES  15 A  360  THR PRO ASP TYR ILE ALA PRO GLU ILE ILE ALA TYR GLN          
SEQRES  16 A  360  PRO TYR GLY LYS SER VAL ASP TRP TRP ALA TYR GLY VAL          
SEQRES  17 A  360  LEU LEU TYR GLU MET LEU ALA GLY GLN PRO PRO PHE ASP          
SEQRES  18 A  360  GLY GLU ASP GLU ASP GLU LEU PHE GLN SER ILE MET GLU          
SEQRES  19 A  360  HIS ASN VAL SER TYR PRO LYS SER LEU SER LYS GLU ALA          
SEQRES  20 A  360  VAL SER ILE CYS LYS GLY LEU MET THR LYS HIS PRO ALA          
SEQRES  21 A  360  LYS ARG LEU GLY CYS GLY PRO GLU GLY GLU ARG ASP VAL          
SEQRES  22 A  360  ARG GLU HIS ALA PHE PHE ARG ARG ILE ASP TRP GLU LYS          
SEQRES  23 A  360  LEU GLU ASN ARG GLU ILE GLN PRO PRO PHE LYS PRO LYS          
SEQRES  24 A  360  VAL CYS GLY LYS GLY ALA GLU ASN PHE ASP LYS PHE PHE          
SEQRES  25 A  360  THR ARG GLY GLN PRO VAL LEU TPO PRO PRO ASP GLN LEU          
SEQRES  26 A  360  VAL ILE ALA ASN ILE ASP GLN SER ASP PHE GLU GLY PHE          
SEQRES  27 A  360  SEP TYR VAL ASN PRO GLN PHE VAL HIS PRO ILE LEU GLN          
SEQRES  28 A  360  SER ALA VAL HIS HIS HIS HIS HIS HIS                          
SEQRES   1 B  360  MET PRO SER GLU ASP ARG LYS GLN PRO SER ASN ASN LEU          
SEQRES   2 B  360  ASP ARG VAL LYS LEU THR ASP PHE ASN PHE LEU MET VAL          
SEQRES   3 B  360  LEU GLY LYS GLY SER PHE GLY LYS VAL MET LEU ALA ASP          
SEQRES   4 B  360  ARG LYS GLY THR GLU GLU LEU TYR ALA ILE LYS ILE LEU          
SEQRES   5 B  360  LYS LYS ASP VAL VAL ILE GLN ASP ASP ASP VAL GLU CYS          
SEQRES   6 B  360  THR MET VAL GLU LYS ARG VAL LEU ALA LEU LEU ASP LYS          
SEQRES   7 B  360  PRO PRO PHE LEU THR GLN LEU HIS SER CYS PHE GLN THR          
SEQRES   8 B  360  VAL ASP ARG LEU TYR PHE VAL MET GLU TYR VAL ASN GLY          
SEQRES   9 B  360  GLY ASP LEU MET TYR HIS ILE GLN GLN VAL GLY LYS PHE          
SEQRES  10 B  360  LYS GLU PRO GLN ALA VAL PHE TYR ALA ALA GLU ILE SER          
SEQRES  11 B  360  ILE GLY LEU PHE PHE LEU HIS LYS ARG GLY ILE ILE TYR          
SEQRES  12 B  360  ARG ASP LEU LYS LEU ASP ASN VAL MET LEU ASP SER GLU          
SEQRES  13 B  360  GLY HIS ILE LYS ILE ALA ASP PHE GLY MET CYS LYS GLU          
SEQRES  14 B  360  HIS MET MET ASP GLY VAL THR THR ARG GLU PHE CYS GLY          
SEQRES  15 B  360  THR PRO ASP TYR ILE ALA PRO GLU ILE ILE ALA TYR GLN          
SEQRES  16 B  360  PRO TYR GLY LYS SER VAL ASP TRP TRP ALA TYR GLY VAL          
SEQRES  17 B  360  LEU LEU TYR GLU MET LEU ALA GLY GLN PRO PRO PHE ASP          
SEQRES  18 B  360  GLY GLU ASP GLU ASP GLU LEU PHE GLN SER ILE MET GLU          
SEQRES  19 B  360  HIS ASN VAL SER TYR PRO LYS SER LEU SER LYS GLU ALA          
SEQRES  20 B  360  VAL SER ILE CYS LYS GLY LEU MET THR LYS HIS PRO ALA          
SEQRES  21 B  360  LYS ARG LEU GLY CYS GLY PRO GLU GLY GLU ARG ASP VAL          
SEQRES  22 B  360  ARG GLU HIS ALA PHE PHE ARG ARG ILE ASP TRP GLU LYS          
SEQRES  23 B  360  LEU GLU ASN ARG GLU ILE GLN PRO PRO PHE LYS PRO LYS          
SEQRES  24 B  360  VAL CYS GLY LYS GLY ALA GLU ASN PHE ASP LYS PHE PHE          
SEQRES  25 B  360  THR ARG GLY GLN PRO VAL LEU TPO PRO PRO ASP GLN LEU          
SEQRES  26 B  360  VAL ILE ALA ASN ILE ASP GLN SER ASP PHE GLU GLY PHE          
SEQRES  27 B  360  SEP TYR VAL ASN PRO GLN PHE VAL HIS PRO ILE LEU GLN          
SEQRES  28 B  360  SER ALA VAL HIS HIS HIS HIS HIS HIS                          
SEQRES   1 C  360  MET PRO SER GLU ASP ARG LYS GLN PRO SER ASN ASN LEU          
SEQRES   2 C  360  ASP ARG VAL LYS LEU THR ASP PHE ASN PHE LEU MET VAL          
SEQRES   3 C  360  LEU GLY LYS GLY SER PHE GLY LYS VAL MET LEU ALA ASP          
SEQRES   4 C  360  ARG LYS GLY THR GLU GLU LEU TYR ALA ILE LYS ILE LEU          
SEQRES   5 C  360  LYS LYS ASP VAL VAL ILE GLN ASP ASP ASP VAL GLU CYS          
SEQRES   6 C  360  THR MET VAL GLU LYS ARG VAL LEU ALA LEU LEU ASP LYS          
SEQRES   7 C  360  PRO PRO PHE LEU THR GLN LEU HIS SER CYS PHE GLN THR          
SEQRES   8 C  360  VAL ASP ARG LEU TYR PHE VAL MET GLU TYR VAL ASN GLY          
SEQRES   9 C  360  GLY ASP LEU MET TYR HIS ILE GLN GLN VAL GLY LYS PHE          
SEQRES  10 C  360  LYS GLU PRO GLN ALA VAL PHE TYR ALA ALA GLU ILE SER          
SEQRES  11 C  360  ILE GLY LEU PHE PHE LEU HIS LYS ARG GLY ILE ILE TYR          
SEQRES  12 C  360  ARG ASP LEU LYS LEU ASP ASN VAL MET LEU ASP SER GLU          
SEQRES  13 C  360  GLY HIS ILE LYS ILE ALA ASP PHE GLY MET CYS LYS GLU          
SEQRES  14 C  360  HIS MET MET ASP GLY VAL THR THR ARG GLU PHE CYS GLY          
SEQRES  15 C  360  THR PRO ASP TYR ILE ALA PRO GLU ILE ILE ALA TYR GLN          
SEQRES  16 C  360  PRO TYR GLY LYS SER VAL ASP TRP TRP ALA TYR GLY VAL          
SEQRES  17 C  360  LEU LEU TYR GLU MET LEU ALA GLY GLN PRO PRO PHE ASP          
SEQRES  18 C  360  GLY GLU ASP GLU ASP GLU LEU PHE GLN SER ILE MET GLU          
SEQRES  19 C  360  HIS ASN VAL SER TYR PRO LYS SER LEU SER LYS GLU ALA          
SEQRES  20 C  360  VAL SER ILE CYS LYS GLY LEU MET THR LYS HIS PRO ALA          
SEQRES  21 C  360  LYS ARG LEU GLY CYS GLY PRO GLU GLY GLU ARG ASP VAL          
SEQRES  22 C  360  ARG GLU HIS ALA PHE PHE ARG ARG ILE ASP TRP GLU LYS          
SEQRES  23 C  360  LEU GLU ASN ARG GLU ILE GLN PRO PRO PHE LYS PRO LYS          
SEQRES  24 C  360  VAL CYS GLY LYS GLY ALA GLU ASN PHE ASP LYS PHE PHE          
SEQRES  25 C  360  THR ARG GLY GLN PRO VAL LEU TPO PRO PRO ASP GLN LEU          
SEQRES  26 C  360  VAL ILE ALA ASN ILE ASP GLN SER ASP PHE GLU GLY PHE          
SEQRES  27 C  360  SEP TYR VAL ASN PRO GLN PHE VAL HIS PRO ILE LEU GLN          
SEQRES  28 C  360  SER ALA VAL HIS HIS HIS HIS HIS HIS                          
MODRES 3IW4 TPO A  638  THR  PHOSPHOTHREONINE                                   
MODRES 3IW4 SEP A  657  SER  PHOSPHOSERINE                                      
MODRES 3IW4 TPO B  638  THR  PHOSPHOTHREONINE                                   
MODRES 3IW4 SEP B  657  SER  PHOSPHOSERINE                                      
MODRES 3IW4 TPO C  638  THR  PHOSPHOTHREONINE                                   
MODRES 3IW4 SEP C  657  SER  PHOSPHOSERINE                                      
HET    TPO  A 638      11                                                       
HET    SEP  A 657      10                                                       
HET    TPO  B 638      11                                                       
HET    SEP  B 657      10                                                       
HET    TPO  C 638      11                                                       
HET    SEP  C 657      10                                                       
HET    LW4  A 901      33                                                       
HET    LW4  B 901      33                                                       
HET    LW4  C 901      33                                                       
HETNAM     TPO PHOSPHOTHREONINE                                                 
HETNAM     SEP PHOSPHOSERINE                                                    
HETNAM     LW4 3-(1H-INDOL-3-YL)-4-[2-(4-METHYLPIPERAZIN-1-YL)                  
HETNAM   2 LW4  QUINAZOLIN-4-YL]-1H-PYRROLE-2,5-DIONE                           
HETSYN     TPO PHOSPHONOTHREONINE                                               
HETSYN     SEP PHOSPHONOSERINE                                                  
FORMUL   1  TPO    3(C4 H10 N O6 P)                                             
FORMUL   1  SEP    3(C3 H8 N O6 P)                                              
FORMUL   4  LW4    3(C25 H22 N6 O2)                                             
FORMUL   7  HOH   *46(H2 O)                                                     
HELIX    1   1 LYS A  335  THR A  337  5                                   3    
HELIX    2   2 LYS A  372  ASP A  378  1                                   7    
HELIX    3   3 ASP A  380  LEU A  393  1                                  14    
HELIX    4   4 LEU A  425  GLY A  433  1                                   9    
HELIX    5   5 LYS A  436  ARG A  457  1                                  22    
HELIX    6   6 LYS A  465  ASP A  467  5                                   3    
HELIX    7   7 THR A  501  ILE A  505  5                                   5    
HELIX    8   8 ALA A  506  ALA A  511  1                                   6    
HELIX    9   9 LYS A  517  GLY A  534  1                                  18    
HELIX   10  10 ASP A  542  HIS A  553  1                                  12    
HELIX   11  11 SER A  562  MET A  573  1                                  12    
HELIX   12  12 GLU A  586  GLU A  593  1                                   8    
HELIX   13  13 HIS A  594  ARG A  598  5                                   5    
HELIX   14  14 ASP A  601  GLU A  606  1                                   6    
HELIX   15  15 ASP A  641  ASN A  647  1                                   7    
HELIX   16  16 ILE A  648  GLU A  654  5                                   7    
HELIX   17  17 LYS B  335  THR B  337  5                                   3    
HELIX   18  18 LYS B  372  ASP B  378  1                                   7    
HELIX   19  19 ASP B  380  LEU B  393  1                                  14    
HELIX   20  20 ASP B  424  GLY B  433  1                                  10    
HELIX   21  21 LYS B  436  ARG B  457  1                                  22    
HELIX   22  22 LYS B  465  ASP B  467  5                                   3    
HELIX   23  23 THR B  501  ILE B  505  5                                   5    
HELIX   24  24 ALA B  506  TYR B  512  1                                   7    
HELIX   25  25 LYS B  517  GLY B  534  1                                  18    
HELIX   26  26 ASP B  542  HIS B  553  1                                  12    
HELIX   27  27 SER B  562  MET B  573  1                                  12    
HELIX   28  28 HIS B  576  ARG B  580  5                                   5    
HELIX   29  29 GLU B  586  HIS B  594  1                                   9    
HELIX   30  30 ALA B  595  ARG B  598  5                                   4    
HELIX   31  31 ASP B  601  GLU B  606  1                                   6    
HELIX   32  32 ASP B  641  ALA B  646  1                                   6    
HELIX   33  33 ASN B  647  ILE B  648  5                                   2    
HELIX   34  34 ASP B  649  GLU B  654  5                                   6    
HELIX   35  35 LYS C  335  THR C  337  5                                   3    
HELIX   36  36 LYS C  372  ASP C  378  1                                   7    
HELIX   37  37 ASP C  380  LEU C  393  1                                  14    
HELIX   38  38 ASP C  424  GLY C  433  1                                  10    
HELIX   39  39 LYS C  436  ARG C  457  1                                  22    
HELIX   40  40 LYS C  465  ASP C  467  5                                   3    
HELIX   41  41 THR C  501  ILE C  505  5                                   5    
HELIX   42  42 ALA C  506  ALA C  511  1                                   6    
HELIX   43  43 LYS C  517  GLY C  534  1                                  18    
HELIX   44  44 ASP C  542  HIS C  553  1                                  12    
HELIX   45  45 SER C  562  MET C  573  1                                  12    
HELIX   46  46 HIS C  576  ARG C  580  5                                   5    
HELIX   47  47 GLU C  586  GLU C  593  1                                   8    
HELIX   48  48 HIS C  594  ARG C  598  5                                   5    
HELIX   49  49 ASP C  601  ASN C  607  1                                   7    
HELIX   50  50 ASP C  641  ASN C  647  1                                   7    
HELIX   51  51 ILE C  648  GLU C  654  5                                   7    
SHEET    1   A 6 PHE A 339  GLY A 348  0                                        
SHEET    2   A 6 GLY A 351  ARG A 358 -1  O  VAL A 353   N  LEU A 345           
SHEET    3   A 6 LEU A 364  LYS A 371 -1  O  TYR A 365   N  ALA A 356           
SHEET    4   A 6 ARG A 412  GLU A 418 -1  O  MET A 417   N  ALA A 366           
SHEET    5   A 6 LEU A 403  GLN A 408 -1  N  HIS A 404   O  VAL A 416           
SHEET    6   A 6 TYR A 658  VAL A 659 -1  O  TYR A 658   N  CYS A 406           
SHEET    1   B 3 GLY A 423  ASP A 424  0                                        
SHEET    2   B 3 VAL A 469  LEU A 471 -1  O  LEU A 471   N  GLY A 423           
SHEET    3   B 3 ILE A 477  ILE A 479 -1  O  LYS A 478   N  MET A 470           
SHEET    1   C 6 PHE B 339  GLY B 348  0                                        
SHEET    2   C 6 GLY B 351  ARG B 358 -1  O  LEU B 355   N  MET B 343           
SHEET    3   C 6 LEU B 364  LYS B 371 -1  O  TYR B 365   N  ALA B 356           
SHEET    4   C 6 ARG B 412  GLU B 418 -1  O  MET B 417   N  ALA B 366           
SHEET    5   C 6 LEU B 403  GLN B 408 -1  N  HIS B 404   O  VAL B 416           
SHEET    6   C 6 TYR B 658  VAL B 659 -1  O  TYR B 658   N  CYS B 406           
SHEET    1   D 2 VAL B 469  LEU B 471  0                                        
SHEET    2   D 2 ILE B 477  ILE B 479 -1  O  LYS B 478   N  MET B 470           
SHEET    1   E 6 PHE C 339  GLY C 348  0                                        
SHEET    2   E 6 GLY C 351  ARG C 358 -1  O  LEU C 355   N  MET C 343           
SHEET    3   E 6 LEU C 364  LYS C 371 -1  O  TYR C 365   N  ALA C 356           
SHEET    4   E 6 ARG C 412  MET C 417 -1  O  MET C 417   N  ALA C 366           
SHEET    5   E 6 LEU C 403  GLN C 408 -1  N  SER C 405   O  VAL C 416           
SHEET    6   E 6 TYR C 658  VAL C 659 -1  O  TYR C 658   N  CYS C 406           
SHEET    1   F 2 VAL C 469  LEU C 471  0                                        
SHEET    2   F 2 ILE C 477  ILE C 479 -1  O  LYS C 478   N  MET C 470           
LINK         C   LEU A 637                 N   TPO A 638     1555   1555  1.32  
LINK         C   TPO A 638                 N   PRO A 639     1555   1555  1.34  
LINK         C   PHE A 656                 N   SEP A 657     1555   1555  1.33  
LINK         C   SEP A 657                 N   TYR A 658     1555   1555  1.32  
LINK         C   LEU B 637                 N   TPO B 638     1555   1555  1.34  
LINK         C   TPO B 638                 N   PRO B 639     1555   1555  1.34  
LINK         C   PHE B 656                 N   SEP B 657     1555   1555  1.32  
LINK         C   SEP B 657                 N   TYR B 658     1555   1555  1.32  
LINK         C   LEU C 637                 N   TPO C 638     1555   1555  1.33  
LINK         C   TPO C 638                 N   PRO C 639     1555   1555  1.35  
LINK         C   PHE C 656                 N   SEP C 657     1555   1555  1.32  
LINK         C   SEP C 657                 N   TYR C 658     1555   1555  1.33  
SITE     1 AC1 14 LEU A 345  PHE A 350  VAL A 353  ALA A 366                    
SITE     2 AC1 14 GLU A 387  THR A 401  MET A 417  GLU A 418                    
SITE     3 AC1 14 TYR A 419  VAL A 420  ASP A 467  MET A 470                    
SITE     4 AC1 14 ALA A 480  ASP A 481                                          
SITE     1 AC2 14 LEU B 345  PHE B 350  ALA B 366  GLU B 387                    
SITE     2 AC2 14 THR B 401  MET B 417  GLU B 418  TYR B 419                    
SITE     3 AC2 14 VAL B 420  ASP B 424  ASP B 467  MET B 470                    
SITE     4 AC2 14 ALA B 480  ASP B 481                                          
SITE     1 AC3 15 LEU C 345  PHE C 350  VAL C 353  ALA C 366                    
SITE     2 AC3 15 LYS C 368  GLU C 387  THR C 401  GLU C 418                    
SITE     3 AC3 15 TYR C 419  VAL C 420  ASP C 467  ASN C 468                    
SITE     4 AC3 15 MET C 470  ALA C 480  ASP C 481                               
CRYST1   43.868  100.669  251.335  90.00  90.00  90.00 P 21 21 21   12          
ORIGX1      1.000000  0.000000  0.000000        0.00000                         
ORIGX2      0.000000  1.000000  0.000000        0.00000                         
ORIGX3      0.000000  0.000000  1.000000        0.00000                         
SCALE1      0.022796  0.000000  0.000000        0.00000                         
SCALE2      0.000000  0.009934  0.000000        0.00000                         
SCALE3      0.000000  0.000000  0.003979        0.00000                         
ATOM      1  N   LEU A 331     -11.824  50.235  52.489  1.00 68.16           N  
ATOM      2  CA  LEU A 331     -11.116  49.142  51.766  1.00 67.41           C  
ATOM      3  C   LEU A 331      -9.686  49.575  51.443  1.00 67.16           C  
ATOM      4  O   LEU A 331      -9.465  50.653  50.896  1.00 67.61           O  
ATOM      5  CB  LEU A 331     -11.877  48.761  50.488  1.00 67.01           C  
ATOM      6  N   ASP A 332      -8.719  48.732  51.797  1.00 66.97           N  
ATOM      7  CA  ASP A 332      -7.303  49.000  51.546  1.00 66.31           C  
ATOM      8  C   ASP A 332      -6.886  48.412  50.199  1.00 65.29           C  
ATOM      9  O   ASP A 332      -5.782  47.890  50.054  1.00 65.02           O  
ATOM     10  CB  ASP A 332      -6.448  48.400  52.674  1.00 66.76           C  
ATOM     11  CG  ASP A 332      -5.061  49.024  52.758  1.00 67.20           C  
ATOM     12  OD1 ASP A 332      -4.904  50.161  52.267  1.00 66.87           O  
ATOM     13  OD2 ASP A 332      -4.134  48.387  53.312  1.00 63.87           O  
ATOM     14  N   ARG A 333      -7.772  48.523  49.212  1.00 64.61           N  
ATOM     15  CA  ARG A 333      -7.640  47.799  47.944  1.00 63.98           C  
ATOM     16  C   ARG A 333      -6.307  48.025  47.221  1.00 63.19           C  
ATOM     17  O   ARG A 333      -5.781  49.139  47.196  1.00 62.97           O  
ATOM     18  CB  ARG A 333      -8.810  48.135  47.001  1.00 64.29           C  
ATOM     19  CG  ARG A 333      -9.391  46.927  46.258  1.00 64.52           C  
ATOM     20  CD  ARG A 333      -9.930  47.302  44.884  1.00 67.69           C  
ATOM     21  NE  ARG A 333      -8.834  47.595  43.963  1.00 71.96           N  
ATOM     22  CZ  ARG A 333      -8.573  48.795  43.448  1.00 73.30           C  
ATOM     23  NH1 ARG A 333      -9.350  49.833  43.741  1.00 72.47           N  
ATOM     24  NH2 ARG A 333      -7.534  48.954  42.632  1.00 71.95           N  
ATOM     25  N   VAL A 334      -5.777  46.945  46.643  1.00 62.09           N  
ATOM     26  CA  VAL A 334      -4.619  46.989  45.744  1.00 59.88           C  
ATOM     27  C   VAL A 334      -4.910  46.204  44.459  1.00 58.66           C  
ATOM     28  O   VAL A 334      -5.734  45.288  44.464  1.00 58.85           O  
ATOM     29  CB  VAL A 334      -3.360  46.392  46.405  1.00 59.36           C  
ATOM     30  CG1 VAL A 334      -2.548  47.474  47.079  1.00 59.46           C  
ATOM     31  CG2 VAL A 334      -3.739  45.310  47.396  1.00 58.39           C  
ATOM     32  N   LYS A 335      -4.254  46.579  43.363  1.00 56.64           N  
ATOM     33  CA  LYS A 335      -4.258  45.766  42.150  1.00 55.07           C  
ATOM     34  C   LYS A 335      -2.836  45.330  41.862  1.00 55.72           C  
ATOM     35  O   LYS A 335      -1.956  45.448  42.722  1.00 56.03           O  
ATOM     36  CB  LYS A 335      -4.818  46.528  40.960  1.00 54.55           C  
ATOM     37  CG  LYS A 335      -4.043  47.771  40.605  1.00 52.66           C  
ATOM     38  CD  LYS A 335      -4.980  48.823  40.083  1.00 52.05           C  
ATOM     39  CE  LYS A 335      -4.722  50.151  40.773  1.00 54.52           C  
ATOM     40  NZ  LYS A 335      -5.963  50.974  40.850  1.00 52.85           N  
ATOM     41  N   LEU A 336      -2.598  44.827  40.655  1.00 55.66           N  
ATOM     42  CA  LEU A 336      -1.275  44.291  40.320  1.00 55.18           C  
ATOM     43  C   LEU A 336      -0.181  45.362  40.272  1.00 55.07           C  
ATOM     44  O   LEU A 336       0.791  45.269  41.010  1.00 54.57           O  
ATOM     45  CB  LEU A 336      -1.338  43.477  39.022  1.00 54.95           C  
ATOM     46  CG  LEU A 336      -0.089  42.790  38.452  1.00 52.29           C  
ATOM     47  CD1 LEU A 336       0.786  42.163  39.526  1.00 47.42           C  
ATOM     48  CD2 LEU A 336      -0.516  41.747  37.415  1.00 47.09           C  
ATOM     49  N   THR A 337      -0.367  46.391  39.443  1.00 56.17           N  
ATOM     50  CA  THR A 337       0.654  47.432  39.216  1.00 57.12           C  
ATOM     51  C   THR A 337       1.208  48.070  40.481  1.00 57.80           C  
ATOM     52  O   THR A 337       2.255  48.724  40.424  1.00 59.09           O  
ATOM     53  CB  THR A 337       0.154  48.622  38.341  1.00 57.25           C  
ATOM     54  OG1 THR A 337      -1.154  48.363  37.817  1.00 56.80           O  
ATOM     55  CG2 THR A 337       1.147  48.925  37.213  1.00 57.02           C  
ATOM     56  N   ASP A 338       0.505  47.916  41.605  1.00 57.67           N  
ATOM     57  CA  ASP A 338       0.951  48.512  42.874  1.00 57.88           C  
ATOM     58  C   ASP A 338       2.185  47.794  43.434  1.00 56.94           C  
ATOM     59  O   ASP A 338       2.615  48.067  44.563  1.00 57.07           O  
ATOM     60  CB  ASP A 338      -0.173  48.508  43.919  1.00 58.40           C  
ATOM     61  CG  ASP A 338      -1.514  48.958  43.349  1.00 61.94           C  
ATOM     62  OD1 ASP A 338      -1.569  49.302  42.147  1.00 65.24           O  
ATOM     63  OD2 ASP A 338      -2.519  48.961  44.099  1.00 63.47           O  
ATOM     64  N   PHE A 339       2.759  46.891  42.636  1.00 55.28           N  
ATOM     65  CA  PHE A 339       3.816  46.008  43.125  1.00 54.03           C  
ATOM     66  C   PHE A 339       5.082  45.912  42.272  1.00 53.49           C  
ATOM     67  O   PHE A 339       5.035  45.926  41.042  1.00 53.13           O  
ATOM     68  CB  PHE A 339       3.249  44.603  43.376  1.00 53.68           C  
ATOM     69  CG  PHE A 339       2.242  44.553  44.482  1.00 48.51           C  
ATOM     70  CD1 PHE A 339       2.651  44.606  45.805  1.00 43.73           C  
ATOM     71  CD2 PHE A 339       0.892  44.475  44.203  1.00 44.76           C  
ATOM     72  CE1 PHE A 339       1.732  44.568  46.824  1.00 41.62           C  
ATOM     73  CE2 PHE A 339      -0.031  44.442  45.222  1.00 42.18           C  
ATOM     74  CZ  PHE A 339       0.389  44.485  46.533  1.00 39.89           C  
ATOM     75  N   ASN A 340       6.210  45.805  42.960  1.00 53.71           N  
ATOM     76  CA  ASN A 340       7.490  45.522  42.327  1.00 54.81           C  
ATOM     77  C   ASN A 340       7.996  44.138  42.672  1.00 54.28           C  
ATOM     78  O   ASN A 340       8.461  43.897  43.786  1.00 54.22           O  
ATOM     79  CB  ASN A 340       8.542  46.557  42.721  1.00 55.09           C  
ATOM     80  CG  ASN A 340       8.775  47.571  41.639  1.00 56.96           C  
ATOM     81  OD1 ASN A 340       8.568  48.771  41.832  1.00 59.96           O  
ATOM     82  ND2 ASN A 340       9.187  47.093  40.472  1.00 56.74           N  
ATOM     83  N   PHE A 341       7.906  43.237  41.703  1.00 53.69           N  
ATOM     84  CA  PHE A 341       8.391  41.873  41.866  1.00 52.93           C  
ATOM     85  C   PHE A 341       9.912  41.751  42.075  1.00 51.73           C  
ATOM     86  O   PHE A 341      10.694  41.827  41.130  1.00 51.59           O  
ATOM     87  CB  PHE A 341       7.983  41.035  40.660  1.00 53.71           C  
ATOM     88  CG  PHE A 341       6.554  40.603  40.680  1.00 55.95           C  
ATOM     89  CD1 PHE A 341       5.827  40.628  41.859  1.00 58.01           C  
ATOM     90  CD2 PHE A 341       5.950  40.134  39.526  1.00 57.12           C  
ATOM     91  CE1 PHE A 341       4.515  40.218  41.888  1.00 58.57           C  
ATOM     92  CE2 PHE A 341       4.644  39.719  39.544  1.00 60.21           C  
ATOM     93  CZ  PHE A 341       3.920  39.762  40.732  1.00 61.57           C  
ATOM     94  N   LEU A 342      10.321  41.532  43.318  1.00 50.26           N  
ATOM     95  CA  LEU A 342      11.727  41.304  43.640  1.00 47.75           C  
ATOM     96  C   LEU A 342      12.194  39.916  43.196  1.00 47.15           C  
ATOM     97  O   LEU A 342      12.734  39.771  42.097  1.00 47.27           O  
ATOM     98  CB  LEU A 342      11.945  41.507  45.134  1.00 46.69           C  
ATOM     99  CG  LEU A 342      11.284  42.825  45.513  1.00 40.88           C  
ATOM    100  CD1 LEU A 342      11.558  43.168  46.956  1.00 40.82           C  
ATOM    101  CD2 LEU A 342      11.809  43.888  44.592  1.00 36.81           C  
ATOM    102  N   MET A 343      11.967  38.905  44.038  1.00 45.43           N  
ATOM    103  CA  MET A 343      12.334  37.519  43.718  1.00 43.97           C  
ATOM    104  C   MET A 343      11.249  36.503  44.057  1.00 42.08           C  
ATOM    105  O   MET A 343      10.173  36.841  44.534  1.00 45.11           O  
ATOM    106  CB  MET A 343      13.596  37.144  44.460  1.00 44.23           C  
ATOM    107  CG  MET A 343      13.705  37.879  45.758  1.00 49.15           C  
ATOM    108  SD  MET A 343      14.444  36.878  47.044  1.00 64.19           S  
ATOM    109  CE  MET A 343      16.113  36.618  46.404  1.00 60.22           C  
ATOM    110  N   VAL A 344      11.539  35.239  43.817  1.00 38.68           N  
ATOM    111  CA  VAL A 344      10.575  34.183  44.044  1.00 34.96           C  
ATOM    112  C   VAL A 344      10.819  33.647  45.433  1.00 35.19           C  
ATOM    113  O   VAL A 344      11.927  33.252  45.751  1.00 35.17           O  
ATOM    114  CB  VAL A 344      10.804  33.043  43.034  1.00 33.81           C  
ATOM    115  CG1 VAL A 344      10.140  31.762  43.485  1.00 32.29           C  
ATOM    116  CG2 VAL A 344      10.340  33.446  41.657  1.00 31.10           C  
ATOM    117  N   LEU A 345       9.809  33.628  46.287  1.00 35.95           N  
ATOM    118  CA  LEU A 345       9.997  32.966  47.580  1.00 35.13           C  
ATOM    119  C   LEU A 345      10.040  31.440  47.401  1.00 35.06           C  
ATOM    120  O   LEU A 345      10.862  30.774  48.028  1.00 36.63           O  
ATOM    121  CB  LEU A 345       8.972  33.436  48.624  1.00 34.71           C  
ATOM    122  CG  LEU A 345       9.133  34.928  48.921  1.00 33.78           C  
ATOM    123  CD1 LEU A 345       7.993  35.513  49.727  1.00 38.68           C  
ATOM    124  CD2 LEU A 345      10.412  35.132  49.653  1.00 29.82           C  
ATOM    125  N   GLY A 346       9.192  30.892  46.531  1.00 34.21           N  
ATOM    126  CA  GLY A 346       9.273  29.470  46.163  1.00 33.49           C  
ATOM    127  C   GLY A 346       8.193  28.964  45.205  1.00 33.73           C  
ATOM    128  O   GLY A 346       7.162  29.592  45.012  1.00 33.51           O  
ATOM    129  N   LYS A 347       8.434  27.828  44.575  1.00 33.88           N  
ATOM    130  CA  LYS A 347       7.397  27.205  43.773  1.00 34.65           C  
ATOM    131  C   LYS A 347       7.084  25.872  44.428  1.00 35.10           C  
ATOM    132  O   LYS A 347       7.960  25.259  45.028  1.00 34.59           O  
ATOM    133  CB  LYS A 347       7.868  26.984  42.336  1.00 35.44           C  
ATOM    134  CG  LYS A 347       8.141  28.249  41.520  1.00 34.72           C  
ATOM    135  CD  LYS A 347       8.384  27.889  40.059  1.00 38.64           C  
ATOM    136  CE  LYS A 347       8.763  29.101  39.196  1.00 44.05           C  
ATOM    137  NZ  LYS A 347       8.211  28.986  37.795  1.00 44.23           N  
ATOM    138  N   GLY A 348       5.835  25.430  44.349  1.00 35.14           N  
ATOM    139  CA  GLY A 348       5.480  24.142  44.931  1.00 35.25           C  
ATOM    140  C   GLY A 348       4.029  23.858  44.672  1.00 35.46           C  
ATOM    141  O   GLY A 348       3.389  24.557  43.885  1.00 34.65           O  
ATOM    142  N   SER A 349       3.495  22.841  45.341  1.00 36.29           N  
ATOM    143  CA  SER A 349       2.064  22.534  45.213  1.00 35.51           C  
ATOM    144  C   SER A 349       1.230  23.758  45.594  1.00 33.12           C  
ATOM    145  O   SER A 349       0.174  23.988  45.037  1.00 33.63           O  
ATOM    146  CB  SER A 349       1.674  21.362  46.102  1.00 34.59           C  
ATOM    147  OG  SER A 349       1.514  21.835  47.433  1.00 40.72           O  
ATOM    148  N   PHE A 350       1.718  24.539  46.547  1.00 30.96           N  
ATOM    149  CA  PHE A 350       1.048  25.750  46.954  1.00 29.01           C  
ATOM    150  C   PHE A 350       1.113  26.808  45.878  1.00 28.97           C  
ATOM    151  O   PHE A 350       0.699  27.936  46.116  1.00 28.79           O  
ATOM    152  CB  PHE A 350       1.696  26.305  48.212  1.00 28.44           C  
ATOM    153  CG  PHE A 350       3.174  26.443  48.100  1.00 29.07           C  
ATOM    154  CD1 PHE A 350       4.013  25.628  48.828  1.00 29.78           C  
ATOM    155  CD2 PHE A 350       3.729  27.367  47.238  1.00 35.12           C  
ATOM    156  CE1 PHE A 350       5.363  25.732  48.716  1.00 29.18           C  
ATOM    157  CE2 PHE A 350       5.088  27.481  47.118  1.00 36.61           C  
ATOM    158  CZ  PHE A 350       5.910  26.659  47.857  1.00 37.26           C  
ATOM    159  N   GLY A 351       1.640  26.456  44.704  1.00 30.65           N  
ATOM    160  CA  GLY A 351       1.811  27.413  43.589  1.00 30.50           C  
ATOM    161  C   GLY A 351       3.151  28.151  43.627  1.00 32.12           C  
ATOM    162  O   GLY A 351       4.208  27.547  43.911  1.00 32.09           O  
ATOM    163  N   LYS A 352       3.112  29.454  43.328  1.00 32.05           N  
ATOM    164  CA  LYS A 352       4.290  30.323  43.384  1.00 31.90           C  
ATOM    165  C   LYS A 352       4.110  31.506  44.317  1.00 32.41           C  
ATOM    166  O   LYS A 352       3.186  32.293  44.158  1.00 33.65           O  
ATOM    167  CB  LYS A 352       4.632  30.864  42.003  1.00 32.40           C  
ATOM    168  CG  LYS A 352       5.786  31.863  42.024  1.00 35.43           C  
ATOM    169  CD  LYS A 352       5.851  32.677  40.761  1.00 37.95           C  
ATOM    170  CE  LYS A 352       6.091  31.814  39.527  1.00 40.67           C  
ATOM    171  NZ  LYS A 352       6.292  32.682  38.309  1.00 42.70           N  
ATOM    172  N   VAL A 353       4.999  31.649  45.287  1.00 34.02           N  
ATOM    173  CA  VAL A 353       4.982  32.833  46.133  1.00 35.88           C  
ATOM    174  C   VAL A 353       6.141  33.761  45.797  1.00 36.84           C  
ATOM    175  O   VAL A 353       7.277  33.321  45.677  1.00 37.09           O  
ATOM    176  CB  VAL A 353       5.077  32.455  47.600  1.00 35.42           C  
ATOM    177  CG1 VAL A 353       5.026  33.705  48.464  1.00 37.81           C  
ATOM    178  CG2 VAL A 353       3.956  31.543  47.939  1.00 35.46           C  
ATOM    179  N   MET A 354       5.855  35.046  45.663  1.00 38.03           N  
ATOM    180  CA  MET A 354       6.875  35.998  45.260  1.00 40.24           C  
ATOM    181  C   MET A 354       7.092  37.022  46.360  1.00 40.31           C  
ATOM    182  O   MET A 354       6.126  37.474  46.978  1.00 40.54           O  
ATOM    183  CB  MET A 354       6.409  36.712  43.994  1.00 40.65           C  
ATOM    184  CG  MET A 354       7.517  37.271  43.114  1.00 45.03           C  
ATOM    185  SD  MET A 354       7.992  36.208  41.723  1.00 55.42           S  
ATOM    186  CE  MET A 354       6.392  35.827  41.032  1.00 54.53           C  
ATOM    187  N   LEU A 355       8.339  37.391  46.623  1.00 39.86           N  
ATOM    188  CA  LEU A 355       8.547  38.575  47.442  1.00 42.15           C  
ATOM    189  C   LEU A 355       8.368  39.843  46.603  1.00 44.86           C  
ATOM    190  O   LEU A 355       8.862  39.921  45.472  1.00 45.44           O  
ATOM    191  CB  LEU A 355       9.922  38.608  48.108  1.00 41.61           C  
ATOM    192  CG  LEU A 355       9.865  39.700  49.189  1.00 37.83           C  
ATOM    193  CD1 LEU A 355       8.776  39.346  50.180  1.00 36.40           C  
ATOM    194  CD2 LEU A 355      11.158  39.900  49.912  1.00 33.47           C  
ATOM    195  N   ALA A 356       7.676  40.837  47.160  1.00 46.84           N  
ATOM    196  CA  ALA A 356       7.435  42.099  46.458  1.00 48.90           C  
ATOM    197  C   ALA A 356       7.176  43.263  47.422  1.00 50.85           C  
ATOM    198  O   ALA A 356       6.827  43.046  48.594  1.00 51.28           O  
ATOM    199  CB  ALA A 356       6.270  41.943  45.492  1.00 48.66           C  
ATOM    200  N   ASP A 357       7.350  44.494  46.932  1.00 52.45           N  
ATOM    201  CA  ASP A 357       6.946  45.680  47.696  1.00 54.28           C  
ATOM    202  C   ASP A 357       5.779  46.429  47.058  1.00 53.79           C  
ATOM    203  O   ASP A 357       5.607  46.421  45.839  1.00 53.07           O  
ATOM    204  CB  ASP A 357       8.128  46.639  47.926  1.00 56.36           C  
ATOM    205  CG  ASP A 357       8.785  47.101  46.628  1.00 60.66           C  
ATOM    206  OD1 ASP A 357       8.075  47.247  45.604  1.00 62.00           O  
ATOM    207  OD2 ASP A 357      10.021  47.324  46.642  1.00 64.01           O  
ATOM    208  N   ARG A 358       4.966  47.060  47.895  1.00 54.15           N  
ATOM    209  CA  ARG A 358       4.012  48.040  47.413  1.00 55.04           C  
ATOM    210  C   ARG A 358       4.864  49.191  46.878  1.00 56.35           C  
ATOM    211  O   ARG A 358       5.698  49.748  47.608  1.00 56.05           O  
ATOM    212  CB  ARG A 358       3.120  48.518  48.563  1.00 54.52           C  
ATOM    213  CG  ARG A 358       1.706  48.945  48.175  1.00 53.84           C  
ATOM    214  CD  ARG A 358       0.832  49.016  49.428  1.00 57.10           C  
ATOM    215  NE  ARG A 358      -0.548  49.430  49.175  1.00 59.27           N  
ATOM    216  CZ  ARG A 358      -1.567  49.213  50.013  1.00 62.62           C  
ATOM    217  NH1 ARG A 358      -1.376  48.569  51.162  1.00 59.96           N  
ATOM    218  NH2 ARG A 358      -2.790  49.635  49.700  1.00 63.41           N  
ATOM    219  N   LYS A 359       4.691  49.519  45.599  1.00 57.59           N  
ATOM    220  CA  LYS A 359       5.464  50.598  44.976  1.00 58.52           C  
ATOM    221  C   LYS A 359       5.355  51.902  45.773  1.00 59.65           C  
ATOM    222  O   LYS A 359       4.254  52.346  46.098  1.00 59.72           O  
ATOM    223  CB  LYS A 359       4.998  50.837  43.537  1.00 58.28           C  
ATOM    224  CG  LYS A 359       5.758  50.070  42.476  1.00 55.88           C  
ATOM    225  CD  LYS A 359       5.171  50.375  41.115  1.00 54.13           C  
ATOM    226  CE  LYS A 359       5.357  49.211  40.172  1.00 52.35           C  
ATOM    227  NZ  LYS A 359       4.308  49.217  39.124  1.00 49.84           N  
ATOM    228  N   GLY A 360       6.495  52.509  46.094  1.00 60.37           N  
ATOM    229  CA  GLY A 360       6.495  53.820  46.735  1.00 60.66           C  
ATOM    230  C   GLY A 360       6.458  53.795  48.250  1.00 61.03           C  
ATOM    231  O   GLY A 360       6.574  54.836  48.893  1.00 61.48           O  
ATOM    232  N   THR A 361       6.279  52.614  48.830  1.00 61.37           N  
ATOM    233  CA  THR A 361       6.401  52.466  50.274  1.00 61.92           C  
ATOM    234  C   THR A 361       7.394  51.374  50.618  1.00 62.28           C  
ATOM    235  O   THR A 361       7.925  50.696  49.730  1.00 61.86           O  
ATOM    236  CB  THR A 361       5.051  52.176  50.991  1.00 62.28           C  
ATOM    237  OG1 THR A 361       4.186  51.409  50.140  1.00 63.04           O  
ATOM    238  CG2 THR A 361       4.362  53.472  51.395  1.00 62.98           C  
ATOM    239  N   GLU A 362       7.633  51.217  51.918  1.00 63.06           N  
ATOM    240  CA  GLU A 362       8.557  50.214  52.439  1.00 64.22           C  
ATOM    241  C   GLU A 362       7.893  48.838  52.551  1.00 63.68           C  
ATOM    242  O   GLU A 362       8.586  47.824  52.659  1.00 64.60           O  
ATOM    243  CB  GLU A 362       9.125  50.636  53.813  1.00 64.89           C  
ATOM    244  CG  GLU A 362      10.507  51.339  53.787  1.00 66.59           C  
ATOM    245  CD  GLU A 362      11.037  51.680  55.189  1.00 67.12           C  
ATOM    246  OE1 GLU A 362      11.091  50.767  56.048  1.00 64.99           O  
ATOM    247  OE2 GLU A 362      11.404  52.860  55.425  1.00 64.84           O  
ATOM    248  N   GLU A 363       6.561  48.803  52.515  1.00 62.05           N  
ATOM    249  CA  GLU A 363       5.817  47.571  52.807  1.00 60.53           C  
ATOM    250  C   GLU A 363       6.135  46.403  51.869  1.00 58.48           C  
ATOM    251  O   GLU A 363       6.015  46.511  50.643  1.00 58.81           O  
ATOM    252  CB  GLU A 363       4.311  47.843  52.894  1.00 60.50           C  
ATOM    253  CG  GLU A 363       3.933  48.663  54.126  1.00 64.57           C  
ATOM    254  CD  GLU A 363       2.976  49.816  53.821  1.00 68.52           C  
ATOM    255  OE1 GLU A 363       2.092  49.633  52.951  1.00 66.31           O  
ATOM    256  OE2 GLU A 363       3.113  50.899  54.456  1.00 68.60           O  
ATOM    257  N   LEU A 364       6.575  45.299  52.474  1.00 55.62           N  
ATOM    258  CA  LEU A 364       6.802  44.030  51.777  1.00 52.00           C  
ATOM    259  C   LEU A 364       5.623  43.066  51.965  1.00 49.97           C  
ATOM    260  O   LEU A 364       5.002  43.000  53.040  1.00 48.26           O  
ATOM    261  CB  LEU A 364       8.078  43.371  52.286  1.00 51.22           C  
ATOM    262  CG  LEU A 364       9.344  43.574  51.466  1.00 49.27           C  
ATOM    263  CD1 LEU A 364       9.302  44.897  50.756  1.00 48.81           C  
ATOM    264  CD2 LEU A 364      10.560  43.460  52.366  1.00 45.73           C  
ATOM    265  N   TYR A 365       5.307  42.328  50.909  1.00 47.25           N  
ATOM    266  CA  TYR A 365       4.269  41.318  50.991  1.00 45.20           C  
ATOM    267  C   TYR A 365       4.765  40.082  50.255  1.00 43.30           C  
ATOM    268  O   TYR A 365       5.625  40.193  49.384  1.00 43.66           O  
ATOM    269  CB  TYR A 365       2.946  41.816  50.376  1.00 45.34           C  
ATOM    270  CG  TYR A 365       2.343  43.056  51.017  1.00 45.69           C  
ATOM    271  CD1 TYR A 365       2.523  44.320  50.443  1.00 49.01           C  
ATOM    272  CD2 TYR A 365       1.590  42.970  52.183  1.00 45.47           C  
ATOM    273  CE1 TYR A 365       1.980  45.468  51.019  1.00 48.71           C  
ATOM    274  CE2 TYR A 365       1.038  44.110  52.770  1.00 48.93           C  
ATOM    275  CZ  TYR A 365       1.236  45.359  52.183  1.00 51.21           C  
ATOM    276  OH  TYR A 365       0.697  46.500  52.758  1.00 52.41           O  
ATOM    277  N   ALA A 366       4.247  38.912  50.628  1.00 40.20           N  
ATOM    278  CA  ALA A 366       4.404  37.716  49.820  1.00 36.88           C  
ATOM    279  C   ALA A 366       3.121  37.546  49.032  1.00 36.20           C  
ATOM    280  O   ALA A 366       2.011  37.660  49.583  1.00 35.38           O  
ATOM    281  CB  ALA A 366       4.651  36.519  50.684  1.00 37.55           C  
ATOM    282  N   ILE A 367       3.273  37.306  47.731  1.00 34.58           N  
ATOM    283  CA  ILE A 367       2.126  37.252  46.831  1.00 32.24           C  
ATOM    284  C   ILE A 367       2.085  35.909  46.158  1.00 31.53           C  
ATOM    285  O   ILE A 367       3.002  35.560  45.431  1.00 32.31           O  
ATOM    286  CB  ILE A 367       2.188  38.328  45.726  1.00 31.74           C  
ATOM    287  CG1 ILE A 367       2.271  39.729  46.323  1.00 30.84           C  
ATOM    288  CG2 ILE A 367       0.969  38.262  44.837  1.00 28.57           C  
ATOM    289  CD1 ILE A 367       2.496  40.791  45.264  1.00 30.46           C  
ATOM    290  N   LYS A 368       1.022  35.153  46.395  1.00 29.90           N  
ATOM    291  CA  LYS A 368       0.911  33.871  45.759  1.00 29.28           C  
ATOM    292  C   LYS A 368       0.210  34.087  44.439  1.00 28.53           C  
ATOM    293  O   LYS A 368      -0.801  34.775  44.379  1.00 27.83           O  
ATOM    294  CB  LYS A 368       0.140  32.902  46.650  1.00 29.50           C  
ATOM    295  CG  LYS A 368      -0.067  31.519  46.047  1.00 28.14           C  
ATOM    296  CD  LYS A 368      -1.236  30.839  46.752  1.00 30.53           C  
ATOM    297  CE  LYS A 368      -1.505  29.442  46.211  1.00 34.04           C  
ATOM    298  NZ  LYS A 368      -2.344  28.670  47.188  1.00 38.00           N  
ATOM    299  N   ILE A 369       0.748  33.506  43.377  1.00 28.46           N  
ATOM    300  CA  ILE A 369       0.179  33.711  42.046  1.00 29.40           C  
ATOM    301  C   ILE A 369      -0.313  32.405  41.415  1.00 29.53           C  
ATOM    302  O   ILE A 369       0.463  31.466  41.272  1.00 29.78           O  
ATOM    303  CB  ILE A 369       1.220  34.361  41.107  1.00 28.89           C  
ATOM    304  CG1 ILE A 369       1.681  35.698  41.688  1.00 30.60           C  
ATOM    305  CG2 ILE A 369       0.674  34.519  39.695  1.00 23.52           C  
ATOM    306  CD1 ILE A 369       2.928  36.280  41.010  1.00 33.50           C  
ATOM    307  N   LEU A 370      -1.588  32.336  41.035  1.00 28.52           N  
ATOM    308  CA  LEU A 370      -2.047  31.170  40.284  1.00 29.12           C  
ATOM    309  C   LEU A 370      -2.454  31.504  38.867  1.00 29.44           C  
ATOM    310  O   LEU A 370      -3.139  32.498  38.628  1.00 30.56           O  
ATOM    311  CB  LEU A 370      -3.183  30.470  40.999  1.00 27.91           C  
ATOM    312  CG  LEU A 370      -2.617  29.769  42.224  1.00 29.86           C  
ATOM    313  CD1 LEU A 370      -3.731  29.533  43.216  1.00 30.32           C  
ATOM    314  CD2 LEU A 370      -1.894  28.463  41.844  1.00 30.52           C  
ATOM    315  N   LYS A 371      -2.003  30.682  37.930  1.00 28.29           N  
ATOM    316  CA  LYS A 371      -2.486  30.757  36.579  1.00 28.75           C  
ATOM    317  C   LYS A 371      -3.823  30.040  36.563  1.00 28.91           C  
ATOM    318  O   LYS A 371      -3.865  28.816  36.699  1.00 29.26           O  
ATOM    319  CB  LYS A 371      -1.498  30.076  35.636  1.00 29.21           C  
ATOM    320  CG  LYS A 371      -0.380  30.994  35.116  1.00 33.25           C  
ATOM    321  CD  LYS A 371       0.853  30.217  34.574  1.00 37.24           C  
ATOM    322  CE  LYS A 371       0.591  29.528  33.231  1.00 39.64           C  
ATOM    323  NZ  LYS A 371       0.582  30.466  32.071  1.00 40.14           N  
ATOM    324  N   LYS A 372      -4.903  30.810  36.417  1.00 29.65           N  
ATOM    325  CA  LYS A 372      -6.282  30.296  36.393  1.00 30.85           C  
ATOM    326  C   LYS A 372      -6.456  28.962  35.684  1.00 32.99           C  
ATOM    327  O   LYS A 372      -7.066  28.042  36.237  1.00 34.44           O  
ATOM    328  CB  LYS A 372      -7.230  31.304  35.740  1.00 30.28           C  
ATOM    329  CG  LYS A 372      -8.011  32.187  36.723  1.00 32.79           C  
ATOM    330  CD  LYS A 372      -8.578  33.425  36.040  1.00 29.42           C  
ATOM    331  CE  LYS A 372      -9.062  34.478  37.014  1.00 30.90           C  
ATOM    332  NZ  LYS A 372     -10.098  35.350  36.346  1.00 31.40           N  
ATOM    333  N   ASP A 373      -5.939  28.843  34.459  1.00 34.04           N  
ATOM    334  CA  ASP A 373      -6.179  27.625  33.689  1.00 36.02           C  
ATOM    335  C   ASP A 373      -5.540  26.396  34.327  1.00 36.95           C  
ATOM    336  O   ASP A 373      -6.076  25.303  34.227  1.00 38.77           O  
ATOM    337  CB  ASP A 373      -5.753  27.768  32.229  1.00 36.72           C  
ATOM    338  CG  ASP A 373      -4.245  27.782  32.046  1.00 43.48           C  
ATOM    339  OD1 ASP A 373      -3.546  28.482  32.815  1.00 46.06           O  
ATOM    340  OD2 ASP A 373      -3.758  27.099  31.109  1.00 49.53           O  
ATOM    341  N   VAL A 374      -4.404  26.575  34.990  1.00 36.25           N  
ATOM    342  CA  VAL A 374      -3.764  25.462  35.657  1.00 35.32           C  
ATOM    343  C   VAL A 374      -4.653  25.010  36.806  1.00 35.58           C  
ATOM    344  O   VAL A 374      -5.014  23.836  36.913  1.00 35.43           O  
ATOM    345  CB  VAL A 374      -2.353  25.826  36.168  1.00 34.84           C  
ATOM    346  CG1 VAL A 374      -1.690  24.608  36.755  1.00 26.62           C  
ATOM    347  CG2 VAL A 374      -1.515  26.380  35.028  1.00 33.73           C  
ATOM    348  N   VAL A 375      -5.025  25.949  37.656  1.00 34.74           N  
ATOM    349  CA  VAL A 375      -5.929  25.616  38.722  1.00 35.50           C  
ATOM    350  C   VAL A 375      -7.049  24.744  38.150  1.00 37.21           C  
ATOM    351  O   VAL A 375      -7.382  23.682  38.710  1.00 38.31           O  
ATOM    352  CB  VAL A 375      -6.458  26.878  39.392  1.00 34.82           C  
ATOM    353  CG1 VAL A 375      -7.834  26.656  39.949  1.00 35.61           C  
ATOM    354  CG2 VAL A 375      -5.492  27.313  40.482  1.00 35.46           C  
ATOM    355  N   ILE A 376      -7.600  25.146  37.007  1.00 36.91           N  
ATOM    356  CA  ILE A 376      -8.609  24.301  36.364  1.00 36.19           C  
ATOM    357  C   ILE A 376      -8.064  22.945  35.849  1.00 37.94           C  
ATOM    358  O   ILE A 376      -8.468  21.910  36.340  1.00 38.88           O  
ATOM    359  CB  ILE A 376      -9.398  25.053  35.302  1.00 34.52           C  
ATOM    360  CG1 ILE A 376      -9.987  26.313  35.909  1.00 30.66           C  
ATOM    361  CG2 ILE A 376     -10.513  24.194  34.753  1.00 30.74           C  
ATOM    362  CD1 ILE A 376     -10.449  27.286  34.883  1.00 27.33           C  
ATOM    363  N   GLN A 377      -7.149  22.927  34.891  1.00 40.78           N  
ATOM    364  CA  GLN A 377      -6.624  21.636  34.430  1.00 44.83           C  
ATOM    365  C   GLN A 377      -6.337  20.754  35.625  1.00 45.48           C  
ATOM    366  O   GLN A 377      -6.492  19.546  35.542  1.00 45.96           O  
ATOM    367  CB  GLN A 377      -5.291  21.761  33.693  1.00 46.21           C  
ATOM    368  CG  GLN A 377      -5.270  22.521  32.392  1.00 54.00           C  
ATOM    369  CD  GLN A 377      -3.864  23.066  32.124  1.00 63.12           C  
ATOM    370  OE1 GLN A 377      -3.653  23.927  31.253  1.00 66.23           O  
ATOM    371  NE2 GLN A 377      -2.892  22.570  32.897  1.00 64.33           N  
ATOM    372  N   ASP A 378      -5.878  21.361  36.721  1.00 45.77           N  
ATOM    373  CA  ASP A 378      -5.391  20.605  37.870  1.00 45.13           C  
ATOM    374  C   ASP A 378      -6.533  20.251  38.779  1.00 46.17           C  
ATOM    375  O   ASP A 378      -6.347  19.565  39.776  1.00 46.87           O  
ATOM    376  CB  ASP A 378      -4.350  21.401  38.668  1.00 44.72           C  
ATOM    377  CG  ASP A 378      -2.950  21.341  38.050  1.00 44.34           C  
ATOM    378  OD1 ASP A 378      -2.789  20.811  36.927  1.00 37.66           O  
ATOM    379  OD2 ASP A 378      -2.007  21.834  38.697  1.00 38.18           O  
ATOM    380  N   ASP A 379      -7.719  20.737  38.455  1.00 46.67           N  
ATOM    381  CA  ASP A 379      -8.871  20.440  39.285  1.00 47.73           C  
ATOM    382  C   ASP A 379      -8.712  21.045  40.660  1.00 47.23           C  
ATOM    383  O   ASP A 379      -9.035  20.407  41.653  1.00 48.14           O  
ATOM    384  CB  ASP A 379      -9.031  18.931  39.448  1.00 48.00           C  
ATOM    385  CG  ASP A 379      -9.996  18.339  38.456  1.00 50.89           C  
ATOM    386  OD1 ASP A 379     -11.104  18.896  38.302  1.00 52.17           O  
ATOM    387  OD2 ASP A 379      -9.651  17.307  37.840  1.00 53.98           O  
ATOM    388  N   ASP A 380      -8.223  22.269  40.731  1.00 45.88           N  
ATOM    389  CA  ASP A 380      -7.972  22.851  42.028  1.00 45.28           C  
ATOM    390  C   ASP A 380      -8.905  23.971  42.378  1.00 43.90           C  
ATOM    391  O   ASP A 380      -8.730  24.617  43.400  1.00 43.84           O  
ATOM    392  CB  ASP A 380      -6.544  23.353  42.102  1.00 46.89           C  
ATOM    393  CG  ASP A 380      -5.607  22.290  42.540  1.00 50.35           C  
ATOM    394  OD1 ASP A 380      -5.976  21.584  43.508  1.00 48.70           O  
ATOM    395  OD2 ASP A 380      -4.525  22.155  41.916  1.00 57.30           O  
ATOM    396  N   VAL A 381      -9.893  24.213  41.533  1.00 42.78           N  
ATOM    397  CA  VAL A 381     -10.810  25.314  41.769  1.00 41.94           C  
ATOM    398  C   VAL A 381     -11.382  25.305  43.195  1.00 41.49           C  
ATOM    399  O   VAL A 381     -11.330  26.309  43.901  1.00 41.38           O  
ATOM    400  CB  VAL A 381     -11.914  25.334  40.706  1.00 41.49           C  
ATOM    401  CG1 VAL A 381     -12.964  26.349  41.036  1.00 40.80           C  
ATOM    402  CG2 VAL A 381     -11.305  25.685  39.376  1.00 43.78           C  
ATOM    403  N   GLU A 382     -11.882  24.159  43.637  1.00 42.03           N  
ATOM    404  CA  GLU A 382     -12.525  24.064  44.952  1.00 41.92           C  
ATOM    405  C   GLU A 382     -11.674  24.558  46.118  1.00 39.61           C  
ATOM    406  O   GLU A 382     -12.084  25.421  46.885  1.00 37.84           O  
ATOM    407  CB  GLU A 382     -13.007  22.630  45.199  1.00 42.31           C  
ATOM    408  CG  GLU A 382     -13.622  22.369  46.592  1.00 52.28           C  
ATOM    409  CD  GLU A 382     -14.490  23.519  47.135  1.00 61.92           C  
ATOM    410  OE1 GLU A 382     -14.710  24.515  46.400  1.00 64.61           O  
ATOM    411  OE2 GLU A 382     -14.941  23.427  48.313  1.00 65.14           O  
ATOM    412  N   CYS A 383     -10.484  24.003  46.242  1.00 39.82           N  
ATOM    413  CA  CYS A 383      -9.633  24.277  47.388  1.00 40.72           C  
ATOM    414  C   CYS A 383      -8.915  25.617  47.228  1.00 38.48           C  
ATOM    415  O   CYS A 383      -8.348  26.160  48.188  1.00 38.78           O  
ATOM    416  CB  CYS A 383      -8.631  23.148  47.528  1.00 40.08           C  
ATOM    417  SG  CYS A 383      -8.043  22.752  45.892  1.00 55.43           S  
ATOM    418  N   THR A 384      -8.935  26.149  46.014  1.00 35.63           N  
ATOM    419  CA  THR A 384      -8.437  27.481  45.806  1.00 33.88           C  
ATOM    420  C   THR A 384      -9.433  28.409  46.443  1.00 33.39           C  
ATOM    421  O   THR A 384      -9.075  29.273  47.227  1.00 33.47           O  
ATOM    422  CB  THR A 384      -8.342  27.814  44.342  1.00 33.76           C  
ATOM    423  OG1 THR A 384      -7.254  27.086  43.765  1.00 34.83           O  
ATOM    424  CG2 THR A 384      -8.073  29.282  44.179  1.00 34.64           C  
ATOM    425  N   MET A 385     -10.698  28.207  46.117  1.00 33.64           N  
ATOM    426  CA  MET A 385     -11.764  28.984  46.708  1.00 35.35           C  
ATOM    427  C   MET A 385     -11.832  28.793  48.230  1.00 35.62           C  
ATOM    428  O   MET A 385     -12.148  29.739  48.986  1.00 36.77           O  
ATOM    429  CB  MET A 385     -13.090  28.613  46.056  1.00 36.81           C  
ATOM    430  CG  MET A 385     -13.147  28.978  44.586  1.00 40.68           C  
ATOM    431  SD  MET A 385     -12.581  30.671  44.343  1.00 51.89           S  
ATOM    432  CE  MET A 385     -13.954  31.595  45.047  1.00 41.71           C  
ATOM    433  N   VAL A 386     -11.521  27.583  48.687  1.00 33.34           N  
ATOM    434  CA  VAL A 386     -11.540  27.312  50.119  1.00 31.19           C  
ATOM    435  C   VAL A 386     -10.380  27.995  50.861  1.00 31.15           C  
ATOM    436  O   VAL A 386     -10.576  28.528  51.955  1.00 29.20           O  
ATOM    437  CB  VAL A 386     -11.544  25.817  50.395  1.00 30.22           C  
ATOM    438  CG1 VAL A 386     -11.284  25.556  51.873  1.00 28.63           C  
ATOM    439  CG2 VAL A 386     -12.867  25.219  49.958  1.00 29.28           C  
ATOM    440  N   GLU A 387      -9.188  27.983  50.254  1.00 30.48           N  
ATOM    441  CA  GLU A 387      -8.029  28.662  50.819  1.00 30.64           C  
ATOM    442  C   GLU A 387      -8.356  30.129  51.015  1.00 31.21           C  
ATOM    443  O   GLU A 387      -8.048  30.731  52.060  1.00 32.32           O  
ATOM    444  CB  GLU A 387      -6.788  28.539  49.917  1.00 30.71           C  
ATOM    445  CG  GLU A 387      -5.532  29.178  50.539  1.00 33.48           C  
ATOM    446  CD  GLU A 387      -4.223  28.973  49.758  1.00 37.29           C  
ATOM    447  OE1 GLU A 387      -4.249  28.412  48.642  1.00 34.20           O  
ATOM    448  OE2 GLU A 387      -3.151  29.394  50.280  1.00 41.59           O  
ATOM    449  N   LYS A 388      -8.993  30.712  50.010  1.00 29.55           N  
ATOM    450  CA  LYS A 388      -9.332  32.111  50.099  1.00 28.06           C  
ATOM    451  C   LYS A 388     -10.279  32.346  51.272  1.00 27.64           C  
ATOM    452  O   LYS A 388     -10.100  33.291  52.015  1.00 27.24           O  
ATOM    453  CB  LYS A 388      -9.897  32.624  48.773  1.00 27.86           C  
ATOM    454  CG  LYS A 388     -10.482  34.027  48.837  1.00 27.61           C  
ATOM    455  CD  LYS A 388     -11.981  33.988  49.134  1.00 25.34           C  
ATOM    456  CE  LYS A 388     -12.586  35.372  49.116  1.00 25.07           C  
ATOM    457  NZ  LYS A 388     -14.066  35.311  49.034  1.00 28.73           N  
ATOM    458  N   ARG A 389     -11.276  31.488  51.456  1.00 28.67           N  
ATOM    459  CA  ARG A 389     -12.184  31.651  52.602  1.00 29.43           C  
ATOM    460  C   ARG A 389     -11.441  31.384  53.907  1.00 29.25           C  
ATOM    461  O   ARG A 389     -11.511  32.149  54.883  1.00 28.56           O  
ATOM    462  CB  ARG A 389     -13.376  30.707  52.499  1.00 30.45           C  
ATOM    463  CG  ARG A 389     -14.254  30.919  51.276  1.00 32.78           C  
ATOM    464  CD  ARG A 389     -15.595  30.225  51.457  1.00 32.56           C  
ATOM    465  NE  ARG A 389     -15.543  28.815  51.094  1.00 35.85           N  
ATOM    466  CZ  ARG A 389     -15.479  28.373  49.842  1.00 37.15           C  
ATOM    467  NH1 ARG A 389     -15.436  29.225  48.823  1.00 32.33           N  
ATOM    468  NH2 ARG A 389     -15.440  27.069  49.608  1.00 42.19           N  
ATOM    469  N   VAL A 390     -10.712  30.286  53.932  1.00 28.89           N  
ATOM    470  CA  VAL A 390      -9.912  30.031  55.101  1.00 29.12           C  
ATOM    471  C   VAL A 390      -9.043  31.236  55.455  1.00 29.55           C  
ATOM    472  O   VAL A 390      -9.029  31.650  56.605  1.00 30.38           O  
ATOM    473  CB  VAL A 390      -9.086  28.773  54.967  1.00 27.29           C  
ATOM    474  CG1 VAL A 390      -8.170  28.654  56.127  1.00 26.79           C  
ATOM    475  CG2 VAL A 390     -10.002  27.599  54.937  1.00 29.57           C  
ATOM    476  N   LEU A 391      -8.350  31.821  54.482  1.00 29.19           N  
ATOM    477  CA  LEU A 391      -7.529  33.005  54.779  1.00 29.64           C  
ATOM    478  C   LEU A 391      -8.378  34.207  55.195  1.00 30.59           C  
ATOM    479  O   LEU A 391      -7.941  35.044  55.979  1.00 31.75           O  
ATOM    480  CB  LEU A 391      -6.663  33.398  53.585  1.00 28.50           C  
ATOM    481  CG  LEU A 391      -5.514  32.475  53.195  1.00 25.93           C  
ATOM    482  CD1 LEU A 391      -4.829  32.994  51.956  1.00 30.45           C  
ATOM    483  CD2 LEU A 391      -4.518  32.402  54.309  1.00 23.91           C  
ATOM    484  N   ALA A 392      -9.603  34.292  54.687  1.00 30.95           N  
ATOM    485  CA  ALA A 392     -10.406  35.490  54.903  1.00 30.99           C  
ATOM    486  C   ALA A 392     -11.118  35.523  56.257  1.00 31.84           C  
ATOM    487  O   ALA A 392     -11.669  36.558  56.652  1.00 31.85           O  
ATOM    488  CB  ALA A 392     -11.384  35.666  53.780  1.00 29.43           C  
ATOM    489  N   LEU A 393     -11.087  34.394  56.965  1.00 33.09           N  
ATOM    490  CA  LEU A 393     -11.772  34.257  58.240  1.00 33.24           C  
ATOM    491  C   LEU A 393     -11.441  35.449  59.101  1.00 35.49           C  
ATOM    492  O   LEU A 393     -10.297  35.911  59.094  1.00 38.34           O  
ATOM    493  CB  LEU A 393     -11.330  32.978  58.937  1.00 31.83           C  
ATOM    494  CG  LEU A 393     -11.728  31.666  58.240  1.00 32.75           C  
ATOM    495  CD1 LEU A 393     -11.130  30.441  58.970  1.00 30.29           C  
ATOM    496  CD2 LEU A 393     -13.244  31.530  58.085  1.00 20.96           C  
ATOM    497  N   LEU A 394     -12.421  35.966  59.838  1.00 35.25           N  
ATOM    498  CA  LEU A 394     -12.130  37.044  60.778  1.00 35.27           C  
ATOM    499  C   LEU A 394     -11.620  36.481  62.095  1.00 35.82           C  
ATOM    500  O   LEU A 394     -11.934  35.346  62.445  1.00 36.68           O  
ATOM    501  CB  LEU A 394     -13.370  37.883  61.025  1.00 34.69           C  
ATOM    502  CG  LEU A 394     -14.053  38.314  59.734  1.00 37.02           C  
ATOM    503  CD1 LEU A 394     -15.568  38.172  59.865  1.00 39.92           C  
ATOM    504  CD2 LEU A 394     -13.656  39.717  59.317  1.00 34.39           C  
ATOM    505  N   ASP A 395     -10.821  37.272  62.810  1.00 36.41           N  
ATOM    506  CA  ASP A 395     -10.367  36.943  64.175  1.00 36.53           C  
ATOM    507  C   ASP A 395      -9.309  35.849  64.253  1.00 36.10           C  
ATOM    508  O   ASP A 395      -9.110  35.234  65.303  1.00 36.42           O  
ATOM    509  CB  ASP A 395     -11.556  36.612  65.080  1.00 36.64           C  
ATOM    510  CG  ASP A 395     -12.550  37.751  65.158  1.00 39.92           C  
ATOM    511  OD1 ASP A 395     -12.111  38.925  65.216  1.00 39.66           O  
ATOM    512  OD2 ASP A 395     -13.773  37.479  65.150  1.00 45.22           O  
ATOM    513  N   LYS A 396      -8.635  35.613  63.133  1.00 35.58           N  
ATOM    514  CA  LYS A 396      -7.524  34.689  63.088  1.00 34.04           C  
ATOM    515  C   LYS A 396      -6.508  35.143  64.108  1.00 34.18           C  
ATOM    516  O   LYS A 396      -6.099  36.313  64.114  1.00 34.56           O  
ATOM    517  CB  LYS A 396      -6.892  34.664  61.682  1.00 34.35           C  
ATOM    518  CG  LYS A 396      -7.911  34.491  60.534  1.00 34.35           C  
ATOM    519  CD  LYS A 396      -7.295  34.151  59.188  1.00 27.74           C  
ATOM    520  CE  LYS A 396      -6.003  34.893  58.973  1.00 38.91           C  
ATOM    521  NZ  LYS A 396      -5.989  35.722  57.721  1.00 42.05           N  
ATOM    522  N   PRO A 397      -6.110  34.227  64.996  1.00 33.76           N  
ATOM    523  CA  PRO A 397      -4.958  34.425  65.851  1.00 33.57           C  
ATOM    524  C   PRO A 397      -3.746  34.899  65.039  1.00 32.48           C  
ATOM    525  O   PRO A 397      -3.701  34.691  63.824  1.00 31.47           O  
ATOM    526  CB  PRO A 397      -4.692  33.016  66.417  1.00 33.46           C  
ATOM    527  CG  PRO A 397      -5.711  32.116  65.816  1.00 34.37           C  
ATOM    528  CD  PRO A 397      -6.814  32.986  65.322  1.00 34.14           C  
ATOM    529  N   PRO A 398      -2.751  35.504  65.711  1.00 31.84           N  
ATOM    530  CA  PRO A 398      -1.538  35.972  65.039  1.00 32.26           C  
ATOM    531  C   PRO A 398      -0.753  34.831  64.355  1.00 33.24           C  
ATOM    532  O   PRO A 398       0.092  35.075  63.484  1.00 33.00           O  
ATOM    533  CB  PRO A 398      -0.725  36.542  66.191  1.00 30.88           C  
ATOM    534  CG  PRO A 398      -1.182  35.750  67.367  1.00 29.39           C  
ATOM    535  CD  PRO A 398      -2.633  35.608  67.174  1.00 30.93           C  
ATOM    536  N   PHE A 399      -1.064  33.596  64.737  1.00 33.66           N  
ATOM    537  CA  PHE A 399      -0.248  32.443  64.389  1.00 33.54           C  
ATOM    538  C   PHE A 399      -0.539  31.855  63.016  1.00 33.98           C  
ATOM    539  O   PHE A 399       0.091  30.875  62.606  1.00 34.80           O  
ATOM    540  CB  PHE A 399      -0.340  31.393  65.499  1.00 33.91           C  
ATOM    541  CG  PHE A 399      -0.065  31.951  66.859  1.00 34.39           C  
ATOM    542  CD1 PHE A 399       1.116  32.645  67.110  1.00 37.55           C  
ATOM    543  CD2 PHE A 399      -0.989  31.821  67.876  1.00 38.10           C  
ATOM    544  CE1 PHE A 399       1.373  33.201  68.360  1.00 40.07           C  
ATOM    545  CE2 PHE A 399      -0.739  32.366  69.148  1.00 42.73           C  
ATOM    546  CZ  PHE A 399       0.443  33.060  69.388  1.00 41.14           C  
ATOM    547  N   LEU A 400      -1.482  32.463  62.300  1.00 33.80           N  
ATOM    548  CA  LEU A 400      -1.742  32.096  60.915  1.00 31.59           C  
ATOM    549  C   LEU A 400      -1.361  33.262  60.051  1.00 31.84           C  
ATOM    550  O   LEU A 400      -1.655  34.404  60.373  1.00 32.89           O  
ATOM    551  CB  LEU A 400      -3.206  31.801  60.689  1.00 29.83           C  
ATOM    552  CG  LEU A 400      -3.859  31.053  61.828  1.00 29.60           C  
ATOM    553  CD1 LEU A 400      -5.372  30.942  61.600  1.00 20.13           C  
ATOM    554  CD2 LEU A 400      -3.174  29.704  61.973  1.00 28.92           C  
ATOM    555  N   THR A 401      -0.712  32.965  58.940  1.00 32.62           N  
ATOM    556  CA  THR A 401      -0.316  33.997  57.998  1.00 32.25           C  
ATOM    557  C   THR A 401      -1.453  34.948  57.722  1.00 32.30           C  
ATOM    558  O   THR A 401      -2.527  34.538  57.315  1.00 32.66           O  
ATOM    559  CB  THR A 401       0.166  33.392  56.670  1.00 31.54           C  
ATOM    560  OG1 THR A 401      -0.740  32.359  56.263  1.00 29.78           O  
ATOM    561  CG2 THR A 401       1.553  32.825  56.850  1.00 26.13           C  
ATOM    562  N   GLN A 402      -1.205  36.224  57.962  1.00 33.14           N  
ATOM    563  CA  GLN A 402      -2.155  37.260  57.616  1.00 33.80           C  
ATOM    564  C   GLN A 402      -2.392  37.348  56.115  1.00 33.71           C  
ATOM    565  O   GLN A 402      -1.464  37.262  55.320  1.00 36.31           O  
ATOM    566  CB  GLN A 402      -1.631  38.602  58.095  1.00 34.45           C  
ATOM    567  CG  GLN A 402      -1.903  38.893  59.542  1.00 35.33           C  
ATOM    568  CD  GLN A 402      -1.612  40.329  59.859  1.00 33.44           C  
ATOM    569  OE1 GLN A 402      -2.520  41.122  60.105  1.00 34.64           O  
ATOM    570  NE2 GLN A 402      -0.347  40.684  59.820  1.00 28.82           N  
ATOM    571  N   LEU A 403      -3.648  37.532  55.735  1.00 33.62           N  
ATOM    572  CA  LEU A 403      -4.001  37.893  54.369  1.00 32.26           C  
ATOM    573  C   LEU A 403      -4.145  39.402  54.260  1.00 32.88           C  
ATOM    574  O   LEU A 403      -4.845  40.035  55.063  1.00 32.84           O  
ATOM    575  CB  LEU A 403      -5.320  37.244  53.983  1.00 30.26           C  
ATOM    576  CG  LEU A 403      -5.903  37.606  52.624  1.00 28.24           C  
ATOM    577  CD1 LEU A 403      -4.957  37.280  51.479  1.00 21.91           C  
ATOM    578  CD2 LEU A 403      -7.213  36.856  52.470  1.00 29.72           C  
ATOM    579  N   HIS A 404      -3.482  39.990  53.275  1.00 33.29           N  
ATOM    580  CA  HIS A 404      -3.742  41.384  52.985  1.00 33.55           C  
ATOM    581  C   HIS A 404      -5.033  41.486  52.191  1.00 34.50           C  
ATOM    582  O   HIS A 404      -5.925  42.243  52.555  1.00 34.78           O  
ATOM    583  CB  HIS A 404      -2.610  42.030  52.203  1.00 32.72           C  
ATOM    584  CG  HIS A 404      -2.883  43.459  51.858  1.00 33.78           C  
ATOM    585  ND1 HIS A 404      -2.246  44.512  52.482  1.00 29.28           N  
ATOM    586  CD2 HIS A 404      -3.757  44.010  50.984  1.00 30.97           C  
ATOM    587  CE1 HIS A 404      -2.701  45.648  51.988  1.00 32.06           C  
ATOM    588  NE2 HIS A 404      -3.618  45.371  51.079  1.00 33.68           N  
ATOM    589  N   SER A 405      -5.130  40.700  51.117  1.00 36.24           N  
ATOM    590  CA  SER A 405      -6.287  40.735  50.221  1.00 36.50           C  
ATOM    591  C   SER A 405      -6.108  39.809  49.014  1.00 37.18           C  
ATOM    592  O   SER A 405      -4.998  39.326  48.748  1.00 37.75           O  
ATOM    593  CB  SER A 405      -6.500  42.165  49.737  1.00 36.15           C  
ATOM    594  OG  SER A 405      -5.257  42.740  49.364  1.00 38.78           O  
ATOM    595  N   CYS A 406      -7.210  39.567  48.295  1.00 37.67           N  
ATOM    596  CA  CYS A 406      -7.188  38.889  46.985  1.00 37.40           C  
ATOM    597  C   CYS A 406      -7.757  39.713  45.874  1.00 35.67           C  
ATOM    598  O   CYS A 406      -8.627  40.577  46.063  1.00 35.04           O  
ATOM    599  CB  CYS A 406      -8.082  37.671  46.970  1.00 37.54           C  
ATOM    600  SG  CYS A 406      -7.764  36.611  48.235  1.00 46.46           S  
ATOM    601  N   PHE A 407      -7.327  39.348  44.685  1.00 33.91           N  
ATOM    602  CA  PHE A 407      -7.925  39.861  43.493  1.00 31.74           C  
ATOM    603  C   PHE A 407      -7.456  38.939  42.396  1.00 32.21           C  
ATOM    604  O   PHE A 407      -6.417  38.291  42.515  1.00 32.41           O  
ATOM    605  CB  PHE A 407      -7.476  41.311  43.255  1.00 30.68           C  
ATOM    606  CG  PHE A 407      -6.000  41.461  42.993  1.00 23.26           C  
ATOM    607  CD1 PHE A 407      -5.512  41.464  41.694  1.00 18.65           C  
ATOM    608  CD2 PHE A 407      -5.105  41.584  44.041  1.00 22.48           C  
ATOM    609  CE1 PHE A 407      -4.164  41.592  41.435  1.00 19.10           C  
ATOM    610  CE2 PHE A 407      -3.731  41.709  43.799  1.00 22.48           C  
ATOM    611  CZ  PHE A 407      -3.260  41.716  42.494  1.00 21.20           C  
ATOM    612  N   GLN A 408      -8.228  38.863  41.334  1.00 32.82           N  
ATOM    613  CA  GLN A 408      -7.821  38.081  40.198  1.00 34.41           C  
ATOM    614  C   GLN A 408      -7.571  39.035  39.061  1.00 34.89           C  
ATOM    615  O   GLN A 408      -8.194  40.071  38.968  1.00 34.75           O  
ATOM    616  CB  GLN A 408      -8.943  37.106  39.802  1.00 35.76           C  
ATOM    617  CG  GLN A 408     -10.256  37.801  39.384  1.00 31.01           C  
ATOM    618  CD  GLN A 408     -11.463  36.888  39.473  1.00 29.77           C  
ATOM    619  OE1 GLN A 408     -11.619  35.957  38.681  1.00 25.13           O  
ATOM    620  NE2 GLN A 408     -12.337  37.161  40.438  1.00 30.33           N  
ATOM    621  N   THR A 409      -6.655  38.683  38.183  1.00 37.23           N  
ATOM    622  CA  THR A 409      -6.668  39.281  36.865  1.00 38.04           C  
ATOM    623  C   THR A 409      -7.405  38.313  35.925  1.00 36.97           C  
ATOM    624  O   THR A 409      -7.942  37.305  36.381  1.00 36.62           O  
ATOM    625  CB  THR A 409      -5.273  39.555  36.370  1.00 37.68           C  
ATOM    626  OG1 THR A 409      -5.386  40.184  35.095  1.00 44.47           O  
ATOM    627  CG2 THR A 409      -4.482  38.252  36.216  1.00 38.09           C  
ATOM    628  N   VAL A 410      -7.442  38.598  34.631  1.00 36.31           N  
ATOM    629  CA  VAL A 410      -8.227  37.753  33.731  1.00 36.86           C  
ATOM    630  C   VAL A 410      -7.780  36.308  33.741  1.00 37.41           C  
ATOM    631  O   VAL A 410      -8.610  35.401  33.569  1.00 38.29           O  
ATOM    632  CB  VAL A 410      -8.148  38.193  32.253  1.00 37.50           C  
ATOM    633  CG1 VAL A 410      -8.961  39.439  32.014  1.00 40.32           C  
ATOM    634  CG2 VAL A 410      -6.697  38.354  31.806  1.00 35.57           C  
ATOM    635  N   ASP A 411      -6.474  36.094  33.902  1.00 36.16           N  
ATOM    636  CA  ASP A 411      -5.908  34.759  33.747  1.00 35.95           C  
ATOM    637  C   ASP A 411      -5.198  34.231  34.999  1.00 35.52           C  
ATOM    638  O   ASP A 411      -4.670  33.115  35.005  1.00 35.14           O  
ATOM    639  CB  ASP A 411      -4.993  34.688  32.509  1.00 36.34           C  
ATOM    640  CG  ASP A 411      -3.876  35.738  32.520  1.00 39.51           C  
ATOM    641  OD1 ASP A 411      -3.771  36.508  33.504  1.00 45.78           O  
ATOM    642  OD2 ASP A 411      -3.098  35.793  31.534  1.00 40.79           O  
ATOM    643  N   ARG A 412      -5.214  35.022  36.065  1.00 35.01           N  
ATOM    644  CA  ARG A 412      -4.423  34.701  37.239  1.00 34.13           C  
ATOM    645  C   ARG A 412      -5.087  35.107  38.528  1.00 32.99           C  
ATOM    646  O   ARG A 412      -5.910  36.023  38.548  1.00 33.26           O  
ATOM    647  CB  ARG A 412      -3.083  35.405  37.149  1.00 34.48           C  
ATOM    648  CG  ARG A 412      -2.180  34.835  36.091  1.00 36.76           C  
ATOM    649  CD  ARG A 412      -1.229  35.897  35.549  1.00 43.90           C  
ATOM    650  NE  ARG A 412       0.137  35.398  35.558  1.00 45.57           N  
ATOM    651  CZ  ARG A 412       0.666  34.619  34.620  1.00 48.32           C  
ATOM    652  NH1 ARG A 412      -0.036  34.249  33.562  1.00 49.12           N  
ATOM    653  NH2 ARG A 412       1.915  34.220  34.738  1.00 54.10           N  
ATOM    654  N   LEU A 413      -4.716  34.422  39.605  1.00 31.44           N  
ATOM    655  CA  LEU A 413      -5.175  34.780  40.941  1.00 30.13           C  
ATOM    656  C   LEU A 413      -4.007  35.219  41.782  1.00 29.32           C  
ATOM    657  O   LEU A 413      -2.928  34.635  41.696  1.00 29.04           O  
ATOM    658  CB  LEU A 413      -5.803  33.578  41.611  1.00 30.25           C  
ATOM    659  CG  LEU A 413      -6.782  32.802  40.749  1.00 30.86           C  
ATOM    660  CD1 LEU A 413      -6.930  31.450  41.348  1.00 33.41           C  
ATOM    661  CD2 LEU A 413      -8.129  33.505  40.688  1.00 33.37           C  
ATOM    662  N   TYR A 414      -4.212  36.234  42.611  1.00 29.21           N  
ATOM    663  CA  TYR A 414      -3.146  36.692  43.488  1.00 29.74           C  
ATOM    664  C   TYR A 414      -3.621  36.751  44.917  1.00 29.74           C  
ATOM    665  O   TYR A 414      -4.642  37.379  45.221  1.00 31.15           O  
ATOM    666  CB  TYR A 414      -2.606  38.066  43.060  1.00 29.68           C  
ATOM    667  CG  TYR A 414      -2.255  38.177  41.596  1.00 31.51           C  
ATOM    668  CD1 TYR A 414      -0.968  37.905  41.131  1.00 31.17           C  
ATOM    669  CD2 TYR A 414      -3.216  38.547  40.669  1.00 36.03           C  
ATOM    670  CE1 TYR A 414      -0.650  38.005  39.760  1.00 34.30           C  
ATOM    671  CE2 TYR A 414      -2.911  38.654  39.299  1.00 40.97           C  
ATOM    672  CZ  TYR A 414      -1.628  38.386  38.846  1.00 38.27           C  
ATOM    673  OH  TYR A 414      -1.361  38.509  37.483  1.00 39.03           O  
ATOM    674  N   PHE A 415      -2.876  36.096  45.795  1.00 29.98           N  
ATOM    675  CA  PHE A 415      -3.107  36.206  47.227  1.00 31.65           C  
ATOM    676  C   PHE A 415      -2.049  37.111  47.774  1.00 33.08           C  
ATOM    677  O   PHE A 415      -0.865  36.832  47.596  1.00 35.05           O  
ATOM    678  CB  PHE A 415      -2.961  34.853  47.899  1.00 30.20           C  
ATOM    679  CG  PHE A 415      -4.002  33.883  47.494  1.00 32.29           C  
ATOM    680  CD1 PHE A 415      -3.963  33.292  46.231  1.00 33.72           C  
ATOM    681  CD2 PHE A 415      -5.042  33.569  48.345  1.00 32.58           C  
ATOM    682  CE1 PHE A 415      -4.937  32.382  45.831  1.00 30.62           C  
ATOM    683  CE2 PHE A 415      -6.022  32.661  47.945  1.00 33.33           C  
ATOM    684  CZ  PHE A 415      -5.965  32.066  46.688  1.00 27.76           C  
ATOM    685  N   VAL A 416      -2.438  38.192  48.435  1.00 33.76           N  
ATOM    686  CA  VAL A 416      -1.406  39.086  48.944  1.00 34.05           C  
ATOM    687  C   VAL A 416      -1.189  38.869  50.443  1.00 35.37           C  
ATOM    688  O   VAL A 416      -2.089  39.066  51.267  1.00 36.16           O  
ATOM    689  CB  VAL A 416      -1.640  40.553  48.557  1.00 32.86           C  
ATOM    690  CG1 VAL A 416      -0.367  41.311  48.749  1.00 32.41           C  
ATOM    691  CG2 VAL A 416      -2.016  40.645  47.099  1.00 28.00           C  
ATOM    692  N   MET A 417       0.011  38.416  50.785  1.00 34.76           N  
ATOM    693  CA  MET A 417       0.230  37.908  52.116  1.00 33.80           C  
ATOM    694  C   MET A 417       1.092  38.833  52.910  1.00 34.75           C  
ATOM    695  O   MET A 417       1.964  39.514  52.370  1.00 34.44           O  
ATOM    696  CB  MET A 417       0.901  36.543  52.045  1.00 32.91           C  
ATOM    697  CG  MET A 417       0.143  35.560  51.196  1.00 30.59           C  
ATOM    698  SD  MET A 417      -1.589  35.505  51.688  1.00 36.50           S  
ATOM    699  CE  MET A 417      -1.504  34.762  53.316  1.00 34.19           C  
ATOM    700  N   GLU A 418       0.861  38.853  54.211  1.00 35.40           N  
ATOM    701  CA  GLU A 418       1.831  39.456  55.079  1.00 34.98           C  
ATOM    702  C   GLU A 418       3.112  38.697  54.823  1.00 33.99           C  
ATOM    703  O   GLU A 418       3.101  37.479  54.701  1.00 35.64           O  
ATOM    704  CB  GLU A 418       1.402  39.308  56.527  1.00 36.15           C  
ATOM    705  CG  GLU A 418       1.495  37.919  57.069  1.00 34.84           C  
ATOM    706  CD  GLU A 418       1.525  37.919  58.583  1.00 40.65           C  
ATOM    707  OE1 GLU A 418       1.857  38.971  59.176  1.00 39.82           O  
ATOM    708  OE2 GLU A 418       1.217  36.869  59.181  1.00 41.46           O  
ATOM    709  N   TYR A 419       4.217  39.401  54.694  1.00 33.33           N  
ATOM    710  CA  TYR A 419       5.477  38.719  54.436  1.00 33.91           C  
ATOM    711  C   TYR A 419       6.154  38.223  55.735  1.00 33.47           C  
ATOM    712  O   TYR A 419       6.241  38.944  56.718  1.00 32.51           O  
ATOM    713  CB  TYR A 419       6.397  39.596  53.600  1.00 33.54           C  
ATOM    714  CG  TYR A 419       7.798  39.082  53.529  1.00 35.43           C  
ATOM    715  CD1 TYR A 419       8.047  37.735  53.304  1.00 36.57           C  
ATOM    716  CD2 TYR A 419       8.877  39.937  53.683  1.00 36.11           C  
ATOM    717  CE1 TYR A 419       9.318  37.253  53.239  1.00 37.33           C  
ATOM    718  CE2 TYR A 419      10.160  39.463  53.610  1.00 37.55           C  
ATOM    719  CZ  TYR A 419      10.377  38.116  53.394  1.00 38.92           C  
ATOM    720  OH  TYR A 419      11.663  37.628  53.317  1.00 41.43           O  
ATOM    721  N   VAL A 420       6.601  36.970  55.728  1.00 33.64           N  
ATOM    722  CA  VAL A 420       7.040  36.303  56.943  1.00 33.60           C  
ATOM    723  C   VAL A 420       8.499  35.946  56.837  1.00 35.60           C  
ATOM    724  O   VAL A 420       8.995  35.685  55.749  1.00 36.98           O  
ATOM    725  CB  VAL A 420       6.262  35.035  57.176  1.00 33.09           C  
ATOM    726  CG1 VAL A 420       6.717  34.404  58.449  1.00 31.76           C  
ATOM    727  CG2 VAL A 420       4.741  35.318  57.190  1.00 30.38           C  
ATOM    728  N   ASN A 421       9.174  35.881  57.975  1.00 36.76           N  
ATOM    729  CA  ASN A 421      10.590  36.230  58.001  1.00 37.86           C  
ATOM    730  C   ASN A 421      11.602  35.311  58.695  1.00 36.61           C  
ATOM    731  O   ASN A 421      12.787  35.383  58.386  1.00 35.47           O  
ATOM    732  CB  ASN A 421      10.712  37.619  58.626  1.00 39.88           C  
ATOM    733  CG  ASN A 421      11.477  38.564  57.756  1.00 43.34           C  
ATOM    734  OD1 ASN A 421      12.432  38.174  57.076  1.00 48.29           O  
ATOM    735  ND2 ASN A 421      11.054  39.817  57.749  1.00 42.89           N  
ATOM    736  N   GLY A 422      11.154  34.485  59.641  1.00 35.62           N  
ATOM    737  CA  GLY A 422      12.066  33.681  60.445  1.00 34.40           C  
ATOM    738  C   GLY A 422      12.664  32.462  59.761  1.00 35.32           C  
ATOM    739  O   GLY A 422      13.577  31.856  60.292  1.00 37.03           O  
ATOM    740  N   GLY A 423      12.178  32.079  58.586  1.00 33.67           N  
ATOM    741  CA  GLY A 423      12.589  30.795  58.020  1.00 33.01           C  
ATOM    742  C   GLY A 423      11.724  29.687  58.600  1.00 33.17           C  
ATOM    743  O   GLY A 423      10.954  29.915  59.533  1.00 32.86           O  
ATOM    744  N   ASP A 424      11.807  28.480  58.060  1.00 33.61           N  
ATOM    745  CA  ASP A 424      10.889  27.447  58.550  1.00 35.11           C  
ATOM    746  C   ASP A 424      11.411  26.618  59.716  1.00 34.43           C  
ATOM    747  O   ASP A 424      12.616  26.505  59.932  1.00 33.84           O  
ATOM    748  CB  ASP A 424      10.334  26.541  57.431  1.00 35.65           C  
ATOM    749  CG  ASP A 424      11.203  26.527  56.188  1.00 39.82           C  
ATOM    750  OD1 ASP A 424      12.080  25.634  56.079  1.00 42.80           O  
ATOM    751  OD2 ASP A 424      10.988  27.397  55.307  1.00 43.98           O  
ATOM    752  N   LEU A 425      10.481  26.049  60.474  1.00 34.62           N  
ATOM    753  CA  LEU A 425      10.843  25.125  61.539  1.00 34.63           C  
ATOM    754  C   LEU A 425      11.838  24.111  61.005  1.00 34.65           C  
ATOM    755  O   LEU A 425      12.924  23.920  61.547  1.00 33.84           O  
ATOM    756  CB  LEU A 425       9.605  24.406  62.056  1.00 34.43           C  
ATOM    757  CG  LEU A 425       8.683  25.167  63.008  1.00 32.44           C  
ATOM    758  CD1 LEU A 425       7.903  24.140  63.832  1.00 33.20           C  
ATOM    759  CD2 LEU A 425       9.483  26.054  63.930  1.00 27.32           C  
ATOM    760  N   MET A 426      11.456  23.473  59.911  1.00 36.51           N  
ATOM    761  CA  MET A 426      12.307  22.500  59.256  1.00 38.19           C  
ATOM    762  C   MET A 426      13.758  22.986  59.268  1.00 38.74           C  
ATOM    763  O   MET A 426      14.655  22.310  59.771  1.00 39.59           O  
ATOM    764  CB  MET A 426      11.798  22.311  57.838  1.00 39.26           C  
ATOM    765  CG  MET A 426      12.588  21.346  57.011  1.00 41.94           C  
ATOM    766  SD  MET A 426      12.627  19.696  57.679  1.00 38.82           S  
ATOM    767  CE  MET A 426      13.152  18.804  56.222  1.00 39.39           C  
ATOM    768  N   TYR A 427      13.971  24.180  58.734  1.00 39.19           N  
ATOM    769  CA  TYR A 427      15.285  24.801  58.715  1.00 39.32           C  
ATOM    770  C   TYR A 427      15.876  24.886  60.113  1.00 40.10           C  
ATOM    771  O   TYR A 427      17.025  24.495  60.345  1.00 40.07           O  
ATOM    772  CB  TYR A 427      15.180  26.211  58.125  1.00 38.93           C  
ATOM    773  CG  TYR A 427      16.436  27.010  58.283  1.00 39.66           C  
ATOM    774  CD1 TYR A 427      17.442  26.929  57.331  1.00 39.30           C  
ATOM    775  CD2 TYR A 427      16.635  27.832  59.394  1.00 37.95           C  
ATOM    776  CE1 TYR A 427      18.612  27.649  57.458  1.00 36.90           C  
ATOM    777  CE2 TYR A 427      17.810  28.553  59.534  1.00 40.32           C  
ATOM    778  CZ  TYR A 427      18.796  28.454  58.549  1.00 38.51           C  
ATOM    779  OH  TYR A 427      19.967  29.170  58.641  1.00 38.29           O  
ATOM    780  N   HIS A 428      15.086  25.413  61.041  1.00 40.20           N  
ATOM    781  CA  HIS A 428      15.590  25.739  62.367  1.00 40.60           C  
ATOM    782  C   HIS A 428      15.891  24.519  63.215  1.00 40.67           C  
ATOM    783  O   HIS A 428      16.746  24.568  64.091  1.00 41.19           O  
ATOM    784  CB  HIS A 428      14.607  26.650  63.089  1.00 40.26           C  
ATOM    785  CG  HIS A 428      14.684  28.077  62.648  1.00 43.57           C  
ATOM    786  ND1 HIS A 428      15.885  28.742  62.484  1.00 43.47           N  
ATOM    787  CD2 HIS A 428      13.712  28.970  62.345  1.00 39.77           C  
ATOM    788  CE1 HIS A 428      15.645  29.980  62.097  1.00 40.80           C  
ATOM    789  NE2 HIS A 428      14.335  30.143  62.003  1.00 40.08           N  
ATOM    790  N   ILE A 429      15.177  23.432  62.959  1.00 41.09           N  
ATOM    791  CA  ILE A 429      15.428  22.177  63.642  1.00 41.59           C  
ATOM    792  C   ILE A 429      16.697  21.557  63.093  1.00 42.61           C  
ATOM    793  O   ILE A 429      17.482  20.945  63.827  1.00 42.69           O  
ATOM    794  CB  ILE A 429      14.294  21.186  63.427  1.00 40.97           C  
ATOM    795  CG1 ILE A 429      13.035  21.679  64.108  1.00 41.44           C  
ATOM    796  CG2 ILE A 429      14.659  19.833  64.003  1.00 42.30           C  
ATOM    797  CD1 ILE A 429      11.858  20.767  63.891  1.00 47.42           C  
ATOM    798  N   GLN A 430      16.903  21.702  61.790  1.00 43.27           N  
ATOM    799  CA  GLN A 430      18.182  21.294  61.220  1.00 44.05           C  
ATOM    800  C   GLN A 430      19.367  22.034  61.865  1.00 43.35           C  
ATOM    801  O   GLN A 430      20.434  21.453  62.002  1.00 42.17           O  
ATOM    802  CB  GLN A 430      18.183  21.454  59.704  1.00 43.63           C  
ATOM    803  CG  GLN A 430      17.284  20.468  59.014  1.00 43.92           C  
ATOM    804  CD  GLN A 430      17.266  20.681  57.523  1.00 46.62           C  
ATOM    805  OE1 GLN A 430      17.505  19.753  56.753  1.00 46.98           O  
ATOM    806  NE2 GLN A 430      16.993  21.914  57.102  1.00 46.19           N  
ATOM    807  N   GLN A 431      19.157  23.294  62.269  1.00 43.50           N  
ATOM    808  CA  GLN A 431      20.153  24.086  63.023  1.00 43.05           C  
ATOM    809  C   GLN A 431      20.635  23.451  64.323  1.00 41.68           C  
ATOM    810  O   GLN A 431      21.798  23.568  64.668  1.00 42.82           O  
ATOM    811  CB  GLN A 431      19.629  25.492  63.363  1.00 44.40           C  
ATOM    812  CG  GLN A 431      19.469  26.440  62.181  1.00 47.32           C  
ATOM    813  CD  GLN A 431      20.606  26.321  61.200  1.00 47.08           C  
ATOM    814  OE1 GLN A 431      20.426  25.803  60.095  1.00 47.62           O  
ATOM    815  NE2 GLN A 431      21.789  26.779  61.599  1.00 43.77           N  
ATOM    816  N   VAL A 432      19.755  22.790  65.058  1.00 40.63           N  
ATOM    817  CA  VAL A 432      20.135  22.275  66.365  1.00 39.88           C  
ATOM    818  C   VAL A 432      19.910  20.781  66.557  1.00 40.25           C  
ATOM    819  O   VAL A 432      20.015  20.285  67.686  1.00 41.18           O  
ATOM    820  CB  VAL A 432      19.414  23.039  67.504  1.00 40.45           C  
ATOM    821  CG1 VAL A 432      20.051  24.389  67.712  1.00 39.52           C  
ATOM    822  CG2 VAL A 432      17.912  23.188  67.217  1.00 39.81           C  
ATOM    823  N   GLY A 433      19.615  20.070  65.466  1.00 39.90           N  
ATOM    824  CA  GLY A 433      19.261  18.640  65.512  1.00 38.92           C  
ATOM    825  C   GLY A 433      17.857  18.432  66.068  1.00 39.06           C  
ATOM    826  O   GLY A 433      17.036  17.702  65.496  1.00 37.39           O  
ATOM    827  N   LYS A 434      17.588  19.086  67.197  1.00 38.92           N  
ATOM    828  CA  LYS A 434      16.287  19.042  67.819  1.00 39.50           C  
ATOM    829  C   LYS A 434      16.128  20.150  68.835  1.00 40.83           C  
ATOM    830  O   LYS A 434      17.097  20.628  69.427  1.00 41.81           O  
ATOM    831  CB  LYS A 434      16.037  17.687  68.481  1.00 39.66           C  
ATOM    832  CG  LYS A 434      16.829  17.434  69.733  1.00 37.17           C  
ATOM    833  CD  LYS A 434      17.173  15.958  69.798  1.00 37.58           C  
ATOM    834  CE  LYS A 434      17.834  15.595  71.103  1.00 37.13           C  
ATOM    835  NZ  LYS A 434      18.850  14.523  70.910  1.00 38.34           N  
ATOM    836  N   PHE A 435      14.884  20.561  69.027  1.00 41.40           N  
ATOM    837  CA  PHE A 435      14.570  21.557  70.010  1.00 40.90           C  
ATOM    838  C   PHE A 435      14.652  20.988  71.417  1.00 41.69           C  
ATOM    839  O   PHE A 435      14.288  19.838  71.664  1.00 41.20           O  
ATOM    840  CB  PHE A 435      13.183  22.129  69.748  1.00 40.23           C  
ATOM    841  CG  PHE A 435      13.091  22.905  68.471  1.00 38.82           C  
ATOM    842  CD1 PHE A 435      14.133  23.710  68.066  1.00 35.47           C  
ATOM    843  CD2 PHE A 435      11.953  22.841  67.680  1.00 37.93           C  
ATOM    844  CE1 PHE A 435      14.049  24.426  66.890  1.00 33.49           C  
ATOM    845  CE2 PHE A 435      11.868  23.557  66.508  1.00 33.96           C  
ATOM    846  CZ  PHE A 435      12.922  24.344  66.111  1.00 32.23           C  
ATOM    847  N   LYS A 436      15.169  21.812  72.320  1.00 42.97           N  
ATOM    848  CA  LYS A 436      15.080  21.584  73.737  1.00 43.85           C  
ATOM    849  C   LYS A 436      13.598  21.609  74.080  1.00 44.60           C  
ATOM    850  O   LYS A 436      12.837  22.408  73.523  1.00 45.05           O  
ATOM    851  CB  LYS A 436      15.827  22.697  74.468  1.00 44.58           C  
ATOM    852  CG  LYS A 436      17.240  22.325  74.924  1.00 46.68           C  
ATOM    853  CD  LYS A 436      17.149  21.367  76.108  1.00 52.10           C  
ATOM    854  CE  LYS A 436      18.235  21.607  77.168  1.00 55.34           C  
ATOM    855  NZ  LYS A 436      19.284  20.535  77.237  1.00 55.90           N  
ATOM    856  N   GLU A 437      13.185  20.731  74.987  1.00 44.91           N  
ATOM    857  CA  GLU A 437      11.765  20.568  75.331  1.00 44.46           C  
ATOM    858  C   GLU A 437      10.973  21.858  75.651  1.00 43.25           C  
ATOM    859  O   GLU A 437       9.820  21.992  75.223  1.00 43.91           O  
ATOM    860  CB  GLU A 437      11.590  19.529  76.450  1.00 44.43           C  
ATOM    861  CG  GLU A 437      10.231  19.570  77.131  1.00 45.87           C  
ATOM    862  CD  GLU A 437       9.829  18.229  77.725  1.00 49.10           C  
ATOM    863  OE1 GLU A 437      10.598  17.238  77.557  1.00 46.71           O  
ATOM    864  OE2 GLU A 437       8.740  18.179  78.352  1.00 47.45           O  
ATOM    865  N   PRO A 438      11.568  22.806  76.401  1.00 41.46           N  
ATOM    866  CA  PRO A 438      10.766  24.011  76.680  1.00 40.63           C  
ATOM    867  C   PRO A 438      10.463  24.809  75.405  1.00 38.96           C  
ATOM    868  O   PRO A 438       9.404  25.426  75.274  1.00 37.57           O  
ATOM    869  CB  PRO A 438      11.657  24.810  77.643  1.00 39.91           C  
ATOM    870  CG  PRO A 438      12.573  23.784  78.244  1.00 39.65           C  
ATOM    871  CD  PRO A 438      12.848  22.820  77.128  1.00 40.69           C  
ATOM    872  N   GLN A 439      11.396  24.762  74.465  1.00 38.02           N  
ATOM    873  CA  GLN A 439      11.220  25.393  73.165  1.00 37.00           C  
ATOM    874  C   GLN A 439      10.161  24.671  72.332  1.00 34.57           C  
ATOM    875  O   GLN A 439       9.279  25.292  71.764  1.00 32.90           O  
ATOM    876  CB  GLN A 439      12.552  25.381  72.427  1.00 37.23           C  
ATOM    877  CG  GLN A 439      12.528  26.063  71.080  1.00 39.15           C  
ATOM    878  CD  GLN A 439      13.906  26.110  70.470  1.00 39.16           C  
ATOM    879  OE1 GLN A 439      14.188  26.942  69.611  1.00 41.97           O  
ATOM    880  NE2 GLN A 439      14.785  25.224  70.929  1.00 36.32           N  
ATOM    881  N   ALA A 440      10.282  23.351  72.255  1.00 32.40           N  
ATOM    882  CA  ALA A 440       9.290  22.527  71.597  1.00 30.40           C  
ATOM    883  C   ALA A 440       7.898  22.823  72.162  1.00 29.62           C  
ATOM    884  O   ALA A 440       6.964  23.121  71.408  1.00 30.53           O  
ATOM    885  CB  ALA A 440       9.644  21.043  71.743  1.00 28.56           C  
ATOM    886  N   VAL A 441       7.774  22.741  73.484  1.00 28.00           N  
ATOM    887  CA  VAL A 441       6.548  23.100  74.191  1.00 27.27           C  
ATOM    888  C   VAL A 441       5.984  24.447  73.733  1.00 28.44           C  
ATOM    889  O   VAL A 441       4.771  24.627  73.622  1.00 28.28           O  
ATOM    890  CB  VAL A 441       6.811  23.221  75.708  1.00 27.27           C  
ATOM    891  CG1 VAL A 441       5.583  23.808  76.414  1.00 23.83           C  
ATOM    892  CG2 VAL A 441       7.224  21.880  76.297  1.00 23.29           C  
ATOM    893  N   PHE A 442       6.881  25.401  73.500  1.00 29.19           N  
ATOM    894  CA  PHE A 442       6.485  26.747  73.133  1.00 28.90           C  
ATOM    895  C   PHE A 442       5.871  26.711  71.738  1.00 29.56           C  
ATOM    896  O   PHE A 442       4.746  27.165  71.517  1.00 30.91           O  
ATOM    897  CB  PHE A 442       7.692  27.698  73.203  1.00 27.76           C  
ATOM    898  CG  PHE A 442       7.439  29.030  72.571  1.00 27.77           C  
ATOM    899  CD1 PHE A 442       6.875  30.062  73.300  1.00 26.80           C  
ATOM    900  CD2 PHE A 442       7.736  29.244  71.229  1.00 28.26           C  
ATOM    901  CE1 PHE A 442       6.620  31.296  72.705  1.00 29.83           C  
ATOM    902  CE2 PHE A 442       7.494  30.473  70.622  1.00 31.63           C  
ATOM    903  CZ  PHE A 442       6.933  31.505  71.361  1.00 30.14           C  
ATOM    904  N   TYR A 443       6.610  26.141  70.798  1.00 30.03           N  
ATOM    905  CA  TYR A 443       6.129  26.036  69.433  1.00 29.95           C  
ATOM    906  C   TYR A 443       4.831  25.250  69.397  1.00 30.40           C  
ATOM    907  O   TYR A 443       3.837  25.732  68.869  1.00 31.13           O  
ATOM    908  CB  TYR A 443       7.207  25.468  68.494  1.00 28.49           C  
ATOM    909  CG  TYR A 443       8.398  26.389  68.365  1.00 26.06           C  
ATOM    910  CD1 TYR A 443       8.231  27.766  68.428  1.00 29.93           C  
ATOM    911  CD2 TYR A 443       9.675  25.901  68.164  1.00 26.03           C  
ATOM    912  CE1 TYR A 443       9.294  28.630  68.307  1.00 28.88           C  
ATOM    913  CE2 TYR A 443      10.763  26.769  68.043  1.00 24.56           C  
ATOM    914  CZ  TYR A 443      10.562  28.129  68.120  1.00 26.69           C  
ATOM    915  OH  TYR A 443      11.610  29.022  68.018  1.00 28.44           O  
ATOM    916  N   ALA A 444       4.814  24.066  69.996  1.00 30.97           N  
ATOM    917  CA  ALA A 444       3.598  23.251  69.970  1.00 32.98           C  
ATOM    918  C   ALA A 444       2.368  24.043  70.431  1.00 34.71           C  
ATOM    919  O   ALA A 444       1.306  24.034  69.772  1.00 34.61           O  
ATOM    920  CB  ALA A 444       3.780  22.030  70.818  1.00 33.72           C  
ATOM    921  N   ALA A 445       2.538  24.735  71.560  1.00 35.14           N  
ATOM    922  CA  ALA A 445       1.507  25.583  72.147  1.00 34.65           C  
ATOM    923  C   ALA A 445       1.010  26.636  71.171  1.00 34.95           C  
ATOM    924  O   ALA A 445      -0.203  26.806  70.987  1.00 35.73           O  
ATOM    925  CB  ALA A 445       2.028  26.239  73.392  1.00 34.61           C  
ATOM    926  N   GLU A 446       1.934  27.345  70.531  1.00 34.72           N  
ATOM    927  CA  GLU A 446       1.508  28.373  69.589  1.00 34.07           C  
ATOM    928  C   GLU A 446       0.758  27.779  68.411  1.00 34.47           C  
ATOM    929  O   GLU A 446      -0.331  28.250  68.075  1.00 36.30           O  
ATOM    930  CB  GLU A 446       2.662  29.251  69.158  1.00 33.51           C  
ATOM    931  CG  GLU A 446       3.119  30.141  70.282  1.00 31.51           C  
ATOM    932  CD  GLU A 446       3.880  31.345  69.800  1.00 28.51           C  
ATOM    933  OE1 GLU A 446       4.238  31.400  68.609  1.00 32.12           O  
ATOM    934  OE2 GLU A 446       4.131  32.244  70.618  1.00 33.22           O  
ATOM    935  N   ILE A 447       1.291  26.706  67.833  1.00 33.76           N  
ATOM    936  CA  ILE A 447       0.597  26.013  66.738  1.00 33.13           C  
ATOM    937  C   ILE A 447      -0.802  25.538  67.130  1.00 32.96           C  
ATOM    938  O   ILE A 447      -1.744  25.636  66.338  1.00 32.78           O  
ATOM    939  CB  ILE A 447       1.403  24.802  66.196  1.00 33.62           C  
ATOM    940  CG1 ILE A 447       2.845  25.219  65.851  1.00 33.77           C  
ATOM    941  CG2 ILE A 447       0.685  24.191  65.000  1.00 27.63           C  
ATOM    942  CD1 ILE A 447       3.813  24.063  65.619  1.00 29.57           C  
ATOM    943  N   SER A 448      -0.938  25.017  68.346  1.00 32.35           N  
ATOM    944  CA  SER A 448      -2.220  24.483  68.753  1.00 33.44           C  
ATOM    945  C   SER A 448      -3.271  25.574  68.699  1.00 33.88           C  
ATOM    946  O   SER A 448      -4.436  25.297  68.392  1.00 34.83           O  
ATOM    947  CB  SER A 448      -2.161  23.888  70.152  1.00 33.14           C  
ATOM    948  OG  SER A 448      -2.264  24.919  71.114  1.00 38.64           O  
ATOM    949  N   ILE A 449      -2.878  26.817  68.980  1.00 33.29           N  
ATOM    950  CA  ILE A 449      -3.863  27.897  68.913  1.00 33.63           C  
ATOM    951  C   ILE A 449      -4.430  27.994  67.496  1.00 33.88           C  
ATOM    952  O   ILE A 449      -5.633  28.230  67.303  1.00 34.04           O  
ATOM    953  CB  ILE A 449      -3.325  29.262  69.424  1.00 33.90           C  
ATOM    954  CG1 ILE A 449      -3.655  29.448  70.910  1.00 29.07           C  
ATOM    955  CG2 ILE A 449      -3.984  30.416  68.679  1.00 33.70           C  
ATOM    956  CD1 ILE A 449      -3.341  28.257  71.793  1.00 21.75           C  
ATOM    957  N   GLY A 450      -3.562  27.782  66.510  1.00 33.82           N  
ATOM    958  CA  GLY A 450      -4.000  27.692  65.130  1.00 33.19           C  
ATOM    959  C   GLY A 450      -5.028  26.587  64.984  1.00 33.71           C  
ATOM    960  O   GLY A 450      -6.121  26.776  64.423  1.00 34.58           O  
ATOM    961  N   LEU A 451      -4.709  25.415  65.497  1.00 33.12           N  
ATOM    962  CA  LEU A 451      -5.609  24.298  65.253  1.00 32.72           C  
ATOM    963  C   LEU A 451      -6.940  24.503  65.958  1.00 32.60           C  
ATOM    964  O   LEU A 451      -7.997  24.104  65.452  1.00 33.04           O  
ATOM    965  CB  LEU A 451      -4.950  22.985  65.652  1.00 32.71           C  
ATOM    966  CG  LEU A 451      -3.735  22.683  64.786  1.00 30.49           C  
ATOM    967  CD1 LEU A 451      -3.122  21.364  65.181  1.00 30.83           C  
ATOM    968  CD2 LEU A 451      -4.139  22.703  63.327  1.00 24.13           C  
ATOM    969  N   PHE A 452      -6.882  25.145  67.119  1.00 32.07           N  
ATOM    970  CA  PHE A 452      -8.081  25.401  67.918  1.00 31.92           C  
ATOM    971  C   PHE A 452      -9.045  26.298  67.178  1.00 31.46           C  
ATOM    972  O   PHE A 452     -10.268  26.083  67.159  1.00 30.65           O  
ATOM    973  CB  PHE A 452      -7.701  26.090  69.225  1.00 31.05           C  
ATOM    974  CG  PHE A 452      -6.898  25.242  70.129  1.00 27.88           C  
ATOM    975  CD1 PHE A 452      -7.080  23.869  70.147  1.00 26.78           C  
ATOM    976  CD2 PHE A 452      -5.967  25.809  70.980  1.00 27.31           C  
ATOM    977  CE1 PHE A 452      -6.340  23.073  71.006  1.00 29.42           C  
ATOM    978  CE2 PHE A 452      -5.224  25.027  71.854  1.00 25.17           C  
ATOM    979  CZ  PHE A 452      -5.401  23.661  71.868  1.00 27.01           C  
ATOM    980  N   PHE A 453      -8.467  27.330  66.595  1.00 31.86           N  
ATOM    981  CA  PHE A 453      -9.251  28.341  65.964  1.00 34.07           C  
ATOM    982  C   PHE A 453      -9.989  27.696  64.812  1.00 34.73           C  
ATOM    983  O   PHE A 453     -11.223  27.817  64.685  1.00 35.91           O  
ATOM    984  CB  PHE A 453      -8.348  29.471  65.476  1.00 33.94           C  
ATOM    985  CG  PHE A 453      -9.046  30.446  64.601  1.00 33.01           C  
ATOM    986  CD1 PHE A 453     -10.090  31.207  65.091  1.00 35.52           C  
ATOM    987  CD2 PHE A 453      -8.674  30.599  63.282  1.00 35.02           C  
ATOM    988  CE1 PHE A 453     -10.744  32.118  64.281  1.00 35.22           C  
ATOM    989  CE2 PHE A 453      -9.323  31.506  62.462  1.00 36.68           C  
ATOM    990  CZ  PHE A 453     -10.364  32.265  62.965  1.00 36.80           C  
ATOM    991  N   LEU A 454      -9.222  26.982  63.997  1.00 34.21           N  
ATOM    992  CA  LEU A 454      -9.746  26.381  62.788  1.00 33.85           C  
ATOM    993  C   LEU A 454     -10.765  25.308  63.068  1.00 33.99           C  
ATOM    994  O   LEU A 454     -11.682  25.125  62.292  1.00 34.51           O  
ATOM    995  CB  LEU A 454      -8.618  25.779  61.969  1.00 33.11           C  
ATOM    996  CG  LEU A 454      -7.761  26.744  61.159  1.00 32.04           C  
ATOM    997  CD1 LEU A 454      -6.574  25.979  60.606  1.00 30.74           C  
ATOM    998  CD2 LEU A 454      -8.546  27.386  60.030  1.00 24.93           C  
ATOM    999  N   HIS A 455     -10.596  24.573  64.157  1.00 35.57           N  
ATOM   1000  CA  HIS A 455     -11.520  23.487  64.442  1.00 37.44           C  
ATOM   1001  C   HIS A 455     -12.846  23.997  64.959  1.00 39.96           C  
ATOM   1002  O   HIS A 455     -13.898  23.507  64.532  1.00 40.40           O  
ATOM   1003  CB  HIS A 455     -10.915  22.488  65.407  1.00 36.75           C  
ATOM   1004  CG  HIS A 455      -9.813  21.690  64.806  1.00 35.97           C  
ATOM   1005  ND1 HIS A 455      -8.946  20.931  65.559  1.00 38.67           N  
ATOM   1006  CD2 HIS A 455      -9.417  21.555  63.517  1.00 34.72           C  
ATOM   1007  CE1 HIS A 455      -8.067  20.353  64.757  1.00 39.88           C  
ATOM   1008  NE2 HIS A 455      -8.330  20.716  63.513  1.00 35.46           N  
ATOM   1009  N   LYS A 456     -12.795  24.986  65.861  1.00 41.88           N  
ATOM   1010  CA  LYS A 456     -14.008  25.657  66.341  1.00 42.75           C  
ATOM   1011  C   LYS A 456     -14.881  26.150  65.181  1.00 42.08           C  
ATOM   1012  O   LYS A 456     -16.110  26.153  65.279  1.00 41.93           O  
ATOM   1013  CB  LYS A 456     -13.677  26.803  67.297  1.00 43.33           C  
ATOM   1014  CG  LYS A 456     -13.435  26.356  68.745  1.00 48.70           C  
ATOM   1015  CD  LYS A 456     -13.983  27.373  69.755  1.00 53.44           C  
ATOM   1016  CE  LYS A 456     -13.077  27.505  70.992  1.00 57.56           C  
ATOM   1017  NZ  LYS A 456     -11.694  28.011  70.656  1.00 52.25           N  
ATOM   1018  N   ARG A 457     -14.242  26.521  64.077  1.00 39.98           N  
ATOM   1019  CA  ARG A 457     -14.958  26.997  62.910  1.00 39.73           C  
ATOM   1020  C   ARG A 457     -15.181  25.956  61.812  1.00 39.97           C  
ATOM   1021  O   ARG A 457     -15.295  26.314  60.629  1.00 39.42           O  
ATOM   1022  CB  ARG A 457     -14.210  28.173  62.309  1.00 40.12           C  
ATOM   1023  CG  ARG A 457     -14.709  29.492  62.777  1.00 39.92           C  
ATOM   1024  CD  ARG A 457     -13.629  30.505  62.640  1.00 40.47           C  
ATOM   1025  NE  ARG A 457     -13.839  31.592  63.583  1.00 44.87           N  
ATOM   1026  CZ  ARG A 457     -13.640  31.488  64.892  1.00 44.89           C  
ATOM   1027  NH1 ARG A 457     -13.230  30.332  65.416  1.00 45.31           N  
ATOM   1028  NH2 ARG A 457     -13.853  32.541  65.672  1.00 43.32           N  
ATOM   1029  N   GLY A 458     -15.222  24.679  62.192  1.00 39.38           N  
ATOM   1030  CA  GLY A 458     -15.468  23.592  61.238  1.00 38.10           C  
ATOM   1031  C   GLY A 458     -14.446  23.430  60.120  1.00 37.01           C  
ATOM   1032  O   GLY A 458     -14.766  23.004  59.011  1.00 37.23           O  
ATOM   1033  N   ILE A 459     -13.203  23.776  60.394  1.00 35.85           N  
ATOM   1034  CA  ILE A 459     -12.183  23.568  59.402  1.00 34.45           C  
ATOM   1035  C   ILE A 459     -11.183  22.536  59.868  1.00 34.27           C  
ATOM   1036  O   ILE A 459     -10.644  22.616  60.976  1.00 33.08           O  
ATOM   1037  CB  ILE A 459     -11.476  24.868  59.018  1.00 34.59           C  
ATOM   1038  CG1 ILE A 459     -12.390  25.680  58.105  1.00 34.51           C  
ATOM   1039  CG2 ILE A 459     -10.159  24.573  58.297  1.00 31.53           C  
ATOM   1040  CD1 ILE A 459     -12.031  27.130  58.037  1.00 36.12           C  
ATOM   1041  N   ILE A 460     -10.984  21.545  59.007  1.00 33.97           N  
ATOM   1042  CA  ILE A 460      -9.921  20.576  59.130  1.00 32.59           C  
ATOM   1043  C   ILE A 460      -8.762  21.079  58.270  1.00 31.12           C  
ATOM   1044  O   ILE A 460      -8.959  21.386  57.086  1.00 28.97           O  
ATOM   1045  CB  ILE A 460     -10.395  19.255  58.555  1.00 34.29           C  
ATOM   1046  CG1 ILE A 460     -11.231  18.483  59.562  1.00 36.09           C  
ATOM   1047  CG2 ILE A 460      -9.242  18.386  58.143  1.00 35.13           C  
ATOM   1048  CD1 ILE A 460     -11.762  17.206  58.929  1.00 36.23           C  
ATOM   1049  N   TYR A 461      -7.564  21.157  58.860  1.00 29.85           N  
ATOM   1050  CA  TYR A 461      -6.364  21.686  58.172  1.00 29.70           C  
ATOM   1051  C   TYR A 461      -5.770  20.720  57.141  1.00 29.19           C  
ATOM   1052  O   TYR A 461      -5.401  21.122  56.032  1.00 28.09           O  
ATOM   1053  CB  TYR A 461      -5.292  22.079  59.203  1.00 29.86           C  
ATOM   1054  CG  TYR A 461      -4.043  22.733  58.639  1.00 29.58           C  
ATOM   1055  CD1 TYR A 461      -4.035  23.300  57.376  1.00 32.89           C  
ATOM   1056  CD2 TYR A 461      -2.883  22.824  59.396  1.00 31.53           C  
ATOM   1057  CE1 TYR A 461      -2.897  23.921  56.874  1.00 34.13           C  
ATOM   1058  CE2 TYR A 461      -1.738  23.453  58.903  1.00 32.54           C  
ATOM   1059  CZ  TYR A 461      -1.755  24.000  57.638  1.00 32.07           C  
ATOM   1060  OH  TYR A 461      -0.632  24.622  57.125  1.00 32.46           O  
ATOM   1061  N   ARG A 462      -5.659  19.455  57.542  1.00 29.32           N  
ATOM   1062  CA  ARG A 462      -5.170  18.372  56.692  1.00 29.69           C  
ATOM   1063  C   ARG A 462      -3.786  18.580  56.131  1.00 29.41           C  
ATOM   1064  O   ARG A 462      -3.385  17.891  55.213  1.00 28.86           O  
ATOM   1065  CB  ARG A 462      -6.142  18.097  55.552  1.00 30.41           C  
ATOM   1066  CG  ARG A 462      -7.427  17.378  55.995  1.00 35.22           C  
ATOM   1067  CD  ARG A 462      -8.239  16.861  54.803  1.00 37.65           C  
ATOM   1068  NE  ARG A 462      -8.425  17.918  53.816  1.00 37.42           N  
ATOM   1069  CZ  ARG A 462      -9.044  17.766  52.655  1.00 41.53           C  
ATOM   1070  NH1 ARG A 462      -9.552  16.590  52.287  1.00 43.43           N  
ATOM   1071  NH2 ARG A 462      -9.148  18.806  51.856  1.00 45.68           N  
ATOM   1072  N   ASP A 463      -3.040  19.530  56.670  1.00 30.27           N  
ATOM   1073  CA  ASP A 463      -1.712  19.745  56.129  1.00 30.03           C  
ATOM   1074  C   ASP A 463      -0.722  20.263  57.146  1.00 28.27           C  
ATOM   1075  O   ASP A 463       0.233  20.950  56.805  1.00 28.14           O  
ATOM   1076  CB  ASP A 463      -1.744  20.641  54.891  1.00 30.76           C  
ATOM   1077  CG  ASP A 463      -0.703  20.237  53.889  1.00 33.12           C  
ATOM   1078  OD1 ASP A 463      -0.448  19.024  53.798  1.00 42.60           O  
ATOM   1079  OD2 ASP A 463      -0.125  21.104  53.206  1.00 39.70           O  
ATOM   1080  N   LEU A 464      -0.940  19.935  58.403  1.00 27.48           N  
ATOM   1081  CA  LEU A 464       0.046  20.309  59.393  1.00 28.22           C  
ATOM   1082  C   LEU A 464       1.334  19.559  59.056  1.00 28.22           C  
ATOM   1083  O   LEU A 464       1.317  18.332  58.959  1.00 29.17           O  
ATOM   1084  CB  LEU A 464      -0.456  19.966  60.784  1.00 27.82           C  
ATOM   1085  CG  LEU A 464       0.433  20.337  61.966  1.00 31.30           C  
ATOM   1086  CD1 LEU A 464       0.968  21.744  61.812  1.00 27.05           C  
ATOM   1087  CD2 LEU A 464      -0.336  20.173  63.294  1.00 31.08           C  
ATOM   1088  N   LYS A 465       2.430  20.293  58.824  1.00 27.32           N  
ATOM   1089  CA  LYS A 465       3.748  19.684  58.581  1.00 26.43           C  
ATOM   1090  C   LYS A 465       4.843  20.733  58.688  1.00 26.80           C  
ATOM   1091  O   LYS A 465       4.576  21.899  58.511  1.00 28.04           O  
ATOM   1092  CB  LYS A 465       3.786  19.014  57.216  1.00 25.65           C  
ATOM   1093  CG  LYS A 465       3.870  19.981  56.064  1.00 25.30           C  
ATOM   1094  CD  LYS A 465       3.572  19.297  54.766  1.00 21.83           C  
ATOM   1095  CE  LYS A 465       3.846  20.216  53.602  1.00 25.31           C  
ATOM   1096  NZ  LYS A 465       3.594  19.497  52.326  1.00 30.55           N  
ATOM   1097  N   LEU A 466       6.079  20.333  58.957  1.00 27.56           N  
ATOM   1098  CA  LEU A 466       7.130  21.315  59.244  1.00 28.04           C  
ATOM   1099  C   LEU A 466       7.284  22.391  58.175  1.00 30.30           C  
ATOM   1100  O   LEU A 466       7.579  23.556  58.468  1.00 30.03           O  
ATOM   1101  CB  LEU A 466       8.454  20.617  59.482  1.00 26.57           C  
ATOM   1102  CG  LEU A 466       8.548  20.036  60.895  1.00 28.29           C  
ATOM   1103  CD1 LEU A 466       9.857  19.316  61.056  1.00 32.04           C  
ATOM   1104  CD2 LEU A 466       8.379  21.094  61.988  1.00 27.48           C  
ATOM   1105  N   ASP A 467       7.063  21.989  56.934  1.00 33.19           N  
ATOM   1106  CA  ASP A 467       7.235  22.860  55.779  1.00 35.80           C  
ATOM   1107  C   ASP A 467       6.238  24.003  55.710  1.00 35.66           C  
ATOM   1108  O   ASP A 467       6.483  25.050  55.099  1.00 36.70           O  
ATOM   1109  CB  ASP A 467       7.046  22.044  54.528  1.00 36.90           C  
ATOM   1110  CG  ASP A 467       8.128  22.271  53.575  1.00 42.35           C  
ATOM   1111  OD1 ASP A 467       9.213  21.719  53.851  1.00 48.99           O  
ATOM   1112  OD2 ASP A 467       7.910  23.007  52.585  1.00 48.57           O  
ATOM   1113  N   ASN A 468       5.083  23.761  56.304  1.00 33.61           N  
ATOM   1114  CA  ASN A 468       4.027  24.717  56.300  1.00 31.00           C  
ATOM   1115  C   ASN A 468       4.174  25.679  57.471  1.00 30.77           C  
ATOM   1116  O   ASN A 468       3.284  26.465  57.723  1.00 30.96           O  
ATOM   1117  CB  ASN A 468       2.708  23.969  56.414  1.00 30.57           C  
ATOM   1118  CG  ASN A 468       2.147  23.560  55.079  1.00 27.18           C  
ATOM   1119  OD1 ASN A 468       2.510  24.079  54.031  1.00 31.83           O  
ATOM   1120  ND2 ASN A 468       1.228  22.642  55.117  1.00 33.51           N  
ATOM   1121  N   VAL A 469       5.295  25.636  58.180  1.00 29.83           N  
ATOM   1122  CA  VAL A 469       5.379  26.319  59.466  1.00 31.03           C  
ATOM   1123  C   VAL A 469       6.635  27.200  59.645  1.00 33.70           C  
ATOM   1124  O   VAL A 469       7.789  26.718  59.583  1.00 35.77           O  
ATOM   1125  CB  VAL A 469       5.280  25.292  60.608  1.00 30.69           C  
ATOM   1126  CG1 VAL A 469       5.402  25.962  61.956  1.00 26.41           C  
ATOM   1127  CG2 VAL A 469       3.972  24.506  60.489  1.00 31.69           C  
ATOM   1128  N   MET A 470       6.411  28.483  59.893  1.00 32.84           N  
ATOM   1129  CA  MET A 470       7.476  29.454  59.785  1.00 34.75           C  
ATOM   1130  C   MET A 470       7.616  30.234  61.075  1.00 36.95           C  
ATOM   1131  O   MET A 470       6.789  30.091  61.980  1.00 38.10           O  
ATOM   1132  CB  MET A 470       7.179  30.429  58.641  1.00 35.21           C  
ATOM   1133  CG  MET A 470       7.481  29.914  57.241  1.00 31.62           C  
ATOM   1134  SD  MET A 470       7.122  31.157  55.974  1.00 37.29           S  
ATOM   1135  CE  MET A 470       5.341  31.316  56.106  1.00 29.76           C  
ATOM   1136  N   LEU A 471       8.672  31.046  61.159  1.00 37.04           N  
ATOM   1137  CA  LEU A 471       8.820  32.013  62.242  1.00 37.54           C  
ATOM   1138  C   LEU A 471       8.757  33.437  61.687  1.00 38.45           C  
ATOM   1139  O   LEU A 471       9.279  33.696  60.595  1.00 39.67           O  
ATOM   1140  CB  LEU A 471      10.151  31.802  62.960  1.00 35.66           C  
ATOM   1141  CG  LEU A 471      10.314  30.391  63.533  1.00 36.75           C  
ATOM   1142  CD1 LEU A 471      11.590  30.253  64.387  1.00 32.85           C  
ATOM   1143  CD2 LEU A 471       9.089  29.978  64.332  1.00 34.41           C  
ATOM   1144  N   ASP A 472       8.123  34.359  62.415  1.00 37.75           N  
ATOM   1145  CA  ASP A 472       8.285  35.780  62.094  1.00 37.55           C  
ATOM   1146  C   ASP A 472       9.652  36.263  62.619  1.00 37.03           C  
ATOM   1147  O   ASP A 472      10.377  35.498  63.256  1.00 35.53           O  
ATOM   1148  CB  ASP A 472       7.090  36.653  62.570  1.00 37.91           C  
ATOM   1149  CG  ASP A 472       6.691  36.411  64.038  1.00 39.33           C  
ATOM   1150  OD1 ASP A 472       7.562  36.002  64.830  1.00 37.30           O  
ATOM   1151  OD2 ASP A 472       5.502  36.656  64.402  1.00 39.16           O  
ATOM   1152  N   SER A 473      10.014  37.513  62.347  1.00 37.27           N  
ATOM   1153  CA  SER A 473      11.275  38.052  62.870  1.00 37.13           C  
ATOM   1154  C   SER A 473      11.402  37.990  64.397  1.00 36.85           C  
ATOM   1155  O   SER A 473      12.497  37.867  64.910  1.00 37.60           O  
ATOM   1156  CB  SER A 473      11.520  39.475  62.373  1.00 36.92           C  
ATOM   1157  OG  SER A 473      10.302  40.189  62.297  1.00 37.78           O  
ATOM   1158  N   GLU A 474      10.290  38.043  65.115  1.00 37.49           N  
ATOM   1159  CA  GLU A 474      10.313  38.009  66.575  1.00 39.10           C  
ATOM   1160  C   GLU A 474      10.439  36.601  67.156  1.00 39.30           C  
ATOM   1161  O   GLU A 474      10.566  36.438  68.368  1.00 39.38           O  
ATOM   1162  CB  GLU A 474       9.041  38.649  67.130  1.00 39.72           C  
ATOM   1163  CG  GLU A 474       8.513  39.802  66.291  1.00 45.02           C  
ATOM   1164  CD  GLU A 474       9.306  41.086  66.489  1.00 50.76           C  
ATOM   1165  OE1 GLU A 474       8.726  42.022  67.074  1.00 56.36           O  
ATOM   1166  OE2 GLU A 474      10.495  41.170  66.081  1.00 50.31           O  
ATOM   1167  N   GLY A 475      10.379  35.586  66.301  1.00 39.74           N  
ATOM   1168  CA  GLY A 475      10.461  34.191  66.759  1.00 39.86           C  
ATOM   1169  C   GLY A 475       9.147  33.554  67.197  1.00 38.44           C  
ATOM   1170  O   GLY A 475       9.131  32.669  68.050  1.00 39.12           O  
ATOM   1171  N   HIS A 476       8.046  34.014  66.613  1.00 37.19           N  
ATOM   1172  CA  HIS A 476       6.731  33.436  66.838  1.00 35.77           C  
ATOM   1173  C   HIS A 476       6.312  32.622  65.631  1.00 35.06           C  
ATOM   1174  O   HIS A 476       6.791  32.861  64.518  1.00 34.07           O  
ATOM   1175  CB  HIS A 476       5.711  34.529  67.077  1.00 36.14           C  
ATOM   1176  CG  HIS A 476       5.777  35.113  68.448  1.00 38.69           C  
ATOM   1177  ND1 HIS A 476       5.755  34.337  69.585  1.00 41.25           N  
ATOM   1178  CD2 HIS A 476       5.862  36.396  68.869  1.00 41.75           C  
ATOM   1179  CE1 HIS A 476       5.816  35.114  70.650  1.00 41.48           C  
ATOM   1180  NE2 HIS A 476       5.887  36.368  70.243  1.00 44.74           N  
ATOM   1181  N   ILE A 477       5.424  31.649  65.837  1.00 34.23           N  
ATOM   1182  CA  ILE A 477       5.085  30.769  64.730  1.00 32.86           C  
ATOM   1183  C   ILE A 477       3.976  31.363  63.878  1.00 31.66           C  
ATOM   1184  O   ILE A 477       3.056  32.020  64.370  1.00 30.75           O  
ATOM   1185  CB  ILE A 477       4.766  29.290  65.125  1.00 33.11           C  
ATOM   1186  CG1 ILE A 477       3.415  29.182  65.804  1.00 36.68           C  
ATOM   1187  CG2 ILE A 477       5.895  28.607  65.914  1.00 32.91           C  
ATOM   1188  CD1 ILE A 477       2.319  28.762  64.830  1.00 41.60           C  
ATOM   1189  N   LYS A 478       4.133  31.144  62.580  1.00 31.04           N  
ATOM   1190  CA  LYS A 478       3.188  31.519  61.558  1.00 30.90           C  
ATOM   1191  C   LYS A 478       2.917  30.235  60.797  1.00 29.42           C  
ATOM   1192  O   LYS A 478       3.847  29.591  60.361  1.00 29.72           O  
ATOM   1193  CB  LYS A 478       3.820  32.560  60.609  1.00 31.57           C  
ATOM   1194  CG  LYS A 478       3.903  33.986  61.159  1.00 29.33           C  
ATOM   1195  CD  LYS A 478       2.491  34.564  61.313  1.00 36.03           C  
ATOM   1196  CE  LYS A 478       2.463  36.002  61.829  1.00 31.33           C  
ATOM   1197  NZ  LYS A 478       1.058  36.480  61.776  1.00 30.87           N  
ATOM   1198  N   ILE A 479       1.657  29.849  60.650  1.00 28.60           N  
ATOM   1199  CA  ILE A 479       1.319  28.676  59.843  1.00 28.45           C  
ATOM   1200  C   ILE A 479       0.839  29.092  58.442  1.00 29.24           C  
ATOM   1201  O   ILE A 479      -0.079  29.901  58.316  1.00 31.22           O  
ATOM   1202  CB  ILE A 479       0.246  27.838  60.547  1.00 28.45           C  
ATOM   1203  CG1 ILE A 479       0.648  27.649  62.011  1.00 30.69           C  
ATOM   1204  CG2 ILE A 479       0.037  26.492  59.838  1.00 27.33           C  
ATOM   1205  CD1 ILE A 479      -0.307  26.833  62.823  1.00 30.08           C  
ATOM   1206  N   ALA A 480       1.460  28.575  57.384  1.00 28.02           N  
ATOM   1207  CA  ALA A 480       1.060  28.982  56.034  1.00 27.03           C  
ATOM   1208  C   ALA A 480       0.321  27.886  55.253  1.00 28.18           C  
ATOM   1209  O   ALA A 480       0.047  26.789  55.763  1.00 27.39           O  
ATOM   1210  CB  ALA A 480       2.268  29.491  55.241  1.00 24.84           C  
ATOM   1211  N   ASP A 481      -0.007  28.213  54.009  1.00 28.73           N  
ATOM   1212  CA  ASP A 481      -0.494  27.242  53.068  1.00 28.97           C  
ATOM   1213  C   ASP A 481      -1.772  26.524  53.506  1.00 29.59           C  
ATOM   1214  O   ASP A 481      -1.729  25.459  54.101  1.00 29.99           O  
ATOM   1215  CB  ASP A 481       0.588  26.221  52.790  1.00 28.50           C  
ATOM   1216  CG  ASP A 481       0.210  25.298  51.675  1.00 30.60           C  
ATOM   1217  OD1 ASP A 481      -1.009  25.125  51.428  1.00 35.82           O  
ATOM   1218  OD2 ASP A 481       1.118  24.757  51.037  1.00 28.24           O  
ATOM   1219  N   PHE A 482      -2.908  27.096  53.156  1.00 30.58           N  
ATOM   1220  CA  PHE A 482      -4.187  26.516  53.494  1.00 31.04           C  
ATOM   1221  C   PHE A 482      -4.908  25.891  52.287  1.00 32.05           C  
ATOM   1222  O   PHE A 482      -6.131  25.731  52.296  1.00 31.32           O  
ATOM   1223  CB  PHE A 482      -5.042  27.590  54.157  1.00 30.10           C  
ATOM   1224  CG  PHE A 482      -4.493  28.045  55.464  1.00 31.60           C  
ATOM   1225  CD1 PHE A 482      -3.809  29.253  55.569  1.00 33.11           C  
ATOM   1226  CD2 PHE A 482      -4.604  27.240  56.595  1.00 33.38           C  
ATOM   1227  CE1 PHE A 482      -3.272  29.676  56.787  1.00 24.49           C  
ATOM   1228  CE2 PHE A 482      -4.054  27.654  57.819  1.00 29.49           C  
ATOM   1229  CZ  PHE A 482      -3.394  28.881  57.904  1.00 24.77           C  
ATOM   1230  N   GLY A 483      -4.148  25.508  51.265  1.00 32.95           N  
ATOM   1231  CA  GLY A 483      -4.748  24.968  50.043  1.00 35.90           C  
ATOM   1232  C   GLY A 483      -5.283  23.534  50.084  1.00 38.68           C  
ATOM   1233  O   GLY A 483      -5.390  22.887  49.034  1.00 40.10           O  
ATOM   1234  N   MET A 484      -5.627  23.030  51.274  1.00 38.68           N  
ATOM   1235  CA  MET A 484      -6.109  21.662  51.420  1.00 38.40           C  
ATOM   1236  C   MET A 484      -7.034  21.495  52.611  1.00 38.50           C  
ATOM   1237  O   MET A 484      -7.165  20.406  53.154  1.00 39.95           O  
ATOM   1238  CB  MET A 484      -4.936  20.711  51.603  1.00 39.12           C  
ATOM   1239  CG  MET A 484      -4.620  19.794  50.438  1.00 43.12           C  
ATOM   1240  SD  MET A 484      -3.237  18.691  50.905  1.00 54.65           S  
ATOM   1241  CE  MET A 484      -4.002  17.758  52.223  1.00 51.70           C  
ATOM   1242  N   CYS A 485      -7.673  22.566  53.036  1.00 38.49           N  
ATOM   1243  CA  CYS A 485      -8.532  22.488  54.194  1.00 38.15           C  
ATOM   1244  C   CYS A 485      -9.833  21.815  53.794  1.00 38.77           C  
ATOM   1245  O   CYS A 485     -10.162  21.727  52.626  1.00 38.77           O  
ATOM   1246  CB  CYS A 485      -8.812  23.894  54.742  1.00 38.72           C  
ATOM   1247  SG  CYS A 485      -7.363  24.852  55.321  1.00 37.98           S  
ATOM   1248  N   LYS A 486     -10.566  21.324  54.771  1.00 40.16           N  
ATOM   1249  CA  LYS A 486     -11.917  20.909  54.536  1.00 41.80           C  
ATOM   1250  C   LYS A 486     -12.715  21.862  55.397  1.00 43.42           C  
ATOM   1251  O   LYS A 486     -12.268  22.271  56.472  1.00 44.64           O  
ATOM   1252  CB  LYS A 486     -12.132  19.460  54.975  1.00 42.06           C  
ATOM   1253  CG  LYS A 486     -13.198  18.702  54.179  1.00 44.16           C  
ATOM   1254  CD  LYS A 486     -12.662  18.244  52.817  1.00 51.44           C  
ATOM   1255  CE  LYS A 486     -13.666  17.362  52.042  1.00 53.76           C  
ATOM   1256  NZ  LYS A 486     -14.914  18.074  51.628  1.00 47.39           N  
ATOM   1257  N   GLU A 487     -13.884  22.245  54.915  1.00 44.36           N  
ATOM   1258  CA  GLU A 487     -14.712  23.184  55.634  1.00 44.43           C  
ATOM   1259  C   GLU A 487     -16.079  22.582  55.938  1.00 44.82           C  
ATOM   1260  O   GLU A 487     -16.467  21.573  55.359  1.00 45.64           O  
ATOM   1261  CB  GLU A 487     -14.843  24.476  54.834  1.00 44.66           C  
ATOM   1262  CG  GLU A 487     -14.921  24.298  53.339  1.00 45.00           C  
ATOM   1263  CD  GLU A 487     -15.387  25.568  52.639  1.00 51.10           C  
ATOM   1264  OE1 GLU A 487     -15.038  26.676  53.099  1.00 49.54           O  
ATOM   1265  OE2 GLU A 487     -16.117  25.463  51.630  1.00 55.85           O  
ATOM   1266  N   HIS A 488     -16.802  23.207  56.858  1.00 45.05           N  
ATOM   1267  CA  HIS A 488     -18.094  22.698  57.307  1.00 44.81           C  
ATOM   1268  C   HIS A 488     -17.885  21.352  57.940  1.00 44.17           C  
ATOM   1269  O   HIS A 488     -18.649  20.435  57.720  1.00 44.50           O  
ATOM   1270  CB  HIS A 488     -19.099  22.637  56.154  1.00 44.20           C  
ATOM   1271  CG  HIS A 488     -19.205  23.926  55.399  1.00 48.31           C  
ATOM   1272  ND1 HIS A 488     -19.667  25.091  55.980  1.00 47.71           N  
ATOM   1273  CD2 HIS A 488     -18.862  24.249  54.128  1.00 50.76           C  
ATOM   1274  CE1 HIS A 488     -19.613  26.073  55.096  1.00 47.68           C  
ATOM   1275  NE2 HIS A 488     -19.127  25.589  53.965  1.00 50.96           N  
ATOM   1276  N   MET A 489     -16.821  21.241  58.723  1.00 44.89           N  
ATOM   1277  CA  MET A 489     -16.511  20.005  59.428  1.00 46.21           C  
ATOM   1278  C   MET A 489     -16.897  20.143  60.888  1.00 47.37           C  
ATOM   1279  O   MET A 489     -16.069  20.313  61.777  1.00 47.92           O  
ATOM   1280  CB  MET A 489     -15.051  19.616  59.230  1.00 45.91           C  
ATOM   1281  CG  MET A 489     -14.755  19.345  57.757  1.00 47.96           C  
ATOM   1282  SD  MET A 489     -15.602  17.846  57.191  1.00 48.39           S  
ATOM   1283  CE  MET A 489     -16.339  18.437  55.673  1.00 53.58           C  
ATOM   1284  N   MET A 490     -18.202  20.094  61.103  1.00 48.75           N  
ATOM   1285  CA  MET A 490     -18.786  20.301  62.398  1.00 49.02           C  
ATOM   1286  C   MET A 490     -19.026  18.953  63.060  1.00 48.37           C  
ATOM   1287  O   MET A 490     -18.486  17.937  62.650  1.00 48.32           O  
ATOM   1288  CB  MET A 490     -20.110  21.045  62.218  1.00 50.46           C  
ATOM   1289  CG  MET A 490     -20.047  22.252  61.270  1.00 52.56           C  
ATOM   1290  SD  MET A 490     -19.097  23.664  61.927  1.00 69.54           S  
ATOM   1291  CE  MET A 490     -19.197  23.434  63.714  1.00 61.42           C  
ATOM   1292  N   ASP A 491     -19.866  18.948  64.076  1.00 48.23           N  
ATOM   1293  CA  ASP A 491     -20.137  17.746  64.846  1.00 48.49           C  
ATOM   1294  C   ASP A 491     -20.611  16.560  64.013  1.00 48.26           C  
ATOM   1295  O   ASP A 491     -21.668  16.620  63.361  1.00 48.31           O  
ATOM   1296  CB  ASP A 491     -21.211  18.057  65.881  1.00 49.64           C  
ATOM   1297  CG  ASP A 491     -20.793  17.679  67.267  1.00 49.40           C  
ATOM   1298  OD1 ASP A 491     -19.818  18.306  67.770  1.00 49.34           O  
ATOM   1299  OD2 ASP A 491     -21.443  16.768  67.833  1.00 44.17           O  
ATOM   1300  N   GLY A 492     -19.848  15.473  64.061  1.00 47.25           N  
ATOM   1301  CA  GLY A 492     -20.227  14.247  63.352  1.00 45.40           C  
ATOM   1302  C   GLY A 492     -20.061  14.281  61.837  1.00 43.48           C  
ATOM   1303  O   GLY A 492     -20.286  13.278  61.171  1.00 43.14           O  
ATOM   1304  N   VAL A 493     -19.685  15.428  61.274  1.00 41.76           N  
ATOM   1305  CA  VAL A 493     -19.371  15.466  59.852  1.00 40.52           C  
ATOM   1306  C   VAL A 493     -17.977  14.884  59.602  1.00 40.36           C  
ATOM   1307  O   VAL A 493     -17.078  14.995  60.452  1.00 41.93           O  
ATOM   1308  CB  VAL A 493     -19.471  16.876  59.270  1.00 41.10           C  
ATOM   1309  CG1 VAL A 493     -19.158  16.869  57.749  1.00 38.19           C  
ATOM   1310  CG2 VAL A 493     -20.842  17.457  59.556  1.00 39.79           C  
ATOM   1311  N   THR A 494     -17.814  14.256  58.438  1.00 37.83           N  
ATOM   1312  CA  THR A 494     -16.611  13.513  58.097  1.00 34.72           C  
ATOM   1313  C   THR A 494     -16.434  13.427  56.573  1.00 35.83           C  
ATOM   1314  O   THR A 494     -17.403  13.495  55.824  1.00 36.54           O  
ATOM   1315  CB  THR A 494     -16.713  12.058  58.586  1.00 33.93           C  
ATOM   1316  OG1 THR A 494     -17.567  11.328  57.700  1.00 28.12           O  
ATOM   1317  CG2 THR A 494     -17.256  11.973  59.984  1.00 28.52           C  
ATOM   1318  N   THR A 495     -15.197  13.244  56.119  1.00 35.48           N  
ATOM   1319  CA  THR A 495     -14.914  12.961  54.707  1.00 33.24           C  
ATOM   1320  C   THR A 495     -14.067  11.670  54.628  1.00 32.30           C  
ATOM   1321  O   THR A 495     -13.636  11.149  55.650  1.00 32.76           O  
ATOM   1322  CB  THR A 495     -14.212  14.173  54.062  1.00 32.64           C  
ATOM   1323  OG1 THR A 495     -13.749  13.841  52.753  1.00 36.23           O  
ATOM   1324  CG2 THR A 495     -13.039  14.639  54.912  1.00 29.36           C  
ATOM   1325  N   ARG A 496     -13.855  11.116  53.447  1.00 31.12           N  
ATOM   1326  CA  ARG A 496     -12.929   9.980  53.342  1.00 30.94           C  
ATOM   1327  C   ARG A 496     -11.817  10.258  52.328  1.00 31.21           C  
ATOM   1328  O   ARG A 496     -11.150   9.348  51.832  1.00 30.42           O  
ATOM   1329  CB  ARG A 496     -13.651   8.689  52.966  1.00 29.78           C  
ATOM   1330  CG  ARG A 496     -14.545   8.130  54.019  1.00 31.37           C  
ATOM   1331  CD  ARG A 496     -15.398   7.036  53.414  1.00 37.63           C  
ATOM   1332  NE  ARG A 496     -14.808   5.706  53.540  1.00 41.66           N  
ATOM   1333  CZ  ARG A 496     -14.839   4.775  52.588  1.00 42.03           C  
ATOM   1334  NH1 ARG A 496     -15.399   5.044  51.410  1.00 39.91           N  
ATOM   1335  NH2 ARG A 496     -14.278   3.589  52.805  1.00 40.24           N  
ATOM   1336  N   GLU A 497     -11.612  11.532  52.038  1.00 32.07           N  
ATOM   1337  CA  GLU A 497     -10.698  11.928  50.997  1.00 33.34           C  
ATOM   1338  C   GLU A 497      -9.249  11.689  51.414  1.00 33.30           C  
ATOM   1339  O   GLU A 497      -8.776  12.267  52.400  1.00 33.47           O  
ATOM   1340  CB  GLU A 497     -10.931  13.398  50.673  1.00 34.94           C  
ATOM   1341  CG  GLU A 497     -10.425  13.855  49.313  1.00 40.95           C  
ATOM   1342  CD  GLU A 497     -10.392  15.373  49.219  1.00 49.40           C  
ATOM   1343  OE1 GLU A 497     -11.280  16.026  49.825  1.00 52.92           O  
ATOM   1344  OE2 GLU A 497      -9.476  15.908  48.556  1.00 51.58           O  
ATOM   1345  N   PHE A 498      -8.567  10.823  50.663  1.00 32.11           N  
ATOM   1346  CA  PHE A 498      -7.140  10.563  50.844  1.00 30.91           C  
ATOM   1347  C   PHE A 498      -6.241  11.749  50.474  1.00 30.34           C  
ATOM   1348  O   PHE A 498      -6.316  12.244  49.353  1.00 28.38           O  
ATOM   1349  CB  PHE A 498      -6.709   9.354  50.003  1.00 29.90           C  
ATOM   1350  CG  PHE A 498      -5.241   9.053  50.110  1.00 29.00           C  
ATOM   1351  CD1 PHE A 498      -4.750   8.256  51.161  1.00 26.98           C  
ATOM   1352  CD2 PHE A 498      -4.340   9.593  49.198  1.00 27.04           C  
ATOM   1353  CE1 PHE A 498      -3.396   7.987  51.286  1.00 22.27           C  
ATOM   1354  CE2 PHE A 498      -2.981   9.318  49.296  1.00 26.85           C  
ATOM   1355  CZ  PHE A 498      -2.507   8.521  50.351  1.00 31.08           C  
ATOM   1356  N   CYS A 499      -5.363  12.170  51.395  1.00 31.01           N  
ATOM   1357  CA  CYS A 499      -4.424  13.278  51.123  1.00 30.49           C  
ATOM   1358  C   CYS A 499      -3.457  13.585  52.263  1.00 30.49           C  
ATOM   1359  O   CYS A 499      -3.677  13.174  53.392  1.00 31.40           O  
ATOM   1360  CB  CYS A 499      -5.213  14.546  50.812  1.00 31.41           C  
ATOM   1361  SG  CYS A 499      -6.222  15.146  52.211  1.00 32.57           S  
ATOM   1362  N   GLY A 500      -2.405  14.349  51.964  1.00 31.89           N  
ATOM   1363  CA  GLY A 500      -1.424  14.820  52.972  1.00 30.65           C  
ATOM   1364  C   GLY A 500      -0.003  14.323  52.723  1.00 30.10           C  
ATOM   1365  O   GLY A 500       0.205  13.406  51.939  1.00 29.51           O  
ATOM   1366  N   THR A 501       0.994  14.913  53.375  1.00 30.23           N  
ATOM   1367  CA  THR A 501       2.350  14.363  53.228  1.00 29.29           C  
ATOM   1368  C   THR A 501       2.458  13.044  54.008  1.00 28.78           C  
ATOM   1369  O   THR A 501       2.240  13.022  55.228  1.00 28.95           O  
ATOM   1370  CB  THR A 501       3.475  15.344  53.674  1.00 29.24           C  
ATOM   1371  OG1 THR A 501       3.480  16.521  52.847  1.00 29.97           O  
ATOM   1372  CG2 THR A 501       4.829  14.663  53.566  1.00 27.00           C  
ATOM   1373  N   PRO A 502       2.825  11.951  53.312  1.00 26.36           N  
ATOM   1374  CA  PRO A 502       2.758  10.618  53.892  1.00 25.98           C  
ATOM   1375  C   PRO A 502       3.271  10.457  55.329  1.00 27.97           C  
ATOM   1376  O   PRO A 502       2.642   9.756  56.107  1.00 31.34           O  
ATOM   1377  CB  PRO A 502       3.556   9.765  52.906  1.00 25.86           C  
ATOM   1378  CG  PRO A 502       3.345  10.449  51.582  1.00 23.16           C  
ATOM   1379  CD  PRO A 502       3.278  11.925  51.908  1.00 25.04           C  
ATOM   1380  N   ASP A 503       4.373  11.082  55.720  1.00 28.66           N  
ATOM   1381  CA  ASP A 503       4.828  10.881  57.093  1.00 27.01           C  
ATOM   1382  C   ASP A 503       3.835  11.453  58.111  1.00 27.05           C  
ATOM   1383  O   ASP A 503       3.848  11.074  59.282  1.00 27.91           O  
ATOM   1384  CB  ASP A 503       6.217  11.468  57.314  1.00 28.04           C  
ATOM   1385  CG  ASP A 503       7.327  10.548  56.830  1.00 34.50           C  
ATOM   1386  OD1 ASP A 503       7.618  10.559  55.622  1.00 41.92           O  
ATOM   1387  OD2 ASP A 503       7.934   9.817  57.650  1.00 44.69           O  
ATOM   1388  N   TYR A 504       2.958  12.359  57.685  1.00 25.47           N  
ATOM   1389  CA  TYR A 504       2.041  12.983  58.647  1.00 22.78           C  
ATOM   1390  C   TYR A 504       0.628  12.381  58.649  1.00 21.24           C  
ATOM   1391  O   TYR A 504      -0.187  12.683  59.523  1.00 19.58           O  
ATOM   1392  CB  TYR A 504       1.982  14.490  58.426  1.00 23.15           C  
ATOM   1393  CG  TYR A 504       3.305  15.222  58.601  1.00 24.69           C  
ATOM   1394  CD1 TYR A 504       4.322  15.098  57.680  1.00 25.10           C  
ATOM   1395  CD2 TYR A 504       3.507  16.080  59.668  1.00 29.08           C  
ATOM   1396  CE1 TYR A 504       5.532  15.778  57.848  1.00 29.62           C  
ATOM   1397  CE2 TYR A 504       4.712  16.767  59.840  1.00 31.74           C  
ATOM   1398  CZ  TYR A 504       5.713  16.613  58.930  1.00 30.38           C  
ATOM   1399  OH  TYR A 504       6.893  17.300  59.095  1.00 33.64           O  
ATOM   1400  N   ILE A 505       0.362  11.514  57.677  1.00 21.04           N  
ATOM   1401  CA  ILE A 505      -0.955  10.910  57.472  1.00 22.05           C  
ATOM   1402  C   ILE A 505      -1.370   9.939  58.583  1.00 23.01           C  
ATOM   1403  O   ILE A 505      -0.676   8.953  58.846  1.00 23.78           O  
ATOM   1404  CB  ILE A 505      -1.007  10.140  56.143  1.00 21.79           C  
ATOM   1405  CG1 ILE A 505      -0.733  11.071  54.961  1.00 25.72           C  
ATOM   1406  CG2 ILE A 505      -2.364   9.486  55.965  1.00 25.59           C  
ATOM   1407  CD1 ILE A 505      -1.308  10.561  53.637  1.00 26.36           C  
ATOM   1408  N   ALA A 506      -2.509  10.226  59.214  1.00 23.96           N  
ATOM   1409  CA  ALA A 506      -3.094   9.394  60.269  1.00 24.42           C  
ATOM   1410  C   ALA A 506      -3.549   8.031  59.742  1.00 24.59           C  
ATOM   1411  O   ALA A 506      -3.798   7.866  58.548  1.00 25.74           O  
ATOM   1412  CB  ALA A 506      -4.274  10.119  60.898  1.00 25.12           C  
ATOM   1413  N   PRO A 507      -3.647   7.043  60.634  1.00 23.45           N  
ATOM   1414  CA  PRO A 507      -4.092   5.725  60.211  1.00 23.38           C  
ATOM   1415  C   PRO A 507      -5.461   5.755  59.526  1.00 22.55           C  
ATOM   1416  O   PRO A 507      -5.706   5.003  58.567  1.00 22.42           O  
ATOM   1417  CB  PRO A 507      -4.168   4.947  61.536  1.00 23.61           C  
ATOM   1418  CG  PRO A 507      -3.149   5.568  62.388  1.00 22.27           C  
ATOM   1419  CD  PRO A 507      -3.061   7.026  61.984  1.00 23.29           C  
ATOM   1420  N   GLU A 508      -6.349   6.613  60.013  1.00 20.62           N  
ATOM   1421  CA  GLU A 508      -7.714   6.594  59.511  1.00 19.90           C  
ATOM   1422  C   GLU A 508      -7.802   6.961  58.013  1.00 18.93           C  
ATOM   1423  O   GLU A 508      -8.529   6.328  57.248  1.00 18.36           O  
ATOM   1424  CB  GLU A 508      -8.691   7.367  60.422  1.00 18.09           C  
ATOM   1425  CG  GLU A 508      -8.436   8.819  60.595  1.00 16.23           C  
ATOM   1426  CD  GLU A 508      -7.544   9.153  61.788  1.00 20.40           C  
ATOM   1427  OE1 GLU A 508      -6.859   8.263  62.327  1.00 21.22           O  
ATOM   1428  OE2 GLU A 508      -7.512  10.340  62.187  1.00 28.75           O  
ATOM   1429  N   ILE A 509      -7.014   7.939  57.593  1.00 18.70           N  
ATOM   1430  CA  ILE A 509      -6.887   8.259  56.171  1.00 18.07           C  
ATOM   1431  C   ILE A 509      -6.423   7.046  55.360  1.00 19.98           C  
ATOM   1432  O   ILE A 509      -7.071   6.687  54.371  1.00 22.24           O  
ATOM   1433  CB  ILE A 509      -5.879   9.374  55.928  1.00 16.89           C  
ATOM   1434  CG1 ILE A 509      -6.285  10.688  56.620  1.00 19.23           C  
ATOM   1435  CG2 ILE A 509      -5.741   9.625  54.462  1.00 16.11           C  
ATOM   1436  CD1 ILE A 509      -5.161  11.770  56.496  1.00 13.64           C  
ATOM   1437  N   ILE A 510      -5.312   6.420  55.768  1.00 19.78           N  
ATOM   1438  CA  ILE A 510      -4.790   5.222  55.099  1.00 20.45           C  
ATOM   1439  C   ILE A 510      -5.835   4.104  54.978  1.00 21.79           C  
ATOM   1440  O   ILE A 510      -5.932   3.429  53.961  1.00 23.50           O  
ATOM   1441  CB  ILE A 510      -3.521   4.657  55.820  1.00 21.31           C  
ATOM   1442  CG1 ILE A 510      -2.383   5.680  55.784  1.00 23.91           C  
ATOM   1443  CG2 ILE A 510      -3.055   3.319  55.195  1.00 15.06           C  
ATOM   1444  CD1 ILE A 510      -1.133   5.251  56.550  1.00 19.64           C  
ATOM   1445  N   ALA A 511      -6.626   3.905  56.017  1.00 22.33           N  
ATOM   1446  CA  ALA A 511      -7.642   2.884  55.962  1.00 21.77           C  
ATOM   1447  C   ALA A 511      -8.913   3.403  55.306  1.00 22.68           C  
ATOM   1448  O   ALA A 511      -9.905   2.693  55.241  1.00 23.32           O  
ATOM   1449  CB  ALA A 511      -7.933   2.382  57.363  1.00 22.47           C  
ATOM   1450  N   TYR A 512      -8.896   4.639  54.824  1.00 23.62           N  
ATOM   1451  CA  TYR A 512     -10.119   5.275  54.347  1.00 26.73           C  
ATOM   1452  C   TYR A 512     -11.297   5.059  55.304  1.00 28.17           C  
ATOM   1453  O   TYR A 512     -12.434   4.892  54.861  1.00 27.72           O  
ATOM   1454  CB  TYR A 512     -10.515   4.787  52.936  1.00 27.99           C  
ATOM   1455  CG  TYR A 512      -9.457   4.990  51.865  1.00 30.42           C  
ATOM   1456  CD1 TYR A 512      -9.562   6.028  50.943  1.00 31.71           C  
ATOM   1457  CD2 TYR A 512      -8.358   4.137  51.776  1.00 31.57           C  
ATOM   1458  CE1 TYR A 512      -8.592   6.218  49.968  1.00 36.40           C  
ATOM   1459  CE2 TYR A 512      -7.382   4.320  50.815  1.00 35.17           C  
ATOM   1460  CZ  TYR A 512      -7.504   5.359  49.910  1.00 37.24           C  
ATOM   1461  OH  TYR A 512      -6.536   5.540  48.949  1.00 37.70           O  
ATOM   1462  N   GLN A 513     -11.039   5.027  56.609  1.00 30.74           N  
ATOM   1463  CA  GLN A 513     -12.148   5.132  57.551  1.00 33.25           C  
ATOM   1464  C   GLN A 513     -12.546   6.620  57.579  1.00 34.18           C  
ATOM   1465  O   GLN A 513     -11.672   7.500  57.516  1.00 36.19           O  
ATOM   1466  CB  GLN A 513     -11.812   4.556  58.948  1.00 34.01           C  
ATOM   1467  CG  GLN A 513     -11.722   2.971  59.066  1.00 39.88           C  
ATOM   1468  CD  GLN A 513     -12.865   2.169  58.331  1.00 44.54           C  
ATOM   1469  OE1 GLN A 513     -13.863   2.738  57.865  1.00 42.66           O  
ATOM   1470  NE2 GLN A 513     -12.698   0.843  58.244  1.00 38.47           N  
ATOM   1471  N   PRO A 514     -13.865   6.912  57.599  1.00 33.65           N  
ATOM   1472  CA  PRO A 514     -14.339   8.294  57.606  1.00 32.18           C  
ATOM   1473  C   PRO A 514     -13.767   9.036  58.803  1.00 31.40           C  
ATOM   1474  O   PRO A 514     -13.695   8.471  59.899  1.00 30.50           O  
ATOM   1475  CB  PRO A 514     -15.854   8.136  57.755  1.00 33.06           C  
ATOM   1476  CG  PRO A 514     -16.152   6.769  57.221  1.00 32.48           C  
ATOM   1477  CD  PRO A 514     -14.984   5.949  57.642  1.00 33.47           C  
ATOM   1478  N   TYR A 515     -13.365  10.289  58.598  1.00 30.45           N  
ATOM   1479  CA  TYR A 515     -12.567  10.994  59.598  1.00 30.41           C  
ATOM   1480  C   TYR A 515     -12.951  12.460  59.725  1.00 31.04           C  
ATOM   1481  O   TYR A 515     -13.614  13.025  58.833  1.00 31.05           O  
ATOM   1482  CB  TYR A 515     -11.069  10.876  59.248  1.00 29.53           C  
ATOM   1483  CG  TYR A 515     -10.669  11.635  57.995  1.00 24.85           C  
ATOM   1484  CD1 TYR A 515     -10.471  13.030  58.038  1.00 19.38           C  
ATOM   1485  CD2 TYR A 515     -10.488  10.974  56.777  1.00 20.31           C  
ATOM   1486  CE1 TYR A 515     -10.112  13.748  56.909  1.00 18.84           C  
ATOM   1487  CE2 TYR A 515     -10.116  11.680  55.623  1.00 22.34           C  
ATOM   1488  CZ  TYR A 515      -9.930  13.081  55.698  1.00 29.37           C  
ATOM   1489  OH  TYR A 515      -9.567  13.832  54.580  1.00 29.76           O  
ATOM   1490  N   GLY A 516     -12.501  13.075  60.819  1.00 30.90           N  
ATOM   1491  CA  GLY A 516     -12.756  14.492  61.071  1.00 31.49           C  
ATOM   1492  C   GLY A 516     -11.506  15.256  61.474  1.00 33.37           C  
ATOM   1493  O   GLY A 516     -10.421  15.070  60.889  1.00 34.44           O  
ATOM   1494  N   LYS A 517     -11.642  16.128  62.469  1.00 32.30           N  
ATOM   1495  CA  LYS A 517     -10.508  16.928  62.909  1.00 31.68           C  
ATOM   1496  C   LYS A 517      -9.389  16.047  63.474  1.00 31.59           C  
ATOM   1497  O   LYS A 517      -8.276  16.520  63.717  1.00 32.14           O  
ATOM   1498  CB  LYS A 517     -10.942  17.972  63.934  1.00 31.54           C  
ATOM   1499  CG  LYS A 517     -11.172  17.426  65.333  1.00 36.01           C  
ATOM   1500  CD  LYS A 517     -11.101  18.545  66.387  1.00 47.37           C  
ATOM   1501  CE  LYS A 517     -11.221  18.014  67.822  1.00 48.64           C  
ATOM   1502  NZ  LYS A 517     -12.497  17.278  68.034  1.00 52.02           N  
ATOM   1503  N   SER A 518      -9.674  14.765  63.669  1.00 30.34           N  
ATOM   1504  CA  SER A 518      -8.693  13.871  64.266  1.00 30.55           C  
ATOM   1505  C   SER A 518      -7.348  13.849  63.515  1.00 29.38           C  
ATOM   1506  O   SER A 518      -6.296  13.651  64.115  1.00 28.43           O  
ATOM   1507  CB  SER A 518      -9.256  12.452  64.348  1.00 31.08           C  
ATOM   1508  OG  SER A 518      -9.337  11.872  63.059  1.00 32.52           O  
ATOM   1509  N   VAL A 519      -7.387  14.035  62.203  1.00 27.96           N  
ATOM   1510  CA  VAL A 519      -6.174  13.934  61.414  1.00 28.20           C  
ATOM   1511  C   VAL A 519      -5.178  15.034  61.752  1.00 29.84           C  
ATOM   1512  O   VAL A 519      -3.961  14.848  61.677  1.00 31.71           O  
ATOM   1513  CB  VAL A 519      -6.452  13.959  59.885  1.00 28.40           C  
ATOM   1514  CG1 VAL A 519      -7.266  12.723  59.437  1.00 28.41           C  
ATOM   1515  CG2 VAL A 519      -7.110  15.245  59.474  1.00 24.73           C  
ATOM   1516  N   ASP A 520      -5.690  16.191  62.135  1.00 30.87           N  
ATOM   1517  CA  ASP A 520      -4.818  17.321  62.374  1.00 29.46           C  
ATOM   1518  C   ASP A 520      -4.026  17.113  63.627  1.00 28.89           C  
ATOM   1519  O   ASP A 520      -2.914  17.578  63.731  1.00 29.91           O  
ATOM   1520  CB  ASP A 520      -5.616  18.627  62.389  1.00 29.14           C  
ATOM   1521  CG  ASP A 520      -5.833  19.190  60.973  1.00 29.89           C  
ATOM   1522  OD1 ASP A 520      -5.030  18.863  60.033  1.00 26.14           O  
ATOM   1523  OD2 ASP A 520      -6.793  19.972  60.810  1.00 26.85           O  
ATOM   1524  N   TRP A 521      -4.595  16.360  64.561  1.00 30.60           N  
ATOM   1525  CA  TRP A 521      -3.967  16.099  65.858  1.00 29.85           C  
ATOM   1526  C   TRP A 521      -2.940  14.998  65.780  1.00 29.45           C  
ATOM   1527  O   TRP A 521      -1.940  15.025  66.501  1.00 30.95           O  
ATOM   1528  CB  TRP A 521      -5.025  15.746  66.896  1.00 29.96           C  
ATOM   1529  CG  TRP A 521      -5.829  16.925  67.269  1.00 29.79           C  
ATOM   1530  CD1 TRP A 521      -7.178  17.080  67.146  1.00 31.28           C  
ATOM   1531  CD2 TRP A 521      -5.328  18.147  67.802  1.00 28.37           C  
ATOM   1532  NE1 TRP A 521      -7.552  18.332  67.588  1.00 31.02           N  
ATOM   1533  CE2 TRP A 521      -6.430  19.004  67.990  1.00 26.65           C  
ATOM   1534  CE3 TRP A 521      -4.054  18.596  68.151  1.00 28.07           C  
ATOM   1535  CZ2 TRP A 521      -6.296  20.273  68.498  1.00 23.87           C  
ATOM   1536  CZ3 TRP A 521      -3.924  19.851  68.662  1.00 26.87           C  
ATOM   1537  CH2 TRP A 521      -5.039  20.679  68.835  1.00 27.16           C  
ATOM   1538  N   TRP A 522      -3.201  14.017  64.921  1.00 27.57           N  
ATOM   1539  CA  TRP A 522      -2.234  12.967  64.661  1.00 25.63           C  
ATOM   1540  C   TRP A 522      -1.013  13.657  64.146  1.00 24.92           C  
ATOM   1541  O   TRP A 522       0.088  13.447  64.647  1.00 25.18           O  
ATOM   1542  CB  TRP A 522      -2.737  12.017  63.572  1.00 26.55           C  
ATOM   1543  CG  TRP A 522      -1.694  11.005  63.109  1.00 27.26           C  
ATOM   1544  CD1 TRP A 522      -0.858  11.126  62.043  1.00 25.52           C  
ATOM   1545  CD2 TRP A 522      -1.397   9.739  63.705  1.00 25.53           C  
ATOM   1546  NE1 TRP A 522      -0.060  10.026  61.939  1.00 24.96           N  
ATOM   1547  CE2 TRP A 522      -0.364   9.158  62.952  1.00 26.50           C  
ATOM   1548  CE3 TRP A 522      -1.907   9.041  64.797  1.00 24.04           C  
ATOM   1549  CZ2 TRP A 522       0.177   7.905  63.255  1.00 25.32           C  
ATOM   1550  CZ3 TRP A 522      -1.374   7.795  65.094  1.00 26.19           C  
ATOM   1551  CH2 TRP A 522      -0.342   7.244  64.325  1.00 25.44           C  
ATOM   1552  N   ALA A 523      -1.230  14.504  63.140  1.00 22.72           N  
ATOM   1553  CA  ALA A 523      -0.146  15.155  62.424  1.00 20.20           C  
ATOM   1554  C   ALA A 523       0.585  16.093  63.369  1.00 19.90           C  
ATOM   1555  O   ALA A 523       1.788  16.275  63.280  1.00 20.21           O  
ATOM   1556  CB  ALA A 523      -0.707  15.919  61.233  1.00 19.09           C  
ATOM   1557  N   TYR A 524      -0.168  16.700  64.269  1.00 19.21           N  
ATOM   1558  CA  TYR A 524       0.389  17.581  65.250  1.00 20.16           C  
ATOM   1559  C   TYR A 524       1.339  16.757  66.095  1.00 20.82           C  
ATOM   1560  O   TYR A 524       2.445  17.191  66.394  1.00 20.64           O  
ATOM   1561  CB  TYR A 524      -0.752  18.112  66.100  1.00 20.97           C  
ATOM   1562  CG  TYR A 524      -0.371  19.023  67.248  1.00 20.30           C  
ATOM   1563  CD1 TYR A 524      -0.175  20.401  67.046  1.00 18.02           C  
ATOM   1564  CD2 TYR A 524      -0.267  18.517  68.551  1.00 16.15           C  
ATOM   1565  CE1 TYR A 524       0.146  21.242  68.118  1.00 18.61           C  
ATOM   1566  CE2 TYR A 524       0.047  19.339  69.618  1.00 15.58           C  
ATOM   1567  CZ  TYR A 524       0.247  20.694  69.407  1.00 15.71           C  
ATOM   1568  OH  TYR A 524       0.555  21.486  70.480  1.00 12.32           O  
ATOM   1569  N   GLY A 525       0.904  15.561  66.477  1.00 20.43           N  
ATOM   1570  CA  GLY A 525       1.778  14.658  67.190  1.00 22.92           C  
ATOM   1571  C   GLY A 525       3.070  14.401  66.414  1.00 24.93           C  
ATOM   1572  O   GLY A 525       4.157  14.472  66.980  1.00 26.87           O  
ATOM   1573  N   VAL A 526       2.968  14.108  65.121  1.00 24.48           N  
ATOM   1574  CA  VAL A 526       4.161  13.777  64.329  1.00 25.04           C  
ATOM   1575  C   VAL A 526       5.141  14.982  64.214  1.00 27.52           C  
ATOM   1576  O   VAL A 526       6.367  14.795  64.172  1.00 28.83           O  
ATOM   1577  CB  VAL A 526       3.798  13.180  62.894  1.00 24.50           C  
ATOM   1578  CG1 VAL A 526       5.012  13.129  62.000  1.00 21.89           C  
ATOM   1579  CG2 VAL A 526       3.155  11.787  62.975  1.00 16.89           C  
ATOM   1580  N   LEU A 527       4.617  16.207  64.169  1.00 26.72           N  
ATOM   1581  CA  LEU A 527       5.483  17.360  63.997  1.00 27.31           C  
ATOM   1582  C   LEU A 527       6.130  17.616  65.338  1.00 27.33           C  
ATOM   1583  O   LEU A 527       7.278  18.026  65.448  1.00 25.62           O  
ATOM   1584  CB  LEU A 527       4.693  18.582  63.511  1.00 27.29           C  
ATOM   1585  CG  LEU A 527       5.248  19.982  63.838  1.00 29.58           C  
ATOM   1586  CD1 LEU A 527       4.929  20.969  62.722  1.00 32.80           C  
ATOM   1587  CD2 LEU A 527       4.700  20.505  65.174  1.00 28.81           C  
ATOM   1588  N   LEU A 528       5.350  17.338  66.361  1.00 28.74           N  
ATOM   1589  CA  LEU A 528       5.761  17.517  67.725  1.00 29.96           C  
ATOM   1590  C   LEU A 528       6.887  16.522  68.000  1.00 30.08           C  
ATOM   1591  O   LEU A 528       7.931  16.855  68.597  1.00 31.06           O  
ATOM   1592  CB  LEU A 528       4.565  17.187  68.603  1.00 30.26           C  
ATOM   1593  CG  LEU A 528       4.333  18.099  69.776  1.00 33.19           C  
ATOM   1594  CD1 LEU A 528       3.936  17.227  70.937  1.00 39.71           C  
ATOM   1595  CD2 LEU A 528       5.618  18.849  70.093  1.00 38.90           C  
ATOM   1596  N   TYR A 529       6.657  15.293  67.568  1.00 27.73           N  
ATOM   1597  CA  TYR A 529       7.664  14.276  67.658  1.00 29.51           C  
ATOM   1598  C   TYR A 529       8.945  14.720  66.941  1.00 30.85           C  
ATOM   1599  O   TYR A 529      10.020  14.657  67.512  1.00 30.85           O  
ATOM   1600  CB  TYR A 529       7.161  12.970  67.050  1.00 30.10           C  
ATOM   1601  CG  TYR A 529       8.173  11.883  67.186  1.00 29.81           C  
ATOM   1602  CD1 TYR A 529       9.158  11.685  66.219  1.00 34.87           C  
ATOM   1603  CD2 TYR A 529       8.175  11.075  68.292  1.00 31.62           C  
ATOM   1604  CE1 TYR A 529      10.118  10.685  66.365  1.00 32.14           C  
ATOM   1605  CE2 TYR A 529       9.109  10.081  68.443  1.00 33.44           C  
ATOM   1606  CZ  TYR A 529      10.069   9.891  67.488  1.00 32.56           C  
ATOM   1607  OH  TYR A 529      10.972   8.891  67.692  1.00 37.47           O  
ATOM   1608  N   GLU A 530       8.834  15.159  65.688  1.00 30.89           N  
ATOM   1609  CA  GLU A 530      10.007  15.604  64.960  1.00 30.06           C  
ATOM   1610  C   GLU A 530      10.717  16.717  65.704  1.00 30.93           C  
ATOM   1611  O   GLU A 530      11.941  16.779  65.720  1.00 33.43           O  
ATOM   1612  CB  GLU A 530       9.626  16.126  63.589  1.00 28.64           C  
ATOM   1613  CG  GLU A 530       9.217  15.079  62.599  1.00 27.90           C  
ATOM   1614  CD  GLU A 530       8.770  15.695  61.271  1.00 28.91           C  
ATOM   1615  OE1 GLU A 530       8.211  16.812  61.285  1.00 29.81           O  
ATOM   1616  OE2 GLU A 530       8.977  15.072  60.207  1.00 24.91           O  
ATOM   1617  N   MET A 531       9.958  17.622  66.299  1.00 30.12           N  
ATOM   1618  CA  MET A 531      10.578  18.730  67.009  1.00 29.98           C  
ATOM   1619  C   MET A 531      11.434  18.201  68.126  1.00 30.55           C  
ATOM   1620  O   MET A 531      12.519  18.706  68.364  1.00 31.30           O  
ATOM   1621  CB  MET A 531       9.538  19.690  67.586  1.00 29.41           C  
ATOM   1622  CG  MET A 531       9.007  20.668  66.583  1.00 28.14           C  
ATOM   1623  SD  MET A 531       8.189  22.039  67.384  1.00 32.10           S  
ATOM   1624  CE  MET A 531       6.791  21.267  68.172  1.00 32.29           C  
ATOM   1625  N   LEU A 532      10.943  17.182  68.815  1.00 31.33           N  
ATOM   1626  CA  LEU A 532      11.659  16.636  69.968  1.00 33.22           C  
ATOM   1627  C   LEU A 532      12.790  15.640  69.639  1.00 33.96           C  
ATOM   1628  O   LEU A 532      13.817  15.638  70.281  1.00 36.26           O  
ATOM   1629  CB  LEU A 532      10.668  15.962  70.901  1.00 32.80           C  
ATOM   1630  CG  LEU A 532       9.634  16.876  71.551  1.00 33.94           C  
ATOM   1631  CD1 LEU A 532       8.318  16.110  71.807  1.00 29.73           C  
ATOM   1632  CD2 LEU A 532      10.190  17.529  72.825  1.00 23.90           C  
ATOM   1633  N   ALA A 533      12.596  14.792  68.647  1.00 34.84           N  
ATOM   1634  CA  ALA A 533      13.515  13.698  68.398  1.00 34.88           C  
ATOM   1635  C   ALA A 533      14.437  13.978  67.235  1.00 35.52           C  
ATOM   1636  O   ALA A 533      15.469  13.319  67.096  1.00 36.30           O  
ATOM   1637  CB  ALA A 533      12.749  12.410  68.149  1.00 34.88           C  
ATOM   1638  N   GLY A 534      14.052  14.937  66.391  1.00 35.96           N  
ATOM   1639  CA  GLY A 534      14.844  15.309  65.220  1.00 33.17           C  
ATOM   1640  C   GLY A 534      14.628  14.329  64.095  1.00 32.41           C  
ATOM   1641  O   GLY A 534      15.225  14.453  63.025  1.00 33.40           O  
ATOM   1642  N   GLN A 535      13.780  13.340  64.337  1.00 31.11           N  
ATOM   1643  CA  GLN A 535      13.519  12.299  63.357  1.00 31.28           C  
ATOM   1644  C   GLN A 535      12.033  12.233  63.191  1.00 29.66           C  
ATOM   1645  O   GLN A 535      11.307  12.776  64.003  1.00 30.61           O  
ATOM   1646  CB  GLN A 535      13.991  10.922  63.846  1.00 32.89           C  
ATOM   1647  CG  GLN A 535      15.474  10.777  64.125  1.00 39.40           C  
ATOM   1648  CD  GLN A 535      16.288  10.851  62.861  1.00 49.45           C  
ATOM   1649  OE1 GLN A 535      17.291  11.573  62.785  1.00 50.31           O  
ATOM   1650  NE2 GLN A 535      15.849  10.116  61.839  1.00 54.93           N  
ATOM   1651  N   PRO A 536      11.566  11.582  62.126  1.00 28.76           N  
ATOM   1652  CA  PRO A 536      10.166  11.264  62.064  1.00 28.31           C  
ATOM   1653  C   PRO A 536       9.903  10.064  62.959  1.00 29.32           C  
ATOM   1654  O   PRO A 536      10.829   9.306  63.266  1.00 27.64           O  
ATOM   1655  CB  PRO A 536       9.961  10.857  60.605  1.00 26.94           C  
ATOM   1656  CG  PRO A 536      11.137  11.317  59.907  1.00 27.55           C  
ATOM   1657  CD  PRO A 536      12.247  11.263  60.869  1.00 28.67           C  
ATOM   1658  N   PRO A 537       8.638   9.889  63.363  1.00 29.72           N  
ATOM   1659  CA  PRO A 537       8.183   8.770  64.166  1.00 30.50           C  
ATOM   1660  C   PRO A 537       8.167   7.449  63.422  1.00 30.66           C  
ATOM   1661  O   PRO A 537       8.172   6.409  64.063  1.00 32.04           O  
ATOM   1662  CB  PRO A 537       6.745   9.150  64.527  1.00 30.53           C  
ATOM   1663  CG  PRO A 537       6.550  10.536  64.052  1.00 30.46           C  
ATOM   1664  CD  PRO A 537       7.549  10.814  63.026  1.00 28.77           C  
ATOM   1665  N   PHE A 538       8.144   7.471  62.096  1.00 31.58           N  
ATOM   1666  CA  PHE A 538       7.872   6.240  61.337  1.00 33.19           C  
ATOM   1667  C   PHE A 538       8.791   6.004  60.153  1.00 33.42           C  
ATOM   1668  O   PHE A 538       8.990   6.886  59.322  1.00 33.22           O  
ATOM   1669  CB  PHE A 538       6.412   6.211  60.849  1.00 33.88           C  
ATOM   1670  CG  PHE A 538       5.395   6.158  61.967  1.00 35.49           C  
ATOM   1671  CD1 PHE A 538       5.088   4.952  62.590  1.00 35.33           C  
ATOM   1672  CD2 PHE A 538       4.743   7.312  62.392  1.00 33.13           C  
ATOM   1673  CE1 PHE A 538       4.161   4.910  63.621  1.00 34.05           C  
ATOM   1674  CE2 PHE A 538       3.807   7.269  63.407  1.00 28.03           C  
ATOM   1675  CZ  PHE A 538       3.522   6.078  64.023  1.00 33.19           C  
ATOM   1676  N   ASP A 539       9.300   4.781  60.068  1.00 35.48           N  
ATOM   1677  CA  ASP A 539      10.268   4.373  59.048  1.00 37.88           C  
ATOM   1678  C   ASP A 539       9.580   3.701  57.860  1.00 37.46           C  
ATOM   1679  O   ASP A 539       8.581   3.009  58.041  1.00 36.84           O  
ATOM   1680  CB  ASP A 539      11.239   3.351  59.657  1.00 38.87           C  
ATOM   1681  CG  ASP A 539      11.622   3.685  61.088  1.00 44.01           C  
ATOM   1682  OD1 ASP A 539      11.611   4.890  61.457  1.00 47.78           O  
ATOM   1683  OD2 ASP A 539      11.945   2.739  61.846  1.00 49.22           O  
ATOM   1684  N   GLY A 540      10.122   3.887  56.655  1.00 37.09           N  
ATOM   1685  CA  GLY A 540       9.646   3.130  55.502  1.00 37.42           C  
ATOM   1686  C   GLY A 540      10.426   3.363  54.227  1.00 38.21           C  
ATOM   1687  O   GLY A 540      10.566   4.505  53.790  1.00 40.06           O  
ATOM   1688  N   GLU A 541      10.916   2.281  53.616  1.00 37.54           N  
ATOM   1689  CA  GLU A 541      11.712   2.353  52.382  1.00 37.17           C  
ATOM   1690  C   GLU A 541      10.923   2.892  51.196  1.00 36.10           C  
ATOM   1691  O   GLU A 541      11.497   3.326  50.203  1.00 36.78           O  
ATOM   1692  CB  GLU A 541      12.271   0.975  52.030  1.00 38.19           C  
ATOM   1693  CG  GLU A 541      13.522   0.585  52.807  1.00 43.25           C  
ATOM   1694  CD  GLU A 541      13.744  -0.928  52.821  1.00 52.63           C  
ATOM   1695  OE1 GLU A 541      13.585  -1.555  51.746  1.00 56.26           O  
ATOM   1696  OE2 GLU A 541      14.061  -1.494  53.903  1.00 55.28           O  
ATOM   1697  N   ASP A 542       9.601   2.834  51.295  1.00 35.36           N  
ATOM   1698  CA  ASP A 542       8.707   3.457  50.316  1.00 33.84           C  
ATOM   1699  C   ASP A 542       7.355   3.751  50.977  1.00 32.03           C  
ATOM   1700  O   ASP A 542       7.183   3.492  52.161  1.00 32.58           O  
ATOM   1701  CB  ASP A 542       8.538   2.562  49.096  1.00 33.65           C  
ATOM   1702  CG  ASP A 542       7.853   1.264  49.427  1.00 35.30           C  
ATOM   1703  OD1 ASP A 542       7.262   1.161  50.525  1.00 36.46           O  
ATOM   1704  OD2 ASP A 542       7.899   0.344  48.586  1.00 37.74           O  
ATOM   1705  N   GLU A 543       6.406   4.293  50.224  1.00 30.74           N  
ATOM   1706  CA  GLU A 543       5.095   4.622  50.780  1.00 30.02           C  
ATOM   1707  C   GLU A 543       4.358   3.422  51.414  1.00 31.72           C  
ATOM   1708  O   GLU A 543       3.934   3.509  52.554  1.00 33.35           O  
ATOM   1709  CB  GLU A 543       4.217   5.348  49.750  1.00 28.21           C  
ATOM   1710  CG  GLU A 543       3.103   6.204  50.338  1.00 25.86           C  
ATOM   1711  CD  GLU A 543       2.564   7.253  49.356  1.00 30.93           C  
ATOM   1712  OE1 GLU A 543       2.537   7.001  48.137  1.00 32.78           O  
ATOM   1713  OE2 GLU A 543       2.166   8.347  49.796  1.00 30.94           O  
ATOM   1714  N   ASP A 544       4.218   2.295  50.728  1.00 32.75           N  
ATOM   1715  CA  ASP A 544       3.439   1.209  51.332  1.00 34.88           C  
ATOM   1716  C   ASP A 544       4.041   0.723  52.642  1.00 34.34           C  
ATOM   1717  O   ASP A 544       3.329   0.396  53.593  1.00 34.03           O  
ATOM   1718  CB  ASP A 544       3.222   0.048  50.356  1.00 36.44           C  
ATOM   1719  CG  ASP A 544       2.471   0.486  49.087  1.00 46.22           C  
ATOM   1720  OD1 ASP A 544       2.496  -0.285  48.093  1.00 55.33           O  
ATOM   1721  OD2 ASP A 544       1.864   1.601  49.074  1.00 50.63           O  
ATOM   1722  N   GLU A 545       5.363   0.701  52.684  1.00 34.04           N  
ATOM   1723  CA  GLU A 545       6.088   0.275  53.859  1.00 33.61           C  
ATOM   1724  C   GLU A 545       5.974   1.289  54.988  1.00 32.00           C  
ATOM   1725  O   GLU A 545       5.874   0.914  56.157  1.00 31.65           O  
ATOM   1726  CB  GLU A 545       7.550   0.076  53.500  1.00 34.88           C  
ATOM   1727  CG  GLU A 545       8.292  -0.781  54.492  1.00 40.56           C  
ATOM   1728  CD  GLU A 545       9.753  -0.914  54.126  1.00 47.22           C  
ATOM   1729  OE1 GLU A 545      10.193  -2.058  53.867  1.00 54.06           O  
ATOM   1730  OE2 GLU A 545      10.453   0.127  54.083  1.00 44.97           O  
ATOM   1731  N   LEU A 546       6.012   2.572  54.628  1.00 29.06           N  
ATOM   1732  CA  LEU A 546       5.822   3.644  55.579  1.00 26.97           C  
ATOM   1733  C   LEU A 546       4.438   3.555  56.200  1.00 28.25           C  
ATOM   1734  O   LEU A 546       4.283   3.653  57.423  1.00 27.79           O  
ATOM   1735  CB  LEU A 546       5.980   4.981  54.884  1.00 26.24           C  
ATOM   1736  CG  LEU A 546       5.552   6.244  55.629  1.00 21.58           C  
ATOM   1737  CD1 LEU A 546       6.388   6.444  56.875  1.00 18.07           C  
ATOM   1738  CD2 LEU A 546       5.687   7.428  54.705  1.00 16.40           C  
ATOM   1739  N   PHE A 547       3.426   3.380  55.353  1.00 28.63           N  
ATOM   1740  CA  PHE A 547       2.044   3.261  55.827  1.00 28.74           C  
ATOM   1741  C   PHE A 547       1.893   2.060  56.736  1.00 29.82           C  
ATOM   1742  O   PHE A 547       1.426   2.177  57.858  1.00 28.98           O  
ATOM   1743  CB  PHE A 547       1.073   3.121  54.662  1.00 27.89           C  
ATOM   1744  CG  PHE A 547       0.814   4.401  53.922  1.00 26.29           C  
ATOM   1745  CD1 PHE A 547       1.239   5.617  54.436  1.00 22.53           C  
ATOM   1746  CD2 PHE A 547       0.115   4.387  52.724  1.00 24.94           C  
ATOM   1747  CE1 PHE A 547       1.008   6.784  53.759  1.00 17.74           C  
ATOM   1748  CE2 PHE A 547      -0.130   5.563  52.039  1.00 24.28           C  
ATOM   1749  CZ  PHE A 547       0.322   6.760  52.559  1.00 23.77           C  
ATOM   1750  N   GLN A 548       2.299   0.904  56.227  1.00 32.47           N  
ATOM   1751  CA  GLN A 548       2.315  -0.326  56.990  1.00 35.06           C  
ATOM   1752  C   GLN A 548       2.841  -0.010  58.382  1.00 35.82           C  
ATOM   1753  O   GLN A 548       2.359  -0.524  59.395  1.00 36.20           O  
ATOM   1754  CB  GLN A 548       3.242  -1.319  56.308  1.00 35.33           C  
ATOM   1755  CG  GLN A 548       3.175  -2.732  56.857  1.00 43.77           C  
ATOM   1756  CD  GLN A 548       4.514  -3.470  56.761  1.00 49.49           C  
ATOM   1757  OE1 GLN A 548       4.602  -4.552  56.167  1.00 46.64           O  
ATOM   1758  NE2 GLN A 548       5.567  -2.874  57.348  1.00 50.77           N  
ATOM   1759  N   SER A 549       3.832   0.865  58.425  1.00 35.86           N  
ATOM   1760  CA  SER A 549       4.495   1.164  59.664  1.00 34.58           C  
ATOM   1761  C   SER A 549       3.612   2.062  60.524  1.00 34.48           C  
ATOM   1762  O   SER A 549       3.622   1.938  61.738  1.00 37.13           O  
ATOM   1763  CB  SER A 549       5.847   1.798  59.363  1.00 33.41           C  
ATOM   1764  OG  SER A 549       6.528   2.128  60.543  1.00 36.25           O  
ATOM   1765  N   ILE A 550       2.835   2.943  59.892  1.00 34.24           N  
ATOM   1766  CA  ILE A 550       1.962   3.908  60.592  1.00 33.58           C  
ATOM   1767  C   ILE A 550       0.777   3.200  61.234  1.00 33.83           C  
ATOM   1768  O   ILE A 550       0.264   3.626  62.247  1.00 32.21           O  
ATOM   1769  CB  ILE A 550       1.403   4.964  59.595  1.00 33.68           C  
ATOM   1770  CG1 ILE A 550       2.374   6.124  59.391  1.00 31.14           C  
ATOM   1771  CG2 ILE A 550       0.057   5.507  60.044  1.00 32.40           C  
ATOM   1772  CD1 ILE A 550       1.903   7.064  58.287  1.00 27.71           C  
ATOM   1773  N   MET A 551       0.383   2.095  60.609  1.00 36.55           N  
ATOM   1774  CA  MET A 551      -0.821   1.313  60.898  1.00 37.14           C  
ATOM   1775  C   MET A 551      -0.589   0.248  61.983  1.00 37.50           C  
ATOM   1776  O   MET A 551      -1.526  -0.172  62.679  1.00 36.18           O  
ATOM   1777  CB  MET A 551      -1.230   0.617  59.589  1.00 36.46           C  
ATOM   1778  CG  MET A 551      -2.722   0.350  59.410  1.00 40.35           C  
ATOM   1779  SD  MET A 551      -3.654   1.825  58.976  1.00 37.92           S  
ATOM   1780  CE  MET A 551      -2.334   2.826  58.350  1.00 36.18           C  
ATOM   1781  N   GLU A 552       0.674  -0.165  62.118  1.00 39.32           N  
ATOM   1782  CA  GLU A 552       1.070  -1.356  62.879  1.00 41.11           C  
ATOM   1783  C   GLU A 552       2.190  -1.141  63.901  1.00 42.58           C  
ATOM   1784  O   GLU A 552       2.247  -1.832  64.932  1.00 41.49           O  
ATOM   1785  CB  GLU A 552       1.507  -2.450  61.913  1.00 40.49           C  
ATOM   1786  CG  GLU A 552       0.428  -2.863  60.948  1.00 41.81           C  
ATOM   1787  CD  GLU A 552       0.924  -3.888  59.966  1.00 43.26           C  
ATOM   1788  OE1 GLU A 552       2.153  -4.124  59.919  1.00 35.77           O  
ATOM   1789  OE2 GLU A 552       0.076  -4.460  59.250  1.00 49.24           O  
ATOM   1790  N   HIS A 553       3.087  -0.201  63.625  1.00 45.20           N  
ATOM   1791  CA  HIS A 553       4.143   0.048  64.581  1.00 49.37           C  
ATOM   1792  C   HIS A 553       3.748   1.003  65.705  1.00 50.04           C  
ATOM   1793  O   HIS A 553       3.040   1.980  65.489  1.00 49.37           O  
ATOM   1794  CB  HIS A 553       5.431   0.508  63.921  1.00 50.45           C  
ATOM   1795  CG  HIS A 553       6.635   0.277  64.779  1.00 58.49           C  
ATOM   1796  ND1 HIS A 553       7.410   1.307  65.276  1.00 61.92           N  
ATOM   1797  CD2 HIS A 553       7.173  -0.871  65.261  1.00 60.19           C  
ATOM   1798  CE1 HIS A 553       8.389   0.801  66.008  1.00 63.33           C  
ATOM   1799  NE2 HIS A 553       8.266  -0.517  66.017  1.00 65.10           N  
ATOM   1800  N   ASN A 554       4.204   0.669  66.909  1.00 51.79           N  
ATOM   1801  CA  ASN A 554       4.114   1.538  68.072  1.00 53.29           C  
ATOM   1802  C   ASN A 554       5.387   2.376  68.152  1.00 52.77           C  
ATOM   1803  O   ASN A 554       6.480   1.814  68.237  1.00 53.13           O  
ATOM   1804  CB  ASN A 554       3.982   0.689  69.346  1.00 53.95           C  
ATOM   1805  CG  ASN A 554       2.531   0.514  69.796  1.00 55.76           C  
ATOM   1806  OD1 ASN A 554       1.622   0.384  68.976  1.00 57.57           O  
ATOM   1807  ND2 ASN A 554       2.316   0.506  71.108  1.00 54.30           N  
ATOM   1808  N   VAL A 555       5.261   3.702  68.113  1.00 51.33           N  
ATOM   1809  CA  VAL A 555       6.443   4.570  68.143  1.00 49.53           C  
ATOM   1810  C   VAL A 555       7.364   4.177  69.286  1.00 49.79           C  
ATOM   1811  O   VAL A 555       6.907   3.859  70.389  1.00 49.34           O  
ATOM   1812  CB  VAL A 555       6.073   6.062  68.298  1.00 50.09           C  
ATOM   1813  CG1 VAL A 555       7.314   6.905  68.628  1.00 46.39           C  
ATOM   1814  CG2 VAL A 555       5.376   6.575  67.042  1.00 47.90           C  
ATOM   1815  N   SER A 556       8.663   4.199  69.011  1.00 49.71           N  
ATOM   1816  CA  SER A 556       9.680   3.809  69.980  1.00 49.60           C  
ATOM   1817  C   SER A 556      10.417   5.076  70.421  1.00 48.27           C  
ATOM   1818  O   SER A 556      11.240   5.583  69.671  1.00 47.83           O  
ATOM   1819  CB  SER A 556      10.658   2.841  69.307  1.00 50.10           C  
ATOM   1820  OG  SER A 556      11.337   2.024  70.247  1.00 53.00           O  
ATOM   1821  N   TYR A 557      10.128   5.574  71.627  1.00 47.36           N  
ATOM   1822  CA  TYR A 557      10.588   6.917  72.066  1.00 47.23           C  
ATOM   1823  C   TYR A 557      11.983   6.984  72.715  1.00 47.79           C  
ATOM   1824  O   TYR A 557      12.261   6.271  73.683  1.00 47.61           O  
ATOM   1825  CB  TYR A 557       9.578   7.548  73.039  1.00 46.68           C  
ATOM   1826  CG  TYR A 557       8.194   7.697  72.485  1.00 41.98           C  
ATOM   1827  CD1 TYR A 557       7.368   6.596  72.366  1.00 39.95           C  
ATOM   1828  CD2 TYR A 557       7.710   8.938  72.074  1.00 39.31           C  
ATOM   1829  CE1 TYR A 557       6.094   6.714  71.849  1.00 44.43           C  
ATOM   1830  CE2 TYR A 557       6.431   9.068  71.550  1.00 40.54           C  
ATOM   1831  CZ  TYR A 557       5.629   7.949  71.443  1.00 41.76           C  
ATOM   1832  OH  TYR A 557       4.359   8.025  70.944  1.00 42.44           O  
ATOM   1833  N   PRO A 558      12.852   7.869  72.203  1.00 47.98           N  
ATOM   1834  CA  PRO A 558      14.175   8.050  72.782  1.00 48.88           C  
ATOM   1835  C   PRO A 558      14.164   8.186  74.298  1.00 49.73           C  
ATOM   1836  O   PRO A 558      13.277   8.805  74.879  1.00 50.52           O  
ATOM   1837  CB  PRO A 558      14.662   9.348  72.140  1.00 48.01           C  
ATOM   1838  CG  PRO A 558      14.059   9.302  70.789  1.00 48.62           C  
ATOM   1839  CD  PRO A 558      12.691   8.654  70.970  1.00 48.36           C  
ATOM   1840  N   LYS A 559      15.175   7.585  74.906  1.00 50.44           N  
ATOM   1841  CA  LYS A 559      15.410   7.588  76.343  1.00 51.35           C  
ATOM   1842  C   LYS A 559      15.453   8.984  76.995  1.00 50.11           C  
ATOM   1843  O   LYS A 559      14.884   9.197  78.065  1.00 49.03           O  
ATOM   1844  CB  LYS A 559      16.716   6.818  76.583  1.00 52.21           C  
ATOM   1845  CG  LYS A 559      17.563   6.674  75.291  1.00 54.13           C  
ATOM   1846  CD  LYS A 559      17.783   5.201  74.937  1.00 58.98           C  
ATOM   1847  CE  LYS A 559      17.968   4.369  76.226  1.00 59.97           C  
ATOM   1848  NZ  LYS A 559      18.362   2.956  75.982  1.00 57.19           N  
ATOM   1849  N   SER A 560      16.127   9.924  76.341  1.00 49.30           N  
ATOM   1850  CA  SER A 560      16.296  11.278  76.868  1.00 48.72           C  
ATOM   1851  C   SER A 560      15.025  12.155  76.833  1.00 47.57           C  
ATOM   1852  O   SER A 560      15.087  13.363  77.078  1.00 47.37           O  
ATOM   1853  CB  SER A 560      17.449  11.971  76.136  1.00 49.04           C  
ATOM   1854  OG  SER A 560      17.482  11.591  74.769  1.00 49.36           O  
ATOM   1855  N   LEU A 561      13.882  11.548  76.536  1.00 45.90           N  
ATOM   1856  CA  LEU A 561      12.619  12.279  76.479  1.00 44.38           C  
ATOM   1857  C   LEU A 561      11.837  12.243  77.795  1.00 44.78           C  
ATOM   1858  O   LEU A 561      11.442  11.173  78.285  1.00 43.46           O  
ATOM   1859  CB  LEU A 561      11.737  11.729  75.364  1.00 44.11           C  
ATOM   1860  CG  LEU A 561      11.405  12.571  74.136  1.00 41.93           C  
ATOM   1861  CD1 LEU A 561      12.617  13.333  73.621  1.00 32.95           C  
ATOM   1862  CD2 LEU A 561      10.810  11.633  73.082  1.00 33.90           C  
ATOM   1863  N   SER A 562      11.598  13.429  78.344  1.00 44.38           N  
ATOM   1864  CA  SER A 562      10.798  13.572  79.539  1.00 45.02           C  
ATOM   1865  C   SER A 562       9.476  12.812  79.474  1.00 44.93           C  
ATOM   1866  O   SER A 562       8.854  12.690  78.426  1.00 45.34           O  
ATOM   1867  CB  SER A 562      10.515  15.047  79.816  1.00 46.21           C  
ATOM   1868  OG  SER A 562       9.293  15.449  79.226  1.00 47.82           O  
ATOM   1869  N   LYS A 563       9.075  12.302  80.630  1.00 45.41           N  
ATOM   1870  CA  LYS A 563       7.782  11.673  80.858  1.00 45.14           C  
ATOM   1871  C   LYS A 563       6.622  12.362  80.109  1.00 45.13           C  
ATOM   1872  O   LYS A 563       5.829  11.698  79.445  1.00 46.10           O  
ATOM   1873  CB  LYS A 563       7.524  11.701  82.365  1.00 45.16           C  
ATOM   1874  CG  LYS A 563       6.649  10.603  82.921  1.00 45.49           C  
ATOM   1875  CD  LYS A 563       6.394  10.891  84.393  1.00 44.48           C  
ATOM   1876  CE  LYS A 563       6.360  12.397  84.622  1.00 40.07           C  
ATOM   1877  NZ  LYS A 563       5.972  12.744  85.999  1.00 37.68           N  
ATOM   1878  N   GLU A 564       6.525  13.686  80.215  1.00 44.25           N  
ATOM   1879  CA  GLU A 564       5.440  14.428  79.578  1.00 43.88           C  
ATOM   1880  C   GLU A 564       5.545  14.449  78.055  1.00 43.26           C  
ATOM   1881  O   GLU A 564       4.530  14.419  77.345  1.00 42.75           O  
ATOM   1882  CB  GLU A 564       5.376  15.856  80.105  1.00 43.68           C  
ATOM   1883  CG  GLU A 564       4.775  15.950  81.489  1.00 47.30           C  
ATOM   1884  CD  GLU A 564       5.758  15.597  82.601  1.00 51.08           C  
ATOM   1885  OE1 GLU A 564       6.987  15.567  82.343  1.00 52.01           O  
ATOM   1886  OE2 GLU A 564       5.293  15.363  83.741  1.00 50.75           O  
ATOM   1887  N   ALA A 565       6.773  14.525  77.554  1.00 41.21           N  
ATOM   1888  CA  ALA A 565       6.980  14.506  76.119  1.00 38.20           C  
ATOM   1889  C   ALA A 565       6.398  13.206  75.599  1.00 36.40           C  
ATOM   1890  O   ALA A 565       5.652  13.191  74.624  1.00 35.96           O  
ATOM   1891  CB  ALA A 565       8.457  14.598  75.789  1.00 37.50           C  
ATOM   1892  N   VAL A 566       6.717  12.115  76.280  1.00 34.17           N  
ATOM   1893  CA  VAL A 566       6.350  10.803  75.782  1.00 32.56           C  
ATOM   1894  C   VAL A 566       4.851  10.580  75.901  1.00 31.76           C  
ATOM   1895  O   VAL A 566       4.254   9.827  75.138  1.00 30.16           O  
ATOM   1896  CB  VAL A 566       7.136   9.709  76.495  1.00 31.07           C  
ATOM   1897  CG1 VAL A 566       6.909   8.396  75.816  1.00 28.83           C  
ATOM   1898  CG2 VAL A 566       8.605  10.049  76.448  1.00 33.15           C  
ATOM   1899  N   SER A 567       4.242  11.267  76.851  1.00 32.20           N  
ATOM   1900  CA  SER A 567       2.826  11.094  77.086  1.00 32.82           C  
ATOM   1901  C   SER A 567       2.017  11.757  75.971  1.00 33.30           C  
ATOM   1902  O   SER A 567       1.177  11.126  75.330  1.00 34.87           O  
ATOM   1903  CB  SER A 567       2.442  11.651  78.458  1.00 31.67           C  
ATOM   1904  OG  SER A 567       1.045  11.579  78.661  1.00 30.19           O  
ATOM   1905  N   ILE A 568       2.286  13.029  75.720  1.00 33.40           N  
ATOM   1906  CA  ILE A 568       1.514  13.760  74.731  1.00 32.31           C  
ATOM   1907  C   ILE A 568       1.732  13.134  73.355  1.00 32.46           C  
ATOM   1908  O   ILE A 568       0.825  13.088  72.519  1.00 33.00           O  
ATOM   1909  CB  ILE A 568       1.811  15.278  74.772  1.00 31.39           C  
ATOM   1910  CG1 ILE A 568       0.631  16.054  74.190  1.00 31.19           C  
ATOM   1911  CG2 ILE A 568       3.133  15.613  74.096  1.00 28.24           C  
ATOM   1912  CD1 ILE A 568       0.815  17.553  74.218  1.00 31.55           C  
ATOM   1913  N   CYS A 569       2.925  12.602  73.140  1.00 31.28           N  
ATOM   1914  CA  CYS A 569       3.174  11.895  71.898  1.00 31.42           C  
ATOM   1915  C   CYS A 569       2.292  10.654  71.741  1.00 31.38           C  
ATOM   1916  O   CYS A 569       1.673  10.447  70.690  1.00 30.49           O  
ATOM   1917  CB  CYS A 569       4.659  11.587  71.738  1.00 31.24           C  
ATOM   1918  SG  CYS A 569       5.624  13.100  71.349  1.00 30.14           S  
ATOM   1919  N   LYS A 570       2.212   9.830  72.782  1.00 31.78           N  
ATOM   1920  CA  LYS A 570       1.350   8.659  72.684  1.00 31.50           C  
ATOM   1921  C   LYS A 570      -0.084   9.149  72.586  1.00 31.43           C  
ATOM   1922  O   LYS A 570      -0.903   8.594  71.854  1.00 31.19           O  
ATOM   1923  CB  LYS A 570       1.565   7.682  73.841  1.00 30.15           C  
ATOM   1924  CG  LYS A 570       2.976   7.111  73.875  1.00 32.37           C  
ATOM   1925  CD  LYS A 570       3.086   5.774  74.631  1.00 36.83           C  
ATOM   1926  CE  LYS A 570       4.576   5.440  74.878  1.00 38.48           C  
ATOM   1927  NZ  LYS A 570       4.947   3.996  75.071  1.00 32.89           N  
ATOM   1928  N   GLY A 571      -0.366  10.236  73.289  1.00 30.35           N  
ATOM   1929  CA  GLY A 571      -1.688  10.792  73.264  1.00 29.38           C  
ATOM   1930  C   GLY A 571      -2.039  11.119  71.843  1.00 30.15           C  
ATOM   1931  O   GLY A 571      -3.081  10.718  71.346  1.00 31.42           O  
ATOM   1932  N   LEU A 572      -1.149  11.834  71.171  1.00 30.85           N  
ATOM   1933  CA  LEU A 572      -1.454  12.336  69.846  1.00 30.69           C  
ATOM   1934  C   LEU A 572      -1.294  11.290  68.725  1.00 31.44           C  
ATOM   1935  O   LEU A 572      -2.063  11.266  67.768  1.00 33.04           O  
ATOM   1936  CB  LEU A 572      -0.642  13.592  69.568  1.00 30.37           C  
ATOM   1937  CG  LEU A 572      -1.075  14.757  70.451  1.00 28.05           C  
ATOM   1938  CD1 LEU A 572       0.087  15.718  70.721  1.00 21.98           C  
ATOM   1939  CD2 LEU A 572      -2.238  15.456  69.803  1.00 27.13           C  
ATOM   1940  N   MET A 573      -0.310  10.419  68.808  1.00 30.57           N  
ATOM   1941  CA  MET A 573      -0.231   9.416  67.762  1.00 29.68           C  
ATOM   1942  C   MET A 573      -0.857   8.113  68.232  1.00 29.14           C  
ATOM   1943  O   MET A 573      -0.264   7.046  68.125  1.00 26.43           O  
ATOM   1944  CB  MET A 573       1.199   9.223  67.283  1.00 30.54           C  
ATOM   1945  CG  MET A 573       1.821  10.495  66.757  1.00 29.34           C  
ATOM   1946  SD  MET A 573       3.546  10.208  66.379  1.00 38.56           S  
ATOM   1947  CE  MET A 573       4.316  10.529  67.986  1.00 32.88           C  
ATOM   1948  N   THR A 574      -2.064   8.231  68.769  1.00 29.72           N  
ATOM   1949  CA  THR A 574      -2.879   7.086  69.099  1.00 30.98           C  
ATOM   1950  C   THR A 574      -3.566   6.648  67.824  1.00 32.20           C  
ATOM   1951  O   THR A 574      -4.208   7.460  67.145  1.00 31.19           O  
ATOM   1952  CB  THR A 574      -3.959   7.457  70.117  1.00 31.15           C  
ATOM   1953  OG1 THR A 574      -3.363   7.598  71.401  1.00 29.70           O  
ATOM   1954  CG2 THR A 574      -5.024   6.384  70.192  1.00 32.99           C  
ATOM   1955  N   LYS A 575      -3.444   5.358  67.515  1.00 33.47           N  
ATOM   1956  CA  LYS A 575      -3.939   4.825  66.264  1.00 33.75           C  
ATOM   1957  C   LYS A 575      -5.447   4.996  66.109  1.00 35.88           C  
ATOM   1958  O   LYS A 575      -5.929   5.419  65.058  1.00 35.42           O  
ATOM   1959  CB  LYS A 575      -3.477   3.382  66.082  1.00 32.63           C  
ATOM   1960  CG  LYS A 575      -1.957   3.284  65.898  1.00 30.79           C  
ATOM   1961  CD  LYS A 575      -1.545   2.062  65.090  1.00 25.34           C  
ATOM   1962  CE  LYS A 575      -0.033   1.808  65.181  1.00 20.05           C  
ATOM   1963  NZ  LYS A 575       0.778   3.035  64.933  1.00 23.58           N  
ATOM   1964  N   HIS A 576      -6.199   4.696  67.157  1.00 39.92           N  
ATOM   1965  CA  HIS A 576      -7.646   4.812  67.049  1.00 43.58           C  
ATOM   1966  C   HIS A 576      -8.017   6.253  67.317  1.00 44.04           C  
ATOM   1967  O   HIS A 576      -7.677   6.784  68.362  1.00 45.70           O  
ATOM   1968  CB  HIS A 576      -8.363   3.864  68.016  1.00 45.29           C  
ATOM   1969  CG  HIS A 576      -8.180   2.411  67.688  1.00 50.12           C  
ATOM   1970  ND1 HIS A 576      -7.206   1.630  68.278  1.00 55.10           N  
ATOM   1971  CD2 HIS A 576      -8.847   1.599  66.835  1.00 52.89           C  
ATOM   1972  CE1 HIS A 576      -7.285   0.398  67.804  1.00 56.97           C  
ATOM   1973  NE2 HIS A 576      -8.270   0.354  66.924  1.00 57.08           N  
ATOM   1974  N   PRO A 577      -8.693   6.903  66.359  1.00 44.02           N  
ATOM   1975  CA  PRO A 577      -8.999   8.317  66.516  1.00 43.77           C  
ATOM   1976  C   PRO A 577      -9.963   8.560  67.664  1.00 43.48           C  
ATOM   1977  O   PRO A 577      -9.977   9.640  68.230  1.00 44.12           O  
ATOM   1978  CB  PRO A 577      -9.648   8.699  65.177  1.00 43.43           C  
ATOM   1979  CG  PRO A 577      -9.328   7.588  64.239  1.00 43.45           C  
ATOM   1980  CD  PRO A 577      -9.177   6.366  65.078  1.00 44.35           C  
ATOM   1981  N   ALA A 578     -10.755   7.555  68.002  1.00 44.68           N  
ATOM   1982  CA  ALA A 578     -11.736   7.673  69.070  1.00 45.54           C  
ATOM   1983  C   ALA A 578     -11.038   8.027  70.377  1.00 46.37           C  
ATOM   1984  O   ALA A 578     -11.526   8.845  71.171  1.00 47.33           O  
ATOM   1985  CB  ALA A 578     -12.526   6.373  69.215  1.00 45.02           C  
ATOM   1986  N   LYS A 579      -9.875   7.430  70.586  1.00 45.96           N  
ATOM   1987  CA  LYS A 579      -9.145   7.627  71.820  1.00 45.63           C  
ATOM   1988  C   LYS A 579      -8.094   8.736  71.704  1.00 44.82           C  
ATOM   1989  O   LYS A 579      -7.586   9.226  72.714  1.00 45.68           O  
ATOM   1990  CB  LYS A 579      -8.499   6.310  72.239  1.00 46.54           C  
ATOM   1991  CG  LYS A 579      -9.484   5.142  72.475  1.00 49.43           C  
ATOM   1992  CD  LYS A 579      -8.847   3.781  72.090  1.00 55.42           C  
ATOM   1993  CE  LYS A 579      -7.374   3.634  72.597  1.00 60.42           C  
ATOM   1994  NZ  LYS A 579      -6.614   2.382  72.184  1.00 54.49           N  
ATOM   1995  N   ARG A 580      -7.783   9.157  70.481  1.00 43.91           N  
ATOM   1996  CA  ARG A 580      -6.679  10.105  70.258  1.00 42.60           C  
ATOM   1997  C   ARG A 580      -6.802  11.385  71.091  1.00 41.97           C  
ATOM   1998  O   ARG A 580      -7.889  11.920  71.261  1.00 42.22           O  
ATOM   1999  CB  ARG A 580      -6.545  10.446  68.771  1.00 41.41           C  
ATOM   2000  CG  ARG A 580      -5.298  11.273  68.431  1.00 39.46           C  
ATOM   2001  CD  ARG A 580      -5.112  11.438  66.925  1.00 31.87           C  
ATOM   2002  NE  ARG A 580      -5.180  10.129  66.296  1.00 30.65           N  
ATOM   2003  CZ  ARG A 580      -5.677   9.911  65.093  1.00 30.96           C  
ATOM   2004  NH1 ARG A 580      -6.139  10.939  64.379  1.00 31.42           N  
ATOM   2005  NH2 ARG A 580      -5.716   8.671  64.613  1.00 26.72           N  
ATOM   2006  N   LEU A 581      -5.681  11.870  71.606  1.00 41.44           N  
ATOM   2007  CA  LEU A 581      -5.682  13.116  72.351  1.00 42.46           C  
ATOM   2008  C   LEU A 581      -6.199  14.258  71.498  1.00 44.09           C  
ATOM   2009  O   LEU A 581      -5.809  14.398  70.347  1.00 44.70           O  
ATOM   2010  CB  LEU A 581      -4.277  13.454  72.836  1.00 41.37           C  
ATOM   2011  CG  LEU A 581      -4.134  14.803  73.534  1.00 38.79           C  
ATOM   2012  CD1 LEU A 581      -5.192  14.965  74.613  1.00 38.20           C  
ATOM   2013  CD2 LEU A 581      -2.753  14.913  74.132  1.00 40.14           C  
ATOM   2014  N   GLY A 582      -7.068  15.085  72.068  1.00 46.17           N  
ATOM   2015  CA  GLY A 582      -7.585  16.246  71.357  1.00 48.20           C  
ATOM   2016  C   GLY A 582      -8.824  15.872  70.586  1.00 50.25           C  
ATOM   2017  O   GLY A 582      -9.517  16.730  70.049  1.00 50.94           O  
ATOM   2018  N   CYS A 583      -9.101  14.575  70.548  1.00 52.57           N  
ATOM   2019  CA  CYS A 583     -10.228  14.034  69.799  1.00 55.35           C  
ATOM   2020  C   CYS A 583     -11.310  13.497  70.747  1.00 56.93           C  
ATOM   2021  O   CYS A 583     -12.108  12.635  70.371  1.00 56.78           O  
ATOM   2022  CB  CYS A 583      -9.750  12.926  68.845  1.00 55.64           C  
ATOM   2023  SG  CYS A 583      -8.461  13.413  67.630  1.00 56.26           S  
ATOM   2024  N   GLY A 584     -11.320  13.999  71.982  1.00 58.28           N  
ATOM   2025  CA  GLY A 584     -12.368  13.657  72.943  1.00 59.06           C  
ATOM   2026  C   GLY A 584     -13.525  14.628  72.809  1.00 59.49           C  
ATOM   2027  O   GLY A 584     -13.511  15.482  71.912  1.00 59.00           O  
ATOM   2028  N   PRO A 585     -14.543  14.507  73.692  1.00 59.82           N  
ATOM   2029  CA  PRO A 585     -15.637  15.492  73.683  1.00 58.83           C  
ATOM   2030  C   PRO A 585     -15.092  16.886  74.034  1.00 57.75           C  
ATOM   2031  O   PRO A 585     -15.423  17.870  73.371  1.00 56.48           O  
ATOM   2032  CB  PRO A 585     -16.596  14.978  74.775  1.00 58.42           C  
ATOM   2033  CG  PRO A 585     -16.185  13.548  75.048  1.00 57.75           C  
ATOM   2034  CD  PRO A 585     -14.712  13.492  74.752  1.00 59.93           C  
ATOM   2035  N   GLU A 586     -14.243  16.949  75.056  1.00 56.63           N  
ATOM   2036  CA  GLU A 586     -13.604  18.195  75.446  1.00 56.51           C  
ATOM   2037  C   GLU A 586     -12.187  18.275  74.872  1.00 55.60           C  
ATOM   2038  O   GLU A 586     -11.272  18.783  75.526  1.00 55.29           O  
ATOM   2039  CB  GLU A 586     -13.532  18.305  76.975  1.00 57.54           C  
ATOM   2040  CG  GLU A 586     -14.869  18.234  77.707  1.00 56.90           C  
ATOM   2041  CD  GLU A 586     -15.577  19.573  77.784  1.00 56.46           C  
ATOM   2042  OE1 GLU A 586     -14.919  20.592  78.089  1.00 54.36           O  
ATOM   2043  OE2 GLU A 586     -16.803  19.600  77.550  1.00 58.19           O  
ATOM   2044  N   GLY A 587     -12.025  17.785  73.646  1.00 54.29           N  
ATOM   2045  CA  GLY A 587     -10.717  17.621  73.004  1.00 53.00           C  
ATOM   2046  C   GLY A 587      -9.669  18.708  73.203  1.00 52.08           C  
ATOM   2047  O   GLY A 587      -8.553  18.435  73.646  1.00 52.72           O  
ATOM   2048  N   GLU A 588     -10.020  19.938  72.860  1.00 50.03           N  
ATOM   2049  CA  GLU A 588      -9.108  21.070  72.976  1.00 47.63           C  
ATOM   2050  C   GLU A 588      -8.583  21.259  74.386  1.00 45.37           C  
ATOM   2051  O   GLU A 588      -7.376  21.235  74.634  1.00 44.70           O  
ATOM   2052  CB  GLU A 588      -9.850  22.332  72.558  1.00 49.05           C  
ATOM   2053  CG  GLU A 588      -9.334  23.622  73.149  1.00 48.75           C  
ATOM   2054  CD  GLU A 588     -10.050  24.790  72.543  1.00 51.48           C  
ATOM   2055  OE1 GLU A 588     -11.201  24.592  72.094  1.00 53.44           O  
ATOM   2056  OE2 GLU A 588      -9.467  25.892  72.496  1.00 55.83           O  
ATOM   2057  N   ARG A 589      -9.508  21.486  75.302  1.00 43.33           N  
ATOM   2058  CA  ARG A 589      -9.178  21.586  76.702  1.00 41.87           C  
ATOM   2059  C   ARG A 589      -8.245  20.440  77.119  1.00 40.50           C  
ATOM   2060  O   ARG A 589      -7.281  20.678  77.839  1.00 38.78           O  
ATOM   2061  CB  ARG A 589     -10.471  21.631  77.515  1.00 42.47           C  
ATOM   2062  CG  ARG A 589     -10.524  20.752  78.740  1.00 41.64           C  
ATOM   2063  CD  ARG A 589     -11.933  20.695  79.266  1.00 37.68           C  
ATOM   2064  NE  ARG A 589     -11.936  20.976  80.690  1.00 37.82           N  
ATOM   2065  CZ  ARG A 589     -13.004  20.936  81.473  1.00 35.46           C  
ATOM   2066  NH1 ARG A 589     -14.189  20.609  80.980  1.00 34.04           N  
ATOM   2067  NH2 ARG A 589     -12.873  21.213  82.761  1.00 37.43           N  
ATOM   2068  N   ASP A 590      -8.511  19.224  76.630  1.00 39.61           N  
ATOM   2069  CA  ASP A 590      -7.637  18.049  76.853  1.00 40.59           C  
ATOM   2070  C   ASP A 590      -6.159  18.229  76.442  1.00 40.23           C  
ATOM   2071  O   ASP A 590      -5.246  17.685  77.069  1.00 39.66           O  
ATOM   2072  CB  ASP A 590      -8.190  16.815  76.139  1.00 40.57           C  
ATOM   2073  CG  ASP A 590      -9.415  16.251  76.817  1.00 45.27           C  
ATOM   2074  OD1 ASP A 590      -9.440  16.224  78.061  1.00 48.75           O  
ATOM   2075  OD2 ASP A 590     -10.359  15.828  76.109  1.00 53.32           O  
ATOM   2076  N   VAL A 591      -5.926  18.976  75.374  1.00 39.67           N  
ATOM   2077  CA  VAL A 591      -4.577  19.222  74.949  1.00 38.22           C  
ATOM   2078  C   VAL A 591      -3.997  20.303  75.834  1.00 39.09           C  
ATOM   2079  O   VAL A 591      -2.927  20.108  76.412  1.00 39.51           O  
ATOM   2080  CB  VAL A 591      -4.506  19.672  73.478  1.00 38.82           C  
ATOM   2081  CG1 VAL A 591      -3.068  20.085  73.128  1.00 37.64           C  
ATOM   2082  CG2 VAL A 591      -5.020  18.581  72.542  1.00 32.50           C  
ATOM   2083  N   ARG A 592      -4.708  21.432  75.948  1.00 39.04           N  
ATOM   2084  CA  ARG A 592      -4.247  22.563  76.774  1.00 38.96           C  
ATOM   2085  C   ARG A 592      -3.810  22.080  78.146  1.00 38.18           C  
ATOM   2086  O   ARG A 592      -2.945  22.674  78.788  1.00 39.21           O  
ATOM   2087  CB  ARG A 592      -5.343  23.620  76.985  1.00 38.65           C  
ATOM   2088  CG  ARG A 592      -6.159  23.976  75.778  1.00 39.81           C  
ATOM   2089  CD  ARG A 592      -7.105  25.100  76.119  1.00 38.99           C  
ATOM   2090  NE  ARG A 592      -6.435  26.395  76.011  1.00 41.66           N  
ATOM   2091  CZ  ARG A 592      -6.680  27.306  75.064  1.00 37.88           C  
ATOM   2092  NH1 ARG A 592      -7.604  27.093  74.128  1.00 24.81           N  
ATOM   2093  NH2 ARG A 592      -6.002  28.449  75.063  1.00 36.74           N  
ATOM   2094  N   GLU A 593      -4.411  20.996  78.600  1.00 37.59           N  
ATOM   2095  CA  GLU A 593      -4.255  20.627  79.981  1.00 37.56           C  
ATOM   2096  C   GLU A 593      -3.244  19.543  80.221  1.00 36.83           C  
ATOM   2097  O   GLU A 593      -2.952  19.234  81.359  1.00 38.18           O  
ATOM   2098  CB  GLU A 593      -5.610  20.276  80.586  1.00 38.38           C  
ATOM   2099  CG  GLU A 593      -6.630  21.407  80.396  1.00 41.36           C  
ATOM   2100  CD  GLU A 593      -7.741  21.399  81.423  1.00 40.34           C  
ATOM   2101  OE1 GLU A 593      -7.472  21.740  82.593  1.00 41.91           O  
ATOM   2102  OE2 GLU A 593      -8.882  21.071  81.053  1.00 37.66           O  
ATOM   2103  N   HIS A 594      -2.694  18.971  79.161  1.00 36.56           N  
ATOM   2104  CA  HIS A 594      -1.730  17.886  79.316  1.00 36.45           C  
ATOM   2105  C   HIS A 594      -0.508  18.334  80.108  1.00 37.35           C  
ATOM   2106  O   HIS A 594      -0.013  19.455  79.932  1.00 38.08           O  
ATOM   2107  CB  HIS A 594      -1.293  17.367  77.955  1.00 36.29           C  
ATOM   2108  CG  HIS A 594      -0.559  16.063  78.009  1.00 34.85           C  
ATOM   2109  ND1 HIS A 594       0.808  15.984  78.154  1.00 33.60           N  
ATOM   2110  CD2 HIS A 594      -1.004  14.786  77.918  1.00 33.74           C  
ATOM   2111  CE1 HIS A 594       1.175  14.716  78.158  1.00 34.32           C  
ATOM   2112  NE2 HIS A 594       0.093  13.968  78.020  1.00 34.94           N  
ATOM   2113  N   ALA A 595      -0.025  17.453  80.982  1.00 37.28           N  
ATOM   2114  CA  ALA A 595       1.125  17.762  81.820  1.00 36.02           C  
ATOM   2115  C   ALA A 595       2.165  18.455  80.961  1.00 35.68           C  
ATOM   2116  O   ALA A 595       2.930  19.281  81.432  1.00 35.19           O  
ATOM   2117  CB  ALA A 595       1.691  16.498  82.435  1.00 35.38           C  
ATOM   2118  N   PHE A 596       2.157  18.138  79.677  1.00 35.28           N  
ATOM   2119  CA  PHE A 596       3.138  18.686  78.763  1.00 35.82           C  
ATOM   2120  C   PHE A 596       3.136  20.221  78.717  1.00 36.37           C  
ATOM   2121  O   PHE A 596       4.167  20.861  78.457  1.00 34.59           O  
ATOM   2122  CB  PHE A 596       2.899  18.118  77.378  1.00 35.49           C  
ATOM   2123  CG  PHE A 596       4.014  18.374  76.429  1.00 34.10           C  
ATOM   2124  CD1 PHE A 596       5.209  17.681  76.549  1.00 33.77           C  
ATOM   2125  CD2 PHE A 596       3.870  19.308  75.415  1.00 30.21           C  
ATOM   2126  CE1 PHE A 596       6.243  17.923  75.674  1.00 31.22           C  
ATOM   2127  CE2 PHE A 596       4.883  19.544  74.542  1.00 28.91           C  
ATOM   2128  CZ  PHE A 596       6.078  18.854  74.670  1.00 30.12           C  
ATOM   2129  N   PHE A 597       1.969  20.798  78.975  1.00 37.67           N  
ATOM   2130  CA  PHE A 597       1.813  22.242  79.000  1.00 39.30           C  
ATOM   2131  C   PHE A 597       1.614  22.774  80.433  1.00 40.26           C  
ATOM   2132  O   PHE A 597       0.874  23.741  80.642  1.00 41.11           O  
ATOM   2133  CB  PHE A 597       0.625  22.656  78.127  1.00 38.86           C  
ATOM   2134  CG  PHE A 597       0.826  22.413  76.650  1.00 41.03           C  
ATOM   2135  CD1 PHE A 597       1.714  23.195  75.913  1.00 39.17           C  
ATOM   2136  CD2 PHE A 597       0.101  21.423  75.984  1.00 42.44           C  
ATOM   2137  CE1 PHE A 597       1.893  22.979  74.566  1.00 34.49           C  
ATOM   2138  CE2 PHE A 597       0.281  21.203  74.611  1.00 36.54           C  
ATOM   2139  CZ  PHE A 597       1.170  21.985  73.911  1.00 34.63           C  
ATOM   2140  N   ARG A 598       2.251  22.142  81.415  1.00 40.24           N  
ATOM   2141  CA  ARG A 598       2.237  22.667  82.779  1.00 41.41           C  
ATOM   2142  C   ARG A 598       2.592  24.151  82.799  1.00 42.03           C  
ATOM   2143  O   ARG A 598       1.739  25.012  83.040  1.00 43.36           O  
ATOM   2144  CB  ARG A 598       3.259  21.951  83.658  1.00 41.10           C  
ATOM   2145  CG  ARG A 598       2.940  20.514  83.981  1.00 42.52           C  
ATOM   2146  CD  ARG A 598       4.163  19.822  84.624  1.00 44.96           C  
ATOM   2147  NE  ARG A 598       5.446  20.197  84.020  1.00 43.67           N  
ATOM   2148  CZ  ARG A 598       6.007  19.573  82.989  1.00 46.91           C  
ATOM   2149  NH1 ARG A 598       5.409  18.543  82.420  1.00 50.60           N  
ATOM   2150  NH2 ARG A 598       7.170  19.978  82.517  1.00 49.50           N  
ATOM   2151  N   ARG A 599       3.864  24.437  82.534  1.00 41.69           N  
ATOM   2152  CA  ARG A 599       4.430  25.763  82.756  1.00 41.81           C  
ATOM   2153  C   ARG A 599       3.817  26.867  81.877  1.00 41.85           C  
ATOM   2154  O   ARG A 599       4.109  28.048  82.044  1.00 42.32           O  
ATOM   2155  CB  ARG A 599       5.961  25.694  82.649  1.00 41.08           C  
ATOM   2156  CG  ARG A 599       6.550  24.472  83.395  1.00 45.44           C  
ATOM   2157  CD  ARG A 599       8.066  24.526  83.672  1.00 50.16           C  
ATOM   2158  NE  ARG A 599       8.456  25.635  84.556  1.00 61.01           N  
ATOM   2159  CZ  ARG A 599       7.991  25.836  85.796  1.00 64.24           C  
ATOM   2160  NH1 ARG A 599       7.091  25.012  86.322  1.00 67.40           N  
ATOM   2161  NH2 ARG A 599       8.413  26.875  86.516  1.00 60.93           N  
ATOM   2162  N   ILE A 600       2.926  26.481  80.977  1.00 42.35           N  
ATOM   2163  CA  ILE A 600       2.380  27.398  79.984  1.00 43.00           C  
ATOM   2164  C   ILE A 600       1.172  28.195  80.480  1.00 44.02           C  
ATOM   2165  O   ILE A 600       0.235  27.632  81.057  1.00 44.15           O  
ATOM   2166  CB  ILE A 600       1.993  26.639  78.687  1.00 43.38           C  
ATOM   2167  CG1 ILE A 600       3.240  26.321  77.863  1.00 39.57           C  
ATOM   2168  CG2 ILE A 600       0.973  27.437  77.851  1.00 44.85           C  
ATOM   2169  CD1 ILE A 600       4.026  27.522  77.518  1.00 31.90           C  
ATOM   2170  N   ASP A 601       1.210  29.506  80.238  1.00 44.08           N  
ATOM   2171  CA  ASP A 601       0.097  30.393  80.525  1.00 43.47           C  
ATOM   2172  C   ASP A 601      -0.695  30.635  79.246  1.00 42.75           C  
ATOM   2173  O   ASP A 601      -0.323  31.448  78.409  1.00 40.83           O  
ATOM   2174  CB  ASP A 601       0.613  31.714  81.078  1.00 44.13           C  
ATOM   2175  CG  ASP A 601      -0.471  32.529  81.769  1.00 46.76           C  
ATOM   2176  OD1 ASP A 601      -1.590  32.011  81.990  1.00 44.70           O  
ATOM   2177  OD2 ASP A 601      -0.184  33.695  82.112  1.00 51.66           O  
ATOM   2178  N   TRP A 602      -1.799  29.922  79.102  1.00 43.88           N  
ATOM   2179  CA  TRP A 602      -2.538  29.982  77.858  1.00 45.60           C  
ATOM   2180  C   TRP A 602      -2.966  31.388  77.512  1.00 46.92           C  
ATOM   2181  O   TRP A 602      -2.856  31.794  76.361  1.00 46.31           O  
ATOM   2182  CB  TRP A 602      -3.709  28.985  77.835  1.00 45.30           C  
ATOM   2183  CG  TRP A 602      -3.169  27.613  77.743  1.00 43.11           C  
ATOM   2184  CD1 TRP A 602      -2.952  26.749  78.772  1.00 40.64           C  
ATOM   2185  CD2 TRP A 602      -2.678  26.974  76.568  1.00 42.83           C  
ATOM   2186  NE1 TRP A 602      -2.384  25.594  78.307  1.00 38.28           N  
ATOM   2187  CE2 TRP A 602      -2.202  25.704  76.954  1.00 43.34           C  
ATOM   2188  CE3 TRP A 602      -2.603  27.345  75.218  1.00 42.67           C  
ATOM   2189  CZ2 TRP A 602      -1.661  24.790  76.032  1.00 42.89           C  
ATOM   2190  CZ3 TRP A 602      -2.062  26.441  74.303  1.00 41.22           C  
ATOM   2191  CH2 TRP A 602      -1.598  25.180  74.717  1.00 42.02           C  
ATOM   2192  N   GLU A 603      -3.434  32.151  78.491  1.00 48.72           N  
ATOM   2193  CA  GLU A 603      -3.889  33.481  78.136  1.00 50.55           C  
ATOM   2194  C   GLU A 603      -2.711  34.333  77.663  1.00 50.45           C  
ATOM   2195  O   GLU A 603      -2.796  35.014  76.639  1.00 49.40           O  
ATOM   2196  CB  GLU A 603      -4.693  34.147  79.251  1.00 51.36           C  
ATOM   2197  CG  GLU A 603      -5.999  34.752  78.719  1.00 55.87           C  
ATOM   2198  CD  GLU A 603      -6.780  35.538  79.760  1.00 60.95           C  
ATOM   2199  OE1 GLU A 603      -6.168  36.211  80.624  1.00 60.85           O  
ATOM   2200  OE2 GLU A 603      -8.022  35.488  79.702  1.00 62.86           O  
ATOM   2201  N   LYS A 604      -1.597  34.259  78.381  1.00 51.12           N  
ATOM   2202  CA  LYS A 604      -0.413  35.018  77.995  1.00 51.83           C  
ATOM   2203  C   LYS A 604       0.174  34.502  76.676  1.00 52.87           C  
ATOM   2204  O   LYS A 604       0.533  35.282  75.785  1.00 53.27           O  
ATOM   2205  CB  LYS A 604       0.628  34.991  79.111  1.00 51.35           C  
ATOM   2206  CG  LYS A 604       1.690  36.042  78.949  1.00 51.18           C  
ATOM   2207  CD  LYS A 604       1.935  36.832  80.228  1.00 52.38           C  
ATOM   2208  CE  LYS A 604       3.176  37.689  80.049  1.00 53.43           C  
ATOM   2209  NZ  LYS A 604       3.038  39.049  80.611  1.00 54.61           N  
ATOM   2210  N   LEU A 605       0.259  33.183  76.549  1.00 53.01           N  
ATOM   2211  CA  LEU A 605       0.707  32.593  75.306  1.00 53.16           C  
ATOM   2212  C   LEU A 605      -0.070  33.145  74.131  1.00 52.69           C  
ATOM   2213  O   LEU A 605       0.485  33.825  73.283  1.00 52.84           O  
ATOM   2214  CB  LEU A 605       0.536  31.081  75.334  1.00 53.06           C  
ATOM   2215  CG  LEU A 605       1.098  30.426  74.075  1.00 54.51           C  
ATOM   2216  CD1 LEU A 605       2.617  30.586  73.992  1.00 52.73           C  
ATOM   2217  CD2 LEU A 605       0.707  28.973  74.033  1.00 57.41           C  
ATOM   2218  N   GLU A 606      -1.367  32.858  74.105  1.00 53.41           N  
ATOM   2219  CA  GLU A 606      -2.210  33.142  72.944  1.00 54.09           C  
ATOM   2220  C   GLU A 606      -2.399  34.624  72.644  1.00 55.32           C  
ATOM   2221  O   GLU A 606      -3.132  34.981  71.729  1.00 55.71           O  
ATOM   2222  CB  GLU A 606      -3.562  32.402  73.031  1.00 53.23           C  
ATOM   2223  CG  GLU A 606      -4.612  32.998  73.954  1.00 53.13           C  
ATOM   2224  CD  GLU A 606      -5.764  32.030  74.270  1.00 51.52           C  
ATOM   2225  OE1 GLU A 606      -5.791  30.907  73.721  1.00 43.33           O  
ATOM   2226  OE2 GLU A 606      -6.644  32.401  75.084  1.00 53.02           O  
ATOM   2227  N   ASN A 607      -1.719  35.482  73.397  1.00 56.94           N  
ATOM   2228  CA  ASN A 607      -1.760  36.916  73.138  1.00 58.31           C  
ATOM   2229  C   ASN A 607      -0.400  37.428  72.670  1.00 58.52           C  
ATOM   2230  O   ASN A 607      -0.216  38.628  72.456  1.00 59.19           O  
ATOM   2231  CB  ASN A 607      -2.242  37.683  74.376  1.00 59.19           C  
ATOM   2232  CG  ASN A 607      -3.666  37.307  74.787  1.00 62.66           C  
ATOM   2233  OD1 ASN A 607      -4.050  37.453  75.950  1.00 63.54           O  
ATOM   2234  ND2 ASN A 607      -4.451  36.816  73.832  1.00 65.70           N  
ATOM   2235  N   ARG A 608       0.539  36.501  72.498  1.00 58.21           N  
ATOM   2236  CA  ARG A 608       1.889  36.821  72.035  1.00 58.60           C  
ATOM   2237  C   ARG A 608       2.649  37.625  73.069  1.00 58.33           C  
ATOM   2238  O   ARG A 608       3.318  38.605  72.733  1.00 58.29           O  
ATOM   2239  CB  ARG A 608       1.851  37.600  70.721  1.00 58.92           C  
ATOM   2240  CG  ARG A 608       1.359  36.798  69.536  1.00 60.37           C  
ATOM   2241  CD  ARG A 608       1.497  37.600  68.267  1.00 59.51           C  
ATOM   2242  NE  ARG A 608       2.892  37.818  67.940  1.00 62.46           N  
ATOM   2243  CZ  ARG A 608       3.302  38.393  66.820  1.00 65.53           C  
ATOM   2244  NH1 ARG A 608       2.394  38.802  65.935  1.00 61.77           N  
ATOM   2245  NH2 ARG A 608       4.611  38.553  66.594  1.00 65.21           N  
ATOM   2246  N   GLU A 609       2.540  37.209  74.325  1.00 57.48           N  
ATOM   2247  CA  GLU A 609       3.115  37.970  75.415  1.00 57.11           C  
ATOM   2248  C   GLU A 609       4.202  37.192  76.135  1.00 57.32           C  
ATOM   2249  O   GLU A 609       4.748  37.659  77.144  1.00 57.72           O  
ATOM   2250  CB  GLU A 609       2.024  38.391  76.389  1.00 57.12           C  
ATOM   2251  CG  GLU A 609       0.742  38.767  75.696  1.00 57.92           C  
ATOM   2252  CD  GLU A 609       0.014  39.887  76.389  1.00 58.23           C  
ATOM   2253  OE1 GLU A 609      -0.996  39.598  77.070  1.00 56.58           O  
ATOM   2254  OE2 GLU A 609       0.461  41.049  76.258  1.00 55.58           O  
ATOM   2255  N   ILE A 610       4.508  36.005  75.613  1.00 56.87           N  
ATOM   2256  CA  ILE A 610       5.623  35.193  76.108  1.00 56.60           C  
ATOM   2257  C   ILE A 610       6.845  35.466  75.228  1.00 56.26           C  
ATOM   2258  O   ILE A 610       6.699  35.663  74.025  1.00 56.57           O  
ATOM   2259  CB  ILE A 610       5.267  33.679  76.122  1.00 56.30           C  
ATOM   2260  CG1 ILE A 610       3.997  33.448  76.950  1.00 56.05           C  
ATOM   2261  CG2 ILE A 610       6.433  32.840  76.635  1.00 56.10           C  
ATOM   2262  CD1 ILE A 610       3.886  32.082  77.595  1.00 56.89           C  
ATOM   2263  N   GLN A 611       8.037  35.519  75.821  1.00 55.35           N  
ATOM   2264  CA  GLN A 611       9.243  35.728  75.029  1.00 54.38           C  
ATOM   2265  C   GLN A 611       9.614  34.420  74.351  1.00 53.33           C  
ATOM   2266  O   GLN A 611       9.916  33.442  75.037  1.00 54.00           O  
ATOM   2267  CB  GLN A 611      10.400  36.217  75.904  1.00 55.35           C  
ATOM   2268  CG  GLN A 611      11.523  36.945  75.142  1.00 56.59           C  
ATOM   2269  CD  GLN A 611      11.106  38.329  74.619  1.00 58.59           C  
ATOM   2270  OE1 GLN A 611      10.016  38.835  74.926  1.00 57.11           O  
ATOM   2271  NE2 GLN A 611      11.981  38.943  73.830  1.00 55.23           N  
ATOM   2272  N   PRO A 612       9.585  34.399  73.000  1.00 51.65           N  
ATOM   2273  CA  PRO A 612       9.903  33.229  72.176  1.00 49.86           C  
ATOM   2274  C   PRO A 612      11.294  32.711  72.489  1.00 49.32           C  
ATOM   2275  O   PRO A 612      12.204  33.509  72.726  1.00 49.56           O  
ATOM   2276  CB  PRO A 612       9.882  33.780  70.748  1.00 49.11           C  
ATOM   2277  CG  PRO A 612       9.098  35.004  70.813  1.00 51.03           C  
ATOM   2278  CD  PRO A 612       9.305  35.586  72.176  1.00 51.51           C  
ATOM   2279  N   PRO A 613      11.469  31.382  72.473  1.00 48.31           N  
ATOM   2280  CA  PRO A 613      12.714  30.757  72.863  1.00 47.58           C  
ATOM   2281  C   PRO A 613      13.888  31.419  72.185  1.00 47.41           C  
ATOM   2282  O   PRO A 613      14.981  31.400  72.735  1.00 47.69           O  
ATOM   2283  CB  PRO A 613      12.560  29.329  72.359  1.00 47.94           C  
ATOM   2284  CG  PRO A 613      11.117  29.090  72.393  1.00 49.33           C  
ATOM   2285  CD  PRO A 613      10.497  30.396  71.986  1.00 48.62           C  
ATOM   2286  N   PHE A 614      13.671  31.993  71.002  1.00 47.12           N  
ATOM   2287  CA  PHE A 614      14.697  32.803  70.352  1.00 47.45           C  
ATOM   2288  C   PHE A 614      14.197  33.653  69.179  1.00 49.09           C  
ATOM   2289  O   PHE A 614      13.055  33.526  68.724  1.00 48.87           O  
ATOM   2290  CB  PHE A 614      15.896  31.954  69.914  1.00 46.52           C  
ATOM   2291  CG  PHE A 614      15.799  31.446  68.508  1.00 46.41           C  
ATOM   2292  CD1 PHE A 614      16.542  32.028  67.498  1.00 46.48           C  
ATOM   2293  CD2 PHE A 614      14.966  30.384  68.194  1.00 45.53           C  
ATOM   2294  CE1 PHE A 614      16.456  31.561  66.200  1.00 47.94           C  
ATOM   2295  CE2 PHE A 614      14.878  29.914  66.905  1.00 44.24           C  
ATOM   2296  CZ  PHE A 614      15.619  30.504  65.903  1.00 45.93           C  
ATOM   2297  N   LYS A 615      15.102  34.504  68.695  1.00 50.88           N  
ATOM   2298  CA  LYS A 615      14.836  35.497  67.659  1.00 51.18           C  
ATOM   2299  C   LYS A 615      15.690  35.142  66.449  1.00 51.83           C  
ATOM   2300  O   LYS A 615      16.894  34.960  66.570  1.00 50.73           O  
ATOM   2301  CB  LYS A 615      15.221  36.879  68.196  1.00 50.89           C  
ATOM   2302  CG  LYS A 615      14.688  38.073  67.438  1.00 49.93           C  
ATOM   2303  CD  LYS A 615      14.889  39.352  68.249  1.00 48.07           C  
ATOM   2304  CE  LYS A 615      14.175  40.516  67.605  1.00 49.34           C  
ATOM   2305  NZ  LYS A 615      14.742  40.787  66.256  1.00 49.58           N  
ATOM   2306  N   PRO A 616      15.072  35.026  65.272  1.00 53.64           N  
ATOM   2307  CA  PRO A 616      15.864  34.457  64.206  1.00 55.65           C  
ATOM   2308  C   PRO A 616      16.646  35.503  63.423  1.00 57.92           C  
ATOM   2309  O   PRO A 616      16.257  36.673  63.392  1.00 57.98           O  
ATOM   2310  CB  PRO A 616      14.814  33.768  63.318  1.00 55.47           C  
ATOM   2311  CG  PRO A 616      13.462  34.121  63.909  1.00 53.25           C  
ATOM   2312  CD  PRO A 616      13.679  35.236  64.862  1.00 53.40           C  
ATOM   2313  N   LYS A 617      17.738  35.050  62.804  1.00 60.62           N  
ATOM   2314  CA  LYS A 617      18.630  35.851  61.963  1.00 62.49           C  
ATOM   2315  C   LYS A 617      17.859  36.851  61.130  1.00 63.78           C  
ATOM   2316  O   LYS A 617      16.793  36.522  60.607  1.00 63.35           O  
ATOM   2317  CB  LYS A 617      19.393  34.921  61.027  1.00 62.70           C  
ATOM   2318  CG  LYS A 617      20.851  35.272  60.822  1.00 64.46           C  
ATOM   2319  CD  LYS A 617      21.691  33.988  60.797  1.00 66.07           C  
ATOM   2320  CE  LYS A 617      21.611  33.274  62.153  1.00 66.66           C  
ATOM   2321  NZ  LYS A 617      22.035  31.843  62.119  1.00 65.28           N  
ATOM   2322  N   VAL A 618      18.417  38.056  60.988  1.00 65.95           N  
ATOM   2323  CA  VAL A 618      17.736  39.189  60.321  1.00 67.62           C  
ATOM   2324  C   VAL A 618      17.225  38.896  58.899  1.00 68.13           C  
ATOM   2325  O   VAL A 618      17.972  38.437  58.036  1.00 68.79           O  
ATOM   2326  CB  VAL A 618      18.599  40.499  60.349  1.00 67.63           C  
ATOM   2327  CG1 VAL A 618      18.550  41.238  59.004  1.00 67.22           C  
ATOM   2328  CG2 VAL A 618      18.148  41.416  61.501  1.00 67.58           C  
ATOM   2329  N   PHE A 626      23.876  43.178  40.923  1.00 58.63           N  
ATOM   2330  CA  PHE A 626      24.754  42.860  42.041  1.00 59.54           C  
ATOM   2331  C   PHE A 626      26.036  42.224  41.520  1.00 60.31           C  
ATOM   2332  O   PHE A 626      27.137  42.722  41.767  1.00 61.10           O  
ATOM   2333  CB  PHE A 626      24.055  41.926  43.036  1.00 59.37           C  
ATOM   2334  N   ASP A 627      25.881  41.120  40.795  1.00 60.59           N  
ATOM   2335  CA  ASP A 627      26.997  40.452  40.125  1.00 60.42           C  
ATOM   2336  C   ASP A 627      27.137  40.994  38.702  1.00 60.03           C  
ATOM   2337  O   ASP A 627      26.147  41.206  38.006  1.00 60.47           O  
ATOM   2338  CB  ASP A 627      26.761  38.940  40.109  1.00 60.59           C  
ATOM   2339  CG  ASP A 627      27.920  38.168  39.513  1.00 61.21           C  
ATOM   2340  OD1 ASP A 627      28.648  38.710  38.651  1.00 59.60           O  
ATOM   2341  OD2 ASP A 627      28.096  37.001  39.912  1.00 62.98           O  
ATOM   2342  N   LYS A 628      28.370  41.201  38.266  1.00 59.83           N  
ATOM   2343  CA  LYS A 628      28.632  41.938  37.024  1.00 59.72           C  
ATOM   2344  C   LYS A 628      28.612  41.083  35.750  1.00 57.96           C  
ATOM   2345  O   LYS A 628      28.440  41.595  34.642  1.00 57.94           O  
ATOM   2346  CB  LYS A 628      29.972  42.688  37.133  1.00 60.30           C  
ATOM   2347  CG  LYS A 628      30.034  44.006  36.356  1.00 64.13           C  
ATOM   2348  CD  LYS A 628      29.497  45.219  37.160  1.00 71.03           C  
ATOM   2349  CE  LYS A 628      27.982  45.156  37.469  1.00 73.35           C  
ATOM   2350  NZ  LYS A 628      27.114  44.993  36.259  1.00 74.81           N  
ATOM   2351  N   PHE A 629      28.795  39.781  35.909  1.00 56.11           N  
ATOM   2352  CA  PHE A 629      28.944  38.909  34.761  1.00 54.07           C  
ATOM   2353  C   PHE A 629      27.766  37.952  34.685  1.00 54.33           C  
ATOM   2354  O   PHE A 629      27.686  37.115  33.791  1.00 54.08           O  
ATOM   2355  CB  PHE A 629      30.286  38.179  34.846  1.00 52.64           C  
ATOM   2356  CG  PHE A 629      31.431  39.092  35.167  1.00 48.93           C  
ATOM   2357  CD1 PHE A 629      31.854  39.264  36.472  1.00 45.65           C  
ATOM   2358  CD2 PHE A 629      32.057  39.823  34.169  1.00 43.90           C  
ATOM   2359  CE1 PHE A 629      32.899  40.129  36.763  1.00 42.66           C  
ATOM   2360  CE2 PHE A 629      33.096  40.684  34.466  1.00 38.82           C  
ATOM   2361  CZ  PHE A 629      33.515  40.831  35.762  1.00 37.44           C  
ATOM   2362  N   PHE A 630      26.838  38.110  35.621  1.00 54.47           N  
ATOM   2363  CA  PHE A 630      25.652  37.284  35.663  1.00 55.36           C  
ATOM   2364  C   PHE A 630      24.506  37.982  36.428  1.00 57.89           C  
ATOM   2365  O   PHE A 630      24.724  38.542  37.508  1.00 58.59           O  
ATOM   2366  CB  PHE A 630      26.001  35.926  36.286  1.00 54.10           C  
ATOM   2367  CG  PHE A 630      24.828  35.020  36.441  1.00 52.08           C  
ATOM   2368  CD1 PHE A 630      24.341  34.313  35.356  1.00 51.71           C  
ATOM   2369  CD2 PHE A 630      24.195  34.887  37.672  1.00 50.73           C  
ATOM   2370  CE1 PHE A 630      23.239  33.485  35.493  1.00 52.39           C  
ATOM   2371  CE2 PHE A 630      23.093  34.063  37.820  1.00 50.51           C  
ATOM   2372  CZ  PHE A 630      22.610  33.361  36.729  1.00 51.00           C  
ATOM   2373  N   THR A 631      23.304  37.988  35.843  1.00 59.78           N  
ATOM   2374  CA  THR A 631      22.066  38.314  36.569  1.00 61.19           C  
ATOM   2375  C   THR A 631      21.041  37.242  36.262  1.00 62.79           C  
ATOM   2376  O   THR A 631      21.008  36.707  35.151  1.00 62.74           O  
ATOM   2377  CB  THR A 631      21.443  39.682  36.191  1.00 60.57           C  
ATOM   2378  OG1 THR A 631      21.504  39.863  34.775  1.00 60.77           O  
ATOM   2379  CG2 THR A 631      22.161  40.830  36.878  1.00 60.79           C  
ATOM   2380  N   ARG A 632      20.213  36.932  37.256  1.00 64.64           N  
ATOM   2381  CA  ARG A 632      19.103  35.993  37.102  1.00 66.10           C  
ATOM   2382  C   ARG A 632      18.031  36.516  36.135  1.00 66.93           C  
ATOM   2383  O   ARG A 632      17.252  35.742  35.578  1.00 67.13           O  
ATOM   2384  CB  ARG A 632      18.448  35.733  38.463  1.00 66.19           C  
ATOM   2385  CG  ARG A 632      19.263  34.907  39.451  1.00 67.71           C  
ATOM   2386  CD  ARG A 632      19.113  33.415  39.202  1.00 69.19           C  
ATOM   2387  NE  ARG A 632      19.442  32.612  40.384  1.00 71.77           N  
ATOM   2388  CZ  ARG A 632      19.864  31.347  40.334  1.00 72.92           C  
ATOM   2389  NH1 ARG A 632      20.030  30.747  39.158  1.00 72.24           N  
ATOM   2390  NH2 ARG A 632      20.135  30.682  41.454  1.00 69.58           N  
ATOM   2391  N   GLY A 633      17.995  37.830  35.940  1.00 67.83           N  
ATOM   2392  CA  GLY A 633      16.875  38.478  35.266  1.00 68.34           C  
ATOM   2393  C   GLY A 633      15.983  39.125  36.309  1.00 69.37           C  
ATOM   2394  O   GLY A 633      16.211  38.972  37.511  1.00 70.27           O  
ATOM   2395  N   GLN A 634      14.972  39.859  35.856  1.00 70.44           N  
ATOM   2396  CA  GLN A 634      13.984  40.481  36.754  1.00 70.69           C  
ATOM   2397  C   GLN A 634      12.591  39.923  36.428  1.00 69.83           C  
ATOM   2398  O   GLN A 634      12.047  40.200  35.358  1.00 69.82           O  
ATOM   2399  CB  GLN A 634      14.027  42.012  36.623  1.00 70.78           C  
ATOM   2400  CG  GLN A 634      15.415  42.603  36.895  1.00 72.79           C  
ATOM   2401  CD  GLN A 634      15.525  44.076  36.538  1.00 75.20           C  
ATOM   2402  OE1 GLN A 634      16.626  44.627  36.462  1.00 75.63           O  
ATOM   2403  NE2 GLN A 634      14.384  44.722  36.320  1.00 75.61           N  
ATOM   2404  N   PRO A 635      12.013  39.140  37.358  1.00 68.82           N  
ATOM   2405  CA  PRO A 635      10.857  38.275  37.071  1.00 68.55           C  
ATOM   2406  C   PRO A 635       9.652  38.978  36.405  1.00 68.58           C  
ATOM   2407  O   PRO A 635       8.962  39.764  37.053  1.00 68.99           O  
ATOM   2408  CB  PRO A 635      10.472  37.720  38.458  1.00 68.30           C  
ATOM   2409  CG  PRO A 635      11.661  37.935  39.328  1.00 66.84           C  
ATOM   2410  CD  PRO A 635      12.365  39.146  38.791  1.00 68.63           C  
ATOM   2411  N   VAL A 636       9.400  38.695  35.126  1.00 68.20           N  
ATOM   2412  CA  VAL A 636       8.193  39.200  34.463  1.00 68.02           C  
ATOM   2413  C   VAL A 636       7.124  38.111  34.396  1.00 68.72           C  
ATOM   2414  O   VAL A 636       7.399  36.936  34.670  1.00 68.52           O  
ATOM   2415  CB  VAL A 636       8.453  39.740  33.030  1.00 67.77           C  
ATOM   2416  CG1 VAL A 636       9.508  40.837  33.043  1.00 66.10           C  
ATOM   2417  CG2 VAL A 636       8.831  38.609  32.080  1.00 67.04           C  
ATOM   2418  N   LEU A 637       5.900  38.500  34.050  1.00 68.64           N  
ATOM   2419  CA  LEU A 637       4.847  37.512  33.849  1.00 67.90           C  
ATOM   2420  C   LEU A 637       4.698  37.165  32.379  1.00 66.89           C  
ATOM   2421  O   LEU A 637       4.636  38.039  31.507  1.00 66.37           O  
ATOM   2422  CB  LEU A 637       3.514  37.952  34.466  1.00 68.01           C  
ATOM   2423  CG  LEU A 637       3.188  37.307  35.824  1.00 69.15           C  
ATOM   2424  CD1 LEU A 637       4.436  37.056  36.671  1.00 67.79           C  
ATOM   2425  CD2 LEU A 637       2.150  38.114  36.613  1.00 69.12           C  
HETATM 2426  N   TPO A 638       4.688  35.869  32.117  1.00 65.63           N  
HETATM 2427  CA  TPO A 638       4.448  35.370  30.791  1.00 64.97           C  
HETATM 2428  CB  TPO A 638       3.960  33.944  30.973  1.00 65.10           C  
HETATM 2429  CG2 TPO A 638       3.752  33.234  29.641  1.00 65.60           C  
HETATM 2430  OG1 TPO A 638       4.922  33.229  31.745  1.00 67.90           O  
HETATM 2431  P   TPO A 638       4.831  33.039  33.355  1.00 70.27           P  
HETATM 2432  O1P TPO A 638       6.193  32.484  33.726  1.00 69.23           O  
HETATM 2433  O2P TPO A 638       3.727  32.027  33.588  1.00 67.55           O  
HETATM 2434  O3P TPO A 638       4.550  34.448  33.843  1.00 68.64           O  
HETATM 2435  C   TPO A 638       3.389  36.219  30.173  1.00 63.93           C  
HETATM 2436  O   TPO A 638       2.416  36.578  30.834  1.00 64.05           O  
ATOM   2437  N   PRO A 639       3.561  36.576  28.896  1.00 63.09           N  
ATOM   2438  CA  PRO A 639       2.506  37.345  28.255  1.00 62.17           C  
ATOM   2439  C   PRO A 639       1.240  36.487  28.170  1.00 60.56           C  
ATOM   2440  O   PRO A 639       1.311  35.268  28.340  1.00 60.38           O  
ATOM   2441  CB  PRO A 639       3.084  37.631  26.865  1.00 62.71           C  
ATOM   2442  CG  PRO A 639       4.028  36.501  26.608  1.00 62.12           C  
ATOM   2443  CD  PRO A 639       4.597  36.134  27.945  1.00 63.09           C  
ATOM   2444  N   PRO A 640       0.086  37.111  27.912  1.00 58.90           N  
ATOM   2445  CA  PRO A 640      -1.156  36.345  27.958  1.00 57.85           C  
ATOM   2446  C   PRO A 640      -1.352  35.460  26.724  1.00 56.23           C  
ATOM   2447  O   PRO A 640      -1.064  35.894  25.612  1.00 57.05           O  
ATOM   2448  CB  PRO A 640      -2.225  37.441  27.987  1.00 58.62           C  
ATOM   2449  CG  PRO A 640      -1.605  38.583  27.226  1.00 57.98           C  
ATOM   2450  CD  PRO A 640      -0.124  38.513  27.499  1.00 58.55           C  
ATOM   2451  N   ASP A 641      -1.832  34.233  26.908  1.00 53.48           N  
ATOM   2452  CA  ASP A 641      -2.275  33.447  25.760  1.00 50.99           C  
ATOM   2453  C   ASP A 641      -3.773  33.670  25.536  1.00 51.02           C  
ATOM   2454  O   ASP A 641      -4.611  33.002  26.147  1.00 51.94           O  
ATOM   2455  CB  ASP A 641      -1.985  31.964  25.939  1.00 50.00           C  
ATOM   2456  CG  ASP A 641      -2.306  31.170  24.701  1.00 49.12           C  
ATOM   2457  OD1 ASP A 641      -2.599  31.801  23.675  1.00 52.51           O  
ATOM   2458  OD2 ASP A 641      -2.269  29.926  24.731  1.00 49.78           O  
ATOM   2459  N   GLN A 642      -4.106  34.608  24.652  1.00 48.93           N  
ATOM   2460  CA  GLN A 642      -5.486  35.044  24.475  1.00 46.18           C  
ATOM   2461  C   GLN A 642      -6.451  33.892  24.306  1.00 42.89           C  
ATOM   2462  O   GLN A 642      -7.581  33.943  24.804  1.00 41.97           O  
ATOM   2463  CB  GLN A 642      -5.593  35.988  23.287  1.00 47.06           C  
ATOM   2464  CG  GLN A 642      -4.911  37.330  23.531  1.00 52.80           C  
ATOM   2465  CD  GLN A 642      -5.756  38.288  24.356  1.00 56.28           C  
ATOM   2466  OE1 GLN A 642      -5.372  38.692  25.457  1.00 54.87           O  
ATOM   2467  NE2 GLN A 642      -6.917  38.659  23.820  1.00 61.29           N  
ATOM   2468  N   LEU A 643      -5.994  32.855  23.611  1.00 39.69           N  
ATOM   2469  CA  LEU A 643      -6.827  31.689  23.327  1.00 36.85           C  
ATOM   2470  C   LEU A 643      -7.230  30.966  24.599  1.00 35.96           C  
ATOM   2471  O   LEU A 643      -8.406  30.592  24.784  1.00 35.71           O  
ATOM   2472  CB  LEU A 643      -6.109  30.715  22.411  1.00 35.22           C  
ATOM   2473  CG  LEU A 643      -7.054  29.598  22.007  1.00 32.15           C  
ATOM   2474  CD1 LEU A 643      -8.301  30.189  21.399  1.00 33.50           C  
ATOM   2475  CD2 LEU A 643      -6.403  28.649  21.041  1.00 31.35           C  
ATOM   2476  N   VAL A 644      -6.243  30.759  25.464  1.00 33.45           N  
ATOM   2477  CA  VAL A 644      -6.510  30.204  26.767  1.00 31.52           C  
ATOM   2478  C   VAL A 644      -7.511  31.100  27.459  1.00 30.99           C  
ATOM   2479  O   VAL A 644      -8.586  30.658  27.787  1.00 33.14           O  
ATOM   2480  CB  VAL A 644      -5.244  30.076  27.608  1.00 31.47           C  
ATOM   2481  CG1 VAL A 644      -5.598  29.809  29.062  1.00 27.19           C  
ATOM   2482  CG2 VAL A 644      -4.366  28.980  27.043  1.00 30.43           C  
ATOM   2483  N   ILE A 645      -7.181  32.368  27.647  1.00 30.25           N  
ATOM   2484  CA  ILE A 645      -8.081  33.286  28.347  1.00 29.89           C  
ATOM   2485  C   ILE A 645      -9.534  33.141  27.911  1.00 30.95           C  
ATOM   2486  O   ILE A 645     -10.426  32.878  28.728  1.00 31.01           O  
ATOM   2487  CB  ILE A 645      -7.669  34.747  28.145  1.00 29.26           C  
ATOM   2488  CG1 ILE A 645      -6.308  34.978  28.813  1.00 30.70           C  
ATOM   2489  CG2 ILE A 645      -8.750  35.664  28.688  1.00 21.04           C  
ATOM   2490  CD1 ILE A 645      -5.790  36.391  28.774  1.00 33.64           C  
ATOM   2491  N   ALA A 646      -9.762  33.314  26.616  1.00 31.19           N  
ATOM   2492  CA  ALA A 646     -11.093  33.176  26.036  1.00 30.63           C  
ATOM   2493  C   ALA A 646     -11.895  32.032  26.640  1.00 30.78           C  
ATOM   2494  O   ALA A 646     -13.129  32.108  26.739  1.00 31.67           O  
ATOM   2495  CB  ALA A 646     -10.983  33.002  24.532  1.00 30.57           C  
ATOM   2496  N   ASN A 647     -11.192  30.976  27.047  1.00 31.01           N  
ATOM   2497  CA  ASN A 647     -11.839  29.730  27.451  1.00 31.00           C  
ATOM   2498  C   ASN A 647     -11.791  29.400  28.921  1.00 30.17           C  
ATOM   2499  O   ASN A 647     -12.220  28.334  29.327  1.00 31.55           O  
ATOM   2500  CB  ASN A 647     -11.301  28.558  26.644  1.00 32.16           C  
ATOM   2501  CG  ASN A 647     -11.709  28.636  25.188  1.00 37.44           C  
ATOM   2502  OD1 ASN A 647     -11.157  29.440  24.419  1.00 39.63           O  
ATOM   2503  ND2 ASN A 647     -12.691  27.807  24.797  1.00 36.81           N  
ATOM   2504  N   ILE A 648     -11.284  30.320  29.719  1.00 28.76           N  
ATOM   2505  CA  ILE A 648     -11.328  30.158  31.146  1.00 28.27           C  
ATOM   2506  C   ILE A 648     -12.742  30.232  31.661  1.00 29.69           C  
ATOM   2507  O   ILE A 648     -13.360  31.274  31.580  1.00 31.87           O  
ATOM   2508  CB  ILE A 648     -10.534  31.257  31.803  1.00 27.41           C  
ATOM   2509  CG1 ILE A 648      -9.060  30.882  31.750  1.00 27.32           C  
ATOM   2510  CG2 ILE A 648     -10.990  31.463  33.228  1.00 24.54           C  
ATOM   2511  CD1 ILE A 648      -8.196  31.786  32.529  1.00 31.64           C  
ATOM   2512  N   ASP A 649     -13.281  29.150  32.203  1.00 31.78           N  
ATOM   2513  CA  ASP A 649     -14.580  29.306  32.854  1.00 33.52           C  
ATOM   2514  C   ASP A 649     -14.401  30.337  33.969  1.00 33.06           C  
ATOM   2515  O   ASP A 649     -13.976  29.988  35.078  1.00 33.20           O  
ATOM   2516  CB  ASP A 649     -15.131  27.987  33.419  1.00 33.96           C  
ATOM   2517  CG  ASP A 649     -16.639  28.065  33.745  1.00 37.14           C  
ATOM   2518  OD1 ASP A 649     -17.171  29.162  34.024  1.00 34.50           O  
ATOM   2519  OD2 ASP A 649     -17.310  27.015  33.718  1.00 45.54           O  
ATOM   2520  N   GLN A 650     -14.711  31.601  33.673  1.00 31.90           N  
ATOM   2521  CA  GLN A 650     -14.515  32.670  34.658  1.00 31.52           C  
ATOM   2522  C   GLN A 650     -15.397  32.510  35.912  1.00 32.48           C  
ATOM   2523  O   GLN A 650     -15.045  32.994  36.982  1.00 33.53           O  
ATOM   2524  CB  GLN A 650     -14.705  34.067  34.042  1.00 29.75           C  
ATOM   2525  CG  GLN A 650     -13.760  34.440  32.900  1.00 26.81           C  
ATOM   2526  CD  GLN A 650     -12.283  34.568  33.298  1.00 29.39           C  
ATOM   2527  OE1 GLN A 650     -11.894  34.485  34.471  1.00 28.56           O  
ATOM   2528  NE2 GLN A 650     -11.448  34.768  32.296  1.00 32.83           N  
ATOM   2529  N   SER A 651     -16.523  31.812  35.786  1.00 32.82           N  
ATOM   2530  CA  SER A 651     -17.466  31.663  36.891  1.00 32.85           C  
ATOM   2531  C   SER A 651     -16.810  30.973  38.061  1.00 33.90           C  
ATOM   2532  O   SER A 651     -17.100  31.283  39.210  1.00 34.55           O  
ATOM   2533  CB  SER A 651     -18.668  30.837  36.462  1.00 31.44           C  
ATOM   2534  OG  SER A 651     -18.332  29.465  36.470  1.00 31.90           O  
ATOM   2535  N   ASP A 652     -15.939  30.017  37.752  1.00 35.46           N  
ATOM   2536  CA  ASP A 652     -15.210  29.245  38.756  1.00 36.02           C  
ATOM   2537  C   ASP A 652     -14.608  30.082  39.877  1.00 36.43           C  
ATOM   2538  O   ASP A 652     -14.235  29.553  40.918  1.00 38.39           O  
ATOM   2539  CB  ASP A 652     -14.098  28.443  38.084  1.00 35.03           C  
ATOM   2540  CG  ASP A 652     -14.597  27.150  37.507  1.00 39.72           C  
ATOM   2541  OD1 ASP A 652     -15.432  26.485  38.159  1.00 47.74           O  
ATOM   2542  OD2 ASP A 652     -14.165  26.781  36.400  1.00 45.68           O  
ATOM   2543  N   PHE A 653     -14.495  31.385  39.675  1.00 36.35           N  
ATOM   2544  CA  PHE A 653     -13.796  32.202  40.645  1.00 35.87           C  
ATOM   2545  C   PHE A 653     -14.655  33.332  41.125  1.00 36.74           C  
ATOM   2546  O   PHE A 653     -14.132  34.320  41.603  1.00 38.51           O  
ATOM   2547  CB  PHE A 653     -12.492  32.734  40.052  1.00 35.22           C  
ATOM   2548  CG  PHE A 653     -11.676  31.674  39.368  1.00 33.51           C  
ATOM   2549  CD1 PHE A 653     -11.821  31.446  37.992  1.00 31.93           C  
ATOM   2550  CD2 PHE A 653     -10.799  30.882  40.102  1.00 24.71           C  
ATOM   2551  CE1 PHE A 653     -11.095  30.449  37.350  1.00 32.77           C  
ATOM   2552  CE2 PHE A 653     -10.071  29.890  39.483  1.00 29.35           C  
ATOM   2553  CZ  PHE A 653     -10.217  29.660  38.091  1.00 32.02           C  
ATOM   2554  N   GLU A 654     -15.972  33.187  41.013  1.00 36.89           N  
ATOM   2555  CA  GLU A 654     -16.893  34.197  41.516  1.00 36.62           C  
ATOM   2556  C   GLU A 654     -16.534  34.647  42.926  1.00 35.95           C  
ATOM   2557  O   GLU A 654     -16.163  33.842  43.771  1.00 36.47           O  
ATOM   2558  CB  GLU A 654     -18.316  33.670  41.511  1.00 37.30           C  
ATOM   2559  CG  GLU A 654     -19.360  34.762  41.705  1.00 41.90           C  
ATOM   2560  CD  GLU A 654     -20.773  34.263  41.463  1.00 48.26           C  
ATOM   2561  OE1 GLU A 654     -20.974  33.029  41.466  1.00 51.06           O  
ATOM   2562  OE2 GLU A 654     -21.683  35.100  41.274  1.00 50.75           O  
ATOM   2563  N   GLY A 655     -16.641  35.940  43.177  1.00 35.69           N  
ATOM   2564  CA  GLY A 655     -16.387  36.463  44.510  1.00 37.69           C  
ATOM   2565  C   GLY A 655     -15.127  35.926  45.165  1.00 38.04           C  
ATOM   2566  O   GLY A 655     -15.142  35.468  46.303  1.00 39.67           O  
ATOM   2567  N   PHE A 656     -14.024  35.980  44.439  1.00 37.44           N  
ATOM   2568  CA  PHE A 656     -12.740  35.602  44.971  1.00 35.30           C  
ATOM   2569  C   PHE A 656     -12.083  36.814  45.574  1.00 35.33           C  
ATOM   2570  O   PHE A 656     -11.276  36.695  46.486  1.00 37.05           O  
ATOM   2571  CB  PHE A 656     -11.889  35.092  43.839  1.00 34.94           C  
ATOM   2572  CG  PHE A 656     -10.448  34.983  44.158  1.00 33.40           C  
ATOM   2573  CD1 PHE A 656      -9.963  33.889  44.835  1.00 36.55           C  
ATOM   2574  CD2 PHE A 656      -9.564  35.940  43.721  1.00 36.57           C  
ATOM   2575  CE1 PHE A 656      -8.612  33.765  45.092  1.00 41.10           C  
ATOM   2576  CE2 PHE A 656      -8.221  35.830  43.978  1.00 40.70           C  
ATOM   2577  CZ  PHE A 656      -7.739  34.736  44.662  1.00 40.37           C  
HETATM 2578  N   SEP A 657     -12.401  37.992  45.056  1.00 34.62           N  
HETATM 2579  CA  SEP A 657     -11.807  39.188  45.610  1.00 34.46           C  
HETATM 2580  CB  SEP A 657     -12.118  40.391  44.764  1.00 33.97           C  
HETATM 2581  OG  SEP A 657     -11.134  40.472  43.768  1.00 40.79           O  
HETATM 2582  C   SEP A 657     -12.260  39.422  47.023  1.00 34.02           C  
HETATM 2583  O   SEP A 657     -13.425  39.206  47.362  1.00 33.67           O  
HETATM 2584  P   SEP A 657     -11.871  40.741  42.381  1.00 46.02           P  
HETATM 2585  O1P SEP A 657     -13.143  39.728  42.341  1.00 35.48           O  
HETATM 2586  O2P SEP A 657     -10.840  40.497  41.161  1.00 41.75           O  
HETATM 2587  O3P SEP A 657     -12.300  42.294  42.375  1.00 44.02           O  
ATOM   2588  N   TYR A 658     -11.318  39.842  47.853  1.00 33.56           N  
ATOM   2589  CA  TYR A 658     -11.633  40.220  49.214  1.00 35.25           C  
ATOM   2590  C   TYR A 658     -10.527  41.160  49.675  1.00 36.86           C  
ATOM   2591  O   TYR A 658      -9.432  41.124  49.107  1.00 38.67           O  
ATOM   2592  CB  TYR A 658     -11.734  38.968  50.090  1.00 34.24           C  
ATOM   2593  CG  TYR A 658     -11.776  39.222  51.576  1.00 31.62           C  
ATOM   2594  CD1 TYR A 658     -12.979  39.284  52.256  1.00 28.89           C  
ATOM   2595  CD2 TYR A 658     -10.605  39.384  52.303  1.00 32.90           C  
ATOM   2596  CE1 TYR A 658     -13.018  39.508  53.626  1.00 33.74           C  
ATOM   2597  CE2 TYR A 658     -10.630  39.613  53.669  1.00 36.20           C  
ATOM   2598  CZ  TYR A 658     -11.838  39.681  54.330  1.00 35.60           C  
ATOM   2599  OH  TYR A 658     -11.856  39.912  55.690  1.00 32.69           O  
ATOM   2600  N   VAL A 659     -10.815  42.025  50.654  1.00 36.48           N  
ATOM   2601  CA  VAL A 659      -9.793  42.894  51.246  1.00 36.84           C  
ATOM   2602  C   VAL A 659      -9.873  42.951  52.789  1.00 38.05           C  
ATOM   2603  O   VAL A 659     -10.874  43.364  53.346  1.00 36.96           O  
ATOM   2604  CB  VAL A 659      -9.813  44.304  50.637  1.00 35.90           C  
ATOM   2605  CG1 VAL A 659      -8.662  45.121  51.190  1.00 37.32           C  
ATOM   2606  CG2 VAL A 659      -9.723  44.229  49.114  1.00 35.71           C  
ATOM   2607  N   ASN A 660      -8.808  42.520  53.469  1.00 40.21           N  
ATOM   2608  CA  ASN A 660      -8.839  42.348  54.922  1.00 41.61           C  
ATOM   2609  C   ASN A 660      -8.841  43.664  55.664  1.00 43.09           C  
ATOM   2610  O   ASN A 660      -7.806  44.323  55.773  1.00 42.21           O  
ATOM   2611  CB  ASN A 660      -7.689  41.455  55.417  1.00 41.06           C  
ATOM   2612  CG  ASN A 660      -7.718  41.242  56.942  1.00 41.23           C  
ATOM   2613  OD1 ASN A 660      -8.681  41.619  57.631  1.00 37.96           O  
ATOM   2614  ND2 ASN A 660      -6.652  40.641  57.470  1.00 37.02           N  
ATOM   2615  N   PRO A 661     -10.011  44.042  56.198  1.00 45.40           N  
ATOM   2616  CA  PRO A 661     -10.155  45.349  56.825  1.00 46.98           C  
ATOM   2617  C   PRO A 661      -9.123  45.516  57.929  1.00 48.48           C  
ATOM   2618  O   PRO A 661      -8.566  46.603  58.102  1.00 48.00           O  
ATOM   2619  CB  PRO A 661     -11.577  45.304  57.418  1.00 46.98           C  
ATOM   2620  CG  PRO A 661     -11.954  43.864  57.476  1.00 45.08           C  
ATOM   2621  CD  PRO A 661     -11.226  43.217  56.341  1.00 45.60           C  
ATOM   2622  N   GLN A 662      -8.853  44.419  58.638  1.00 50.30           N  
ATOM   2623  CA  GLN A 662      -8.090  44.459  59.882  1.00 50.87           C  
ATOM   2624  C   GLN A 662      -6.650  43.968  59.739  1.00 50.13           C  
ATOM   2625  O   GLN A 662      -6.102  43.373  60.663  1.00 50.40           O  
ATOM   2626  CB  GLN A 662      -8.846  43.691  60.974  1.00 51.65           C  
ATOM   2627  CG  GLN A 662     -10.002  44.500  61.585  1.00 54.55           C  
ATOM   2628  CD  GLN A 662      -9.513  45.811  62.233  1.00 59.67           C  
ATOM   2629  OE1 GLN A 662      -9.986  46.899  61.899  1.00 61.35           O  
ATOM   2630  NE2 GLN A 662      -8.550  45.703  63.151  1.00 59.11           N  
ATOM   2631  N   PHE A 663      -6.052  44.240  58.578  1.00 49.28           N  
ATOM   2632  CA  PHE A 663      -4.682  43.847  58.279  1.00 48.47           C  
ATOM   2633  C   PHE A 663      -3.677  44.645  59.086  1.00 48.87           C  
ATOM   2634  O   PHE A 663      -3.685  45.877  59.076  1.00 48.77           O  
ATOM   2635  CB  PHE A 663      -4.373  43.993  56.790  1.00 48.22           C  
ATOM   2636  CG  PHE A 663      -3.063  43.390  56.398  1.00 49.65           C  
ATOM   2637  CD1 PHE A 663      -2.905  42.012  56.366  1.00 49.55           C  
ATOM   2638  CD2 PHE A 663      -1.980  44.194  56.086  1.00 52.43           C  
ATOM   2639  CE1 PHE A 663      -1.700  41.445  56.021  1.00 51.87           C  
ATOM   2640  CE2 PHE A 663      -0.759  43.637  55.737  1.00 52.78           C  
ATOM   2641  CZ  PHE A 663      -0.618  42.256  55.702  1.00 54.44           C  
ATOM   2642  N   VAL A 664      -2.799  43.917  59.770  1.00 49.56           N  
ATOM   2643  CA  VAL A 664      -1.869  44.487  60.739  1.00 49.27           C  
ATOM   2644  C   VAL A 664      -0.480  44.598  60.134  1.00 50.19           C  
ATOM   2645  O   VAL A 664       0.294  43.632  60.113  1.00 49.83           O  
ATOM   2646  CB  VAL A 664      -1.797  43.619  62.028  1.00 49.16           C  
ATOM   2647  CG1 VAL A 664      -1.015  44.313  63.105  1.00 47.64           C  
ATOM   2648  CG2 VAL A 664      -3.186  43.292  62.538  1.00 49.37           C  
ATOM   2649  N   HIS A 665      -0.170  45.784  59.631  1.00 51.34           N  
ATOM   2650  CA  HIS A 665       1.167  46.075  59.137  1.00 51.86           C  
ATOM   2651  C   HIS A 665       2.168  45.955  60.274  1.00 53.24           C  
ATOM   2652  O   HIS A 665       1.821  46.174  61.437  1.00 53.86           O  
ATOM   2653  CB  HIS A 665       1.197  47.472  58.539  1.00 50.75           C  
ATOM   2654  CG  HIS A 665       0.265  47.633  57.388  1.00 47.52           C  
ATOM   2655  ND1 HIS A 665       0.654  47.420  56.084  1.00 45.86           N  
ATOM   2656  CD2 HIS A 665      -1.050  47.949  57.343  1.00 47.22           C  
ATOM   2657  CE1 HIS A 665      -0.377  47.614  55.281  1.00 44.35           C  
ATOM   2658  NE2 HIS A 665      -1.423  47.935  56.021  1.00 47.00           N  
ATOM   2659  N   PRO A 666       3.418  45.600  59.950  1.00 54.18           N  
ATOM   2660  CA  PRO A 666       4.358  45.413  61.049  1.00 53.74           C  
ATOM   2661  C   PRO A 666       4.604  46.718  61.790  1.00 52.87           C  
ATOM   2662  O   PRO A 666       4.840  47.753  61.177  1.00 51.95           O  
ATOM   2663  CB  PRO A 666       5.636  44.937  60.352  1.00 53.53           C  
ATOM   2664  CG  PRO A 666       5.541  45.501  58.966  1.00 54.25           C  
ATOM   2665  CD  PRO A 666       4.067  45.526  58.627  1.00 54.52           C  
ATOM   2666  N   ILE A 667       4.499  46.643  63.106  1.00 53.16           N  
ATOM   2667  CA  ILE A 667       4.884  47.704  64.021  1.00 54.27           C  
ATOM   2668  C   ILE A 667       6.290  48.285  63.713  1.00 53.01           C  
ATOM   2669  O   ILE A 667       7.161  47.578  63.209  1.00 53.14           O  
ATOM   2670  CB  ILE A 667       4.853  47.141  65.480  1.00 55.03           C  
ATOM   2671  CG1 ILE A 667       3.544  46.369  65.738  1.00 58.80           C  
ATOM   2672  CG2 ILE A 667       5.059  48.245  66.506  1.00 57.27           C  
ATOM   2673  CD1 ILE A 667       3.511  45.583  67.062  1.00 59.55           C  
ATOM   2674  N   LEU A 668       6.503  49.570  64.000  1.00 51.41           N  
ATOM   2675  CA  LEU A 668       7.853  50.130  64.004  1.00 50.25           C  
ATOM   2676  C   LEU A 668       8.671  49.406  65.065  1.00 50.85           C  
ATOM   2677  O   LEU A 668       8.169  49.144  66.151  1.00 51.06           O  
ATOM   2678  CB  LEU A 668       7.830  51.621  64.357  1.00 49.01           C  
ATOM   2679  CG  LEU A 668       8.032  52.678  63.281  1.00 45.78           C  
ATOM   2680  CD1 LEU A 668       7.026  52.473  62.175  1.00 49.08           C  
ATOM   2681  CD2 LEU A 668       7.896  54.072  63.879  1.00 44.68           C  
ATOM   2682  N   GLN A 669       9.928  49.094  64.771  1.00 50.80           N  
ATOM   2683  CA  GLN A 669      10.812  48.565  65.806  1.00 51.25           C  
ATOM   2684  C   GLN A 669      10.997  49.604  66.928  1.00 50.82           C  
ATOM   2685  O   GLN A 669      10.373  49.533  67.994  1.00 49.08           O  
ATOM   2686  CB  GLN A 669      12.173  48.155  65.211  1.00 51.53           C  
TER    2687      GLN A 669                                                      
ATOM   2688  N   ASP B 332     -29.379  -3.316  29.322  1.00 55.56           N  
ATOM   2689  CA  ASP B 332     -28.540  -3.803  30.457  1.00 55.21           C  
ATOM   2690  C   ASP B 332     -28.440  -2.647  31.462  1.00 54.01           C  
ATOM   2691  O   ASP B 332     -27.674  -1.699  31.247  1.00 53.06           O  
ATOM   2692  CB  ASP B 332     -27.140  -4.250  29.969  1.00 55.58           C  
ATOM   2693  CG  ASP B 332     -27.054  -4.414  28.421  1.00 60.37           C  
ATOM   2694  OD1 ASP B 332     -27.060  -5.575  27.903  1.00 58.14           O  
ATOM   2695  OD2 ASP B 332     -26.976  -3.368  27.719  1.00 62.15           O  
ATOM   2696  N   ARG B 333     -29.250  -2.722  32.527  1.00 52.59           N  
ATOM   2697  CA  ARG B 333     -29.291  -1.713  33.614  1.00 50.47           C  
ATOM   2698  C   ARG B 333     -28.147  -1.884  34.606  1.00 48.38           C  
ATOM   2699  O   ARG B 333     -27.736  -2.999  34.888  1.00 48.47           O  
ATOM   2700  CB  ARG B 333     -30.625  -1.767  34.386  1.00 50.36           C  
ATOM   2701  CG  ARG B 333     -30.487  -1.434  35.895  1.00 50.62           C  
ATOM   2702  CD  ARG B 333     -31.804  -1.533  36.677  1.00 49.82           C  
ATOM   2703  NE  ARG B 333     -32.845  -0.716  36.066  1.00 49.93           N  
ATOM   2704  CZ  ARG B 333     -33.820  -1.199  35.297  1.00 51.93           C  
ATOM   2705  NH1 ARG B 333     -33.899  -2.505  35.066  1.00 56.29           N  
ATOM   2706  NH2 ARG B 333     -34.724  -0.384  34.767  1.00 45.16           N  
ATOM   2707  N   VAL B 334     -27.652  -0.778  35.150  1.00 45.96           N  
ATOM   2708  CA  VAL B 334     -26.545  -0.839  36.090  1.00 44.85           C  
ATOM   2709  C   VAL B 334     -26.850  -0.085  37.378  1.00 44.43           C  
ATOM   2710  O   VAL B 334     -27.726   0.771  37.400  1.00 45.18           O  
ATOM   2711  CB  VAL B 334     -25.223  -0.291  35.469  1.00 45.33           C  
ATOM   2712  CG1 VAL B 334     -24.506  -1.380  34.668  1.00 43.81           C  
ATOM   2713  CG2 VAL B 334     -25.481   0.970  34.621  1.00 40.91           C  
ATOM   2714  N   LYS B 335     -26.124  -0.410  38.446  1.00 43.45           N  
ATOM   2715  CA  LYS B 335     -26.196   0.349  39.693  1.00 42.48           C  
ATOM   2716  C   LYS B 335     -24.820   0.721  40.226  1.00 41.98           C  
ATOM   2717  O   LYS B 335     -23.799   0.316  39.681  1.00 41.53           O  
ATOM   2718  CB  LYS B 335     -26.995  -0.399  40.751  1.00 42.03           C  
ATOM   2719  CG  LYS B 335     -26.428  -1.731  41.161  1.00 43.20           C  
ATOM   2720  CD  LYS B 335     -27.529  -2.546  41.815  1.00 47.64           C  
ATOM   2721  CE  LYS B 335     -27.124  -3.030  43.199  1.00 52.26           C  
ATOM   2722  NZ  LYS B 335     -26.841  -4.487  43.218  1.00 54.93           N  
ATOM   2723  N   LEU B 336     -24.794   1.493  41.305  1.00 42.79           N  
ATOM   2724  CA  LEU B 336     -23.528   2.056  41.794  1.00 42.16           C  
ATOM   2725  C   LEU B 336     -22.470   0.997  42.042  1.00 41.58           C  
ATOM   2726  O   LEU B 336     -21.292   1.226  41.790  1.00 41.85           O  
ATOM   2727  CB  LEU B 336     -23.725   2.899  43.060  1.00 41.26           C  
ATOM   2728  CG  LEU B 336     -22.421   3.498  43.611  1.00 44.18           C  
ATOM   2729  CD1 LEU B 336     -21.615   4.165  42.500  1.00 45.47           C  
ATOM   2730  CD2 LEU B 336     -22.645   4.496  44.730  1.00 39.06           C  
ATOM   2731  N   THR B 337     -22.891  -0.164  42.532  1.00 41.22           N  
ATOM   2732  CA  THR B 337     -21.936  -1.158  43.005  1.00 39.46           C  
ATOM   2733  C   THR B 337     -21.339  -1.943  41.859  1.00 38.33           C  
ATOM   2734  O   THR B 337     -20.371  -2.681  42.070  1.00 37.97           O  
ATOM   2735  CB  THR B 337     -22.533  -2.082  44.086  1.00 39.13           C  
ATOM   2736  OG1 THR B 337     -23.754  -2.686  43.612  1.00 40.09           O  
ATOM   2737  CG2 THR B 337     -22.818  -1.274  45.345  1.00 35.86           C  
ATOM   2738  N   ASP B 338     -21.904  -1.756  40.659  1.00 36.78           N  
ATOM   2739  CA  ASP B 338     -21.415  -2.416  39.430  1.00 37.54           C  
ATOM   2740  C   ASP B 338     -20.119  -1.799  38.931  1.00 37.83           C  
ATOM   2741  O   ASP B 338     -19.639  -2.180  37.867  1.00 36.40           O  
ATOM   2742  CB  ASP B 338     -22.398  -2.254  38.269  1.00 37.63           C  
ATOM   2743  CG  ASP B 338     -23.704  -2.972  38.478  1.00 38.65           C  
ATOM   2744  OD1 ASP B 338     -23.768  -3.913  39.295  1.00 41.16           O  
ATOM   2745  OD2 ASP B 338     -24.672  -2.602  37.784  1.00 35.00           O  
ATOM   2746  N   PHE B 339     -19.582  -0.828  39.673  1.00 38.23           N  
ATOM   2747  CA  PHE B 339     -18.477  -0.001  39.183  1.00 38.69           C  
ATOM   2748  C   PHE B 339     -17.369   0.222  40.198  1.00 39.86           C  
ATOM   2749  O   PHE B 339     -17.621   0.358  41.409  1.00 39.23           O  
ATOM   2750  CB  PHE B 339     -18.980   1.383  38.781  1.00 37.60           C  
ATOM   2751  CG  PHE B 339     -19.872   1.387  37.569  1.00 39.97           C  
ATOM   2752  CD1 PHE B 339     -19.328   1.335  36.287  1.00 40.82           C  
ATOM   2753  CD2 PHE B 339     -21.258   1.474  37.703  1.00 35.46           C  
ATOM   2754  CE1 PHE B 339     -20.157   1.355  35.177  1.00 39.08           C  
ATOM   2755  CE2 PHE B 339     -22.095   1.497  36.592  1.00 30.46           C  
ATOM   2756  CZ  PHE B 339     -21.554   1.434  35.337  1.00 34.12           C  
ATOM   2757  N   ASN B 340     -16.146   0.288  39.676  1.00 40.68           N  
ATOM   2758  CA  ASN B 340     -15.001   0.781  40.424  1.00 41.75           C  
ATOM   2759  C   ASN B 340     -14.537   2.140  39.929  1.00 40.53           C  
ATOM   2760  O   ASN B 340     -14.246   2.305  38.749  1.00 41.07           O  
ATOM   2761  CB  ASN B 340     -13.851  -0.214  40.357  1.00 43.15           C  
ATOM   2762  CG  ASN B 340     -14.125  -1.444  41.179  1.00 49.85           C  
ATOM   2763  OD1 ASN B 340     -13.999  -2.577  40.696  1.00 55.78           O  
ATOM   2764  ND2 ASN B 340     -14.547  -1.233  42.430  1.00 54.53           N  
ATOM   2765  N   PHE B 341     -14.480   3.111  40.835  1.00 39.17           N  
ATOM   2766  CA  PHE B 341     -13.864   4.390  40.537  1.00 39.36           C  
ATOM   2767  C   PHE B 341     -12.356   4.263  40.346  1.00 39.56           C  
ATOM   2768  O   PHE B 341     -11.649   3.864  41.264  1.00 38.47           O  
ATOM   2769  CB  PHE B 341     -14.136   5.391  41.659  1.00 39.32           C  
ATOM   2770  CG  PHE B 341     -15.571   5.717  41.818  1.00 38.87           C  
ATOM   2771  CD1 PHE B 341     -16.459   5.484  40.767  1.00 37.17           C  
ATOM   2772  CD2 PHE B 341     -16.039   6.268  42.998  1.00 39.87           C  
ATOM   2773  CE1 PHE B 341     -17.791   5.775  40.889  1.00 33.95           C  
ATOM   2774  CE2 PHE B 341     -17.380   6.574  43.143  1.00 42.32           C  
ATOM   2775  CZ  PHE B 341     -18.263   6.327  42.078  1.00 41.95           C  
ATOM   2776  N   LEU B 342     -11.874   4.606  39.152  1.00 40.56           N  
ATOM   2777  CA  LEU B 342     -10.432   4.675  38.887  1.00 40.73           C  
ATOM   2778  C   LEU B 342      -9.884   6.048  39.275  1.00 41.60           C  
ATOM   2779  O   LEU B 342      -8.959   6.140  40.080  1.00 43.21           O  
ATOM   2780  CB  LEU B 342     -10.117   4.354  37.421  1.00 39.56           C  
ATOM   2781  CG  LEU B 342      -9.970   2.875  37.053  1.00 36.14           C  
ATOM   2782  CD1 LEU B 342     -10.190   1.932  38.234  1.00 26.14           C  
ATOM   2783  CD2 LEU B 342     -10.887   2.548  35.892  1.00 37.44           C  
ATOM   2784  N   MET B 343     -10.463   7.112  38.724  1.00 41.40           N  
ATOM   2785  CA  MET B 343     -10.024   8.462  39.055  1.00 41.60           C  
ATOM   2786  C   MET B 343     -11.000   9.529  38.580  1.00 40.92           C  
ATOM   2787  O   MET B 343     -11.947   9.248  37.859  1.00 40.63           O  
ATOM   2788  CB  MET B 343      -8.668   8.728  38.428  1.00 41.98           C  
ATOM   2789  CG  MET B 343      -8.586   8.226  37.004  1.00 46.36           C  
ATOM   2790  SD  MET B 343      -7.329   9.073  36.028  1.00 59.23           S  
ATOM   2791  CE  MET B 343      -8.289  10.237  35.047  1.00 59.23           C  
ATOM   2792  N   VAL B 344     -10.748  10.765  38.982  1.00 40.52           N  
ATOM   2793  CA  VAL B 344     -11.555  11.881  38.540  1.00 40.01           C  
ATOM   2794  C   VAL B 344     -11.103  12.288  37.146  1.00 40.32           C  
ATOM   2795  O   VAL B 344      -9.920  12.522  36.908  1.00 40.91           O  
ATOM   2796  CB  VAL B 344     -11.404  13.092  39.489  1.00 40.08           C  
ATOM   2797  CG1 VAL B 344     -12.518  14.084  39.269  1.00 41.84           C  
ATOM   2798  CG2 VAL B 344     -11.413  12.645  40.934  1.00 39.13           C  
ATOM   2799  N   LEU B 345     -12.036  12.351  36.209  1.00 40.02           N  
ATOM   2800  CA  LEU B 345     -11.732  12.964  34.938  1.00 38.79           C  
ATOM   2801  C   LEU B 345     -11.705  14.478  35.125  1.00 39.09           C  
ATOM   2802  O   LEU B 345     -10.902  15.160  34.506  1.00 39.43           O  
ATOM   2803  CB  LEU B 345     -12.747  12.558  33.868  1.00 38.68           C  
ATOM   2804  CG  LEU B 345     -12.707  11.100  33.395  1.00 37.42           C  
ATOM   2805  CD1 LEU B 345     -13.620  10.926  32.205  1.00 35.35           C  
ATOM   2806  CD2 LEU B 345     -11.305  10.679  33.032  1.00 33.66           C  
ATOM   2807  N   GLY B 346     -12.575  15.006  35.985  1.00 39.33           N  
ATOM   2808  CA  GLY B 346     -12.576  16.442  36.256  1.00 39.62           C  
ATOM   2809  C   GLY B 346     -13.698  16.959  37.137  1.00 40.40           C  
ATOM   2810  O   GLY B 346     -14.634  16.226  37.443  1.00 40.11           O  
ATOM   2811  N   LYS B 347     -13.581  18.227  37.549  1.00 41.27           N  
ATOM   2812  CA  LYS B 347     -14.566  18.910  38.393  1.00 42.27           C  
ATOM   2813  C   LYS B 347     -14.796  20.298  37.847  1.00 43.81           C  
ATOM   2814  O   LYS B 347     -13.838  20.988  37.508  1.00 44.83           O  
ATOM   2815  CB  LYS B 347     -14.053  19.074  39.814  1.00 40.66           C  
ATOM   2816  CG  LYS B 347     -13.682  17.788  40.486  1.00 43.88           C  
ATOM   2817  CD  LYS B 347     -12.355  17.943  41.220  1.00 48.68           C  
ATOM   2818  CE  LYS B 347     -12.583  18.391  42.637  1.00 49.28           C  
ATOM   2819  NZ  LYS B 347     -13.505  17.416  43.268  1.00 52.56           N  
ATOM   2820  N   GLY B 348     -16.061  20.717  37.787  1.00 45.13           N  
ATOM   2821  CA  GLY B 348     -16.422  22.047  37.294  1.00 44.97           C  
ATOM   2822  C   GLY B 348     -17.921  22.207  37.328  1.00 45.45           C  
ATOM   2823  O   GLY B 348     -18.624  21.364  37.894  1.00 45.65           O  
ATOM   2824  N   SER B 349     -18.419  23.280  36.720  1.00 45.71           N  
ATOM   2825  CA  SER B 349     -19.865  23.505  36.635  1.00 46.44           C  
ATOM   2826  C   SER B 349     -20.625  22.312  36.051  1.00 45.63           C  
ATOM   2827  O   SER B 349     -21.823  22.187  36.250  1.00 47.10           O  
ATOM   2828  CB  SER B 349     -20.182  24.754  35.817  1.00 46.85           C  
ATOM   2829  OG  SER B 349     -19.999  24.491  34.438  1.00 52.38           O  
ATOM   2830  N   PHE B 350     -19.934  21.440  35.327  1.00 44.21           N  
ATOM   2831  CA  PHE B 350     -20.551  20.220  34.851  1.00 42.67           C  
ATOM   2832  C   PHE B 350     -20.636  19.182  35.959  1.00 41.56           C  
ATOM   2833  O   PHE B 350     -20.965  18.035  35.695  1.00 41.36           O  
ATOM   2834  CB  PHE B 350     -19.763  19.648  33.679  1.00 42.80           C  
ATOM   2835  CG  PHE B 350     -18.302  19.457  33.969  1.00 46.93           C  
ATOM   2836  CD1 PHE B 350     -17.361  20.362  33.491  1.00 47.87           C  
ATOM   2837  CD2 PHE B 350     -17.860  18.366  34.711  1.00 49.48           C  
ATOM   2838  CE1 PHE B 350     -16.000  20.186  33.750  1.00 50.73           C  
ATOM   2839  CE2 PHE B 350     -16.501  18.187  34.980  1.00 50.34           C  
ATOM   2840  CZ  PHE B 350     -15.568  19.097  34.492  1.00 50.89           C  
ATOM   2841  N   GLY B 351     -20.328  19.583  37.190  1.00 40.81           N  
ATOM   2842  CA  GLY B 351     -20.246  18.655  38.316  1.00 38.97           C  
ATOM   2843  C   GLY B 351     -18.915  17.913  38.369  1.00 39.25           C  
ATOM   2844  O   GLY B 351     -17.871  18.410  37.930  1.00 39.75           O  
ATOM   2845  N   LYS B 352     -18.949  16.705  38.915  1.00 38.29           N  
ATOM   2846  CA  LYS B 352     -17.749  15.890  39.058  1.00 35.91           C  
ATOM   2847  C   LYS B 352     -17.861  14.684  38.141  1.00 34.28           C  
ATOM   2848  O   LYS B 352     -18.679  13.798  38.381  1.00 33.72           O  
ATOM   2849  CB  LYS B 352     -17.592  15.426  40.517  1.00 35.51           C  
ATOM   2850  CG  LYS B 352     -16.562  14.334  40.741  1.00 32.55           C  
ATOM   2851  CD  LYS B 352     -16.436  14.022  42.215  1.00 38.18           C  
ATOM   2852  CE  LYS B 352     -15.526  15.058  42.920  1.00 48.14           C  
ATOM   2853  NZ  LYS B 352     -15.543  15.089  44.452  1.00 47.49           N  
ATOM   2854  N   VAL B 353     -17.052  14.655  37.087  1.00 32.86           N  
ATOM   2855  CA  VAL B 353     -16.967  13.469  36.230  1.00 32.77           C  
ATOM   2856  C   VAL B 353     -15.789  12.534  36.570  1.00 32.53           C  
ATOM   2857  O   VAL B 353     -14.653  12.967  36.773  1.00 32.87           O  
ATOM   2858  CB  VAL B 353     -16.965  13.828  34.748  1.00 32.33           C  
ATOM   2859  CG1 VAL B 353     -17.263  12.581  33.923  1.00 32.07           C  
ATOM   2860  CG2 VAL B 353     -18.010  14.924  34.479  1.00 31.91           C  
ATOM   2861  N   MET B 354     -16.085  11.245  36.611  1.00 31.30           N  
ATOM   2862  CA  MET B 354     -15.214  10.268  37.233  1.00 31.32           C  
ATOM   2863  C   MET B 354     -14.937   9.114  36.280  1.00 30.61           C  
ATOM   2864  O   MET B 354     -15.841   8.642  35.594  1.00 30.68           O  
ATOM   2865  CB  MET B 354     -15.913   9.734  38.482  1.00 32.10           C  
ATOM   2866  CG  MET B 354     -15.183   8.642  39.210  1.00 32.63           C  
ATOM   2867  SD  MET B 354     -14.111   9.370  40.441  1.00 38.65           S  
ATOM   2868  CE  MET B 354     -15.307  10.131  41.529  1.00 30.33           C  
ATOM   2869  N   LEU B 355     -13.689   8.663  36.225  1.00 30.47           N  
ATOM   2870  CA  LEU B 355     -13.347   7.521  35.386  1.00 29.88           C  
ATOM   2871  C   LEU B 355     -13.702   6.243  36.107  1.00 29.55           C  
ATOM   2872  O   LEU B 355     -13.319   6.059  37.263  1.00 28.61           O  
ATOM   2873  CB  LEU B 355     -11.861   7.505  35.057  1.00 29.31           C  
ATOM   2874  CG  LEU B 355     -11.570   6.362  34.089  1.00 30.10           C  
ATOM   2875  CD1 LEU B 355     -12.521   6.438  32.870  1.00 26.09           C  
ATOM   2876  CD2 LEU B 355     -10.112   6.379  33.681  1.00 25.75           C  
ATOM   2877  N   ALA B 356     -14.413   5.348  35.429  1.00 30.47           N  
ATOM   2878  CA  ALA B 356     -14.856   4.120  36.090  1.00 32.19           C  
ATOM   2879  C   ALA B 356     -14.841   2.925  35.179  1.00 32.92           C  
ATOM   2880  O   ALA B 356     -15.149   3.034  33.991  1.00 33.95           O  
ATOM   2881  CB  ALA B 356     -16.259   4.300  36.666  1.00 32.15           C  
ATOM   2882  N   ASP B 357     -14.508   1.772  35.736  1.00 33.51           N  
ATOM   2883  CA  ASP B 357     -14.649   0.553  34.968  1.00 36.11           C  
ATOM   2884  C   ASP B 357     -15.746  -0.343  35.525  1.00 37.46           C  
ATOM   2885  O   ASP B 357     -15.940  -0.442  36.744  1.00 37.64           O  
ATOM   2886  CB  ASP B 357     -13.328  -0.204  34.866  1.00 36.43           C  
ATOM   2887  CG  ASP B 357     -13.098  -1.100  36.028  1.00 40.07           C  
ATOM   2888  OD1 ASP B 357     -12.717  -0.572  37.090  1.00 46.23           O  
ATOM   2889  OD2 ASP B 357     -13.307  -2.330  35.882  1.00 43.95           O  
ATOM   2890  N   ARG B 358     -16.467  -0.991  34.616  1.00 39.15           N  
ATOM   2891  CA  ARG B 358     -17.489  -1.937  35.011  1.00 40.98           C  
ATOM   2892  C   ARG B 358     -16.792  -3.106  35.690  1.00 41.15           C  
ATOM   2893  O   ARG B 358     -15.802  -3.627  35.192  1.00 40.97           O  
ATOM   2894  CB  ARG B 358     -18.290  -2.405  33.797  1.00 41.40           C  
ATOM   2895  CG  ARG B 358     -19.740  -2.757  34.093  1.00 42.54           C  
ATOM   2896  CD  ARG B 358     -20.504  -3.065  32.795  1.00 50.65           C  
ATOM   2897  NE  ARG B 358     -21.944  -3.240  33.018  1.00 57.36           N  
ATOM   2898  CZ  ARG B 358     -22.728  -4.049  32.305  1.00 57.96           C  
ATOM   2899  NH1 ARG B 358     -22.207  -4.776  31.325  1.00 61.22           N  
ATOM   2900  NH2 ARG B 358     -24.026  -4.145  32.581  1.00 55.72           N  
ATOM   2901  N   LYS B 359     -17.282  -3.485  36.860  1.00 42.19           N  
ATOM   2902  CA  LYS B 359     -16.713  -4.603  37.568  1.00 42.98           C  
ATOM   2903  C   LYS B 359     -16.804  -5.809  36.648  1.00 44.50           C  
ATOM   2904  O   LYS B 359     -17.832  -6.015  36.012  1.00 45.39           O  
ATOM   2905  CB  LYS B 359     -17.470  -4.845  38.882  1.00 42.22           C  
ATOM   2906  CG  LYS B 359     -16.824  -4.188  40.105  1.00 42.77           C  
ATOM   2907  CD  LYS B 359     -17.722  -4.228  41.359  1.00 41.87           C  
ATOM   2908  CE  LYS B 359     -16.985  -3.656  42.589  1.00 34.99           C  
ATOM   2909  NZ  LYS B 359     -17.934  -3.038  43.561  1.00 34.37           N  
ATOM   2910  N   GLY B 360     -15.720  -6.580  36.552  1.00 45.81           N  
ATOM   2911  CA  GLY B 360     -15.750  -7.887  35.888  1.00 47.78           C  
ATOM   2912  C   GLY B 360     -15.654  -7.831  34.375  1.00 48.71           C  
ATOM   2913  O   GLY B 360     -15.903  -8.820  33.673  1.00 48.08           O  
ATOM   2914  N   THR B 361     -15.282  -6.657  33.882  1.00 50.08           N  
ATOM   2915  CA  THR B 361     -15.178  -6.395  32.457  1.00 49.68           C  
ATOM   2916  C   THR B 361     -14.408  -5.093  32.255  1.00 49.73           C  
ATOM   2917  O   THR B 361     -14.849  -4.030  32.692  1.00 51.39           O  
ATOM   2918  CB  THR B 361     -16.576  -6.348  31.767  1.00 48.63           C  
ATOM   2919  OG1 THR B 361     -16.431  -5.874  30.426  1.00 50.85           O  
ATOM   2920  CG2 THR B 361     -17.536  -5.439  32.504  1.00 46.08           C  
ATOM   2921  N   GLU B 362     -13.252  -5.193  31.603  1.00 49.79           N  
ATOM   2922  CA  GLU B 362     -12.397  -4.038  31.269  1.00 49.90           C  
ATOM   2923  C   GLU B 362     -13.090  -2.768  30.713  1.00 49.24           C  
ATOM   2924  O   GLU B 362     -12.419  -1.766  30.510  1.00 50.52           O  
ATOM   2925  CB  GLU B 362     -11.274  -4.465  30.303  1.00 49.72           C  
ATOM   2926  CG  GLU B 362     -10.138  -5.232  30.960  1.00 52.81           C  
ATOM   2927  CD  GLU B 362     -10.597  -6.533  31.638  1.00 57.00           C  
ATOM   2928  OE1 GLU B 362     -11.194  -7.397  30.954  1.00 54.87           O  
ATOM   2929  OE2 GLU B 362     -10.349  -6.699  32.857  1.00 59.38           O  
ATOM   2930  N   GLU B 363     -14.401  -2.803  30.454  1.00 47.50           N  
ATOM   2931  CA  GLU B 363     -15.124  -1.626  29.956  1.00 45.11           C  
ATOM   2932  C   GLU B 363     -14.900  -0.407  30.820  1.00 43.39           C  
ATOM   2933  O   GLU B 363     -14.855  -0.494  32.046  1.00 44.72           O  
ATOM   2934  CB  GLU B 363     -16.617  -1.881  29.944  1.00 45.48           C  
ATOM   2935  CG  GLU B 363     -17.238  -1.980  28.602  1.00 47.03           C  
ATOM   2936  CD  GLU B 363     -18.265  -3.077  28.603  1.00 51.77           C  
ATOM   2937  OE1 GLU B 363     -19.271  -2.957  29.348  1.00 49.96           O  
ATOM   2938  OE2 GLU B 363     -18.042  -4.081  27.889  1.00 52.27           O  
ATOM   2939  N   LEU B 364     -14.806   0.741  30.180  1.00 39.85           N  
ATOM   2940  CA  LEU B 364     -14.619   1.981  30.899  1.00 36.05           C  
ATOM   2941  C   LEU B 364     -15.790   2.926  30.623  1.00 34.18           C  
ATOM   2942  O   LEU B 364     -16.453   2.848  29.580  1.00 32.43           O  
ATOM   2943  CB  LEU B 364     -13.303   2.622  30.456  1.00 35.93           C  
ATOM   2944  CG  LEU B 364     -12.040   2.529  31.322  1.00 34.67           C  
ATOM   2945  CD1 LEU B 364     -12.111   1.480  32.392  1.00 28.67           C  
ATOM   2946  CD2 LEU B 364     -10.825   2.319  30.442  1.00 33.15           C  
ATOM   2947  N   TYR B 365     -16.056   3.811  31.573  1.00 31.93           N  
ATOM   2948  CA  TYR B 365     -17.084   4.812  31.394  1.00 29.24           C  
ATOM   2949  C   TYR B 365     -16.705   6.033  32.183  1.00 29.26           C  
ATOM   2950  O   TYR B 365     -15.989   5.946  33.189  1.00 28.23           O  
ATOM   2951  CB  TYR B 365     -18.404   4.331  31.958  1.00 29.23           C  
ATOM   2952  CG  TYR B 365     -18.944   3.055  31.395  1.00 24.84           C  
ATOM   2953  CD1 TYR B 365     -18.581   1.831  31.916  1.00 26.09           C  
ATOM   2954  CD2 TYR B 365     -19.859   3.079  30.373  1.00 27.31           C  
ATOM   2955  CE1 TYR B 365     -19.100   0.658  31.405  1.00 28.63           C  
ATOM   2956  CE2 TYR B 365     -20.391   1.927  29.861  1.00 30.36           C  
ATOM   2957  CZ  TYR B 365     -20.016   0.717  30.374  1.00 30.65           C  
ATOM   2958  OH  TYR B 365     -20.571  -0.422  29.830  1.00 36.93           O  
ATOM   2959  N   ALA B 366     -17.202   7.174  31.727  1.00 30.22           N  
ATOM   2960  CA  ALA B 366     -17.190   8.387  32.531  1.00 30.53           C  
ATOM   2961  C   ALA B 366     -18.533   8.444  33.244  1.00 32.01           C  
ATOM   2962  O   ALA B 366     -19.584   8.181  32.633  1.00 33.27           O  
ATOM   2963  CB  ALA B 366     -17.003   9.598  31.668  1.00 28.84           C  
ATOM   2964  N   ILE B 367     -18.500   8.748  34.540  1.00 31.48           N  
ATOM   2965  CA  ILE B 367     -19.727   8.894  35.303  1.00 31.62           C  
ATOM   2966  C   ILE B 367     -19.824  10.287  35.925  1.00 32.60           C  
ATOM   2967  O   ILE B 367     -18.954  10.686  36.704  1.00 34.21           O  
ATOM   2968  CB  ILE B 367     -19.831   7.845  36.413  1.00 30.61           C  
ATOM   2969  CG1 ILE B 367     -19.396   6.473  35.904  1.00 31.08           C  
ATOM   2970  CG2 ILE B 367     -21.267   7.755  36.926  1.00 33.23           C  
ATOM   2971  CD1 ILE B 367     -19.677   5.334  36.902  1.00 26.12           C  
ATOM   2972  N   LYS B 368     -20.867  11.039  35.575  1.00 31.87           N  
ATOM   2973  CA  LYS B 368     -21.112  12.299  36.260  1.00 30.33           C  
ATOM   2974  C   LYS B 368     -21.829  11.940  37.540  1.00 30.98           C  
ATOM   2975  O   LYS B 368     -22.680  11.046  37.525  1.00 31.04           O  
ATOM   2976  CB  LYS B 368     -21.972  13.242  35.434  1.00 29.24           C  
ATOM   2977  CG  LYS B 368     -22.371  14.518  36.162  1.00 28.17           C  
ATOM   2978  CD  LYS B 368     -22.915  15.528  35.161  1.00 33.12           C  
ATOM   2979  CE  LYS B 368     -23.621  16.701  35.802  1.00 31.31           C  
ATOM   2980  NZ  LYS B 368     -24.006  17.670  34.729  1.00 38.34           N  
ATOM   2981  N   ILE B 369     -21.462  12.630  38.629  1.00 29.58           N  
ATOM   2982  CA  ILE B 369     -22.014  12.426  39.943  1.00 27.23           C  
ATOM   2983  C   ILE B 369     -22.329  13.773  40.545  1.00 28.49           C  
ATOM   2984  O   ILE B 369     -21.517  14.688  40.487  1.00 29.33           O  
ATOM   2985  CB  ILE B 369     -20.994  11.796  40.840  1.00 26.68           C  
ATOM   2986  CG1 ILE B 369     -20.369  10.595  40.149  1.00 27.99           C  
ATOM   2987  CG2 ILE B 369     -21.631  11.367  42.139  1.00 27.40           C  
ATOM   2988  CD1 ILE B 369     -19.104  10.136  40.820  1.00 29.71           C  
ATOM   2989  N   LEU B 370     -23.508  13.887  41.146  1.00 28.32           N  
ATOM   2990  CA  LEU B 370     -23.952  15.131  41.727  1.00 26.70           C  
ATOM   2991  C   LEU B 370     -24.504  14.829  43.087  1.00 28.06           C  
ATOM   2992  O   LEU B 370     -25.289  13.892  43.230  1.00 30.80           O  
ATOM   2993  CB  LEU B 370     -25.086  15.705  40.899  1.00 25.11           C  
ATOM   2994  CG  LEU B 370     -24.727  16.212  39.516  1.00 23.21           C  
ATOM   2995  CD1 LEU B 370     -25.982  16.301  38.712  1.00 15.91           C  
ATOM   2996  CD2 LEU B 370     -24.024  17.560  39.603  1.00 21.31           C  
ATOM   2997  N   LYS B 371     -24.123  15.615  44.090  1.00 26.17           N  
ATOM   2998  CA  LYS B 371     -24.804  15.511  45.358  1.00 25.43           C  
ATOM   2999  C   LYS B 371     -26.236  16.030  45.237  1.00 24.64           C  
ATOM   3000  O   LYS B 371     -26.481  17.126  44.701  1.00 23.45           O  
ATOM   3001  CB  LYS B 371     -24.006  16.202  46.454  1.00 25.61           C  
ATOM   3002  CG  LYS B 371     -22.819  15.335  46.871  1.00 28.34           C  
ATOM   3003  CD  LYS B 371     -21.685  16.126  47.502  1.00 30.13           C  
ATOM   3004  CE  LYS B 371     -21.655  15.941  48.996  1.00 28.43           C  
ATOM   3005  NZ  LYS B 371     -22.936  16.391  49.609  1.00 35.56           N  
ATOM   3006  N   LYS B 372     -27.196  15.229  45.698  1.00 24.48           N  
ATOM   3007  CA  LYS B 372     -28.601  15.665  45.621  1.00 24.45           C  
ATOM   3008  C   LYS B 372     -28.807  16.977  46.349  1.00 24.70           C  
ATOM   3009  O   LYS B 372     -29.268  17.949  45.762  1.00 25.67           O  
ATOM   3010  CB  LYS B 372     -29.570  14.610  46.128  1.00 23.56           C  
ATOM   3011  CG  LYS B 372     -30.179  13.810  45.011  1.00 21.89           C  
ATOM   3012  CD  LYS B 372     -30.610  12.469  45.528  1.00 22.69           C  
ATOM   3013  CE  LYS B 372     -31.451  11.750  44.498  1.00 25.68           C  
ATOM   3014  NZ  LYS B 372     -32.318  10.735  45.139  1.00 26.08           N  
ATOM   3015  N   ASP B 373     -28.422  17.017  47.616  1.00 24.98           N  
ATOM   3016  CA  ASP B 373     -28.499  18.244  48.361  1.00 26.41           C  
ATOM   3017  C   ASP B 373     -27.914  19.437  47.573  1.00 26.95           C  
ATOM   3018  O   ASP B 373     -28.549  20.499  47.506  1.00 27.00           O  
ATOM   3019  CB  ASP B 373     -27.875  18.081  49.751  1.00 27.34           C  
ATOM   3020  CG  ASP B 373     -26.350  17.990  49.723  1.00 38.63           C  
ATOM   3021  OD1 ASP B 373     -25.785  17.471  48.718  1.00 47.24           O  
ATOM   3022  OD2 ASP B 373     -25.714  18.438  50.718  1.00 43.48           O  
ATOM   3023  N   VAL B 374     -26.750  19.257  46.935  1.00 26.24           N  
ATOM   3024  CA  VAL B 374     -26.044  20.392  46.343  1.00 25.79           C  
ATOM   3025  C   VAL B 374     -26.781  20.905  45.134  1.00 27.24           C  
ATOM   3026  O   VAL B 374     -27.016  22.134  45.008  1.00 25.95           O  
ATOM   3027  CB  VAL B 374     -24.579  20.097  45.988  1.00 25.05           C  
ATOM   3028  CG1 VAL B 374     -23.982  21.260  45.264  1.00 23.99           C  
ATOM   3029  CG2 VAL B 374     -23.789  19.853  47.245  1.00 24.29           C  
ATOM   3030  N   VAL B 375     -27.169  19.970  44.263  1.00 27.71           N  
ATOM   3031  CA  VAL B 375     -28.006  20.325  43.106  1.00 28.72           C  
ATOM   3032  C   VAL B 375     -29.177  21.200  43.573  1.00 29.48           C  
ATOM   3033  O   VAL B 375     -29.406  22.296  43.033  1.00 28.50           O  
ATOM   3034  CB  VAL B 375     -28.552  19.078  42.376  1.00 28.30           C  
ATOM   3035  CG1 VAL B 375     -29.633  19.460  41.376  1.00 25.61           C  
ATOM   3036  CG2 VAL B 375     -27.431  18.367  41.663  1.00 31.81           C  
ATOM   3037  N   ILE B 376     -29.881  20.713  44.600  1.00 29.70           N  
ATOM   3038  CA  ILE B 376     -31.006  21.422  45.190  1.00 30.58           C  
ATOM   3039  C   ILE B 376     -30.582  22.786  45.697  1.00 31.78           C  
ATOM   3040  O   ILE B 376     -31.139  23.801  45.322  1.00 31.62           O  
ATOM   3041  CB  ILE B 376     -31.614  20.648  46.368  1.00 30.98           C  
ATOM   3042  CG1 ILE B 376     -32.599  19.601  45.858  1.00 28.06           C  
ATOM   3043  CG2 ILE B 376     -32.318  21.611  47.330  1.00 25.87           C  
ATOM   3044  CD1 ILE B 376     -33.009  18.620  46.907  1.00 31.52           C  
ATOM   3045  N   GLN B 377     -29.575  22.794  46.541  1.00 33.02           N  
ATOM   3046  CA  GLN B 377     -29.081  24.007  47.127  1.00 36.38           C  
ATOM   3047  C   GLN B 377     -28.673  25.043  46.088  1.00 36.31           C  
ATOM   3048  O   GLN B 377     -28.642  26.229  46.392  1.00 36.04           O  
ATOM   3049  CB  GLN B 377     -27.877  23.626  47.951  1.00 39.39           C  
ATOM   3050  CG  GLN B 377     -27.437  24.553  49.033  1.00 44.51           C  
ATOM   3051  CD  GLN B 377     -26.013  24.183  49.412  1.00 55.92           C  
ATOM   3052  OE1 GLN B 377     -25.064  24.895  49.053  1.00 59.84           O  
ATOM   3053  NE2 GLN B 377     -25.844  23.015  50.062  1.00 51.66           N  
ATOM   3054  N   ASP B 378     -28.365  24.592  44.870  1.00 36.92           N  
ATOM   3055  CA  ASP B 378     -27.898  25.468  43.792  1.00 35.72           C  
ATOM   3056  C   ASP B 378     -28.979  25.783  42.757  1.00 35.41           C  
ATOM   3057  O   ASP B 378     -28.673  26.115  41.613  1.00 34.65           O  
ATOM   3058  CB  ASP B 378     -26.714  24.814  43.076  1.00 36.86           C  
ATOM   3059  CG  ASP B 378     -25.389  25.019  43.807  1.00 39.16           C  
ATOM   3060  OD1 ASP B 378     -25.273  26.061  44.490  1.00 38.80           O  
ATOM   3061  OD2 ASP B 378     -24.469  24.153  43.691  1.00 32.00           O  
ATOM   3062  N   ASP B 379     -30.240  25.673  43.151  1.00 35.38           N  
ATOM   3063  CA  ASP B 379     -31.361  25.942  42.245  1.00 37.06           C  
ATOM   3064  C   ASP B 379     -31.164  25.274  40.907  1.00 37.26           C  
ATOM   3065  O   ASP B 379     -31.372  25.896  39.860  1.00 38.80           O  
ATOM   3066  CB  ASP B 379     -31.509  27.437  42.001  1.00 38.15           C  
ATOM   3067  CG  ASP B 379     -31.650  28.225  43.285  1.00 43.89           C  
ATOM   3068  OD1 ASP B 379     -32.550  27.885  44.093  1.00 46.74           O  
ATOM   3069  OD2 ASP B 379     -30.868  29.191  43.476  1.00 47.82           O  
ATOM   3070  N   ASP B 380     -30.766  24.010  40.935  1.00 35.75           N  
ATOM   3071  CA  ASP B 380     -30.303  23.352  39.729  1.00 33.73           C  
ATOM   3072  C   ASP B 380     -31.162  22.174  39.320  1.00 33.18           C  
ATOM   3073  O   ASP B 380     -30.830  21.459  38.366  1.00 32.81           O  
ATOM   3074  CB  ASP B 380     -28.872  22.853  39.919  1.00 33.45           C  
ATOM   3075  CG  ASP B 380     -27.840  23.878  39.534  1.00 32.77           C  
ATOM   3076  OD1 ASP B 380     -27.977  24.488  38.458  1.00 32.66           O  
ATOM   3077  OD2 ASP B 380     -26.870  24.060  40.296  1.00 37.93           O  
ATOM   3078  N   VAL B 381     -32.255  21.938  40.029  1.00 31.72           N  
ATOM   3079  CA  VAL B 381     -32.996  20.730  39.730  1.00 30.67           C  
ATOM   3080  C   VAL B 381     -33.454  20.710  38.268  1.00 31.45           C  
ATOM   3081  O   VAL B 381     -33.310  19.689  37.574  1.00 30.78           O  
ATOM   3082  CB  VAL B 381     -34.132  20.500  40.709  1.00 30.22           C  
ATOM   3083  CG1 VAL B 381     -34.872  19.230  40.352  1.00 31.43           C  
ATOM   3084  CG2 VAL B 381     -33.576  20.401  42.116  1.00 27.73           C  
ATOM   3085  N   GLU B 382     -33.950  21.847  37.789  1.00 31.84           N  
ATOM   3086  CA  GLU B 382     -34.399  21.957  36.406  1.00 34.90           C  
ATOM   3087  C   GLU B 382     -33.324  21.498  35.431  1.00 34.50           C  
ATOM   3088  O   GLU B 382     -33.511  20.553  34.671  1.00 34.26           O  
ATOM   3089  CB  GLU B 382     -34.809  23.392  36.062  1.00 37.29           C  
ATOM   3090  CG  GLU B 382     -35.417  24.223  37.232  1.00 49.29           C  
ATOM   3091  CD  GLU B 382     -34.387  24.633  38.312  1.00 59.95           C  
ATOM   3092  OE1 GLU B 382     -33.195  24.868  37.981  1.00 63.58           O  
ATOM   3093  OE2 GLU B 382     -34.777  24.714  39.500  1.00 64.16           O  
ATOM   3094  N   CYS B 383     -32.182  22.152  35.426  1.00 34.29           N  
ATOM   3095  CA  CYS B 383     -31.293  21.857  34.321  1.00 37.09           C  
ATOM   3096  C   CYS B 383     -30.621  20.472  34.431  1.00 35.88           C  
ATOM   3097  O   CYS B 383     -30.250  19.859  33.422  1.00 34.90           O  
ATOM   3098  CB  CYS B 383     -30.300  22.992  34.096  1.00 36.95           C  
ATOM   3099  SG  CYS B 383     -29.410  23.343  35.572  1.00 49.04           S  
ATOM   3100  N   THR B 384     -30.489  19.966  35.646  1.00 35.06           N  
ATOM   3101  CA  THR B 384     -30.088  18.589  35.782  1.00 35.67           C  
ATOM   3102  C   THR B 384     -31.055  17.708  34.995  1.00 36.81           C  
ATOM   3103  O   THR B 384     -30.632  16.917  34.139  1.00 37.45           O  
ATOM   3104  CB  THR B 384     -30.155  18.140  37.204  1.00 34.76           C  
ATOM   3105  OG1 THR B 384     -29.392  19.035  38.010  1.00 38.31           O  
ATOM   3106  CG2 THR B 384     -29.575  16.766  37.317  1.00 34.94           C  
ATOM   3107  N   MET B 385     -32.352  17.856  35.286  1.00 36.66           N  
ATOM   3108  CA  MET B 385     -33.389  17.046  34.638  1.00 35.82           C  
ATOM   3109  C   MET B 385     -33.370  17.271  33.141  1.00 34.81           C  
ATOM   3110  O   MET B 385     -33.411  16.319  32.361  1.00 35.73           O  
ATOM   3111  CB  MET B 385     -34.783  17.358  35.194  1.00 36.24           C  
ATOM   3112  CG  MET B 385     -34.990  17.007  36.646  1.00 33.96           C  
ATOM   3113  SD  MET B 385     -34.546  15.304  36.985  1.00 38.11           S  
ATOM   3114  CE  MET B 385     -35.618  14.431  35.853  1.00 35.68           C  
ATOM   3115  N   VAL B 386     -33.297  18.534  32.742  1.00 33.63           N  
ATOM   3116  CA  VAL B 386     -33.111  18.868  31.329  1.00 32.50           C  
ATOM   3117  C   VAL B 386     -31.891  18.139  30.737  1.00 33.21           C  
ATOM   3118  O   VAL B 386     -32.031  17.431  29.716  1.00 33.42           O  
ATOM   3119  CB  VAL B 386     -32.985  20.384  31.113  1.00 31.92           C  
ATOM   3120  CG1 VAL B 386     -32.722  20.690  29.661  1.00 28.54           C  
ATOM   3121  CG2 VAL B 386     -34.234  21.080  31.580  1.00 30.05           C  
ATOM   3122  N   GLU B 387     -30.710  18.290  31.372  1.00 31.87           N  
ATOM   3123  CA  GLU B 387     -29.532  17.516  30.949  1.00 29.90           C  
ATOM   3124  C   GLU B 387     -29.906  16.056  30.760  1.00 29.66           C  
ATOM   3125  O   GLU B 387     -29.726  15.517  29.687  1.00 30.90           O  
ATOM   3126  CB  GLU B 387     -28.327  17.637  31.887  1.00 29.20           C  
ATOM   3127  CG  GLU B 387     -27.160  16.711  31.447  1.00 28.06           C  
ATOM   3128  CD  GLU B 387     -25.769  17.066  32.028  1.00 33.64           C  
ATOM   3129  OE1 GLU B 387     -25.661  17.584  33.167  1.00 35.32           O  
ATOM   3130  OE2 GLU B 387     -24.758  16.798  31.333  1.00 36.11           O  
ATOM   3131  N   LYS B 388     -30.461  15.417  31.779  1.00 29.20           N  
ATOM   3132  CA  LYS B 388     -30.882  14.038  31.611  1.00 29.55           C  
ATOM   3133  C   LYS B 388     -31.751  13.842  30.354  1.00 30.42           C  
ATOM   3134  O   LYS B 388     -31.474  12.997  29.509  1.00 30.03           O  
ATOM   3135  CB  LYS B 388     -31.604  13.551  32.858  1.00 29.32           C  
ATOM   3136  CG  LYS B 388     -32.062  12.105  32.780  1.00 30.76           C  
ATOM   3137  CD  LYS B 388     -33.462  12.029  32.164  1.00 33.31           C  
ATOM   3138  CE  LYS B 388     -34.138  10.712  32.465  1.00 29.77           C  
ATOM   3139  NZ  LYS B 388     -35.595  10.897  32.394  1.00 32.66           N  
ATOM   3140  N   ARG B 389     -32.809  14.621  30.228  1.00 31.53           N  
ATOM   3141  CA  ARG B 389     -33.693  14.468  29.089  1.00 31.79           C  
ATOM   3142  C   ARG B 389     -32.963  14.649  27.773  1.00 31.50           C  
ATOM   3143  O   ARG B 389     -33.208  13.929  26.816  1.00 31.79           O  
ATOM   3144  CB  ARG B 389     -34.802  15.497  29.166  1.00 32.50           C  
ATOM   3145  CG  ARG B 389     -35.899  15.124  30.100  1.00 34.27           C  
ATOM   3146  CD  ARG B 389     -37.142  15.916  29.780  1.00 32.76           C  
ATOM   3147  NE  ARG B 389     -37.033  17.299  30.230  1.00 36.79           N  
ATOM   3148  CZ  ARG B 389     -37.054  17.679  31.510  1.00 39.82           C  
ATOM   3149  NH1 ARG B 389     -37.158  16.776  32.483  1.00 33.46           N  
ATOM   3150  NH2 ARG B 389     -36.974  18.972  31.817  1.00 39.37           N  
ATOM   3151  N   VAL B 390     -32.091  15.644  27.718  1.00 31.65           N  
ATOM   3152  CA  VAL B 390     -31.379  15.942  26.484  1.00 31.82           C  
ATOM   3153  C   VAL B 390     -30.389  14.832  26.124  1.00 33.72           C  
ATOM   3154  O   VAL B 390     -30.309  14.409  24.969  1.00 35.27           O  
ATOM   3155  CB  VAL B 390     -30.633  17.253  26.586  1.00 30.62           C  
ATOM   3156  CG1 VAL B 390     -29.752  17.421  25.373  1.00 27.05           C  
ATOM   3157  CG2 VAL B 390     -31.625  18.395  26.715  1.00 30.15           C  
ATOM   3158  N   LEU B 391     -29.630  14.386  27.123  1.00 33.44           N  
ATOM   3159  CA  LEU B 391     -28.815  13.186  27.047  1.00 32.88           C  
ATOM   3160  C   LEU B 391     -29.614  11.936  26.610  1.00 34.48           C  
ATOM   3161  O   LEU B 391     -29.063  11.009  26.020  1.00 33.93           O  
ATOM   3162  CB  LEU B 391     -28.179  12.942  28.417  1.00 31.35           C  
ATOM   3163  CG  LEU B 391     -26.858  13.668  28.631  1.00 29.61           C  
ATOM   3164  CD1 LEU B 391     -26.152  13.187  29.889  1.00 28.25           C  
ATOM   3165  CD2 LEU B 391     -26.014  13.370  27.431  1.00 25.94           C  
ATOM   3166  N   ALA B 392     -30.914  11.918  26.889  1.00 35.95           N  
ATOM   3167  CA  ALA B 392     -31.681  10.687  26.755  1.00 37.80           C  
ATOM   3168  C   ALA B 392     -32.359  10.548  25.400  1.00 39.19           C  
ATOM   3169  O   ALA B 392     -32.793   9.453  25.025  1.00 40.34           O  
ATOM   3170  CB  ALA B 392     -32.694  10.547  27.894  1.00 36.71           C  
ATOM   3171  N   LEU B 393     -32.430  11.648  24.661  1.00 40.14           N  
ATOM   3172  CA  LEU B 393     -33.072  11.648  23.348  1.00 42.07           C  
ATOM   3173  C   LEU B 393     -32.696  10.434  22.478  1.00 44.33           C  
ATOM   3174  O   LEU B 393     -31.527  10.040  22.425  1.00 46.78           O  
ATOM   3175  CB  LEU B 393     -32.758  12.956  22.622  1.00 41.44           C  
ATOM   3176  CG  LEU B 393     -33.400  14.191  23.256  1.00 38.23           C  
ATOM   3177  CD1 LEU B 393     -32.688  15.417  22.770  1.00 39.52           C  
ATOM   3178  CD2 LEU B 393     -34.888  14.261  22.938  1.00 34.45           C  
ATOM   3179  N   LEU B 394     -33.685   9.834  21.814  1.00 45.12           N  
ATOM   3180  CA  LEU B 394     -33.420   8.701  20.920  1.00 45.41           C  
ATOM   3181  C   LEU B 394     -32.817   9.198  19.613  1.00 46.17           C  
ATOM   3182  O   LEU B 394     -32.945  10.381  19.284  1.00 46.72           O  
ATOM   3183  CB  LEU B 394     -34.707   7.934  20.628  1.00 45.20           C  
ATOM   3184  CG  LEU B 394     -35.482   7.341  21.812  1.00 45.98           C  
ATOM   3185  CD1 LEU B 394     -36.957   7.165  21.468  1.00 46.83           C  
ATOM   3186  CD2 LEU B 394     -34.886   6.021  22.288  1.00 45.29           C  
ATOM   3187  N   ASP B 395     -32.148   8.302  18.886  1.00 46.50           N  
ATOM   3188  CA  ASP B 395     -31.630   8.589  17.525  1.00 46.15           C  
ATOM   3189  C   ASP B 395     -30.369   9.474  17.431  1.00 44.63           C  
ATOM   3190  O   ASP B 395     -29.975   9.883  16.335  1.00 44.71           O  
ATOM   3191  CB  ASP B 395     -32.736   9.176  16.623  1.00 46.73           C  
ATOM   3192  CG  ASP B 395     -33.766   8.139  16.192  1.00 47.62           C  
ATOM   3193  OD1 ASP B 395     -33.430   6.937  16.115  1.00 43.31           O  
ATOM   3194  OD2 ASP B 395     -34.916   8.542  15.913  1.00 51.48           O  
ATOM   3195  N   LYS B 396     -29.735   9.765  18.561  1.00 42.71           N  
ATOM   3196  CA  LYS B 396     -28.635  10.719  18.574  1.00 40.68           C  
ATOM   3197  C   LYS B 396     -27.524  10.341  17.613  1.00 40.11           C  
ATOM   3198  O   LYS B 396     -27.174   9.173  17.511  1.00 39.55           O  
ATOM   3199  CB  LYS B 396     -28.087  10.877  19.991  1.00 40.92           C  
ATOM   3200  CG  LYS B 396     -28.860  11.875  20.847  1.00 38.42           C  
ATOM   3201  CD  LYS B 396     -28.705  11.564  22.313  1.00 34.86           C  
ATOM   3202  CE  LYS B 396     -27.241  11.521  22.672  1.00 37.36           C  
ATOM   3203  NZ  LYS B 396     -27.073  11.090  24.068  1.00 36.88           N  
ATOM   3204  N   PRO B 397     -26.977  11.339  16.890  1.00 40.50           N  
ATOM   3205  CA  PRO B 397     -25.804  11.162  16.034  1.00 40.46           C  
ATOM   3206  C   PRO B 397     -24.625  10.756  16.886  1.00 41.25           C  
ATOM   3207  O   PRO B 397     -24.566  11.132  18.055  1.00 41.66           O  
ATOM   3208  CB  PRO B 397     -25.558  12.565  15.466  1.00 39.11           C  
ATOM   3209  CG  PRO B 397     -26.275  13.482  16.367  1.00 39.42           C  
ATOM   3210  CD  PRO B 397     -27.465  12.727  16.854  1.00 40.52           C  
ATOM   3211  N   PRO B 398     -23.676  10.009  16.309  1.00 41.56           N  
ATOM   3212  CA  PRO B 398     -22.577   9.456  17.089  1.00 41.94           C  
ATOM   3213  C   PRO B 398     -21.691  10.550  17.711  1.00 42.01           C  
ATOM   3214  O   PRO B 398     -20.943  10.290  18.666  1.00 42.37           O  
ATOM   3215  CB  PRO B 398     -21.799   8.658  16.043  1.00 42.80           C  
ATOM   3216  CG  PRO B 398     -22.080   9.379  14.758  1.00 40.53           C  
ATOM   3217  CD  PRO B 398     -23.504   9.773  14.864  1.00 41.21           C  
ATOM   3218  N   PHE B 399     -21.804  11.765  17.184  1.00 41.06           N  
ATOM   3219  CA  PHE B 399     -20.932  12.877  17.566  1.00 41.62           C  
ATOM   3220  C   PHE B 399     -21.299  13.552  18.880  1.00 41.21           C  
ATOM   3221  O   PHE B 399     -20.696  14.557  19.262  1.00 42.26           O  
ATOM   3222  CB  PHE B 399     -20.887  13.920  16.443  1.00 42.66           C  
ATOM   3223  CG  PHE B 399     -20.557  13.335  15.101  1.00 42.50           C  
ATOM   3224  CD1 PHE B 399     -19.409  12.569  14.931  1.00 42.92           C  
ATOM   3225  CD2 PHE B 399     -21.392  13.535  14.020  1.00 36.62           C  
ATOM   3226  CE1 PHE B 399     -19.102  12.019  13.700  1.00 42.83           C  
ATOM   3227  CE2 PHE B 399     -21.088  12.990  12.798  1.00 38.89           C  
ATOM   3228  CZ  PHE B 399     -19.942  12.231  12.631  1.00 38.85           C  
ATOM   3229  N   LEU B 400     -22.305  13.008  19.553  1.00 40.00           N  
ATOM   3230  CA  LEU B 400     -22.662  13.431  20.891  1.00 36.90           C  
ATOM   3231  C   LEU B 400     -22.258  12.297  21.849  1.00 38.81           C  
ATOM   3232  O   LEU B 400     -22.244  11.107  21.465  1.00 39.49           O  
ATOM   3233  CB  LEU B 400     -24.167  13.731  20.975  1.00 35.66           C  
ATOM   3234  CG  LEU B 400     -24.854  14.745  20.030  1.00 29.98           C  
ATOM   3235  CD1 LEU B 400     -26.384  14.695  20.174  1.00 24.98           C  
ATOM   3236  CD2 LEU B 400     -24.374  16.142  20.261  1.00 20.73           C  
ATOM   3237  N   THR B 401     -21.887  12.668  23.079  1.00 39.07           N  
ATOM   3238  CA  THR B 401     -21.584  11.704  24.142  1.00 37.31           C  
ATOM   3239  C   THR B 401     -22.758  10.762  24.339  1.00 36.11           C  
ATOM   3240  O   THR B 401     -23.910  11.171  24.312  1.00 34.46           O  
ATOM   3241  CB  THR B 401     -21.311  12.411  25.470  1.00 37.83           C  
ATOM   3242  OG1 THR B 401     -22.130  13.585  25.560  1.00 39.76           O  
ATOM   3243  CG2 THR B 401     -19.875  12.826  25.563  1.00 38.00           C  
ATOM   3244  N   GLN B 402     -22.471   9.488  24.515  1.00 36.38           N  
ATOM   3245  CA  GLN B 402     -23.543   8.529  24.604  1.00 36.08           C  
ATOM   3246  C   GLN B 402     -23.947   8.415  26.047  1.00 35.64           C  
ATOM   3247  O   GLN B 402     -23.101   8.390  26.943  1.00 37.30           O  
ATOM   3248  CB  GLN B 402     -23.113   7.165  24.062  1.00 35.95           C  
ATOM   3249  CG  GLN B 402     -23.216   7.008  22.542  1.00 35.91           C  
ATOM   3250  CD  GLN B 402     -23.350   5.538  22.123  1.00 41.65           C  
ATOM   3251  OE1 GLN B 402     -24.453   5.060  21.849  1.00 43.21           O  
ATOM   3252  NE2 GLN B 402     -22.232   4.812  22.105  1.00 37.66           N  
ATOM   3253  N   LEU B 403     -25.248   8.370  26.276  1.00 33.26           N  
ATOM   3254  CA  LEU B 403     -25.743   8.033  27.585  1.00 30.56           C  
ATOM   3255  C   LEU B 403     -25.760   6.531  27.650  1.00 29.02           C  
ATOM   3256  O   LEU B 403     -26.428   5.885  26.863  1.00 27.44           O  
ATOM   3257  CB  LEU B 403     -27.162   8.535  27.751  1.00 30.43           C  
ATOM   3258  CG  LEU B 403     -27.733   8.391  29.149  1.00 27.49           C  
ATOM   3259  CD1 LEU B 403     -26.744   8.891  30.162  1.00 32.72           C  
ATOM   3260  CD2 LEU B 403     -28.984   9.201  29.226  1.00 29.83           C  
ATOM   3261  N   HIS B 404     -25.014   5.953  28.568  1.00 28.77           N  
ATOM   3262  CA  HIS B 404     -25.245   4.557  28.777  1.00 29.09           C  
ATOM   3263  C   HIS B 404     -26.604   4.413  29.464  1.00 28.97           C  
ATOM   3264  O   HIS B 404     -27.513   3.747  28.953  1.00 27.50           O  
ATOM   3265  CB  HIS B 404     -24.162   3.884  29.598  1.00 29.38           C  
ATOM   3266  CG  HIS B 404     -24.544   2.494  30.000  1.00 32.97           C  
ATOM   3267  ND1 HIS B 404     -25.140   2.206  31.209  1.00 35.56           N  
ATOM   3268  CD2 HIS B 404     -24.507   1.329  29.314  1.00 31.72           C  
ATOM   3269  CE1 HIS B 404     -25.410   0.915  31.267  1.00 33.76           C  
ATOM   3270  NE2 HIS B 404     -25.036   0.360  30.130  1.00 30.92           N  
ATOM   3271  N   SER B 405     -26.732   5.056  30.620  1.00 28.41           N  
ATOM   3272  CA  SER B 405     -27.977   5.090  31.334  1.00 28.99           C  
ATOM   3273  C   SER B 405     -27.669   5.888  32.545  1.00 30.31           C  
ATOM   3274  O   SER B 405     -26.506   6.020  32.902  1.00 32.42           O  
ATOM   3275  CB  SER B 405     -28.322   3.701  31.789  1.00 29.51           C  
ATOM   3276  OG  SER B 405     -27.352   3.282  32.723  1.00 35.80           O  
ATOM   3277  N   CYS B 406     -28.692   6.407  33.208  1.00 30.49           N  
ATOM   3278  CA  CYS B 406     -28.462   7.185  34.427  1.00 30.15           C  
ATOM   3279  C   CYS B 406     -29.392   6.742  35.554  1.00 28.46           C  
ATOM   3280  O   CYS B 406     -30.488   6.223  35.299  1.00 29.11           O  
ATOM   3281  CB  CYS B 406     -28.645   8.671  34.146  1.00 31.14           C  
ATOM   3282  SG  CYS B 406     -30.278   9.053  33.495  1.00 35.56           S  
ATOM   3283  N   PHE B 407     -28.966   6.946  36.795  1.00 24.74           N  
ATOM   3284  CA  PHE B 407     -29.738   6.467  37.919  1.00 22.99           C  
ATOM   3285  C   PHE B 407     -29.426   7.288  39.151  1.00 23.39           C  
ATOM   3286  O   PHE B 407     -28.570   8.174  39.120  1.00 23.53           O  
ATOM   3287  CB  PHE B 407     -29.409   5.003  38.183  1.00 22.12           C  
ATOM   3288  CG  PHE B 407     -28.004   4.784  38.576  1.00 19.03           C  
ATOM   3289  CD1 PHE B 407     -27.650   4.758  39.891  1.00 15.02           C  
ATOM   3290  CD2 PHE B 407     -27.017   4.659  37.615  1.00 24.35           C  
ATOM   3291  CE1 PHE B 407     -26.333   4.592  40.251  1.00 20.02           C  
ATOM   3292  CE2 PHE B 407     -25.687   4.488  37.962  1.00 23.37           C  
ATOM   3293  CZ  PHE B 407     -25.342   4.454  39.282  1.00 20.84           C  
ATOM   3294  N   GLN B 408     -30.100   6.985  40.249  1.00 21.94           N  
ATOM   3295  CA  GLN B 408     -29.892   7.768  41.439  1.00 22.82           C  
ATOM   3296  C   GLN B 408     -29.816   6.873  42.659  1.00 23.79           C  
ATOM   3297  O   GLN B 408     -30.235   5.738  42.613  1.00 25.31           O  
ATOM   3298  CB  GLN B 408     -31.025   8.770  41.592  1.00 22.35           C  
ATOM   3299  CG  GLN B 408     -32.380   8.110  41.734  1.00 22.70           C  
ATOM   3300  CD  GLN B 408     -33.510   9.090  41.974  1.00 22.73           C  
ATOM   3301  OE1 GLN B 408     -33.462   9.902  42.889  1.00 26.35           O  
ATOM   3302  NE2 GLN B 408     -34.540   9.002  41.160  1.00 20.39           N  
ATOM   3303  N   THR B 409     -29.272   7.391  43.750  1.00 24.45           N  
ATOM   3304  CA  THR B 409     -29.301   6.711  45.042  1.00 24.53           C  
ATOM   3305  C   THR B 409     -29.986   7.698  46.015  1.00 25.25           C  
ATOM   3306  O   THR B 409     -30.470   8.726  45.557  1.00 25.97           O  
ATOM   3307  CB  THR B 409     -27.876   6.454  45.487  1.00 23.85           C  
ATOM   3308  OG1 THR B 409     -27.232   7.726  45.623  1.00 28.32           O  
ATOM   3309  CG2 THR B 409     -27.141   5.630  44.444  1.00 15.35           C  
ATOM   3310  N   VAL B 410     -30.026   7.430  47.327  1.00 24.97           N  
ATOM   3311  CA  VAL B 410     -30.654   8.400  48.233  1.00 25.87           C  
ATOM   3312  C   VAL B 410     -30.069   9.781  48.069  1.00 28.82           C  
ATOM   3313  O   VAL B 410     -30.811  10.748  47.856  1.00 29.81           O  
ATOM   3314  CB  VAL B 410     -30.562   8.077  49.766  1.00 26.94           C  
ATOM   3315  CG1 VAL B 410     -31.750   7.277  50.228  1.00 24.31           C  
ATOM   3316  CG2 VAL B 410     -29.185   7.473  50.191  1.00 23.52           C  
ATOM   3317  N   ASP B 411     -28.740   9.878  48.179  1.00 30.92           N  
ATOM   3318  CA  ASP B 411     -28.065  11.185  48.264  1.00 30.94           C  
ATOM   3319  C   ASP B 411     -27.439  11.696  46.965  1.00 29.17           C  
ATOM   3320  O   ASP B 411     -26.960  12.822  46.912  1.00 31.01           O  
ATOM   3321  CB  ASP B 411     -27.020  11.176  49.386  1.00 31.51           C  
ATOM   3322  CG  ASP B 411     -26.006  10.055  49.230  1.00 39.62           C  
ATOM   3323  OD1 ASP B 411     -26.173   9.229  48.300  1.00 43.05           O  
ATOM   3324  OD2 ASP B 411     -25.044   9.996  50.041  1.00 45.26           O  
ATOM   3325  N   ARG B 412     -27.445  10.906  45.907  1.00 26.53           N  
ATOM   3326  CA  ARG B 412     -26.660  11.323  44.763  1.00 25.40           C  
ATOM   3327  C   ARG B 412     -27.258  10.943  43.436  1.00 25.27           C  
ATOM   3328  O   ARG B 412     -28.078  10.020  43.355  1.00 27.39           O  
ATOM   3329  CB  ARG B 412     -25.277  10.715  44.850  1.00 24.82           C  
ATOM   3330  CG  ARG B 412     -24.206  11.655  45.344  1.00 27.92           C  
ATOM   3331  CD  ARG B 412     -22.946  10.858  45.720  1.00 31.49           C  
ATOM   3332  NE  ARG B 412     -22.762  10.858  47.156  1.00 34.66           N  
ATOM   3333  CZ  ARG B 412     -21.806  11.550  47.754  1.00 41.26           C  
ATOM   3334  NH1 ARG B 412     -20.943  12.240  47.018  1.00 44.09           N  
ATOM   3335  NH2 ARG B 412     -21.694  11.539  49.075  1.00 44.73           N  
ATOM   3336  N   LEU B 413     -26.819  11.639  42.394  1.00 22.03           N  
ATOM   3337  CA  LEU B 413     -27.269  11.371  41.049  1.00 21.03           C  
ATOM   3338  C   LEU B 413     -26.095  10.959  40.169  1.00 20.16           C  
ATOM   3339  O   LEU B 413     -24.967  11.356  40.413  1.00 18.73           O  
ATOM   3340  CB  LEU B 413     -27.952  12.601  40.461  1.00 20.49           C  
ATOM   3341  CG  LEU B 413     -29.266  13.041  41.085  1.00 22.18           C  
ATOM   3342  CD1 LEU B 413     -29.409  14.522  40.908  1.00 26.67           C  
ATOM   3343  CD2 LEU B 413     -30.451  12.343  40.459  1.00 22.33           C  
ATOM   3344  N   TYR B 414     -26.381  10.197  39.118  1.00 20.01           N  
ATOM   3345  CA  TYR B 414     -25.347   9.543  38.336  1.00 19.82           C  
ATOM   3346  C   TYR B 414     -25.730   9.427  36.885  1.00 20.39           C  
ATOM   3347  O   TYR B 414     -26.794   8.915  36.563  1.00 21.82           O  
ATOM   3348  CB  TYR B 414     -25.151   8.126  38.841  1.00 19.92           C  
ATOM   3349  CG  TYR B 414     -24.586   8.035  40.225  1.00 18.85           C  
ATOM   3350  CD1 TYR B 414     -23.217   7.942  40.437  1.00 17.39           C  
ATOM   3351  CD2 TYR B 414     -25.421   8.028  41.323  1.00 21.48           C  
ATOM   3352  CE1 TYR B 414     -22.701   7.844  41.719  1.00 22.23           C  
ATOM   3353  CE2 TYR B 414     -24.914   7.943  42.619  1.00 21.45           C  
ATOM   3354  CZ  TYR B 414     -23.561   7.846  42.810  1.00 23.38           C  
ATOM   3355  OH  TYR B 414     -23.079   7.757  44.100  1.00 31.04           O  
ATOM   3356  N   PHE B 415     -24.853   9.872  36.001  1.00 21.26           N  
ATOM   3357  CA  PHE B 415     -25.030   9.629  34.577  1.00 21.53           C  
ATOM   3358  C   PHE B 415     -23.867   8.771  34.091  1.00 23.24           C  
ATOM   3359  O   PHE B 415     -22.701   9.193  34.149  1.00 25.08           O  
ATOM   3360  CB  PHE B 415     -25.014  10.919  33.794  1.00 19.28           C  
ATOM   3361  CG  PHE B 415     -25.967  11.975  34.299  1.00 21.91           C  
ATOM   3362  CD1 PHE B 415     -25.844  12.495  35.577  1.00 20.28           C  
ATOM   3363  CD2 PHE B 415     -26.937  12.510  33.447  1.00 25.12           C  
ATOM   3364  CE1 PHE B 415     -26.687  13.497  36.015  1.00 26.64           C  
ATOM   3365  CE2 PHE B 415     -27.789  13.503  33.863  1.00 26.74           C  
ATOM   3366  CZ  PHE B 415     -27.671  14.009  35.152  1.00 31.62           C  
ATOM   3367  N   VAL B 416     -24.183   7.578  33.603  1.00 22.63           N  
ATOM   3368  CA  VAL B 416     -23.181   6.686  33.068  1.00 22.07           C  
ATOM   3369  C   VAL B 416     -22.984   6.945  31.577  1.00 23.28           C  
ATOM   3370  O   VAL B 416     -23.804   6.542  30.756  1.00 23.97           O  
ATOM   3371  CB  VAL B 416     -23.599   5.233  33.323  1.00 23.51           C  
ATOM   3372  CG1 VAL B 416     -22.691   4.238  32.569  1.00 22.22           C  
ATOM   3373  CG2 VAL B 416     -23.612   4.973  34.825  1.00 16.22           C  
ATOM   3374  N   MET B 417     -21.878   7.620  31.248  1.00 24.60           N  
ATOM   3375  CA  MET B 417     -21.602   8.111  29.895  1.00 24.86           C  
ATOM   3376  C   MET B 417     -20.507   7.296  29.272  1.00 25.42           C  
ATOM   3377  O   MET B 417     -19.617   6.826  29.979  1.00 26.27           O  
ATOM   3378  CB  MET B 417     -21.070   9.540  29.943  1.00 24.76           C  
ATOM   3379  CG  MET B 417     -21.940  10.545  30.643  1.00 26.06           C  
ATOM   3380  SD  MET B 417     -23.547  10.599  29.889  1.00 35.90           S  
ATOM   3381  CE  MET B 417     -23.084  11.175  28.262  1.00 34.42           C  
ATOM   3382  N   GLU B 418     -20.538   7.160  27.951  1.00 25.93           N  
ATOM   3383  CA  GLU B 418     -19.420   6.555  27.239  1.00 26.99           C  
ATOM   3384  C   GLU B 418     -18.122   7.278  27.587  1.00 28.02           C  
ATOM   3385  O   GLU B 418     -18.132   8.483  27.861  1.00 27.74           O  
ATOM   3386  CB  GLU B 418     -19.652   6.584  25.727  1.00 26.65           C  
ATOM   3387  CG  GLU B 418     -19.495   7.933  25.039  1.00 27.48           C  
ATOM   3388  CD  GLU B 418     -19.741   7.854  23.518  1.00 32.77           C  
ATOM   3389  OE1 GLU B 418     -19.206   6.936  22.857  1.00 35.44           O  
ATOM   3390  OE2 GLU B 418     -20.472   8.710  22.975  1.00 34.03           O  
ATOM   3391  N   TYR B 419     -17.009   6.547  27.595  1.00 28.47           N  
ATOM   3392  CA  TYR B 419     -15.720   7.170  27.857  1.00 31.00           C  
ATOM   3393  C   TYR B 419     -15.084   7.725  26.580  1.00 32.44           C  
ATOM   3394  O   TYR B 419     -14.915   7.000  25.600  1.00 34.73           O  
ATOM   3395  CB  TYR B 419     -14.762   6.175  28.505  1.00 30.58           C  
ATOM   3396  CG  TYR B 419     -13.408   6.775  28.834  1.00 34.00           C  
ATOM   3397  CD1 TYR B 419     -13.308   8.063  29.363  1.00 36.39           C  
ATOM   3398  CD2 TYR B 419     -12.226   6.057  28.629  1.00 35.94           C  
ATOM   3399  CE1 TYR B 419     -12.069   8.621  29.669  1.00 35.40           C  
ATOM   3400  CE2 TYR B 419     -10.976   6.606  28.943  1.00 32.48           C  
ATOM   3401  CZ  TYR B 419     -10.908   7.885  29.459  1.00 36.35           C  
ATOM   3402  OH  TYR B 419      -9.686   8.452  29.772  1.00 38.23           O  
ATOM   3403  N   VAL B 420     -14.703   8.994  26.592  1.00 32.18           N  
ATOM   3404  CA  VAL B 420     -14.041   9.581  25.428  1.00 33.40           C  
ATOM   3405  C   VAL B 420     -12.545   9.888  25.662  1.00 34.79           C  
ATOM   3406  O   VAL B 420     -12.185  10.616  26.585  1.00 35.32           O  
ATOM   3407  CB  VAL B 420     -14.862  10.759  24.893  1.00 32.63           C  
ATOM   3408  CG1 VAL B 420     -14.024  11.678  24.031  1.00 34.22           C  
ATOM   3409  CG2 VAL B 420     -16.033  10.217  24.114  1.00 31.06           C  
ATOM   3410  N   ASN B 421     -11.688   9.342  24.802  1.00 37.64           N  
ATOM   3411  CA  ASN B 421     -10.239   9.198  25.082  1.00 41.28           C  
ATOM   3412  C   ASN B 421      -9.288  10.357  24.781  1.00 41.89           C  
ATOM   3413  O   ASN B 421      -8.493  10.746  25.637  1.00 42.52           O  
ATOM   3414  CB  ASN B 421      -9.671   7.984  24.334  1.00 41.65           C  
ATOM   3415  CG  ASN B 421     -10.634   6.830  24.295  1.00 46.41           C  
ATOM   3416  OD1 ASN B 421     -10.488   5.874  25.049  1.00 51.60           O  
ATOM   3417  ND2 ASN B 421     -11.640   6.912  23.421  1.00 49.20           N  
ATOM   3418  N   GLY B 422      -9.331  10.872  23.555  1.00 41.46           N  
ATOM   3419  CA  GLY B 422      -8.203  11.640  23.043  1.00 40.60           C  
ATOM   3420  C   GLY B 422      -8.206  13.150  23.117  1.00 39.64           C  
ATOM   3421  O   GLY B 422      -7.913  13.791  22.132  1.00 39.65           O  
ATOM   3422  N   GLY B 423      -8.522  13.714  24.280  1.00 39.61           N  
ATOM   3423  CA  GLY B 423      -8.397  15.155  24.517  1.00 38.13           C  
ATOM   3424  C   GLY B 423      -9.525  16.015  23.961  1.00 38.40           C  
ATOM   3425  O   GLY B 423     -10.201  15.637  22.990  1.00 36.61           O  
ATOM   3426  N   ASP B 424      -9.730  17.175  24.581  1.00 38.20           N  
ATOM   3427  CA  ASP B 424     -10.663  18.152  24.054  1.00 40.24           C  
ATOM   3428  C   ASP B 424     -10.038  19.011  22.948  1.00 40.68           C  
ATOM   3429  O   ASP B 424      -8.818  19.032  22.766  1.00 39.75           O  
ATOM   3430  CB  ASP B 424     -11.192  19.038  25.174  1.00 41.57           C  
ATOM   3431  CG  ASP B 424     -10.084  19.654  26.008  1.00 46.45           C  
ATOM   3432  OD1 ASP B 424      -9.267  20.420  25.446  1.00 50.35           O  
ATOM   3433  OD2 ASP B 424     -10.046  19.394  27.234  1.00 50.40           O  
ATOM   3434  N   LEU B 425     -10.877  19.727  22.214  1.00 41.76           N  
ATOM   3435  CA  LEU B 425     -10.383  20.560  21.130  1.00 43.72           C  
ATOM   3436  C   LEU B 425      -9.440  21.655  21.601  1.00 45.65           C  
ATOM   3437  O   LEU B 425      -8.413  21.897  20.985  1.00 45.27           O  
ATOM   3438  CB  LEU B 425     -11.519  21.142  20.277  1.00 43.16           C  
ATOM   3439  CG  LEU B 425     -11.977  20.212  19.149  1.00 42.95           C  
ATOM   3440  CD1 LEU B 425     -12.534  20.970  17.962  1.00 39.87           C  
ATOM   3441  CD2 LEU B 425     -10.819  19.357  18.699  1.00 43.57           C  
ATOM   3442  N   MET B 426      -9.778  22.335  22.685  1.00 49.31           N  
ATOM   3443  CA  MET B 426      -8.846  23.331  23.206  1.00 52.38           C  
ATOM   3444  C   MET B 426      -7.434  22.726  23.221  1.00 54.91           C  
ATOM   3445  O   MET B 426      -6.487  23.304  22.676  1.00 55.58           O  
ATOM   3446  CB  MET B 426      -9.249  23.758  24.616  1.00 52.35           C  
ATOM   3447  CG  MET B 426      -8.219  24.598  25.334  1.00 51.14           C  
ATOM   3448  SD  MET B 426      -8.340  26.309  24.829  1.00 54.59           S  
ATOM   3449  CE  MET B 426      -7.359  27.140  26.080  1.00 51.39           C  
ATOM   3450  N   TYR B 427      -7.310  21.549  23.832  1.00 56.16           N  
ATOM   3451  CA  TYR B 427      -6.021  20.893  23.975  1.00 57.45           C  
ATOM   3452  C   TYR B 427      -5.353  20.676  22.637  1.00 56.91           C  
ATOM   3453  O   TYR B 427      -4.208  21.046  22.439  1.00 57.31           O  
ATOM   3454  CB  TYR B 427      -6.194  19.552  24.671  1.00 58.83           C  
ATOM   3455  CG  TYR B 427      -4.967  18.686  24.640  1.00 63.35           C  
ATOM   3456  CD1 TYR B 427      -4.162  18.554  25.766  1.00 68.41           C  
ATOM   3457  CD2 TYR B 427      -4.615  17.991  23.490  1.00 67.53           C  
ATOM   3458  CE1 TYR B 427      -3.038  17.753  25.751  1.00 70.32           C  
ATOM   3459  CE2 TYR B 427      -3.494  17.191  23.459  1.00 72.13           C  
ATOM   3460  CZ  TYR B 427      -2.710  17.071  24.596  1.00 73.05           C  
ATOM   3461  OH  TYR B 427      -1.593  16.270  24.570  1.00 74.59           O  
ATOM   3462  N   HIS B 428      -6.068  20.062  21.712  1.00 56.50           N  
ATOM   3463  CA  HIS B 428      -5.454  19.700  20.464  1.00 55.88           C  
ATOM   3464  C   HIS B 428      -4.984  20.911  19.723  1.00 56.46           C  
ATOM   3465  O   HIS B 428      -3.786  21.117  19.591  1.00 57.02           O  
ATOM   3466  CB  HIS B 428      -6.397  18.857  19.641  1.00 55.64           C  
ATOM   3467  CG  HIS B 428      -6.518  17.467  20.166  1.00 57.20           C  
ATOM   3468  ND1 HIS B 428      -5.499  16.859  20.866  1.00 55.09           N  
ATOM   3469  CD2 HIS B 428      -7.524  16.566  20.101  1.00 55.60           C  
ATOM   3470  CE1 HIS B 428      -5.872  15.642  21.207  1.00 56.88           C  
ATOM   3471  NE2 HIS B 428      -7.095  15.438  20.752  1.00 57.39           N  
ATOM   3472  N   ILE B 429      -5.928  21.713  19.251  1.00 57.38           N  
ATOM   3473  CA  ILE B 429      -5.631  23.024  18.701  1.00 57.86           C  
ATOM   3474  C   ILE B 429      -4.377  23.603  19.373  1.00 58.15           C  
ATOM   3475  O   ILE B 429      -3.453  24.056  18.694  1.00 58.25           O  
ATOM   3476  CB  ILE B 429      -6.835  23.992  18.900  1.00 58.32           C  
ATOM   3477  CG1 ILE B 429      -7.295  24.594  17.578  1.00 59.11           C  
ATOM   3478  CG2 ILE B 429      -6.501  25.100  19.886  1.00 57.88           C  
ATOM   3479  CD1 ILE B 429      -8.314  25.692  17.760  1.00 61.90           C  
ATOM   3480  N   GLN B 430      -4.334  23.553  20.705  1.00 57.79           N  
ATOM   3481  CA  GLN B 430      -3.209  24.094  21.466  1.00 58.03           C  
ATOM   3482  C   GLN B 430      -1.839  23.456  21.193  1.00 58.42           C  
ATOM   3483  O   GLN B 430      -0.857  23.846  21.817  1.00 58.86           O  
ATOM   3484  CB  GLN B 430      -3.485  23.995  22.957  1.00 57.34           C  
ATOM   3485  CG  GLN B 430      -3.866  25.285  23.627  1.00 60.52           C  
ATOM   3486  CD  GLN B 430      -3.673  25.206  25.135  1.00 62.46           C  
ATOM   3487  OE1 GLN B 430      -2.822  24.464  25.615  1.00 64.46           O  
ATOM   3488  NE2 GLN B 430      -4.458  25.968  25.884  1.00 62.04           N  
ATOM   3489  N   GLN B 431      -1.761  22.463  20.311  1.00 58.39           N  
ATOM   3490  CA  GLN B 431      -0.460  21.877  19.987  1.00 58.66           C  
ATOM   3491  C   GLN B 431       0.048  22.511  18.699  1.00 58.91           C  
ATOM   3492  O   GLN B 431       1.233  22.828  18.564  1.00 58.72           O  
ATOM   3493  CB  GLN B 431      -0.524  20.341  19.842  1.00 58.89           C  
ATOM   3494  CG  GLN B 431      -1.262  19.548  20.934  1.00 56.74           C  
ATOM   3495  CD  GLN B 431      -0.897  19.953  22.361  1.00 57.64           C  
ATOM   3496  OE1 GLN B 431      -0.806  21.140  22.689  1.00 54.75           O  
ATOM   3497  NE2 GLN B 431      -0.716  18.958  23.226  1.00 57.28           N  
ATOM   3498  N   VAL B 432      -0.882  22.710  17.768  1.00 59.62           N  
ATOM   3499  CA  VAL B 432      -0.595  23.275  16.450  1.00 59.60           C  
ATOM   3500  C   VAL B 432      -0.648  24.807  16.415  1.00 60.00           C  
ATOM   3501  O   VAL B 432      -0.027  25.427  15.549  1.00 61.39           O  
ATOM   3502  CB  VAL B 432      -1.585  22.750  15.378  1.00 59.22           C  
ATOM   3503  CG1 VAL B 432      -1.181  23.245  13.982  1.00 59.02           C  
ATOM   3504  CG2 VAL B 432      -1.676  21.233  15.417  1.00 57.18           C  
ATOM   3505  N   GLY B 433      -1.394  25.413  17.338  1.00 59.47           N  
ATOM   3506  CA  GLY B 433      -1.611  26.867  17.327  1.00 58.61           C  
ATOM   3507  C   GLY B 433      -2.896  27.272  16.611  1.00 57.86           C  
ATOM   3508  O   GLY B 433      -3.611  28.173  17.058  1.00 56.56           O  
ATOM   3509  N   LYS B 434      -3.165  26.606  15.489  1.00 57.67           N  
ATOM   3510  CA  LYS B 434      -4.420  26.714  14.760  1.00 58.46           C  
ATOM   3511  C   LYS B 434      -4.539  25.464  13.916  1.00 59.75           C  
ATOM   3512  O   LYS B 434      -3.579  24.713  13.798  1.00 60.24           O  
ATOM   3513  CB  LYS B 434      -4.432  27.934  13.847  1.00 58.39           C  
ATOM   3514  CG  LYS B 434      -3.994  27.649  12.411  1.00 58.26           C  
ATOM   3515  CD  LYS B 434      -4.221  28.846  11.509  1.00 58.05           C  
ATOM   3516  CE  LYS B 434      -3.443  28.739  10.210  1.00 57.94           C  
ATOM   3517  NZ  LYS B 434      -2.001  29.026  10.420  1.00 59.44           N  
ATOM   3518  N   PHE B 435      -5.703  25.234  13.321  1.00 61.37           N  
ATOM   3519  CA  PHE B 435      -5.885  24.056  12.482  1.00 62.92           C  
ATOM   3520  C   PHE B 435      -5.725  24.358  11.003  1.00 63.48           C  
ATOM   3521  O   PHE B 435      -5.875  25.498  10.573  1.00 63.79           O  
ATOM   3522  CB  PHE B 435      -7.253  23.426  12.720  1.00 63.27           C  
ATOM   3523  CG  PHE B 435      -7.356  22.687  14.012  1.00 65.79           C  
ATOM   3524  CD1 PHE B 435      -6.253  22.029  14.535  1.00 67.15           C  
ATOM   3525  CD2 PHE B 435      -8.561  22.632  14.701  1.00 67.51           C  
ATOM   3526  CE1 PHE B 435      -6.347  21.342  15.734  1.00 69.64           C  
ATOM   3527  CE2 PHE B 435      -8.668  21.947  15.895  1.00 67.28           C  
ATOM   3528  CZ  PHE B 435      -7.561  21.302  16.416  1.00 69.48           C  
ATOM   3529  N   LYS B 436      -5.416  23.323  10.227  1.00 64.23           N  
ATOM   3530  CA  LYS B 436      -5.435  23.422   8.774  1.00 64.08           C  
ATOM   3531  C   LYS B 436      -6.877  23.482   8.318  1.00 63.75           C  
ATOM   3532  O   LYS B 436      -7.757  22.835   8.889  1.00 63.51           O  
ATOM   3533  CB  LYS B 436      -4.761  22.213   8.136  1.00 64.03           C  
ATOM   3534  CG  LYS B 436      -3.471  21.803   8.811  1.00 66.10           C  
ATOM   3535  CD  LYS B 436      -2.559  21.100   7.825  1.00 67.40           C  
ATOM   3536  CE  LYS B 436      -2.402  21.931   6.563  1.00 67.93           C  
ATOM   3537  NZ  LYS B 436      -1.464  21.282   5.616  1.00 69.59           N  
ATOM   3538  N   GLU B 437      -7.124  24.262   7.283  1.00 63.41           N  
ATOM   3539  CA  GLU B 437      -8.481  24.406   6.810  1.00 63.71           C  
ATOM   3540  C   GLU B 437      -9.178  23.049   6.646  1.00 62.78           C  
ATOM   3541  O   GLU B 437     -10.130  22.765   7.376  1.00 62.61           O  
ATOM   3542  CB  GLU B 437      -8.537  25.244   5.529  1.00 64.45           C  
ATOM   3543  CG  GLU B 437      -9.935  25.421   4.981  1.00 65.28           C  
ATOM   3544  CD  GLU B 437     -10.125  26.757   4.325  1.00 64.21           C  
ATOM   3545  OE1 GLU B 437      -9.301  27.661   4.578  1.00 64.20           O  
ATOM   3546  OE2 GLU B 437     -11.106  26.905   3.569  1.00 64.05           O  
ATOM   3547  N   PRO B 438      -8.693  22.195   5.718  1.00 62.02           N  
ATOM   3548  CA  PRO B 438      -9.472  20.988   5.442  1.00 61.10           C  
ATOM   3549  C   PRO B 438      -9.808  20.250   6.737  1.00 59.98           C  
ATOM   3550  O   PRO B 438     -10.898  19.688   6.857  1.00 59.20           O  
ATOM   3551  CB  PRO B 438      -8.537  20.150   4.552  1.00 60.77           C  
ATOM   3552  CG  PRO B 438      -7.597  21.134   3.951  1.00 61.31           C  
ATOM   3553  CD  PRO B 438      -7.390  22.169   5.027  1.00 62.35           C  
ATOM   3554  N   GLN B 439      -8.881  20.277   7.695  1.00 58.33           N  
ATOM   3555  CA  GLN B 439      -9.092  19.653   8.994  1.00 57.05           C  
ATOM   3556  C   GLN B 439     -10.141  20.406   9.797  1.00 56.65           C  
ATOM   3557  O   GLN B 439     -11.092  19.811  10.323  1.00 56.76           O  
ATOM   3558  CB  GLN B 439      -7.791  19.615   9.797  1.00 57.29           C  
ATOM   3559  CG  GLN B 439      -7.960  19.035  11.208  1.00 55.63           C  
ATOM   3560  CD  GLN B 439      -6.769  19.302  12.110  1.00 52.92           C  
ATOM   3561  OE1 GLN B 439      -6.590  18.647  13.138  1.00 44.88           O  
ATOM   3562  NE2 GLN B 439      -5.949  20.276  11.728  1.00 54.66           N  
ATOM   3563  N   ALA B 440      -9.952  21.719   9.898  1.00 55.10           N  
ATOM   3564  CA  ALA B 440     -10.860  22.560  10.651  1.00 52.21           C  
ATOM   3565  C   ALA B 440     -12.243  22.560  10.011  1.00 50.96           C  
ATOM   3566  O   ALA B 440     -13.226  22.820  10.677  1.00 51.10           O  
ATOM   3567  CB  ALA B 440     -10.311  23.956  10.767  1.00 51.69           C  
ATOM   3568  N   VAL B 441     -12.326  22.251   8.724  1.00 50.12           N  
ATOM   3569  CA  VAL B 441     -13.625  22.007   8.098  1.00 49.94           C  
ATOM   3570  C   VAL B 441     -14.293  20.749   8.661  1.00 49.88           C  
ATOM   3571  O   VAL B 441     -15.509  20.715   8.887  1.00 49.26           O  
ATOM   3572  CB  VAL B 441     -13.497  21.817   6.582  1.00 49.96           C  
ATOM   3573  CG1 VAL B 441     -14.863  21.516   5.978  1.00 49.20           C  
ATOM   3574  CG2 VAL B 441     -12.865  23.048   5.938  1.00 51.15           C  
ATOM   3575  N   PHE B 442     -13.478  19.717   8.873  1.00 50.21           N  
ATOM   3576  CA  PHE B 442     -13.945  18.399   9.295  1.00 50.16           C  
ATOM   3577  C   PHE B 442     -14.598  18.495  10.663  1.00 49.14           C  
ATOM   3578  O   PHE B 442     -15.781  18.176  10.836  1.00 48.50           O  
ATOM   3579  CB  PHE B 442     -12.771  17.403   9.325  1.00 51.02           C  
ATOM   3580  CG  PHE B 442     -13.168  15.992   9.691  1.00 53.73           C  
ATOM   3581  CD1 PHE B 442     -13.737  15.148   8.748  1.00 54.63           C  
ATOM   3582  CD2 PHE B 442     -12.970  15.511  10.982  1.00 54.39           C  
ATOM   3583  CE1 PHE B 442     -14.108  13.842   9.089  1.00 58.06           C  
ATOM   3584  CE2 PHE B 442     -13.332  14.216  11.326  1.00 56.63           C  
ATOM   3585  CZ  PHE B 442     -13.901  13.376  10.378  1.00 57.09           C  
ATOM   3586  N   TYR B 443     -13.813  18.942  11.632  1.00 47.56           N  
ATOM   3587  CA  TYR B 443     -14.322  19.153  12.963  1.00 46.11           C  
ATOM   3588  C   TYR B 443     -15.579  20.013  12.909  1.00 45.42           C  
ATOM   3589  O   TYR B 443     -16.630  19.621  13.417  1.00 46.05           O  
ATOM   3590  CB  TYR B 443     -13.248  19.790  13.823  1.00 46.01           C  
ATOM   3591  CG  TYR B 443     -12.067  18.880  14.052  1.00 46.59           C  
ATOM   3592  CD1 TYR B 443     -12.194  17.504  13.932  1.00 45.43           C  
ATOM   3593  CD2 TYR B 443     -10.830  19.390  14.423  1.00 48.45           C  
ATOM   3594  CE1 TYR B 443     -11.116  16.656  14.150  1.00 44.92           C  
ATOM   3595  CE2 TYR B 443      -9.749  18.547  14.650  1.00 48.02           C  
ATOM   3596  CZ  TYR B 443      -9.896  17.181  14.511  1.00 45.49           C  
ATOM   3597  OH  TYR B 443      -8.815  16.342  14.732  1.00 49.40           O  
ATOM   3598  N   ALA B 444     -15.480  21.167  12.265  1.00 44.28           N  
ATOM   3599  CA  ALA B 444     -16.636  22.044  12.081  1.00 44.71           C  
ATOM   3600  C   ALA B 444     -17.855  21.293  11.550  1.00 44.66           C  
ATOM   3601  O   ALA B 444     -18.982  21.503  12.007  1.00 43.62           O  
ATOM   3602  CB  ALA B 444     -16.287  23.192  11.139  1.00 44.32           C  
ATOM   3603  N   ALA B 445     -17.625  20.431  10.564  1.00 44.95           N  
ATOM   3604  CA  ALA B 445     -18.725  19.721   9.924  1.00 44.32           C  
ATOM   3605  C   ALA B 445     -19.375  18.733  10.896  1.00 43.25           C  
ATOM   3606  O   ALA B 445     -20.600  18.720  11.042  1.00 43.16           O  
ATOM   3607  CB  ALA B 445     -18.250  19.024   8.645  1.00 43.33           C  
ATOM   3608  N   GLU B 446     -18.550  17.935  11.578  1.00 41.99           N  
ATOM   3609  CA  GLU B 446     -19.058  16.888  12.478  1.00 40.85           C  
ATOM   3610  C   GLU B 446     -19.864  17.492  13.617  1.00 39.36           C  
ATOM   3611  O   GLU B 446     -20.804  16.885  14.120  1.00 40.46           O  
ATOM   3612  CB  GLU B 446     -17.935  15.971  13.008  1.00 40.98           C  
ATOM   3613  CG  GLU B 446     -17.423  14.923  11.982  1.00 41.69           C  
ATOM   3614  CD  GLU B 446     -16.354  13.962  12.532  1.00 46.62           C  
ATOM   3615  OE1 GLU B 446     -15.874  14.152  13.674  1.00 48.18           O  
ATOM   3616  OE2 GLU B 446     -15.991  13.001  11.811  1.00 50.13           O  
ATOM   3617  N   ILE B 447     -19.503  18.703  14.010  1.00 36.16           N  
ATOM   3618  CA  ILE B 447     -20.255  19.410  15.014  1.00 32.53           C  
ATOM   3619  C   ILE B 447     -21.627  19.777  14.486  1.00 34.45           C  
ATOM   3620  O   ILE B 447     -22.632  19.540  15.146  1.00 35.04           O  
ATOM   3621  CB  ILE B 447     -19.501  20.648  15.434  1.00 30.80           C  
ATOM   3622  CG1 ILE B 447     -18.307  20.213  16.268  1.00 28.12           C  
ATOM   3623  CG2 ILE B 447     -20.406  21.618  16.151  1.00 23.84           C  
ATOM   3624  CD1 ILE B 447     -17.306  21.268  16.477  1.00 29.98           C  
ATOM   3625  N   SER B 448     -21.671  20.332  13.280  1.00 35.95           N  
ATOM   3626  CA  SER B 448     -22.923  20.820  12.733  1.00 36.89           C  
ATOM   3627  C   SER B 448     -23.999  19.772  12.944  1.00 37.31           C  
ATOM   3628  O   SER B 448     -25.103  20.073  13.390  1.00 36.15           O  
ATOM   3629  CB  SER B 448     -22.775  21.149  11.251  1.00 37.47           C  
ATOM   3630  OG  SER B 448     -22.317  20.022  10.528  1.00 37.47           O  
ATOM   3631  N   ILE B 449     -23.659  18.526  12.645  1.00 39.27           N  
ATOM   3632  CA  ILE B 449     -24.635  17.450  12.738  1.00 41.07           C  
ATOM   3633  C   ILE B 449     -25.344  17.458  14.091  1.00 41.71           C  
ATOM   3634  O   ILE B 449     -26.585  17.476  14.150  1.00 42.27           O  
ATOM   3635  CB  ILE B 449     -23.989  16.103  12.440  1.00 41.10           C  
ATOM   3636  CG1 ILE B 449     -23.331  16.184  11.069  1.00 42.40           C  
ATOM   3637  CG2 ILE B 449     -25.034  14.990  12.434  1.00 41.63           C  
ATOM   3638  CD1 ILE B 449     -24.330  16.452   9.960  1.00 40.20           C  
ATOM   3639  N   GLY B 450     -24.556  17.474  15.165  1.00 40.98           N  
ATOM   3640  CA  GLY B 450     -25.096  17.641  16.502  1.00 41.35           C  
ATOM   3641  C   GLY B 450     -26.117  18.766  16.596  1.00 42.92           C  
ATOM   3642  O   GLY B 450     -27.271  18.555  17.008  1.00 44.16           O  
ATOM   3643  N   LEU B 451     -25.711  19.969  16.205  1.00 41.76           N  
ATOM   3644  CA  LEU B 451     -26.569  21.117  16.391  1.00 40.58           C  
ATOM   3645  C   LEU B 451     -27.893  20.907  15.682  1.00 42.24           C  
ATOM   3646  O   LEU B 451     -28.962  21.101  16.277  1.00 42.79           O  
ATOM   3647  CB  LEU B 451     -25.880  22.375  15.899  1.00 40.19           C  
ATOM   3648  CG  LEU B 451     -24.622  22.681  16.705  1.00 37.60           C  
ATOM   3649  CD1 LEU B 451     -24.096  24.079  16.423  1.00 30.97           C  
ATOM   3650  CD2 LEU B 451     -24.946  22.514  18.166  1.00 28.54           C  
ATOM   3651  N   PHE B 452     -27.811  20.500  14.415  1.00 42.98           N  
ATOM   3652  CA  PHE B 452     -28.989  20.146  13.631  1.00 43.11           C  
ATOM   3653  C   PHE B 452     -29.883  19.224  14.443  1.00 43.32           C  
ATOM   3654  O   PHE B 452     -31.038  19.538  14.728  1.00 43.44           O  
ATOM   3655  CB  PHE B 452     -28.595  19.403  12.360  1.00 43.05           C  
ATOM   3656  CG  PHE B 452     -27.761  20.201  11.410  1.00 42.60           C  
ATOM   3657  CD1 PHE B 452     -28.044  21.531  11.160  1.00 42.03           C  
ATOM   3658  CD2 PHE B 452     -26.715  19.599  10.724  1.00 43.05           C  
ATOM   3659  CE1 PHE B 452     -27.279  22.255  10.254  1.00 42.28           C  
ATOM   3660  CE2 PHE B 452     -25.939  20.323   9.817  1.00 44.04           C  
ATOM   3661  CZ  PHE B 452     -26.223  21.646   9.581  1.00 39.59           C  
ATOM   3662  N   PHE B 453     -29.347  18.071  14.808  1.00 43.94           N  
ATOM   3663  CA  PHE B 453     -30.123  17.128  15.595  1.00 45.20           C  
ATOM   3664  C   PHE B 453     -30.823  17.834  16.754  1.00 45.97           C  
ATOM   3665  O   PHE B 453     -32.046  17.808  16.850  1.00 47.31           O  
ATOM   3666  CB  PHE B 453     -29.241  16.005  16.121  1.00 44.50           C  
ATOM   3667  CG  PHE B 453     -29.963  15.043  16.989  1.00 42.47           C  
ATOM   3668  CD1 PHE B 453     -30.402  13.830  16.485  1.00 43.03           C  
ATOM   3669  CD2 PHE B 453     -30.213  15.341  18.311  1.00 42.26           C  
ATOM   3670  CE1 PHE B 453     -31.072  12.926  17.292  1.00 38.87           C  
ATOM   3671  CE2 PHE B 453     -30.885  14.438  19.120  1.00 41.60           C  
ATOM   3672  CZ  PHE B 453     -31.315  13.231  18.602  1.00 38.41           C  
ATOM   3673  N   LEU B 454     -30.048  18.474  17.622  1.00 45.52           N  
ATOM   3674  CA  LEU B 454     -30.612  19.184  18.760  1.00 45.25           C  
ATOM   3675  C   LEU B 454     -31.710  20.178  18.389  1.00 46.39           C  
ATOM   3676  O   LEU B 454     -32.773  20.177  18.998  1.00 46.34           O  
ATOM   3677  CB  LEU B 454     -29.506  19.913  19.505  1.00 44.13           C  
ATOM   3678  CG  LEU B 454     -28.490  19.001  20.176  1.00 40.71           C  
ATOM   3679  CD1 LEU B 454     -27.359  19.829  20.715  1.00 35.79           C  
ATOM   3680  CD2 LEU B 454     -29.151  18.204  21.293  1.00 34.73           C  
ATOM   3681  N   HIS B 455     -31.443  21.023  17.395  1.00 48.19           N  
ATOM   3682  CA  HIS B 455     -32.375  22.091  16.992  1.00 49.87           C  
ATOM   3683  C   HIS B 455     -33.673  21.608  16.350  1.00 51.01           C  
ATOM   3684  O   HIS B 455     -34.728  22.223  16.529  1.00 51.21           O  
ATOM   3685  CB  HIS B 455     -31.705  23.061  16.029  1.00 49.42           C  
ATOM   3686  CG  HIS B 455     -30.514  23.744  16.602  1.00 49.21           C  
ATOM   3687  ND1 HIS B 455     -29.430  24.109  15.838  1.00 51.12           N  
ATOM   3688  CD2 HIS B 455     -30.231  24.126  17.867  1.00 50.21           C  
ATOM   3689  CE1 HIS B 455     -28.530  24.695  16.606  1.00 49.84           C  
ATOM   3690  NE2 HIS B 455     -28.992  24.717  17.843  1.00 50.85           N  
ATOM   3691  N   LYS B 456     -33.580  20.542  15.561  1.00 51.88           N  
ATOM   3692  CA  LYS B 456     -34.758  19.921  14.979  1.00 51.89           C  
ATOM   3693  C   LYS B 456     -35.653  19.457  16.121  1.00 51.35           C  
ATOM   3694  O   LYS B 456     -36.871  19.483  16.010  1.00 51.48           O  
ATOM   3695  CB  LYS B 456     -34.346  18.741  14.106  1.00 52.38           C  
ATOM   3696  CG  LYS B 456     -35.272  18.426  12.945  1.00 54.27           C  
ATOM   3697  CD  LYS B 456     -34.439  17.947  11.758  1.00 58.32           C  
ATOM   3698  CE  LYS B 456     -33.310  17.002  12.213  1.00 59.47           C  
ATOM   3699  NZ  LYS B 456     -32.128  17.001  11.297  1.00 56.88           N  
ATOM   3700  N   ARG B 457     -35.040  19.063  17.233  1.00 50.58           N  
ATOM   3701  CA  ARG B 457     -35.789  18.637  18.406  1.00 50.53           C  
ATOM   3702  C   ARG B 457     -36.147  19.833  19.270  1.00 49.62           C  
ATOM   3703  O   ARG B 457     -36.493  19.683  20.444  1.00 49.51           O  
ATOM   3704  CB  ARG B 457     -34.971  17.657  19.240  1.00 51.12           C  
ATOM   3705  CG  ARG B 457     -34.236  16.610  18.437  1.00 56.19           C  
ATOM   3706  CD  ARG B 457     -35.195  15.750  17.639  1.00 63.98           C  
ATOM   3707  NE  ARG B 457     -34.620  14.445  17.327  1.00 70.60           N  
ATOM   3708  CZ  ARG B 457     -34.614  13.412  18.170  1.00 75.38           C  
ATOM   3709  NH1 ARG B 457     -35.150  13.534  19.382  1.00 77.24           N  
ATOM   3710  NH2 ARG B 457     -34.074  12.252  17.805  1.00 75.69           N  
ATOM   3711  N   GLY B 458     -36.046  21.026  18.698  1.00 48.55           N  
ATOM   3712  CA  GLY B 458     -36.401  22.243  19.431  1.00 47.11           C  
ATOM   3713  C   GLY B 458     -35.618  22.386  20.720  1.00 45.27           C  
ATOM   3714  O   GLY B 458     -36.186  22.643  21.786  1.00 44.74           O  
ATOM   3715  N   ILE B 459     -34.305  22.204  20.608  1.00 44.17           N  
ATOM   3716  CA  ILE B 459     -33.395  22.331  21.740  1.00 42.47           C  
ATOM   3717  C   ILE B 459     -32.247  23.282  21.426  1.00 43.30           C  
ATOM   3718  O   ILE B 459     -31.641  23.212  20.349  1.00 43.65           O  
ATOM   3719  CB  ILE B 459     -32.841  20.978  22.173  1.00 40.19           C  
ATOM   3720  CG1 ILE B 459     -33.873  20.292  23.059  1.00 41.28           C  
ATOM   3721  CG2 ILE B 459     -31.576  21.168  22.947  1.00 34.29           C  
ATOM   3722  CD1 ILE B 459     -33.761  18.781  23.114  1.00 40.02           C  
ATOM   3723  N   ILE B 460     -31.979  24.187  22.366  1.00 42.72           N  
ATOM   3724  CA  ILE B 460     -30.842  25.080  22.267  1.00 42.11           C  
ATOM   3725  C   ILE B 460     -29.730  24.571  23.174  1.00 41.20           C  
ATOM   3726  O   ILE B 460     -29.955  24.281  24.342  1.00 41.54           O  
ATOM   3727  CB  ILE B 460     -31.185  26.500  22.722  1.00 42.63           C  
ATOM   3728  CG1 ILE B 460     -32.536  26.939  22.178  1.00 42.17           C  
ATOM   3729  CG2 ILE B 460     -30.082  27.476  22.310  1.00 42.61           C  
ATOM   3730  CD1 ILE B 460     -33.074  28.152  22.890  1.00 38.49           C  
ATOM   3731  N   TYR B 461     -28.526  24.481  22.634  1.00 39.12           N  
ATOM   3732  CA  TYR B 461     -27.406  24.019  23.397  1.00 37.87           C  
ATOM   3733  C   TYR B 461     -26.905  25.119  24.322  1.00 38.05           C  
ATOM   3734  O   TYR B 461     -26.810  24.927  25.527  1.00 39.18           O  
ATOM   3735  CB  TYR B 461     -26.324  23.552  22.440  1.00 38.58           C  
ATOM   3736  CG  TYR B 461     -25.122  22.930  23.102  1.00 39.10           C  
ATOM   3737  CD1 TYR B 461     -25.233  22.277  24.315  1.00 39.80           C  
ATOM   3738  CD2 TYR B 461     -23.874  22.990  22.499  1.00 39.37           C  
ATOM   3739  CE1 TYR B 461     -24.132  21.711  24.913  1.00 44.92           C  
ATOM   3740  CE2 TYR B 461     -22.778  22.430  23.084  1.00 42.80           C  
ATOM   3741  CZ  TYR B 461     -22.909  21.785  24.286  1.00 43.86           C  
ATOM   3742  OH  TYR B 461     -21.805  21.224  24.867  1.00 47.65           O  
ATOM   3743  N   ARG B 462     -26.578  26.273  23.760  1.00 37.96           N  
ATOM   3744  CA  ARG B 462     -26.224  27.434  24.572  1.00 37.97           C  
ATOM   3745  C   ARG B 462     -24.881  27.330  25.267  1.00 37.38           C  
ATOM   3746  O   ARG B 462     -24.606  28.095  26.201  1.00 38.06           O  
ATOM   3747  CB  ARG B 462     -27.296  27.686  25.632  1.00 38.37           C  
ATOM   3748  CG  ARG B 462     -28.674  27.986  25.065  1.00 41.08           C  
ATOM   3749  CD  ARG B 462     -29.512  28.785  26.053  1.00 45.32           C  
ATOM   3750  NE  ARG B 462     -29.846  28.006  27.244  1.00 50.19           N  
ATOM   3751  CZ  ARG B 462     -30.759  28.359  28.141  1.00 50.31           C  
ATOM   3752  NH1 ARG B 462     -31.446  29.482  27.988  1.00 58.23           N  
ATOM   3753  NH2 ARG B 462     -30.994  27.590  29.184  1.00 48.90           N  
ATOM   3754  N   ASP B 463     -24.048  26.389  24.828  1.00 35.67           N  
ATOM   3755  CA  ASP B 463     -22.778  26.131  25.517  1.00 34.05           C  
ATOM   3756  C   ASP B 463     -21.741  25.498  24.606  1.00 33.25           C  
ATOM   3757  O   ASP B 463     -20.881  24.737  25.060  1.00 33.16           O  
ATOM   3758  CB  ASP B 463     -22.980  25.260  26.765  1.00 34.01           C  
ATOM   3759  CG  ASP B 463     -21.907  25.481  27.815  1.00 32.69           C  
ATOM   3760  OD1 ASP B 463     -21.167  26.481  27.710  1.00 35.35           O  
ATOM   3761  OD2 ASP B 463     -21.804  24.664  28.753  1.00 31.28           O  
ATOM   3762  N   LEU B 464     -21.824  25.814  23.320  1.00 31.66           N  
ATOM   3763  CA  LEU B 464     -20.724  25.535  22.419  1.00 31.11           C  
ATOM   3764  C   LEU B 464     -19.464  26.305  22.852  1.00 32.19           C  
ATOM   3765  O   LEU B 464     -19.472  27.532  22.999  1.00 31.35           O  
ATOM   3766  CB  LEU B 464     -21.106  25.890  20.993  1.00 29.83           C  
ATOM   3767  CG  LEU B 464     -20.313  25.124  19.939  1.00 30.07           C  
ATOM   3768  CD1 LEU B 464     -19.965  23.754  20.455  1.00 22.98           C  
ATOM   3769  CD2 LEU B 464     -21.089  25.036  18.627  1.00 26.49           C  
ATOM   3770  N   LYS B 465     -18.403  25.546  23.110  1.00 34.37           N  
ATOM   3771  CA  LYS B 465     -17.063  26.066  23.420  1.00 34.77           C  
ATOM   3772  C   LYS B 465     -16.090  24.906  23.268  1.00 33.95           C  
ATOM   3773  O   LYS B 465     -16.493  23.751  23.367  1.00 33.13           O  
ATOM   3774  CB  LYS B 465     -16.991  26.686  24.832  1.00 35.45           C  
ATOM   3775  CG  LYS B 465     -17.533  25.833  26.005  1.00 36.97           C  
ATOM   3776  CD  LYS B 465     -17.477  26.666  27.307  1.00 41.43           C  
ATOM   3777  CE  LYS B 465     -17.380  25.843  28.600  1.00 43.33           C  
ATOM   3778  NZ  LYS B 465     -18.711  25.361  29.095  1.00 45.65           N  
ATOM   3779  N   LEU B 466     -14.823  25.202  23.014  1.00 35.19           N  
ATOM   3780  CA  LEU B 466     -13.808  24.145  22.802  1.00 37.11           C  
ATOM   3781  C   LEU B 466     -13.764  23.031  23.858  1.00 38.66           C  
ATOM   3782  O   LEU B 466     -13.566  21.866  23.515  1.00 38.66           O  
ATOM   3783  CB  LEU B 466     -12.413  24.756  22.675  1.00 36.18           C  
ATOM   3784  CG  LEU B 466     -12.176  25.619  21.448  1.00 33.65           C  
ATOM   3785  CD1 LEU B 466     -10.868  26.370  21.586  1.00 33.17           C  
ATOM   3786  CD2 LEU B 466     -12.189  24.764  20.202  1.00 29.41           C  
ATOM   3787  N   ASP B 467     -13.935  23.401  25.130  1.00 40.96           N  
ATOM   3788  CA  ASP B 467     -13.869  22.448  26.247  1.00 43.52           C  
ATOM   3789  C   ASP B 467     -14.960  21.423  26.210  1.00 42.67           C  
ATOM   3790  O   ASP B 467     -14.810  20.338  26.758  1.00 44.92           O  
ATOM   3791  CB  ASP B 467     -13.929  23.167  27.591  1.00 44.32           C  
ATOM   3792  CG  ASP B 467     -12.665  23.912  27.874  1.00 52.20           C  
ATOM   3793  OD1 ASP B 467     -11.586  23.311  27.662  1.00 60.62           O  
ATOM   3794  OD2 ASP B 467     -12.734  25.096  28.266  1.00 58.69           O  
ATOM   3795  N   ASN B 468     -16.072  21.770  25.586  1.00 40.83           N  
ATOM   3796  CA  ASN B 468     -17.177  20.849  25.536  1.00 39.44           C  
ATOM   3797  C   ASN B 468     -17.027  19.885  24.361  1.00 39.81           C  
ATOM   3798  O   ASN B 468     -17.862  19.000  24.162  1.00 41.35           O  
ATOM   3799  CB  ASN B 468     -18.506  21.607  25.533  1.00 38.75           C  
ATOM   3800  CG  ASN B 468     -18.897  22.103  26.934  1.00 37.70           C  
ATOM   3801  OD1 ASN B 468     -18.070  22.154  27.837  1.00 36.59           O  
ATOM   3802  ND2 ASN B 468     -20.160  22.458  27.112  1.00 37.38           N  
ATOM   3803  N   VAL B 469     -15.940  20.028  23.607  1.00 38.07           N  
ATOM   3804  CA  VAL B 469     -15.735  19.186  22.440  1.00 37.73           C  
ATOM   3805  C   VAL B 469     -14.431  18.375  22.499  1.00 39.17           C  
ATOM   3806  O   VAL B 469     -13.342  18.920  22.699  1.00 39.70           O  
ATOM   3807  CB  VAL B 469     -15.730  20.016  21.161  1.00 38.05           C  
ATOM   3808  CG1 VAL B 469     -15.696  19.096  19.947  1.00 36.01           C  
ATOM   3809  CG2 VAL B 469     -16.929  20.951  21.122  1.00 35.53           C  
ATOM   3810  N   MET B 470     -14.546  17.070  22.302  1.00 38.74           N  
ATOM   3811  CA  MET B 470     -13.409  16.195  22.427  1.00 38.93           C  
ATOM   3812  C   MET B 470     -13.235  15.398  21.147  1.00 39.25           C  
ATOM   3813  O   MET B 470     -14.009  15.543  20.195  1.00 38.29           O  
ATOM   3814  CB  MET B 470     -13.626  15.221  23.595  1.00 40.27           C  
ATOM   3815  CG  MET B 470     -13.621  15.846  24.996  1.00 41.02           C  
ATOM   3816  SD  MET B 470     -14.038  14.621  26.272  1.00 47.70           S  
ATOM   3817  CE  MET B 470     -15.724  14.207  25.826  1.00 40.16           C  
ATOM   3818  N   LEU B 471     -12.221  14.541  21.136  1.00 39.36           N  
ATOM   3819  CA  LEU B 471     -12.067  13.570  20.078  1.00 40.02           C  
ATOM   3820  C   LEU B 471     -12.028  12.160  20.661  1.00 41.28           C  
ATOM   3821  O   LEU B 471     -11.283  11.885  21.608  1.00 41.55           O  
ATOM   3822  CB  LEU B 471     -10.778  13.842  19.306  1.00 40.50           C  
ATOM   3823  CG  LEU B 471     -10.547  15.236  18.712  1.00 39.25           C  
ATOM   3824  CD1 LEU B 471      -9.156  15.319  18.114  1.00 38.57           C  
ATOM   3825  CD2 LEU B 471     -11.600  15.578  17.670  1.00 35.50           C  
ATOM   3826  N   ASP B 472     -12.816  11.254  20.101  1.00 42.88           N  
ATOM   3827  CA  ASP B 472     -12.674   9.854  20.493  1.00 45.99           C  
ATOM   3828  C   ASP B 472     -11.411   9.258  19.853  1.00 47.55           C  
ATOM   3829  O   ASP B 472     -10.707   9.952  19.107  1.00 48.43           O  
ATOM   3830  CB  ASP B 472     -13.924   9.039  20.156  1.00 45.87           C  
ATOM   3831  CG  ASP B 472     -14.247   9.057  18.690  1.00 45.85           C  
ATOM   3832  OD1 ASP B 472     -13.369   9.426  17.886  1.00 44.56           O  
ATOM   3833  OD2 ASP B 472     -15.383   8.695  18.338  1.00 49.75           O  
ATOM   3834  N   SER B 473     -11.130   7.987  20.148  1.00 48.23           N  
ATOM   3835  CA  SER B 473      -9.890   7.330  19.734  1.00 48.68           C  
ATOM   3836  C   SER B 473      -9.567   7.518  18.255  1.00 48.88           C  
ATOM   3837  O   SER B 473      -8.423   7.772  17.891  1.00 48.55           O  
ATOM   3838  CB  SER B 473      -9.981   5.842  20.020  1.00 48.87           C  
ATOM   3839  OG  SER B 473     -11.017   5.586  20.940  1.00 52.75           O  
ATOM   3840  N   GLU B 474     -10.582   7.374  17.413  1.00 49.39           N  
ATOM   3841  CA  GLU B 474     -10.431   7.514  15.976  1.00 50.93           C  
ATOM   3842  C   GLU B 474     -10.054   8.943  15.553  1.00 51.87           C  
ATOM   3843  O   GLU B 474      -9.421   9.148  14.516  1.00 51.50           O  
ATOM   3844  CB  GLU B 474     -11.727   7.098  15.288  1.00 51.22           C  
ATOM   3845  CG  GLU B 474     -12.547   6.074  16.076  1.00 56.37           C  
ATOM   3846  CD  GLU B 474     -12.032   4.641  15.933  1.00 59.52           C  
ATOM   3847  OE1 GLU B 474     -12.138   4.059  14.826  1.00 57.66           O  
ATOM   3848  OE2 GLU B 474     -11.538   4.089  16.940  1.00 60.91           O  
ATOM   3849  N   GLY B 475     -10.437   9.932  16.357  1.00 52.73           N  
ATOM   3850  CA  GLY B 475     -10.210  11.335  16.003  1.00 53.15           C  
ATOM   3851  C   GLY B 475     -11.450  12.059  15.484  1.00 52.94           C  
ATOM   3852  O   GLY B 475     -11.348  13.112  14.830  1.00 52.80           O  
ATOM   3853  N   HIS B 476     -12.616  11.479  15.772  1.00 52.00           N  
ATOM   3854  CA  HIS B 476     -13.912  12.065  15.447  1.00 50.74           C  
ATOM   3855  C   HIS B 476     -14.401  12.969  16.573  1.00 48.71           C  
ATOM   3856  O   HIS B 476     -13.908  12.919  17.700  1.00 48.11           O  
ATOM   3857  CB  HIS B 476     -14.950  10.968  15.228  1.00 51.70           C  
ATOM   3858  CG  HIS B 476     -14.807  10.255  13.926  1.00 55.55           C  
ATOM   3859  ND1 HIS B 476     -15.604  10.534  12.836  1.00 59.25           N  
ATOM   3860  CD2 HIS B 476     -13.961   9.274  13.535  1.00 57.12           C  
ATOM   3861  CE1 HIS B 476     -15.254   9.754  11.829  1.00 60.04           C  
ATOM   3862  NE2 HIS B 476     -14.258   8.982  12.226  1.00 58.27           N  
ATOM   3863  N   ILE B 477     -15.400  13.778  16.261  1.00 45.94           N  
ATOM   3864  CA  ILE B 477     -15.935  14.711  17.217  1.00 43.15           C  
ATOM   3865  C   ILE B 477     -16.928  14.056  18.173  1.00 42.61           C  
ATOM   3866  O   ILE B 477     -17.738  13.222  17.773  1.00 41.61           O  
ATOM   3867  CB  ILE B 477     -16.570  15.905  16.491  1.00 42.23           C  
ATOM   3868  CG1 ILE B 477     -15.477  16.869  16.076  1.00 42.77           C  
ATOM   3869  CG2 ILE B 477     -17.533  16.643  17.370  1.00 40.90           C  
ATOM   3870  CD1 ILE B 477     -14.526  17.189  17.190  1.00 42.55           C  
ATOM   3871  N   LYS B 478     -16.819  14.434  19.447  1.00 41.84           N  
ATOM   3872  CA  LYS B 478     -17.824  14.160  20.464  1.00 40.75           C  
ATOM   3873  C   LYS B 478     -18.152  15.450  21.223  1.00 39.44           C  
ATOM   3874  O   LYS B 478     -17.289  16.025  21.882  1.00 39.85           O  
ATOM   3875  CB  LYS B 478     -17.313  13.114  21.468  1.00 41.27           C  
ATOM   3876  CG  LYS B 478     -17.054  11.715  20.899  1.00 42.17           C  
ATOM   3877  CD  LYS B 478     -18.357  10.972  20.626  1.00 40.78           C  
ATOM   3878  CE  LYS B 478     -18.185   9.464  20.754  1.00 32.96           C  
ATOM   3879  NZ  LYS B 478     -19.448   8.792  20.362  1.00 25.81           N  
ATOM   3880  N   ILE B 479     -19.398  15.899  21.156  1.00 38.59           N  
ATOM   3881  CA  ILE B 479     -19.825  17.004  22.022  1.00 38.53           C  
ATOM   3882  C   ILE B 479     -20.374  16.496  23.355  1.00 39.40           C  
ATOM   3883  O   ILE B 479     -21.246  15.603  23.379  1.00 39.45           O  
ATOM   3884  CB  ILE B 479     -20.932  17.834  21.390  1.00 38.07           C  
ATOM   3885  CG1 ILE B 479     -20.786  17.848  19.875  1.00 38.40           C  
ATOM   3886  CG2 ILE B 479     -20.938  19.228  21.990  1.00 36.82           C  
ATOM   3887  CD1 ILE B 479     -21.747  18.778  19.197  1.00 40.33           C  
ATOM   3888  N   ALA B 480     -19.889  17.083  24.455  1.00 37.94           N  
ATOM   3889  CA  ALA B 480     -20.297  16.680  25.798  1.00 36.03           C  
ATOM   3890  C   ALA B 480     -20.889  17.851  26.552  1.00 36.47           C  
ATOM   3891  O   ALA B 480     -20.995  18.942  26.031  1.00 36.97           O  
ATOM   3892  CB  ALA B 480     -19.125  16.135  26.554  1.00 35.53           C  
ATOM   3893  N   ASP B 481     -21.270  17.609  27.795  1.00 37.12           N  
ATOM   3894  CA  ASP B 481     -21.800  18.631  28.666  1.00 36.62           C  
ATOM   3895  C   ASP B 481     -23.077  19.280  28.157  1.00 38.57           C  
ATOM   3896  O   ASP B 481     -23.031  20.156  27.300  1.00 39.31           O  
ATOM   3897  CB  ASP B 481     -20.755  19.697  28.955  1.00 35.89           C  
ATOM   3898  CG  ASP B 481     -21.153  20.561  30.117  1.00 35.51           C  
ATOM   3899  OD1 ASP B 481     -22.367  20.594  30.403  1.00 34.39           O  
ATOM   3900  OD2 ASP B 481     -20.276  21.171  30.755  1.00 33.17           O  
ATOM   3901  N   PHE B 482     -24.218  18.882  28.715  1.00 40.65           N  
ATOM   3902  CA  PHE B 482     -25.516  19.447  28.289  1.00 42.27           C  
ATOM   3903  C   PHE B 482     -26.278  20.138  29.424  1.00 43.10           C  
ATOM   3904  O   PHE B 482     -27.506  20.248  29.394  1.00 43.57           O  
ATOM   3905  CB  PHE B 482     -26.367  18.376  27.579  1.00 41.88           C  
ATOM   3906  CG  PHE B 482     -25.681  17.786  26.377  1.00 43.25           C  
ATOM   3907  CD1 PHE B 482     -24.785  16.736  26.518  1.00 43.47           C  
ATOM   3908  CD2 PHE B 482     -25.877  18.323  25.113  1.00 40.62           C  
ATOM   3909  CE1 PHE B 482     -24.122  16.214  25.405  1.00 45.76           C  
ATOM   3910  CE2 PHE B 482     -25.220  17.810  24.007  1.00 42.63           C  
ATOM   3911  CZ  PHE B 482     -24.340  16.757  24.147  1.00 43.75           C  
ATOM   3912  N   GLY B 483     -25.533  20.630  30.409  1.00 43.70           N  
ATOM   3913  CA  GLY B 483     -26.126  21.308  31.551  1.00 44.41           C  
ATOM   3914  C   GLY B 483     -26.862  22.621  31.308  1.00 45.23           C  
ATOM   3915  O   GLY B 483     -27.528  23.119  32.212  1.00 45.73           O  
ATOM   3916  N   MET B 484     -26.762  23.197  30.114  1.00 45.15           N  
ATOM   3917  CA  MET B 484     -27.321  24.533  29.912  1.00 45.79           C  
ATOM   3918  C   MET B 484     -28.397  24.569  28.851  1.00 45.14           C  
ATOM   3919  O   MET B 484     -28.967  25.618  28.588  1.00 44.23           O  
ATOM   3920  CB  MET B 484     -26.228  25.543  29.552  1.00 46.75           C  
ATOM   3921  CG  MET B 484     -25.244  25.825  30.671  1.00 52.03           C  
ATOM   3922  SD  MET B 484     -24.101  27.177  30.282  1.00 63.90           S  
ATOM   3923  CE  MET B 484     -24.977  28.594  30.965  1.00 60.76           C  
ATOM   3924  N   CYS B 485     -28.665  23.429  28.230  1.00 44.88           N  
ATOM   3925  CA  CYS B 485     -29.654  23.372  27.169  1.00 44.92           C  
ATOM   3926  C   CYS B 485     -30.981  24.022  27.583  1.00 46.71           C  
ATOM   3927  O   CYS B 485     -31.291  24.103  28.763  1.00 46.90           O  
ATOM   3928  CB  CYS B 485     -29.889  21.920  26.763  1.00 44.60           C  
ATOM   3929  SG  CYS B 485     -28.451  21.087  26.031  1.00 43.34           S  
ATOM   3930  N   LYS B 486     -31.750  24.492  26.604  1.00 48.55           N  
ATOM   3931  CA  LYS B 486     -33.109  24.956  26.832  1.00 50.07           C  
ATOM   3932  C   LYS B 486     -34.052  24.121  25.982  1.00 50.05           C  
ATOM   3933  O   LYS B 486     -33.834  23.967  24.784  1.00 49.27           O  
ATOM   3934  CB  LYS B 486     -33.242  26.427  26.437  1.00 52.52           C  
ATOM   3935  CG  LYS B 486     -34.575  27.090  26.825  1.00 55.35           C  
ATOM   3936  CD  LYS B 486     -34.574  27.473  28.302  1.00 59.94           C  
ATOM   3937  CE  LYS B 486     -35.973  27.555  28.876  1.00 59.61           C  
ATOM   3938  NZ  LYS B 486     -35.855  27.755  30.346  1.00 60.71           N  
ATOM   3939  N   GLU B 487     -35.101  23.594  26.604  1.00 50.93           N  
ATOM   3940  CA  GLU B 487     -36.056  22.734  25.912  1.00 52.73           C  
ATOM   3941  C   GLU B 487     -37.153  23.480  25.169  1.00 54.02           C  
ATOM   3942  O   GLU B 487     -37.375  24.669  25.381  1.00 53.61           O  
ATOM   3943  CB  GLU B 487     -36.737  21.792  26.902  1.00 52.85           C  
ATOM   3944  CG  GLU B 487     -35.838  20.746  27.498  1.00 51.78           C  
ATOM   3945  CD  GLU B 487     -36.581  19.806  28.425  1.00 51.32           C  
ATOM   3946  OE1 GLU B 487     -36.907  20.217  29.562  1.00 48.39           O  
ATOM   3947  OE2 GLU B 487     -36.819  18.646  28.022  1.00 52.74           O  
ATOM   3948  N   HIS B 488     -37.849  22.735  24.315  1.00 56.52           N  
ATOM   3949  CA  HIS B 488     -39.086  23.173  23.666  1.00 59.12           C  
ATOM   3950  C   HIS B 488     -38.922  24.468  22.865  1.00 60.64           C  
ATOM   3951  O   HIS B 488     -39.817  25.321  22.844  1.00 60.83           O  
ATOM   3952  CB  HIS B 488     -40.229  23.287  24.694  1.00 58.96           C  
ATOM   3953  CG  HIS B 488     -40.373  22.084  25.578  1.00 61.45           C  
ATOM   3954  ND1 HIS B 488     -40.536  22.178  26.944  1.00 63.76           N  
ATOM   3955  CD2 HIS B 488     -40.362  20.759  25.293  1.00 65.01           C  
ATOM   3956  CE1 HIS B 488     -40.625  20.965  27.463  1.00 64.57           C  
ATOM   3957  NE2 HIS B 488     -40.522  20.085  26.481  1.00 66.32           N  
ATOM   3958  N   MET B 489     -37.778  24.603  22.198  1.00 61.93           N  
ATOM   3959  CA  MET B 489     -37.455  25.837  21.488  1.00 62.71           C  
ATOM   3960  C   MET B 489     -37.621  25.732  19.992  1.00 63.91           C  
ATOM   3961  O   MET B 489     -36.634  25.721  19.256  1.00 64.25           O  
ATOM   3962  CB  MET B 489     -36.038  26.294  21.812  1.00 61.47           C  
ATOM   3963  CG  MET B 489     -35.854  26.621  23.273  1.00 63.17           C  
ATOM   3964  SD  MET B 489     -36.897  27.993  23.810  1.00 61.54           S  
ATOM   3965  CE  MET B 489     -37.250  27.507  25.498  1.00 63.01           C  
ATOM   3966  N   MET B 490     -38.871  25.637  19.548  1.00 65.80           N  
ATOM   3967  CA  MET B 490     -39.198  25.845  18.137  1.00 67.75           C  
ATOM   3968  C   MET B 490     -40.628  26.340  17.965  1.00 66.82           C  
ATOM   3969  O   MET B 490     -40.952  27.456  18.364  1.00 65.26           O  
ATOM   3970  CB  MET B 490     -38.909  24.602  17.280  1.00 69.00           C  
ATOM   3971  CG  MET B 490     -37.462  24.564  16.750  1.00 75.30           C  
ATOM   3972  SD  MET B 490     -37.226  23.723  15.158  1.00 87.38           S  
ATOM   3973  CE  MET B 490     -35.616  24.349  14.651  1.00 85.00           C  
ATOM   3974  N   GLY B 492     -40.018  29.816  16.215  1.00 51.81           N  
ATOM   3975  CA  GLY B 492     -41.198  30.152  16.997  1.00 53.74           C  
ATOM   3976  C   GLY B 492     -40.900  30.669  18.399  1.00 54.92           C  
ATOM   3977  O   GLY B 492     -40.943  31.878  18.633  1.00 55.00           O  
ATOM   3978  N   VAL B 493     -40.596  29.754  19.329  1.00 55.56           N  
ATOM   3979  CA  VAL B 493     -40.412  30.078  20.762  1.00 55.55           C  
ATOM   3980  C   VAL B 493     -39.116  30.863  21.055  1.00 56.26           C  
ATOM   3981  O   VAL B 493     -38.152  30.769  20.291  1.00 56.60           O  
ATOM   3982  CB  VAL B 493     -40.428  28.787  21.629  1.00 55.47           C  
ATOM   3983  CG1 VAL B 493     -40.695  29.120  23.092  1.00 54.53           C  
ATOM   3984  CG2 VAL B 493     -41.462  27.795  21.111  1.00 53.67           C  
ATOM   3985  N   THR B 494     -39.090  31.633  22.148  1.00 56.33           N  
ATOM   3986  CA  THR B 494     -37.883  32.403  22.522  1.00 57.18           C  
ATOM   3987  C   THR B 494     -37.694  32.594  24.042  1.00 57.80           C  
ATOM   3988  O   THR B 494     -38.651  32.499  24.806  1.00 57.97           O  
ATOM   3989  CB  THR B 494     -37.831  33.817  21.845  1.00 57.23           C  
ATOM   3990  OG1 THR B 494     -38.777  34.702  22.469  1.00 59.23           O  
ATOM   3991  CG2 THR B 494     -38.096  33.748  20.339  1.00 55.65           C  
ATOM   3992  N   THR B 495     -36.460  32.890  24.462  1.00 57.92           N  
ATOM   3993  CA  THR B 495     -36.139  33.159  25.874  1.00 57.98           C  
ATOM   3994  C   THR B 495     -35.143  34.326  26.036  1.00 57.85           C  
ATOM   3995  O   THR B 495     -34.357  34.596  25.124  1.00 58.08           O  
ATOM   3996  CB  THR B 495     -35.576  31.889  26.547  1.00 58.34           C  
ATOM   3997  OG1 THR B 495     -34.607  32.246  27.546  1.00 57.87           O  
ATOM   3998  CG2 THR B 495     -34.920  31.001  25.505  1.00 57.74           C  
ATOM   3999  N   ARG B 496     -35.177  35.016  27.181  1.00 56.62           N  
ATOM   4000  CA  ARG B 496     -34.222  36.104  27.442  1.00 55.50           C  
ATOM   4001  C   ARG B 496     -33.299  35.805  28.617  1.00 54.95           C  
ATOM   4002  O   ARG B 496     -32.854  36.729  29.319  1.00 54.53           O  
ATOM   4003  CB  ARG B 496     -34.929  37.419  27.749  1.00 55.51           C  
ATOM   4004  CG  ARG B 496     -36.309  37.559  27.206  1.00 56.18           C  
ATOM   4005  CD  ARG B 496     -36.961  38.737  27.877  1.00 57.66           C  
ATOM   4006  NE  ARG B 496     -36.062  39.884  27.870  1.00 59.95           N  
ATOM   4007  CZ  ARG B 496     -36.227  40.988  28.596  1.00 61.21           C  
ATOM   4008  NH1 ARG B 496     -37.265  41.115  29.417  1.00 58.92           N  
ATOM   4009  NH2 ARG B 496     -35.343  41.976  28.499  1.00 62.09           N  
ATOM   4010  N   GLU B 497     -33.019  34.524  28.837  1.00 53.79           N  
ATOM   4011  CA  GLU B 497     -32.181  34.091  29.955  1.00 52.31           C  
ATOM   4012  C   GLU B 497     -30.682  34.208  29.639  1.00 50.07           C  
ATOM   4013  O   GLU B 497     -30.176  33.546  28.737  1.00 47.80           O  
ATOM   4014  CB  GLU B 497     -32.549  32.657  30.335  1.00 53.28           C  
ATOM   4015  CG  GLU B 497     -31.600  31.977  31.311  1.00 57.53           C  
ATOM   4016  CD  GLU B 497     -31.902  30.490  31.469  1.00 63.53           C  
ATOM   4017  OE1 GLU B 497     -32.858  30.008  30.806  1.00 67.68           O  
ATOM   4018  OE2 GLU B 497     -31.189  29.809  32.252  1.00 63.13           O  
ATOM   4019  N   PHE B 498     -29.988  35.052  30.401  1.00 48.89           N  
ATOM   4020  CA  PHE B 498     -28.563  35.346  30.189  1.00 48.02           C  
ATOM   4021  C   PHE B 498     -27.585  34.226  30.604  1.00 47.73           C  
ATOM   4022  O   PHE B 498     -27.485  33.890  31.787  1.00 48.85           O  
ATOM   4023  CB  PHE B 498     -28.181  36.639  30.931  1.00 47.62           C  
ATOM   4024  CG  PHE B 498     -26.690  36.850  31.034  1.00 48.72           C  
ATOM   4025  CD1 PHE B 498     -26.002  37.527  30.035  1.00 44.53           C  
ATOM   4026  CD2 PHE B 498     -25.973  36.333  32.110  1.00 46.30           C  
ATOM   4027  CE1 PHE B 498     -24.653  37.692  30.115  1.00 42.07           C  
ATOM   4028  CE2 PHE B 498     -24.622  36.499  32.190  1.00 45.36           C  
ATOM   4029  CZ  PHE B 498     -23.958  37.175  31.193  1.00 46.94           C  
ATOM   4030  N   CYS B 499     -26.821  33.677  29.663  1.00 46.74           N  
ATOM   4031  CA  CYS B 499     -25.899  32.601  30.036  1.00 46.25           C  
ATOM   4032  C   CYS B 499     -24.998  32.066  28.926  1.00 45.02           C  
ATOM   4033  O   CYS B 499     -25.334  32.115  27.740  1.00 43.74           O  
ATOM   4034  CB  CYS B 499     -26.697  31.428  30.576  1.00 46.48           C  
ATOM   4035  SG  CYS B 499     -27.827  30.810  29.321  1.00 50.03           S  
ATOM   4036  N   GLY B 500     -23.865  31.505  29.341  1.00 43.81           N  
ATOM   4037  CA  GLY B 500     -22.949  30.851  28.419  1.00 40.78           C  
ATOM   4038  C   GLY B 500     -21.597  31.350  28.810  1.00 38.57           C  
ATOM   4039  O   GLY B 500     -21.497  32.117  29.755  1.00 36.28           O  
ATOM   4040  N   THR B 501     -20.559  30.915  28.099  1.00 39.64           N  
ATOM   4041  CA  THR B 501     -19.201  31.421  28.354  1.00 40.10           C  
ATOM   4042  C   THR B 501     -18.969  32.726  27.592  1.00 39.27           C  
ATOM   4043  O   THR B 501     -19.058  32.767  26.359  1.00 38.07           O  
ATOM   4044  CB  THR B 501     -18.139  30.375  28.028  1.00 39.88           C  
ATOM   4045  OG1 THR B 501     -18.511  29.145  28.660  1.00 45.70           O  
ATOM   4046  CG2 THR B 501     -16.787  30.805  28.546  1.00 36.82           C  
ATOM   4047  N   PRO B 502     -18.700  33.803  28.341  1.00 38.43           N  
ATOM   4048  CA  PRO B 502     -18.651  35.173  27.831  1.00 38.91           C  
ATOM   4049  C   PRO B 502     -18.191  35.320  26.371  1.00 38.14           C  
ATOM   4050  O   PRO B 502     -18.969  35.766  25.531  1.00 37.45           O  
ATOM   4051  CB  PRO B 502     -17.701  35.855  28.813  1.00 38.79           C  
ATOM   4052  CG  PRO B 502     -18.061  35.210  30.118  1.00 38.02           C  
ATOM   4053  CD  PRO B 502     -18.406  33.757  29.783  1.00 37.75           C  
ATOM   4054  N   ASP B 503     -16.956  34.925  26.074  1.00 38.52           N  
ATOM   4055  CA  ASP B 503     -16.414  35.012  24.713  1.00 38.42           C  
ATOM   4056  C   ASP B 503     -17.302  34.382  23.622  1.00 37.61           C  
ATOM   4057  O   ASP B 503     -17.183  34.725  22.451  1.00 38.33           O  
ATOM   4058  CB  ASP B 503     -15.013  34.378  24.654  1.00 39.49           C  
ATOM   4059  CG  ASP B 503     -13.930  35.257  25.299  1.00 41.42           C  
ATOM   4060  OD1 ASP B 503     -13.863  35.315  26.550  1.00 38.06           O  
ATOM   4061  OD2 ASP B 503     -13.130  35.873  24.553  1.00 42.19           O  
ATOM   4062  N   TYR B 504     -18.179  33.458  23.994  1.00 36.01           N  
ATOM   4063  CA  TYR B 504     -18.996  32.764  23.009  1.00 33.95           C  
ATOM   4064  C   TYR B 504     -20.419  33.292  22.896  1.00 34.54           C  
ATOM   4065  O   TYR B 504     -21.198  32.770  22.098  1.00 34.81           O  
ATOM   4066  CB  TYR B 504     -19.063  31.281  23.346  1.00 33.57           C  
ATOM   4067  CG  TYR B 504     -17.734  30.598  23.268  1.00 31.57           C  
ATOM   4068  CD1 TYR B 504     -16.775  30.802  24.234  1.00 30.94           C  
ATOM   4069  CD2 TYR B 504     -17.429  29.764  22.202  1.00 34.09           C  
ATOM   4070  CE1 TYR B 504     -15.554  30.180  24.152  1.00 34.81           C  
ATOM   4071  CE2 TYR B 504     -16.213  29.143  22.098  1.00 32.55           C  
ATOM   4072  CZ  TYR B 504     -15.278  29.345  23.075  1.00 36.86           C  
ATOM   4073  OH  TYR B 504     -14.052  28.713  22.975  1.00 42.06           O  
ATOM   4074  N   ILE B 505     -20.779  34.302  23.687  1.00 34.56           N  
ATOM   4075  CA  ILE B 505     -22.175  34.756  23.697  1.00 35.76           C  
ATOM   4076  C   ILE B 505     -22.571  35.631  22.489  1.00 37.26           C  
ATOM   4077  O   ILE B 505     -21.800  36.476  22.020  1.00 39.04           O  
ATOM   4078  CB  ILE B 505     -22.568  35.453  25.022  1.00 35.82           C  
ATOM   4079  CG1 ILE B 505     -22.436  34.492  26.210  1.00 36.54           C  
ATOM   4080  CG2 ILE B 505     -24.007  35.938  24.969  1.00 35.28           C  
ATOM   4081  CD1 ILE B 505     -22.835  35.117  27.550  1.00 28.61           C  
ATOM   4082  N   ALA B 506     -23.778  35.404  21.983  1.00 36.73           N  
ATOM   4083  CA  ALA B 506     -24.315  36.199  20.908  1.00 36.55           C  
ATOM   4084  C   ALA B 506     -24.670  37.578  21.445  1.00 37.46           C  
ATOM   4085  O   ALA B 506     -24.869  37.750  22.665  1.00 36.91           O  
ATOM   4086  CB  ALA B 506     -25.554  35.530  20.337  1.00 36.37           C  
ATOM   4087  N   PRO B 507     -24.736  38.570  20.535  1.00 36.94           N  
ATOM   4088  CA  PRO B 507     -25.260  39.910  20.796  1.00 36.22           C  
ATOM   4089  C   PRO B 507     -26.622  39.898  21.502  1.00 36.12           C  
ATOM   4090  O   PRO B 507     -26.789  40.571  22.523  1.00 36.09           O  
ATOM   4091  CB  PRO B 507     -25.388  40.495  19.401  1.00 35.48           C  
ATOM   4092  CG  PRO B 507     -24.248  39.850  18.656  1.00 37.81           C  
ATOM   4093  CD  PRO B 507     -24.096  38.471  19.210  1.00 36.02           C  
ATOM   4094  N   GLU B 508     -27.579  39.136  20.981  1.00 35.75           N  
ATOM   4095  CA  GLU B 508     -28.919  39.135  21.553  1.00 36.32           C  
ATOM   4096  C   GLU B 508     -28.891  38.844  23.031  1.00 36.74           C  
ATOM   4097  O   GLU B 508     -29.626  39.449  23.801  1.00 38.09           O  
ATOM   4098  CB  GLU B 508     -29.824  38.122  20.867  1.00 36.90           C  
ATOM   4099  CG  GLU B 508     -29.207  36.743  20.707  1.00 38.33           C  
ATOM   4100  CD  GLU B 508     -28.376  36.646  19.454  1.00 38.27           C  
ATOM   4101  OE1 GLU B 508     -27.717  37.647  19.115  1.00 39.90           O  
ATOM   4102  OE2 GLU B 508     -28.394  35.584  18.801  1.00 39.32           O  
ATOM   4103  N   ILE B 509     -28.052  37.912  23.446  1.00 37.21           N  
ATOM   4104  CA  ILE B 509     -28.035  37.560  24.856  1.00 37.92           C  
ATOM   4105  C   ILE B 509     -27.692  38.776  25.688  1.00 39.43           C  
ATOM   4106  O   ILE B 509     -28.247  38.977  26.761  1.00 41.06           O  
ATOM   4107  CB  ILE B 509     -27.086  36.378  25.157  1.00 38.30           C  
ATOM   4108  CG1 ILE B 509     -27.734  35.065  24.691  1.00 34.75           C  
ATOM   4109  CG2 ILE B 509     -26.712  36.325  26.648  1.00 33.64           C  
ATOM   4110  CD1 ILE B 509     -26.812  33.869  24.726  1.00 29.25           C  
ATOM   4111  N   ILE B 510     -26.800  39.608  25.175  1.00 40.88           N  
ATOM   4112  CA  ILE B 510     -26.339  40.767  25.925  1.00 42.08           C  
ATOM   4113  C   ILE B 510     -27.370  41.894  25.944  1.00 44.46           C  
ATOM   4114  O   ILE B 510     -27.665  42.482  26.990  1.00 45.36           O  
ATOM   4115  CB  ILE B 510     -25.043  41.286  25.342  1.00 41.35           C  
ATOM   4116  CG1 ILE B 510     -23.927  40.279  25.630  1.00 38.23           C  
ATOM   4117  CG2 ILE B 510     -24.740  42.666  25.913  1.00 41.55           C  
ATOM   4118  CD1 ILE B 510     -22.760  40.369  24.694  1.00 33.60           C
[truncated: 344,818 more chars]
