# Supplementary material for: Mechanistic insight of the potential of geraniol against Alzheimer’s disease
Source: Eur J Med Res. 2022 Jun 14;27:93. doi: 10.1186/s40001-022-00699-8 (PMC9199166; doi:10.1186/s40001-022-00699-8)
Supplement: Supplementary file 1 — Additional file 1. S1_Rare data for target identification, S2_Rare data for GO terms and KEGG pathways analyses, S3_Rare data for GO terms and KEGG pathway analyses of functional clustering, S4_Rare data for molecular docking. [file 40001_2022_699_MOESM1_ESM.zip › Supplementary materials/S4_Rare data for molecular docking /PRKCD-Geraniol complex /config.txt]

Cavities volume center_x center_y center_z size_x size_y size_z score
1 432 24.801 42.493 25.901 19 19 19 -4.2
2 117 22.465 32.940 41.897 19 19 19 -4.8
3 85 30.990 34.265 11.101 19 19 19 -4.2
4 42 12.361 24.513 41.787 19 19 19 -3.7
5 34 15.818 33.939 34.103 19 19 19 -4.6
