# Supplementary material for: Mechanistic insight of the potential of geraniol against Alzheimer’s disease
Source: Eur J Med Res. 2022 Jun 14;27:93. doi: 10.1186/s40001-022-00699-8 (PMC9199166; doi:10.1186/s40001-022-00699-8)
Supplement: Supplementary file 1 — Additional file 1. S1_Rare data for target identification, S2_Rare data for GO terms and KEGG pathways analyses, S3_Rare data for GO terms and KEGG pathway analyses of functional clustering, S4_Rare data for molecular docking. [file 40001_2022_699_MOESM1_ESM.zip › Supplementary materials/S4_Rare data for molecular docking /PRKCD-Geraniol complex /geraniol:prkcd-1yrk_out_2.-4.8.complex.pdb]

REMARK The PDB FILE IS CREATED BY CY's PROGRAM AT Sat Nov 20 12:06:53 2021
ATOM      0  N   GLY A  -2      33.017  46.426   7.317  1.00 10.00           N  
ATOM      1  CA  GLY A  -2      32.612  46.405   8.757  1.00 10.00           C  
ATOM      2  C   GLY A  -2      33.034  47.659   9.499  1.00 10.00           C  
ATOM      3  O   GLY A  -2      33.567  48.587   8.897  1.00 10.00           O  
ATOM      4  N   SER A  -1      32.800  47.684  10.810  1.00 10.00           N  
ATOM      5  CA  SER A  -1      33.166  48.836  11.638  1.00 10.00           C  
ATOM      6  C   SER A  -1      34.514  48.654  12.336  1.00 10.00           C  
ATOM      7  O   SER A  -1      35.005  49.578  12.986  1.00 10.00           O  
ATOM      8  CB  SER A  -1      32.080  49.088  12.687  1.00 10.00           C  
ATOM      9  OG  SER A  -1      30.888  49.549  12.063  1.00 10.00           O  
ATOM     10  N   HIS A   0      35.090  47.461  12.204  1.00 10.00           N  
ATOM     11  CA  HIS A   0      36.385  47.122  12.808  1.00 10.00           C  
ATOM     12  C   HIS A   0      36.385  47.149  14.342  1.00 10.00           C  
ATOM     13  O   HIS A   0      37.425  47.332  14.990  1.00 10.00           O  
ATOM     14  CB  HIS A   0      37.459  48.035  12.232  1.00 10.00           C  
ATOM     15  CG  HIS A   0      37.463  48.039  10.738  1.00 10.00           C  
ATOM     16  ND1 HIS A   0      37.837  46.935  10.002  1.00 10.00           N  
ATOM     17  CD2 HIS A   0      37.034  48.963   9.844  1.00 10.00           C  
ATOM     18  CE1 HIS A   0      37.634  47.178   8.716  1.00 10.00           C  
ATOM     19  NE2 HIS A   0      37.149  48.400   8.594  1.00 10.00           N  
ATOM     20  N   MET A   1      35.204  46.962  14.911  1.00 10.00           N  
ATOM     21  CA  MET A   1      35.067  46.898  16.356  1.00 10.00           C  
ATOM     22  C   MET A   1      35.326  45.447  16.785  1.00 10.00           C  
ATOM     23  O   MET A   1      35.603  44.587  15.937  1.00 10.00           O  
ATOM     24  CB  MET A   1      33.678  47.390  16.775  1.00 10.00           C  
ATOM     25  CG  MET A   1      33.465  48.878  16.504  1.00 10.00           C  
ATOM     26  SD  MET A   1      34.657  49.935  17.404  1.00 10.00           S  
ATOM     27  CE  MET A   1      34.708  51.391  16.325  1.00 10.00           C  
ATOM     28  N   ALA A   2      35.245  45.168  18.084  1.00 10.00           N  
ATOM     29  CA  ALA A   2      35.546  43.832  18.586  1.00 10.00           C  
ATOM     30  C   ALA A   2      34.533  42.742  18.267  1.00 10.00           C  
ATOM     31  O   ALA A   2      33.347  42.924  18.484  1.00 10.00           O  
ATOM     32  CB  ALA A   2      35.758  43.886  20.112  1.00 10.00           C  
ATOM     33  N   PRO A   3      34.991  41.597  17.736  1.00 10.00           N  
ATOM     34  CA  PRO A   3      34.034  40.520  17.437  1.00 10.00           C  
ATOM     35  C   PRO A   3      33.393  40.046  18.741  1.00 10.00           C  
ATOM     36  O   PRO A   3      33.973  40.203  19.831  1.00 10.00           O  
ATOM     37  CB  PRO A   3      34.914  39.437  16.813  1.00 10.00           C  
ATOM     38  CG  PRO A   3      35.939  40.254  16.079  1.00 10.00           C  
ATOM     39  CD  PRO A   3      36.280  41.353  17.072  1.00 10.00           C  
ATOM     40  N   PHE A   4      32.204  39.459  18.641  1.00 10.00           N  
ATOM     41  CA  PHE A   4      31.511  38.988  19.829  1.00 10.00           C  
ATOM     42  C   PHE A   4      30.561  37.846  19.544  1.00 10.00           C  
ATOM     43  O   PHE A   4      30.260  37.525  18.385  1.00 10.00           O  
ATOM     44  CB  PHE A   4      30.735  40.160  20.489  1.00 10.00           C  
ATOM     45  CG  PHE A   4      29.566  40.677  19.668  1.00 10.00           C  
ATOM     46  CD1 PHE A   4      28.286  40.185  19.869  1.00 10.00           C  
ATOM     47  CD2 PHE A   4      29.764  41.625  18.657  1.00 10.00           C  
ATOM     48  CE1 PHE A   4      27.216  40.617  19.081  1.00 10.00           C  
ATOM     49  CE2 PHE A   4      28.697  42.061  17.864  1.00 10.00           C  
ATOM     50  CZ  PHE A   4      27.424  41.555  18.074  1.00 10.00           C  
ATOM     51  N   LEU A   5      30.114  37.224  20.628  1.00 10.00           N  
ATOM     52  CA  LEU A   5      29.137  36.156  20.577  1.00 10.00           C  
ATOM     53  C   LEU A   5      27.788  36.662  21.079  1.00 10.00           C  
ATOM     54  O   LEU A   5      27.736  37.486  22.003  1.00 10.00           O  
ATOM     55  CB  LEU A   5      29.563  35.012  21.493  1.00 10.00           C  
ATOM     56  CG  LEU A   5      30.909  34.367  21.204  1.00 10.00           C  
ATOM     57  CD1 LEU A   5      31.087  33.169  22.186  1.00 10.00           C  
ATOM     58  CD2 LEU A   5      30.949  33.914  19.730  1.00 10.00           C  
ATOM     59  N   ARG A   6      26.705  36.184  20.463  1.00 10.00           N  
ATOM     60  CA  ARG A   6      25.355  36.500  20.946  1.00 10.00           C  
ATOM     61  C   ARG A   6      24.851  35.138  21.411  1.00 10.00           C  
ATOM     62  O   ARG A   6      24.812  34.178  20.641  1.00 10.00           O  
ATOM     63  CB  ARG A   6      24.452  37.074  19.847  1.00 10.00           C  
ATOM     64  CG  ARG A   6      23.033  37.317  20.355  1.00 10.00           C  
ATOM     65  CD  ARG A   6      22.331  38.363  19.499  1.00 10.00           C  
ATOM     66  NE  ARG A   6      22.991  39.655  19.677  1.00 10.00           N  
ATOM     67  CZ  ARG A   6      23.202  40.540  18.705  1.00 10.00           C  
ATOM     68  NH1 ARG A   6      22.813  40.289  17.460  1.00 10.00           N  
ATOM     69  NH2 ARG A   6      23.801  41.683  18.988  1.00 10.00           N  
ATOM     70  N   ILE A   7      24.493  35.063  22.689  1.00 10.00           N  
ATOM     71  CA  ILE A   7      24.074  33.812  23.319  1.00 10.00           C  
ATOM     72  C   ILE A   7      22.654  33.855  23.856  1.00 10.00           C  
ATOM     73  O   ILE A   7      22.194  34.889  24.320  1.00 10.00           O  
ATOM     74  CB  ILE A   7      25.019  33.522  24.513  1.00 10.00           C  
ATOM     75  CG1 ILE A   7      26.466  33.487  24.018  1.00 10.00           C  
ATOM     76  CG2 ILE A   7      24.616  32.237  25.233  1.00 10.00           C  
ATOM     77  CD1 ILE A   7      27.514  33.469  25.141  1.00 10.00           C  
ATOM     78  N   ALA A   8      21.967  32.718  23.807  1.00 10.00           N  
ATOM     79  CA  ALA A   8      20.636  32.625  24.384  1.00 10.00           C  
ATOM     80  C   ALA A   8      20.469  31.226  24.975  1.00 10.00           C  
ATOM     81  O   ALA A   8      20.955  30.252  24.406  1.00 10.00           O  
ATOM     82  CB  ALA A   8      19.564  32.866  23.343  1.00 10.00           C  
ATOM     83  N   PHE A   9      19.819  31.132  26.131  1.00 10.00           N  
ATOM     84  CA  PHE A   9      19.553  29.812  26.711  1.00 10.00           C  
ATOM     85  C   PHE A   9      18.102  29.484  26.322  1.00 10.00           C  
ATOM     86  O   PHE A   9      17.137  30.060  26.846  1.00 10.00           O  
ATOM     87  CB  PHE A   9      19.755  29.834  28.229  1.00 10.00           C  
ATOM     88  CG  PHE A   9      21.176  30.123  28.625  1.00 10.00           C  
ATOM     89  CD1 PHE A   9      22.198  29.264  28.230  1.00 10.00           C  
ATOM     90  CD2 PHE A   9      21.505  31.287  29.308  1.00 10.00           C  
ATOM     91  CE1 PHE A   9      23.537  29.561  28.498  1.00 10.00           C  
ATOM     92  CE2 PHE A   9      22.848  31.594  29.583  1.00 10.00           C  
ATOM     93  CZ  PHE A   9      23.852  30.741  29.179  1.00 10.00           C  
ATOM     94  N   ASN A  10      17.947  28.563  25.379  1.00 10.00           N  
ATOM     95  CA  ASN A  10      16.623  28.240  24.879  1.00 10.00           C  
ATOM     96  C   ASN A  10      15.849  27.168  25.624  1.00 10.00           C  
ATOM     97  O   ASN A  10      14.636  27.058  25.458  1.00 10.00           O  
ATOM     98  CB  ASN A  10      16.716  27.889  23.386  1.00 10.00           C  
ATOM     99  CG  ASN A  10      17.003  29.111  22.540  1.00 10.00           C  
ATOM    100  OD1 ASN A  10      16.727  30.233  22.967  1.00 10.00           O  
ATOM    101  ND2 ASN A  10      17.544  28.910  21.335  1.00 10.00           N  
ATOM    102  N   SER A  11      16.532  26.375  26.446  1.00 10.00           N  
ATOM    103  CA  SER A  11      15.837  25.340  27.201  1.00 10.00           C  
ATOM    104  C   SER A  11      16.747  24.805  28.302  1.00 10.00           C  
ATOM    105  O   SER A  11      17.901  25.230  28.434  1.00 10.00           O  
ATOM    106  CB  SER A  11      15.423  24.194  26.257  1.00 10.00           C  
ATOM    107  OG  SER A  11      14.489  23.317  26.863  1.00 10.00           O  
ATOM    108  N   TYR A  12      16.221  23.882  29.104  1.00 10.00           N  
ATOM    109  CA  TYR A  12      16.985  23.265  30.183  1.00 10.00           C  
ATOM    110  C   TYR A  12      16.301  21.955  30.590  1.00 10.00           C  
ATOM    111  O   TYR A  12      15.141  21.703  30.244  1.00 10.00           O  
ATOM    112  CB  TYR A  12      17.017  24.175  31.433  1.00 10.00           C  
ATOM    113  CG  TYR A  12      15.662  24.256  32.146  1.00 10.00           C  
ATOM    114  CD1 TYR A  12      14.658  25.113  31.686  1.00 10.00           C  
ATOM    115  CD2 TYR A  12      15.346  23.385  33.191  1.00 10.00           C  
ATOM    116  CE1 TYR A  12      13.374  25.097  32.236  1.00 10.00           C  
ATOM    117  CE2 TYR A  12      14.064  23.350  33.743  1.00 10.00           C  
ATOM    118  CZ  TYR A  12      13.084  24.203  33.259  1.00 10.00           C  
ATOM    119  OH  TYR A  12      11.805  24.142  33.768  1.00 10.00           O  
ATOM    120  N   GLU A  13      17.032  21.128  31.331  1.00 10.00           N  
ATOM    121  CA  GLU A  13      16.477  19.903  31.909  1.00 10.00           C  
ATOM    122  C   GLU A  13      17.135  19.923  33.286  1.00 10.00           C  
ATOM    123  O   GLU A  13      18.362  19.989  33.387  1.00 10.00           O  
ATOM    124  CB  GLU A  13      16.867  18.661  31.114  1.00 10.00           C  
ATOM    125  CG  GLU A  13      16.204  18.632  29.744  1.00 10.00           C  
ATOM    126  CD  GLU A  13      16.347  17.293  29.048  1.00 10.00           C  
ATOM    127  OE1 GLU A  13      16.077  17.240  27.838  1.00 10.00           O  
ATOM    128  OE2 GLU A  13      16.722  16.294  29.712  1.00 10.00           O  
ATOM    129  N   LEU A  14      16.309  19.915  34.330  1.00 10.00           N  
ATOM    130  CA  LEU A  14      16.794  20.013  35.704  1.00 10.00           C  
ATOM    131  C   LEU A  14      17.480  18.763  36.216  1.00 10.00           C  
ATOM    132  O   LEU A  14      18.459  18.854  36.956  1.00 10.00           O  
ATOM    133  CB  LEU A  14      15.632  20.392  36.645  1.00 10.00           C  
ATOM    134  CG  LEU A  14      15.945  20.622  38.127  1.00 10.00           C  
ATOM    135  CD1 LEU A  14      16.897  21.788  38.266  1.00 10.00           C  
ATOM    136  CD2 LEU A  14      14.668  20.928  38.899  1.00 10.00           C  
ATOM    137  N   GLY A  15      16.963  17.606  35.821  1.00 10.00           N  
ATOM    138  CA  GLY A  15      17.511  16.337  36.269  1.00 10.00           C  
ATOM    139  C   GLY A  15      16.787  15.854  37.517  1.00 10.00           C  
ATOM    140  O   GLY A  15      17.146  14.822  38.089  1.00 10.00           O  
ATOM    141  N   SER A  16      15.776  16.609  37.947  1.00 10.00           N  
ATOM    142  CA  SER A  16      14.990  16.258  39.137  1.00 10.00           C  
ATOM    143  C   SER A  16      13.506  16.550  38.966  1.00 10.00           C  
ATOM    144  O   SER A  16      13.126  17.433  38.200  1.00 10.00           O  
ATOM    145  CB  SER A  16      15.465  17.059  40.356  1.00 10.00           C  
ATOM    146  OG  SER A  16      16.791  16.740  40.724  1.00 10.00           O  
ATOM    147  N   LEU A  17      12.671  15.817  39.704  1.00 10.00           N  
ATOM    148  CA  LEU A  17      11.227  16.046  39.677  1.00 10.00           C  
ATOM    149  C   LEU A  17      10.952  17.349  40.412  1.00 10.00           C  
ATOM    150  O   LEU A  17      11.735  17.769  41.277  1.00 10.00           O  
ATOM    151  CB  LEU A  17      10.470  14.919  40.397  1.00 10.00           C  
ATOM    152  CG  LEU A  17      10.272  13.555  39.737  1.00 10.00           C  
ATOM    153  CD1 LEU A  17       9.419  13.701  38.496  1.00 10.00           C  
ATOM    154  CD2 LEU A  17      11.602  12.938  39.410  1.00 10.00           C  
ATOM    155  N   GLN A  18       9.834  17.986  40.078  1.00 10.00           N  
ATOM    156  CA  GLN A  18       9.455  19.228  40.729  1.00 10.00           C  
ATOM    157  C   GLN A  18       7.980  19.252  41.074  1.00 10.00           C  
ATOM    158  O   GLN A  18       7.173  18.612  40.406  1.00 10.00           O  
ATOM    159  CB  GLN A  18       9.754  20.410  39.831  1.00 10.00           C  
ATOM    160  CG  GLN A  18      11.212  20.630  39.577  1.00 10.00           C  
ATOM    161  CD  GLN A  18      11.413  21.780  38.635  1.00 10.00           C  
ATOM    162  OE1 GLN A  18      11.401  21.609  37.419  1.00 10.00           O  
ATOM    163  NE2 GLN A  18      11.564  22.974  39.191  1.00 10.00           N  
ATOM    164  N   ALA A  19       7.640  20.013  42.113  1.00 10.00           N  
ATOM    165  CA  ALA A  19       6.256  20.141  42.540  1.00 10.00           C  
ATOM    166  C   ALA A  19       5.467  20.812  41.419  1.00 10.00           C  
ATOM    167  O   ALA A  19       5.974  21.692  40.717  1.00 10.00           O  
ATOM    168  CB  ALA A  19       6.175  20.980  43.820  1.00 10.00           C  
ATOM    169  N   GLU A  20       4.225  20.380  41.246  1.00 10.00           N  
ATOM    170  CA  GLU A  20       3.378  20.928  40.207  1.00 10.00           C  
ATOM    171  C   GLU A  20       2.625  22.132  40.740  1.00 10.00           C  
ATOM    172  O   GLU A  20       2.501  22.312  41.954  1.00 10.00           O  
ATOM    173  CB  GLU A  20       2.397  19.864  39.725  1.00 10.00           C  
ATOM    174  CG  GLU A  20       3.092  18.570  39.324  1.00 10.00           C  
ATOM    175  CD  GLU A  20       2.120  17.460  38.994  1.00 10.00           C  
ATOM    176  OE1 GLU A  20       2.547  16.288  38.989  1.00 10.00           O  
ATOM    177  OE2 GLU A  20       0.937  17.764  38.737  1.00 10.00           O  
ATOM    178  N   ASP A  21       2.148  22.961  39.824  1.00 10.00           N  
ATOM    179  CA  ASP A  21       1.400  24.158  40.177  1.00 10.00           C  
ATOM    180  C   ASP A  21       2.088  25.001  41.257  1.00 10.00           C  
ATOM    181  O   ASP A  21       1.487  25.379  42.269  1.00 10.00           O  
ATOM    182  CB  ASP A  21      -0.024  23.782  40.602  1.00 10.00           C  
ATOM    183  CG  ASP A  21      -0.794  23.064  39.493  1.00 10.00           C  
ATOM    184  OD1 ASP A  21      -0.908  21.817  39.547  1.00 10.00           O  
ATOM    185  OD2 ASP A  21      -1.274  23.748  38.560  1.00 10.00           O  
ATOM    186  N   GLU A  22       3.365  25.272  41.021  1.00 10.00           N  
ATOM    187  CA  GLU A  22       4.177  26.111  41.891  1.00 10.00           C  
ATOM    188  C   GLU A  22       5.034  26.943  40.935  1.00 10.00           C  
ATOM    189  O   GLU A  22       5.278  26.535  39.794  1.00 10.00           O  
ATOM    190  CB  GLU A  22       5.061  25.269  42.817  1.00 10.00           C  
ATOM    191  CG  GLU A  22       4.287  24.400  43.816  1.00 10.00           C  
ATOM    192  CD  GLU A  22       5.099  24.071  45.071  1.00 10.00           C  
ATOM    193  OE1 GLU A  22       6.343  24.219  45.036  1.00 10.00           O  
ATOM    194  OE2 GLU A  22       4.499  23.651  46.096  1.00 10.00           O  
ATOM    195  N   ALA A  23       5.455  28.121  41.370  1.00 10.00           N  
ATOM    196  CA  ALA A  23       6.277  28.980  40.526  1.00 10.00           C  
ATOM    197  C   ALA A  23       7.713  28.546  40.773  1.00 10.00           C  
ATOM    198  O   ALA A  23       8.478  29.270  41.411  1.00 10.00           O  
ATOM    199  CB  ALA A  23       6.090  30.460  40.923  1.00 10.00           C  
ATOM    200  N   ASN A  24       8.081  27.376  40.253  1.00 10.00           N  
ATOM    201  CA  ASN A  24       9.425  26.852  40.491  1.00 10.00           C  
ATOM    202  C   ASN A  24      10.328  26.628  39.284  1.00 10.00           C  
ATOM    203  O   ASN A  24      11.202  25.767  39.317  1.00 10.00           O  
ATOM    204  CB  ASN A  24       9.326  25.550  41.294  1.00 10.00           C  
ATOM    205  CG  ASN A  24       8.365  24.545  40.673  1.00 10.00           C  
ATOM    206  OD1 ASN A  24       7.942  24.700  39.525  1.00 10.00           O  
ATOM    207  ND2 ASN A  24       8.022  23.502  41.433  1.00 10.00           N  
ATOM    208  N   GLN A  25      10.135  27.393  38.219  1.00 10.00           N  
ATOM    209  CA  GLN A  25      11.007  27.222  37.071  1.00 10.00           C  
ATOM    210  C   GLN A  25      12.383  27.776  37.449  1.00 10.00           C  
ATOM    211  O   GLN A  25      12.497  28.892  37.948  1.00 10.00           O  
ATOM    212  CB  GLN A  25      10.481  27.997  35.859  1.00 10.00           C  
ATOM    213  CG  GLN A  25      11.302  27.737  34.596  1.00 10.00           C  
ATOM    214  CD  GLN A  25      10.854  28.595  33.434  1.00 10.00           C  
ATOM    215  OE1 GLN A  25      10.856  29.829  33.520  1.00 10.00           O  
ATOM    216  NE2 GLN A  25      10.459  27.950  32.339  1.00 10.00           N  
ATOM    217  N   PRO A  26      13.437  26.985  37.242  1.00 10.00           N  
ATOM    218  CA  PRO A  26      14.773  27.481  37.575  1.00 10.00           C  
ATOM    219  C   PRO A  26      15.106  28.580  36.576  1.00 10.00           C  
ATOM    220  O   PRO A  26      14.365  28.771  35.613  1.00 10.00           O  
ATOM    221  CB  PRO A  26      15.648  26.251  37.389  1.00 10.00           C  
ATOM    222  CG  PRO A  26      14.952  25.498  36.316  1.00 10.00           C  
ATOM    223  CD  PRO A  26      13.500  25.595  36.751  1.00 10.00           C  
ATOM    224  N   PHE A  27      16.197  29.298  36.804  1.00 10.00           N  
ATOM    225  CA  PHE A  27      16.604  30.380  35.903  1.00 10.00           C  
ATOM    226  C   PHE A  27      18.130  30.478  35.905  1.00 10.00           C  
ATOM    227  O   PHE A  27      18.778  29.949  36.778  1.00 10.00           O  
ATOM    228  CB  PHE A  27      15.985  31.712  36.332  1.00 10.00           C  
ATOM    229  CG  PHE A  27      16.262  32.083  37.770  1.00 10.00           C  
ATOM    230  CD1 PHE A  27      15.520  31.512  38.809  1.00 10.00           C  
ATOM    231  CD2 PHE A  27      17.270  32.993  38.082  1.00 10.00           C  
ATOM    232  CE1 PHE A  27      15.784  31.852  40.138  1.00 10.00           C  
ATOM    233  CE2 PHE A  27      17.543  33.336  39.399  1.00 10.00           C  
ATOM    234  CZ  PHE A  27      16.792  32.759  40.434  1.00 10.00           C  
ATOM    235  N   CYS A  28      18.706  31.144  34.913  1.00 10.00           N  
ATOM    236  CA  CYS A  28      20.167  31.246  34.839  1.00 10.00           C  
ATOM    237  C   CYS A  28      20.780  32.520  35.396  1.00 10.00           C  
ATOM    238  O   CYS A  28      20.222  33.602  35.268  1.00 10.00           O  
ATOM    239  CB  CYS A  28      20.639  31.139  33.378  1.00 10.00           C  
ATOM    240  SG  CYS A  28      20.293  29.573  32.550  1.00 10.00           S  
ATOM    241  N   ALA A  29      21.937  32.371  36.031  1.00 10.00           N  
ATOM    242  CA  ALA A  29      22.717  33.507  36.518  1.00 10.00           C  
ATOM    243  C   ALA A  29      23.988  33.342  35.671  1.00 10.00           C  
ATOM    244  O   ALA A  29      24.556  32.246  35.589  1.00 10.00           O  
ATOM    245  CB  ALA A  29      23.039  33.368  37.989  1.00 10.00           C  
ATOM    246  N   VAL A  30      24.437  34.418  35.047  1.00 10.00           N  
ATOM    247  CA  VAL A  30      25.606  34.360  34.173  1.00 10.00           C  
ATOM    248  C   VAL A  30      26.657  35.318  34.690  1.00 10.00           C  
ATOM    249  O   VAL A  30      26.358  36.482  34.970  1.00 10.00           O  
ATOM    250  CB  VAL A  30      25.220  34.761  32.753  1.00 10.00           C  
ATOM    251  CG1 VAL A  30      26.454  34.807  31.867  1.00 10.00           C  
ATOM    252  CG2 VAL A  30      24.175  33.775  32.223  1.00 10.00           C  
ATOM    253  N   LYS A  31      27.881  34.816  34.844  1.00 10.00           N  
ATOM    254  CA  LYS A  31      28.968  35.641  35.329  1.00 10.00           C  
ATOM    255  C   LYS A  31      30.128  35.598  34.346  1.00 10.00           C  
ATOM    256  O   LYS A  31      30.705  34.528  34.119  1.00 10.00           O  
ATOM    257  CB  LYS A  31      29.467  35.135  36.679  1.00 10.00           C  
ATOM    258  CG  LYS A  31      28.358  34.910  37.709  1.00 10.00           C  
ATOM    259  CD  LYS A  31      28.948  34.488  39.027  1.00 10.00           C  
ATOM    260  CE  LYS A  31      27.972  33.681  39.850  1.00 10.00           C  
ATOM    261  NZ  LYS A  31      26.679  34.381  39.978  1.00 10.00           N  
ATOM    262  N   MET A  32      30.451  36.734  33.745  1.00 10.00           N  
ATOM    263  CA  MET A  32      31.604  36.775  32.841  1.00 10.00           C  
ATOM    264  C   MET A  32      32.812  37.002  33.747  1.00 10.00           C  
ATOM    265  O   MET A  32      32.735  37.779  34.683  1.00 10.00           O  
ATOM    266  CB  MET A  32      31.524  37.951  31.860  1.00 10.00           C  
ATOM    267  CG  MET A  32      30.285  37.977  30.984  1.00 10.00           C  
ATOM    268  SD  MET A  32      30.038  36.442  30.081  1.00 10.00           S  
ATOM    269  CE  MET A  32      31.495  36.328  29.067  1.00 10.00           C  
ATOM    270  N   LYS A  33      33.920  36.313  33.495  1.00 10.00           N  
ATOM    271  CA  LYS A  33      35.112  36.543  34.311  1.00 10.00           C  
ATOM    272  C   LYS A  33      36.321  36.714  33.420  1.00 10.00           C  
ATOM    273  O   LYS A  33      36.438  36.043  32.385  1.00 10.00           O  
ATOM    274  CB  LYS A  33      35.346  35.398  35.290  1.00 10.00           C  
ATOM    275  CG  LYS A  33      34.119  35.143  36.153  1.00 10.00           C  
ATOM    276  CD  LYS A  33      34.351  34.108  37.243  1.00 10.00           C  
ATOM    277  CE  LYS A  33      33.055  33.900  38.031  1.00 10.00           C  
ATOM    278  NZ  LYS A  33      33.102  32.723  38.971  1.00 10.00           N  
ATOM    279  N   GLU A  34      37.217  37.618  33.814  1.00 10.00           N  
ATOM    280  CA  GLU A  34      38.424  37.876  33.028  1.00 10.00           C  
ATOM    281  C   GLU A  34      39.618  37.178  33.654  1.00 10.00           C  
ATOM    282  O   GLU A  34      39.648  36.945  34.864  1.00 10.00           O  
ATOM    283  CB  GLU A  34      38.739  39.377  32.963  1.00 10.00           C  
ATOM    284  CG  GLU A  34      37.664  40.270  32.414  1.00 10.00           C  
ATOM    285  CD  GLU A  34      37.270  39.942  30.976  1.00 10.00           C  
ATOM    286  OE1 GLU A  34      38.072  39.341  30.213  1.00 10.00           O  
ATOM    287  OE2 GLU A  34      36.153  40.312  30.603  1.00 10.00           O  
ATOM    288  N   ALA A  35      40.595  36.825  32.820  1.00 10.00           N  
ATOM    289  CA  ALA A  35      41.808  36.188  33.305  1.00 10.00           C  
ATOM    290  C   ALA A  35      42.740  37.298  33.777  1.00 10.00           C  
ATOM    291  O   ALA A  35      42.881  38.338  33.117  1.00 10.00           O  
ATOM    292  CB  ALA A  35      42.464  35.383  32.183  1.00 10.00           C  
ATOM    293  N   LEU A  36      43.357  37.092  34.932  1.00 10.00           N  
ATOM    294  CA  LEU A  36      44.276  38.079  35.468  1.00 10.00           C  
ATOM    295  C   LEU A  36      45.567  37.387  35.842  1.00 10.00           C  
ATOM    296  O   LEU A  36      45.563  36.476  36.670  1.00 10.00           O  
ATOM    297  CB  LEU A  36      43.663  38.741  36.706  1.00 10.00           C  
ATOM    298  CG  LEU A  36      44.583  39.648  37.530  1.00 10.00           C  
ATOM    299  CD1 LEU A  36      45.052  40.823  36.683  1.00 10.00           C  
ATOM    300  CD2 LEU A  36      43.839  40.129  38.766  1.00 10.00           C  
ATOM    301  N   SER A  37      46.673  37.804  35.230  1.00 10.00           N  
ATOM    302  CA  SER A  37      47.970  37.209  35.551  1.00 10.00           C  
ATOM    303  C   SER A  37      48.880  38.256  36.190  1.00 10.00           C  
ATOM    304  O   SER A  37      48.920  39.407  35.758  1.00 10.00           O  
ATOM    305  CB  SER A  37      48.647  36.648  34.293  1.00 10.00           C  
ATOM    306  OG  SER A  37      48.044  35.435  33.865  1.00 10.00           O  
ATOM    307  N   THR A  38      49.595  37.856  37.230  1.00 10.00           N  
ATOM    308  CA  THR A  38      50.524  38.759  37.922  1.00 10.00           C  
ATOM    309  C   THR A  38      51.731  37.917  38.310  1.00 10.00           C  
ATOM    310  O   THR A  38      51.809  36.736  37.961  1.00 10.00           O  
ATOM    311  CB  THR A  38      49.930  39.330  39.216  1.00 10.00           C  
ATOM    312  OG1 THR A  38      49.727  38.267  40.154  1.00 10.00           O  
ATOM    313  CG2 THR A  38      48.608  40.016  38.949  1.00 10.00           C  
ATOM    314  N   GLU A  39      52.664  38.508  39.053  1.00 10.00           N  
ATOM    315  CA  GLU A  39      53.835  37.764  39.480  1.00 10.00           C  
ATOM    316  C   GLU A  39      53.450  36.764  40.579  1.00 10.00           C  
ATOM    317  O   GLU A  39      54.306  36.053  41.120  1.00 10.00           O  
ATOM    318  CB  GLU A  39      54.926  38.726  39.975  1.00 10.00           C  
ATOM    319  CG  GLU A  39      54.687  39.366  41.332  1.00 10.00           C  
ATOM    320  CD  GLU A  39      53.589  40.407  41.332  1.00 10.00           C  
ATOM    321  OE1 GLU A  39      53.252  40.941  40.251  1.00 10.00           O  
ATOM    322  OE2 GLU A  39      53.075  40.708  42.435  1.00 10.00           O  
ATOM    323  N   ARG A  40      52.155  36.713  40.897  1.00 10.00           N  
ATOM    324  CA  ARG A  40      51.620  35.799  41.907  1.00 10.00           C  
ATOM    325  C   ARG A  40      50.888  34.632  41.222  1.00 10.00           C  
ATOM    326  O   ARG A  40      50.450  33.692  41.884  1.00 10.00           O  
ATOM    327  CB  ARG A  40      50.611  36.520  42.815  1.00 10.00           C  
ATOM    328  CG  ARG A  40      50.987  37.941  43.211  1.00 10.00           C  
ATOM    329  CD  ARG A  40      52.035  37.973  44.305  1.00 10.00           C  
ATOM    330  NE  ARG A  40      51.530  37.424  45.565  1.00 10.00           N  
ATOM    331  CZ  ARG A  40      52.214  37.421  46.706  1.00 10.00           C  
ATOM    332  NH1 ARG A  40      53.431  37.942  46.745  1.00 10.00           N  
ATOM    333  NH2 ARG A  40      51.692  36.887  47.801  1.00 10.00           N  
ATOM    334  N   GLY A  41      50.737  34.707  39.905  1.00 10.00           N  
ATOM    335  CA  GLY A  41      50.047  33.650  39.194  1.00 10.00           C  
ATOM    336  C   GLY A  41      48.822  34.156  38.460  1.00 10.00           C  
ATOM    337  O   GLY A  41      48.646  35.365  38.277  1.00 10.00           O  
ATOM    338  N   LYS A  42      47.967  33.226  38.046  1.00 10.00           N  
ATOM    339  CA  LYS A  42      46.766  33.570  37.298  1.00 10.00           C  
ATOM    340  C   LYS A  42      45.495  33.268  38.075  1.00 10.00           C  
ATOM    341  O   LYS A  42      45.391  32.246  38.756  1.00 10.00           O  
ATOM    342  CB  LYS A  42      46.761  32.800  35.974  1.00 10.00           C  
ATOM    343  CG  LYS A  42      45.669  33.213  34.981  1.00 10.00           C  
ATOM    344  CD  LYS A  42      45.757  32.406  33.686  1.00 10.00           C  
ATOM    345  CE  LYS A  42      47.021  32.749  32.880  1.00 10.00           C  
ATOM    346  NZ  LYS A  42      47.181  31.920  31.623  1.00 10.00           N  
ATOM    347  N   THR A  43      44.527  34.169  37.982  1.00 10.00           N  
ATOM    348  CA  THR A  43      43.244  33.976  38.643  1.00 10.00           C  
ATOM    349  C   THR A  43      42.149  34.499  37.725  1.00 10.00           C  
ATOM    350  O   THR A  43      42.409  35.003  36.637  1.00 10.00           O  
ATOM    351  CB  THR A  43      43.132  34.767  39.974  1.00 10.00           C  
ATOM    352  OG1 THR A  43      43.414  36.148  39.724  1.00 10.00           O  
ATOM    353  CG2 THR A  43      44.109  34.241  41.005  1.00 10.00           C  
ATOM    354  N   LEU A  44      40.909  34.353  38.161  1.00 10.00           N  
ATOM    355  CA  LEU A  44      39.809  34.875  37.384  1.00 10.00           C  
ATOM    356  C   LEU A  44      39.265  36.026  38.205  1.00 10.00           C  
ATOM    357  O   LEU A  44      39.399  36.040  39.433  1.00 10.00           O  
ATOM    358  CB  LEU A  44      38.723  33.821  37.206  1.00 10.00           C  
ATOM    359  CG  LEU A  44      39.073  32.692  36.241  1.00 10.00           C  
ATOM    360  CD1 LEU A  44      37.979  31.639  36.312  1.00 10.00           C  
ATOM    361  CD2 LEU A  44      39.213  33.245  34.826  1.00 10.00           C  
ATOM    362  N   VAL A  45      38.694  37.010  37.529  1.00 10.00           N  
ATOM    363  CA  VAL A  45      38.096  38.135  38.220  1.00 10.00           C  
ATOM    364  C   VAL A  45      36.786  38.521  37.552  1.00 10.00           C  
ATOM    365  O   VAL A  45      36.735  38.732  36.338  1.00 10.00           O  
ATOM    366  CB  VAL A  45      39.012  39.366  38.216  1.00 10.00           C  
ATOM    367  CG1 VAL A  45      38.351  40.495  39.020  1.00 10.00           C  
ATOM    368  CG2 VAL A  45      40.353  39.010  38.802  1.00 10.00           C  
ATOM    369  N   GLN A  46      35.725  38.599  38.349  1.00 10.00           N  
ATOM    370  CA  GLN A  46      34.440  39.010  37.816  1.00 10.00           C  
ATOM    371  C   GLN A  46      34.336  40.523  37.971  1.00 10.00           C  
ATOM    372  O   GLN A  46      34.175  41.040  39.078  1.00 10.00           O  
ATOM    373  CB  GLN A  46      33.279  38.340  38.562  1.00 10.00           C  
ATOM    374  CG  GLN A  46      31.917  38.625  37.883  1.00 10.00           C  
ATOM    375  CD  GLN A  46      30.722  38.147  38.686  1.00 10.00           C  
ATOM    376  OE1 GLN A  46      30.833  37.256  39.544  1.00 10.00           O  
ATOM    377  NE2 GLN A  46      29.557  38.730  38.402  1.00 10.00           N  
ATOM    378  N   LYS A  47      34.482  41.239  36.864  1.00 10.00           N  
ATOM    379  CA  LYS A  47      34.369  42.688  36.889  1.00 10.00           C  
ATOM    380  C   LYS A  47      32.926  43.094  36.587  1.00 10.00           C  
ATOM    381  O   LYS A  47      32.381  44.018  37.186  1.00 10.00           O  
ATOM    382  CB  LYS A  47      35.299  43.298  35.835  1.00 10.00           C  
ATOM    383  CG  LYS A  47      36.766  42.968  36.051  1.00 10.00           C  
ATOM    384  CD  LYS A  47      37.289  43.574  37.345  1.00 10.00           C  
ATOM    385  CE  LYS A  47      37.166  45.099  37.341  1.00 10.00           C  
ATOM    386  NZ  LYS A  47      37.896  45.734  38.490  1.00 10.00           N  
ATOM    387  N   LYS A  48      32.305  42.379  35.656  1.00 10.00           N  
ATOM    388  CA  LYS A  48      30.940  42.672  35.217  1.00 10.00           C  
ATOM    389  C   LYS A  48      29.915  42.096  36.180  1.00 10.00           C  
ATOM    390  O   LYS A  48      30.031  40.948  36.581  1.00 10.00           O  
ATOM    391  CB  LYS A  48      30.728  42.043  33.837  1.00 10.00           C  
ATOM    392  CG  LYS A  48      29.430  42.399  33.165  1.00 10.00           C  
ATOM    393  CD  LYS A  48      29.385  41.748  31.780  1.00 10.00           C  
ATOM    394  CE  LYS A  48      28.221  42.294  30.960  1.00 10.00           C  
ATOM    395  NZ  LYS A  48      28.234  41.732  29.565  1.00 10.00           N  
ATOM    396  N   PRO A  49      28.893  42.881  36.559  1.00 10.00           N  
ATOM    397  CA  PRO A  49      27.899  42.333  37.487  1.00 10.00           C  
ATOM    398  C   PRO A  49      27.201  41.103  36.915  1.00 10.00           C  
ATOM    399  O   PRO A  49      27.102  40.946  35.689  1.00 10.00           O  
ATOM    400  CB  PRO A  49      26.926  43.500  37.691  1.00 10.00           C  
ATOM    401  CG  PRO A  49      27.773  44.696  37.456  1.00 10.00           C  
ATOM    402  CD  PRO A  49      28.624  44.305  36.282  1.00 10.00           C  
ATOM    403  N   THR A  50      26.715  40.241  37.809  1.00 10.00           N  
ATOM    404  CA  THR A  50      25.999  39.022  37.420  1.00 10.00           C  
ATOM    405  C   THR A  50      24.747  39.355  36.587  1.00 10.00           C  
ATOM    406  O   THR A  50      23.974  40.270  36.934  1.00 10.00           O  
ATOM    407  CB  THR A  50      25.576  38.233  38.676  1.00 10.00           C  
ATOM    408  OG1 THR A  50      26.744  37.910  39.440  1.00 10.00           O  
ATOM    409  CG2 THR A  50      24.841  36.949  38.301  1.00 10.00           C  
ATOM    410  N   MET A  51      24.557  38.607  35.502  1.00 10.00           N  
ATOM    411  CA  MET A  51      23.407  38.802  34.618  1.00 10.00           C  
ATOM    412  C   MET A  51      22.365  37.719  34.877  1.00 10.00           C  
ATOM    413  O   MET A  51      22.700  36.594  35.252  1.00 10.00           O  
ATOM    414  CB  MET A  51      23.859  38.764  33.153  1.00 10.00           C  
ATOM    415  CG  MET A  51      24.767  39.917  32.750  1.00 10.00           C  
ATOM    416  SD  MET A  51      25.521  39.566  31.122  1.00 10.00           S  
ATOM    417  CE  MET A  51      26.719  38.637  31.687  1.00 10.00           C  
ATOM    418  N   TYR A  52      21.094  38.065  34.671  1.00 10.00           N  
ATOM    419  CA  TYR A  52      19.993  37.130  34.883  1.00 10.00           C  
ATOM    420  C   TYR A  52      19.119  37.169  33.634  1.00 10.00           C  
ATOM    421  O   TYR A  52      18.004  37.730  33.633  1.00 10.00           O  
ATOM    422  CB  TYR A  52      19.181  37.554  36.108  1.00 10.00           C  
ATOM    423  CG  TYR A  52      19.968  37.448  37.395  1.00 10.00           C  
ATOM    424  CD1 TYR A  52      20.080  36.235  38.062  1.00 10.00           C  
ATOM    425  CD2 TYR A  52      20.622  38.554  37.923  1.00 10.00           C  
ATOM    426  CE1 TYR A  52      20.827  36.124  39.225  1.00 10.00           C  
ATOM    427  CE2 TYR A  52      21.378  38.450  39.101  1.00 10.00           C  
ATOM    428  CZ  TYR A  52      21.471  37.242  39.734  1.00 10.00           C  
ATOM    429  OH  TYR A  52      22.205  37.136  40.896  1.00 10.00           O  
ATOM    430  N   PRO A  53      19.618  36.580  32.545  1.00 10.00           N  
ATOM    431  CA  PRO A  53      18.846  36.576  31.300  1.00 10.00           C  
ATOM    432  C   PRO A  53      17.615  35.699  31.362  1.00 10.00           C  
ATOM    433  O   PRO A  53      17.655  34.592  31.902  1.00 10.00           O  
ATOM    434  CB  PRO A  53      19.853  36.054  30.269  1.00 10.00           C  
ATOM    435  CG  PRO A  53      20.726  35.135  31.090  1.00 10.00           C  
ATOM    436  CD  PRO A  53      20.924  35.918  32.372  1.00 10.00           C  
ATOM    437  N   GLU A  54      16.514  36.197  30.808  1.00 10.00           N  
ATOM    438  CA  GLU A  54      15.293  35.408  30.745  1.00 10.00           C  
ATOM    439  C   GLU A  54      15.545  34.270  29.760  1.00 10.00           C  
ATOM    440  O   GLU A  54      16.389  34.393  28.876  1.00 10.00           O  
ATOM    441  CB  GLU A  54      14.149  36.272  30.224  1.00 10.00           C  
ATOM    442  CG  GLU A  54      13.640  37.299  31.225  1.00 10.00           C  
ATOM    443  CD  GLU A  54      12.628  38.244  30.598  1.00 10.00           C  
ATOM    444  OE1 GLU A  54      11.738  37.748  29.879  1.00 10.00           O  
ATOM    445  OE2 GLU A  54      12.718  39.475  30.828  1.00 10.00           O  
ATOM    446  N   TRP A  55      14.839  33.155  29.918  1.00 10.00           N  
ATOM    447  CA  TRP A  55      14.992  32.062  28.959  1.00 10.00           C  
ATOM    448  C   TRP A  55      14.607  32.622  27.588  1.00 10.00           C  
ATOM    449  O   TRP A  55      13.656  33.405  27.469  1.00 10.00           O  
ATOM    450  CB  TRP A  55      14.075  30.886  29.314  1.00 10.00           C  
ATOM    451  CG  TRP A  55      14.416  30.242  30.606  1.00 10.00           C  
ATOM    452  CD1 TRP A  55      13.758  30.382  31.798  1.00 10.00           C  
ATOM    453  CD2 TRP A  55      15.520  29.367  30.853  1.00 10.00           C  
ATOM    454  NE1 TRP A  55      14.392  29.641  32.774  1.00 10.00           N  
ATOM    455  CE2 TRP A  55      15.477  29.011  32.223  1.00 10.00           C  
ATOM    456  CE3 TRP A  55      16.542  28.846  30.046  1.00 10.00           C  
ATOM    457  CZ2 TRP A  55      16.425  28.156  32.809  1.00 10.00           C  
ATOM    458  CZ3 TRP A  55      17.479  28.003  30.618  1.00 10.00           C  
ATOM    459  CH2 TRP A  55      17.418  27.663  31.993  1.00 10.00           C  
ATOM    460  N   LYS A  56      15.373  32.216  26.575  1.00 10.00           N  
ATOM    461  CA  LYS A  56      15.218  32.631  25.181  1.00 10.00           C  
ATOM    462  C   LYS A  56      15.676  34.050  24.856  1.00 10.00           C  
ATOM    463  O   LYS A  56      15.715  34.425  23.677  1.00 10.00           O  
ATOM    464  CB  LYS A  56      13.779  32.439  24.700  1.00 10.00           C  
ATOM    465  CG  LYS A  56      13.231  31.029  24.836  1.00 10.00           C  
ATOM    466  CD  LYS A  56      11.825  31.007  24.258  1.00 10.00           C  
ATOM    467  CE  LYS A  56      11.047  29.801  24.679  1.00 10.00           C  
ATOM    468  NZ  LYS A  56       9.698  29.866  24.056  1.00 10.00           N  
ATOM    469  N   SER A  57      16.013  34.852  25.867  1.00 10.00           N  
ATOM    470  CA  SER A  57      16.487  36.206  25.592  1.00 10.00           C  
ATOM    471  C   SER A  57      17.970  36.144  25.240  1.00 10.00           C  
ATOM    472  O   SER A  57      18.680  35.250  25.664  1.00 10.00           O  
ATOM    473  CB  SER A  57      16.282  37.126  26.800  1.00 10.00           C  
ATOM    474  OG  SER A  57      17.223  36.857  27.836  1.00 10.00           O  
ATOM    475  N   THR A  58      18.432  37.079  24.431  1.00 10.00           N  
ATOM    476  CA  THR A  58      19.843  37.088  24.065  1.00 10.00           C  
ATOM    477  C   THR A  58      20.679  38.061  24.911  1.00 10.00           C  
ATOM    478  O   THR A  58      20.161  39.023  25.473  1.00 10.00           O  
ATOM    479  CB  THR A  58      20.036  37.495  22.567  1.00 10.00           C  
ATOM    480  OG1 THR A  58      19.662  38.873  22.380  1.00 10.00           O  
ATOM    481  CG2 THR A  58      19.172  36.589  21.649  1.00 10.00           C  
ATOM    482  N   PHE A  59      21.968  37.761  25.031  1.00 10.00           N  
ATOM    483  CA  PHE A  59      22.923  38.651  25.680  1.00 10.00           C  
ATOM    484  C   PHE A  59      24.218  38.460  24.900  1.00 10.00           C  
ATOM    485  O   PHE A  59      24.458  37.397  24.313  1.00 10.00           O  
ATOM    486  CB  PHE A  59      23.115  38.379  27.179  1.00 10.00           C  
ATOM    487  CG  PHE A  59      23.670  37.032  27.497  1.00 10.00           C  
ATOM    488  CD1 PHE A  59      22.818  35.937  27.659  1.00 10.00           C  
ATOM    489  CD2 PHE A  59      25.045  36.853  27.674  1.00 10.00           C  
ATOM    490  CE1 PHE A  59      23.327  34.693  27.994  1.00 10.00           C  
ATOM    491  CE2 PHE A  59      25.565  35.611  28.010  1.00 10.00           C  
ATOM    492  CZ  PHE A  59      24.707  34.526  28.172  1.00 10.00           C  
ATOM    493  N   ASP A  60      25.041  39.501  24.869  1.00 10.00           N  
ATOM    494  CA  ASP A  60      26.261  39.470  24.083  1.00 10.00           C  
ATOM    495  C   ASP A  60      27.541  39.374  24.903  1.00 10.00           C  
ATOM    496  O   ASP A  60      27.596  39.813  26.060  1.00 10.00           O  
ATOM    497  CB  ASP A  60      26.338  40.723  23.200  1.00 10.00           C  
ATOM    498  CG  ASP A  60      25.164  40.850  22.226  1.00 10.00           C  
ATOM    499  OD1 ASP A  60      24.384  39.891  22.076  1.00 10.00           O  
ATOM    500  OD2 ASP A  60      25.042  41.921  21.583  1.00 10.00           O  
ATOM    501  N   ALA A  61      28.567  38.810  24.285  1.00 10.00           N  
ATOM    502  CA  ALA A  61      29.848  38.651  24.955  1.00 10.00           C  
ATOM    503  C   ALA A  61      31.047  38.829  24.030  1.00 10.00           C  
ATOM    504  O   ALA A  61      31.294  38.023  23.133  1.00 10.00           O  
ATOM    505  CB  ALA A  61      29.924  37.295  25.631  1.00 10.00           C  
ATOM    506  N   HIS A  62      31.790  39.897  24.275  1.00 10.00           N  
ATOM    507  CA  HIS A  62      32.996  40.172  23.501  1.00 10.00           C  
ATOM    508  C   HIS A  62      33.970  39.037  23.781  1.00 10.00           C  
ATOM    509  O   HIS A  62      33.996  38.472  24.879  1.00 10.00           O  
ATOM    510  CB  HIS A  62      33.616  41.505  23.948  1.00 10.00           C  
ATOM    511  CG  HIS A  62      33.003  42.707  23.298  1.00 10.00           C  
ATOM    512  ND1 HIS A  62      32.415  43.731  24.014  1.00 10.00           N  
ATOM    513  CD2 HIS A  62      32.887  43.048  21.992  1.00 10.00           C  
ATOM    514  CE1 HIS A  62      31.965  44.650  23.174  1.00 10.00           C  
ATOM    515  NE2 HIS A  62      32.239  44.258  21.942  1.00 10.00           N  
ATOM    516  N   ILE A  63      34.759  38.695  22.773  1.00 10.00           N  
ATOM    517  CA  ILE A  63      35.747  37.635  22.881  1.00 10.00           C  
ATOM    518  C   ILE A  63      37.105  38.250  23.195  1.00 10.00           C  
ATOM    519  O   ILE A  63      37.664  39.012  22.396  1.00 10.00           O  
ATOM    520  CB  ILE A  63      35.805  36.849  21.550  1.00 10.00           C  
ATOM    521  CG1 ILE A  63      34.405  36.319  21.233  1.00 10.00           C  
ATOM    522  CG2 ILE A  63      36.831  35.732  21.632  1.00 10.00           C  
ATOM    523  CD1 ILE A  63      34.158  36.003  19.759  1.00 10.00           C  
ATOM    524  N   TYR A  64      37.603  37.965  24.393  1.00 10.00           N  
ATOM    525  CA  TYR A  64      38.906  38.450  24.832  1.00 10.00           C  
ATOM    526  C   TYR A  64      39.689  37.233  25.291  1.00 10.00           C  
ATOM    527  O   TYR A  64      39.115  36.267  25.799  1.00 10.00           O  
ATOM    528  CB  TYR A  64      38.790  39.430  26.007  1.00 10.00           C  
ATOM    529  CG  TYR A  64      37.884  40.621  25.783  1.00 10.00           C  
ATOM    530  CD1 TYR A  64      37.967  41.397  24.631  1.00 10.00           C  
ATOM    531  CD2 TYR A  64      36.956  40.992  26.763  1.00 10.00           C  
ATOM    532  CE1 TYR A  64      37.140  42.522  24.461  1.00 10.00           C  
ATOM    533  CE2 TYR A  64      36.136  42.092  26.597  1.00 10.00           C  
ATOM    534  CZ  TYR A  64      36.231  42.856  25.446  1.00 10.00           C  
ATOM    535  OH  TYR A  64      35.399  43.947  25.292  1.00 10.00           O  
ATOM    536  N   GLU A  65      41.001  37.270  25.102  1.00 10.00           N  
ATOM    537  CA  GLU A  65      41.853  36.165  25.505  1.00 10.00           C  
ATOM    538  C   GLU A  65      41.628  35.795  26.973  1.00 10.00           C  
ATOM    539  O   GLU A  65      41.695  36.663  27.852  1.00 10.00           O  
ATOM    540  CB  GLU A  65      43.316  36.566  25.308  1.00 10.00           C  
ATOM    541  CG  GLU A  65      44.306  35.515  25.759  1.00 10.00           C  
ATOM    542  CD  GLU A  65      44.776  34.652  24.626  1.00 10.00           C  
ATOM    543  OE1 GLU A  65      43.941  33.963  24.010  1.00 10.00           O  
ATOM    544  OE2 GLU A  65      45.998  34.666  24.344  1.00 10.00           O  
ATOM    545  N   GLY A  66      41.349  34.514  27.224  1.00 10.00           N  
ATOM    546  CA  GLY A  66      41.157  34.018  28.578  1.00 10.00           C  
ATOM    547  C   GLY A  66      39.828  34.262  29.267  1.00 10.00           C  
ATOM    548  O   GLY A  66      39.591  33.785  30.378  1.00 10.00           O  
ATOM    549  N   ARG A  67      38.957  35.014  28.622  1.00 10.00           N  
ATOM    550  CA  ARG A  67      37.669  35.294  29.214  1.00 10.00           C  
ATOM    551  C   ARG A  67      36.830  34.025  29.292  1.00 10.00           C  
ATOM    552  O   ARG A  67      36.857  33.187  28.376  1.00 10.00           O  
ATOM    553  CB  ARG A  67      36.919  36.339  28.379  1.00 10.00           C  
ATOM    554  CG  ARG A  67      35.731  36.953  29.100  1.00 10.00           C  
ATOM    555  CD  ARG A  67      35.013  38.000  28.211  1.00 10.00           C  
ATOM    556  NE  ARG A  67      34.345  39.032  29.018  1.00 10.00           N  
ATOM    557  CZ  ARG A  67      33.313  39.768  28.605  1.00 10.00           C  
ATOM    558  NH1 ARG A  67      32.804  39.600  27.390  1.00 10.00           N  
ATOM    559  NH2 ARG A  67      32.800  40.696  29.402  1.00 10.00           N  
ATOM    560  N   VAL A  68      36.108  33.886  30.399  1.00 10.00           N  
ATOM    561  CA  VAL A  68      35.215  32.749  30.596  1.00 10.00           C  
ATOM    562  C   VAL A  68      33.810  33.225  30.946  1.00 10.00           C  
ATOM    563  O   VAL A  68      33.591  34.381  31.352  1.00 10.00           O  
ATOM    564  CB  VAL A  68      35.691  31.794  31.732  1.00 10.00           C  
ATOM    565  CG1 VAL A  68      37.089  31.272  31.420  1.00 10.00           C  
ATOM    566  CG2 VAL A  68      35.678  32.529  33.088  1.00 10.00           C  
ATOM    567  N   ILE A  69      32.856  32.331  30.726  1.00 10.00           N  
ATOM    568  CA  ILE A  69      31.465  32.578  31.075  1.00 10.00           C  
ATOM    569  C   ILE A  69      31.063  31.443  32.010  1.00 10.00           C  
ATOM    570  O   ILE A  69      31.231  30.276  31.667  1.00 10.00           O  
ATOM    571  CB  ILE A  69      30.514  32.599  29.836  1.00 10.00           C  
ATOM    572  CG1 ILE A  69      29.061  32.725  30.310  1.00 10.00           C  
ATOM    573  CG2 ILE A  69      30.720  31.356  28.949  1.00 10.00           C  
ATOM    574  CD1 ILE A  69      28.040  32.957  29.174  1.00 10.00           C  
ATOM    575  N   GLN A  70      30.579  31.798  33.200  1.00 10.00           N  
ATOM    576  CA  GLN A  70      30.112  30.816  34.177  1.00 10.00           C  
ATOM    577  C   GLN A  70      28.597  30.891  34.128  1.00 10.00           C  
ATOM    578  O   GLN A  70      28.008  31.977  34.234  1.00 10.00           O  
ATOM    579  CB  GLN A  70      30.579  31.141  35.595  1.00 10.00           C  
ATOM    580  CG  GLN A  70      29.933  30.195  36.610  1.00 10.00           C  
ATOM    581  CD  GLN A  70      30.346  30.437  38.050  1.00 10.00           C  
ATOM    582  OE1 GLN A  70      30.418  31.576  38.511  1.00 10.00           O  
ATOM    583  NE2 GLN A  70      30.581  29.349  38.784  1.00 10.00           N  
ATOM    584  N   ILE A  71      27.980  29.735  33.956  1.00 10.00           N  
ATOM    585  CA  ILE A  71      26.530  29.631  33.852  1.00 10.00           C  
ATOM    586  C   ILE A  71      26.060  28.821  35.048  1.00 10.00           C  
ATOM    587  O   ILE A  71      26.437  27.659  35.202  1.00 10.00           O  
ATOM    588  CB  ILE A  71      26.156  28.902  32.548  1.00 10.00           C  
ATOM    589  CG1 ILE A  71      26.744  29.671  31.358  1.00 10.00           C  
ATOM    590  CG2 ILE A  71      24.650  28.792  32.429  1.00 10.00           C  
ATOM    591  CD1 ILE A  71      26.761  28.870  30.066  1.00 10.00           C  
ATOM    592  N   VAL A  72      25.253  29.452  35.897  1.00 10.00           N  
ATOM    593  CA  VAL A  72      24.745  28.811  37.106  1.00 10.00           C  
ATOM    594  C   VAL A  72      23.226  28.663  37.029  1.00 10.00           C  
ATOM    595  O   VAL A  72      22.499  29.663  36.912  1.00 10.00           O  
ATOM    596  CB  VAL A  72      25.087  29.643  38.360  1.00 10.00           C  
ATOM    597  CG1 VAL A  72      24.712  28.859  39.624  1.00 10.00           C  
ATOM    598  CG2 VAL A  72      26.586  30.023  38.364  1.00 10.00           C  
ATOM    599  N   LEU A  73      22.746  27.423  37.101  1.00 10.00           N  
ATOM    600  CA  LEU A  73      21.307  27.172  37.050  1.00 10.00           C  
ATOM    601  C   LEU A  73      20.829  27.364  38.479  1.00 10.00           C  
ATOM    602  O   LEU A  73      21.304  26.682  39.383  1.00 10.00           O  
ATOM    603  CB  LEU A  73      21.018  25.745  36.569  1.00 10.00           C  
ATOM    604  CG  LEU A  73      19.521  25.419  36.436  1.00 10.00           C  
ATOM    605  CD1 LEU A  73      18.871  26.372  35.423  1.00 10.00           C  
ATOM    606  CD2 LEU A  73      19.334  23.976  35.969  1.00 10.00           C  
ATOM    607  N   MET A  74      19.912  28.308  38.671  1.00 10.00           N  
ATOM    608  CA  MET A  74      19.397  28.650  40.000  1.00 10.00           C  
ATOM    609  C   MET A  74      18.029  28.060  40.269  1.00 10.00           C  
ATOM    610  O   MET A  74      17.156  28.122  39.420  1.00 10.00           O  
ATOM    611  CB  MET A  74      19.276  30.171  40.142  1.00 10.00           C  
ATOM    612  CG  MET A  74      20.547  30.965  39.880  1.00 10.00           C  
ATOM    613  SD  MET A  74      21.805  30.634  41.129  1.00 10.00           S  
ATOM    614  CE  MET A  74      21.135  31.449  42.561  1.00 10.00           C  
ATOM    615  N   ARG A  75      17.847  27.487  41.456  1.00 10.00           N  
ATOM    616  CA  ARG A  75      16.549  26.938  41.825  1.00 10.00           C  
ATOM    617  C   ARG A  75      15.706  28.072  42.401  1.00 10.00           C  
ATOM    618  O   ARG A  75      14.472  28.074  42.292  1.00 10.00           O  
ATOM    619  CB  ARG A  75      16.725  25.840  42.886  1.00 10.00           C  
ATOM    620  CG  ARG A  75      15.433  25.127  43.258  1.00 10.00           C  
ATOM    621  CD  ARG A  75      15.691  24.112  44.368  1.00 10.00           C  
ATOM    622  NE  ARG A  75      16.698  23.109  44.006  1.00 10.00           N  
ATOM    623  CZ  ARG A  75      16.489  22.095  43.165  1.00 10.00           C  
ATOM    624  NH1 ARG A  75      15.303  21.940  42.584  1.00 10.00           N  
ATOM    625  NH2 ARG A  75      17.459  21.224  42.917  1.00 10.00           N  
ATOM    626  N   ALA A  76      16.389  29.041  43.005  1.00 10.00           N  
ATOM    627  CA  ALA A  76      15.764  30.196  43.635  1.00 10.00           C  
ATOM    628  C   ALA A  76      16.885  31.152  44.038  1.00 10.00           C  
ATOM    629  O   ALA A  76      18.054  30.800  43.935  1.00 10.00           O  
ATOM    630  CB  ALA A  76      14.994  29.735  44.877  1.00 10.00           C  
ATOM    631  N   ALA A  77      16.545  32.353  44.498  1.00 10.00           N  
ATOM    632  CA  ALA A  77      17.585  33.285  44.918  1.00 10.00           C  
ATOM    633  C   ALA A  77      18.446  32.629  46.014  1.00 10.00           C  
ATOM    634  O   ALA A  77      17.923  31.923  46.893  1.00 10.00           O  
ATOM    635  CB  ALA A  77      16.959  34.595  45.422  1.00 10.00           C  
ATOM    636  N   GLU A  78      19.763  32.832  45.922  1.00 10.00           N  
ATOM    637  CA  GLU A  78      20.741  32.294  46.867  1.00 10.00           C  
ATOM    638  C   GLU A  78      20.824  30.772  46.881  1.00 10.00           C  
ATOM    639  O   GLU A  78      21.507  30.174  47.743  1.00 10.00           O  
ATOM    640  CB  GLU A  78      20.437  32.815  48.280  1.00 10.00           C  
ATOM    641  CG  GLU A  78      20.546  34.329  48.401  1.00 10.00           C  
ATOM    642  CD  GLU A  78      20.209  34.856  49.798  1.00 10.00           C  
ATOM    643  OE1 GLU A  78      20.522  36.029  50.089  1.00 10.00           O  
ATOM    644  OE2 GLU A  78      19.630  34.109  50.604  1.00 10.00           O  
ATOM    645  N   GLU A  79      20.170  30.138  45.909  1.00 10.00           N  
ATOM    646  CA  GLU A  79      20.147  28.682  45.849  1.00 10.00           C  
ATOM    647  C   GLU A  79      20.463  28.064  44.488  1.00 10.00           C  
ATOM    648  O   GLU A  79      19.562  27.677  43.735  1.00 10.00           O  
ATOM    649  CB  GLU A  79      18.782  28.152  46.332  1.00 10.00           C  
ATOM    650  CG  GLU A  79      18.748  26.634  46.457  1.00 10.00           C  
ATOM    651  CD  GLU A  79      17.479  26.120  47.130  1.00 10.00           C  
ATOM    652  OE1 GLU A  79      17.392  24.895  47.363  1.00 10.00           O  
ATOM    653  OE2 GLU A  79      16.574  26.941  47.410  1.00 10.00           O  
ATOM    654  N   PRO A  80      21.754  27.942  44.166  1.00 10.00           N  
ATOM    655  CA  PRO A  80      22.203  27.355  42.898  1.00 10.00           C  
ATOM    656  C   PRO A  80      21.943  25.847  42.902  1.00 10.00           C  
ATOM    657  O   PRO A  80      21.984  25.200  43.951  1.00 10.00           O  
ATOM    658  CB  PRO A  80      23.708  27.620  42.892  1.00 10.00           C  
ATOM    659  CG  PRO A  80      23.902  28.725  43.892  1.00 10.00           C  
ATOM    660  CD  PRO A  80      22.902  28.407  44.962  1.00 10.00           C  
ATOM    661  N   VAL A  81      21.670  25.301  41.728  1.00 10.00           N  
ATOM    662  CA  VAL A  81      21.466  23.874  41.572  1.00 10.00           C  
ATOM    663  C   VAL A  81      22.782  23.275  41.051  1.00 10.00           C  
ATOM    664  O   VAL A  81      23.257  22.240  41.543  1.00 10.00           O  
ATOM    665  CB  VAL A  81      20.354  23.563  40.515  1.00 10.00           C  
ATOM    666  CG1 VAL A  81      20.284  22.055  40.245  1.00 10.00           C  
ATOM    667  CG2 VAL A  81      19.007  24.081  40.989  1.00 10.00           C  
ATOM    668  N   SER A  82      23.376  23.947  40.066  1.00 10.00           N  
ATOM    669  CA  SER A  82      24.578  23.440  39.406  1.00 10.00           C  
ATOM    670  C   SER A  82      25.195  24.523  38.528  1.00 10.00           C  
ATOM    671  O   SER A  82      24.590  25.570  38.318  1.00 10.00           O  
ATOM    672  CB  SER A  82      24.192  22.258  38.521  1.00 10.00           C  
ATOM    673  OG  SER A  82      23.124  22.637  37.648  1.00 10.00           O  
ATOM    674  N   GLU A  83      26.383  24.252  37.995  1.00 10.00           N  
ATOM    675  CA  GLU A  83      27.048  25.232  37.152  1.00 10.00           C  
ATOM    676  C   GLU A  83      28.088  24.639  36.239  1.00 10.00           C  
ATOM    677  O   GLU A  83      28.462  23.473  36.361  1.00 10.00           O  
ATOM    678  CB  GLU A  83      27.728  26.304  38.018  1.00 10.00           C  
ATOM    679  CG  GLU A  83      28.923  25.815  38.853  1.00 10.00           C  
ATOM    680  CD  GLU A  83      30.225  25.653  38.059  1.00 10.00           C  
ATOM    681  OE1 GLU A  83      30.653  26.604  37.358  1.00 10.00           O  
ATOM    682  OE2 GLU A  83      30.847  24.567  38.148  1.00 10.00           O  
ATOM    683  N   VAL A  84      28.546  25.467  35.312  1.00 10.00           N  
ATOM    684  CA  VAL A  84      29.609  25.088  34.412  1.00 10.00           C  
ATOM    685  C   VAL A  84      30.299  26.383  33.984  1.00 10.00           C  
ATOM    686  O   VAL A  84      29.655  27.434  33.885  1.00 10.00           O  
ATOM    687  CB  VAL A  84      29.088  24.317  33.167  1.00 10.00           C  
ATOM    688  CG1 VAL A  84      28.163  25.186  32.336  1.00 10.00           C  
ATOM    689  CG2 VAL A  84      30.275  23.851  32.337  1.00 10.00           C  
ATOM    690  N   THR A  85      31.615  26.321  33.793  1.00 10.00           N  
ATOM    691  CA  THR A  85      32.353  27.496  33.343  1.00 10.00           C  
ATOM    692  C   THR A  85      33.091  27.076  32.074  1.00 10.00           C  
ATOM    693  O   THR A  85      33.666  25.988  32.010  1.00 10.00           O  
ATOM    694  CB  THR A  85      33.365  27.993  34.413  1.00 10.00           C  
ATOM    695  OG1 THR A  85      32.654  28.365  35.605  1.00 10.00           O  
ATOM    696  CG2 THR A  85      34.113  29.215  33.899  1.00 10.00           C  
ATOM    697  N   VAL A  86      33.060  27.923  31.054  1.00 10.00           N  
ATOM    698  CA  VAL A  86      33.726  27.581  29.801  1.00 10.00           C  
ATOM    699  C   VAL A  86      34.328  28.826  29.178  1.00 10.00           C  
ATOM    700  O   VAL A  86      33.792  29.920  29.321  1.00 10.00           O  
ATOM    701  CB  VAL A  86      32.712  26.886  28.838  1.00 10.00           C  
ATOM    702  CG1 VAL A  86      31.564  27.828  28.503  1.00 10.00           C  
ATOM    703  CG2 VAL A  86      33.415  26.399  27.566  1.00 10.00           C  
ATOM    704  N   GLY A  87      35.467  28.666  28.515  1.00 10.00           N  
ATOM    705  CA  GLY A  87      36.106  29.800  27.870  1.00 10.00           C  
ATOM    706  C   GLY A  87      35.261  30.358  26.727  1.00 10.00           C  
ATOM    707  O   GLY A  87      34.667  29.611  25.949  1.00 10.00           O  
ATOM    708  N   VAL A  88      35.202  31.679  26.621  1.00 10.00           N  
ATOM    709  CA  VAL A  88      34.433  32.292  25.543  1.00 10.00           C  
ATOM    710  C   VAL A  88      35.022  31.891  24.184  1.00 10.00           C  
ATOM    711  O   VAL A  88      34.281  31.639  23.227  1.00 10.00           O  
ATOM    712  CB  VAL A  88      34.391  33.832  25.707  1.00 10.00           C  
ATOM    713  CG1 VAL A  88      33.638  34.476  24.564  1.00 10.00           C  
ATOM    714  CG2 VAL A  88      33.704  34.169  27.026  1.00 10.00           C  
ATOM    715  N   SER A  89      36.347  31.794  24.103  1.00 10.00           N  
ATOM    716  CA  SER A  89      36.986  31.414  22.842  1.00 10.00           C  
ATOM    717  C   SER A  89      36.608  29.995  22.410  1.00 10.00           C  
ATOM    718  O   SER A  89      36.599  29.701  21.216  1.00 10.00           O  
ATOM    719  CB  SER A  89      38.509  31.532  22.951  1.00 10.00           C  
ATOM    720  OG  SER A  89      38.995  30.806  24.058  1.00 10.00           O  
ATOM    721  N   VAL A  90      36.317  29.116  23.368  1.00 10.00           N  
ATOM    722  CA  VAL A  90      35.925  27.749  23.033  1.00 10.00           C  
ATOM    723  C   VAL A  90      34.604  27.793  22.276  1.00 10.00           C  
ATOM    724  O   VAL A  90      34.430  27.117  21.251  1.00 10.00           O  
ATOM    725  CB  VAL A  90      35.743  26.880  24.288  1.00 10.00           C  
ATOM    726  CG1 VAL A  90      35.205  25.494  23.898  1.00 10.00           C  
ATOM    727  CG2 VAL A  90      37.058  26.732  24.987  1.00 10.00           C  
ATOM    728  N   LEU A  91      33.672  28.587  22.788  1.00 10.00           N  
ATOM    729  CA  LEU A  91      32.367  28.723  22.148  1.00 10.00           C  
ATOM    730  C   LEU A  91      32.523  29.417  20.787  1.00 10.00           C  
ATOM    731  O   LEU A  91      31.841  29.057  19.821  1.00 10.00           O  
ATOM    732  CB  LEU A  91      31.410  29.519  23.059  1.00 10.00           C  
ATOM    733  CG  LEU A  91      31.142  28.926  24.456  1.00 10.00           C  
ATOM    734  CD1 LEU A  91      30.167  29.827  25.226  1.00 10.00           C  
ATOM    735  CD2 LEU A  91      30.571  27.501  24.315  1.00 10.00           C  
ATOM    736  N   ALA A  92      33.414  30.405  20.702  1.00 10.00           N  
ATOM    737  CA  ALA A  92      33.626  31.122  19.441  1.00 10.00           C  
ATOM    738  C   ALA A  92      34.134  30.166  18.351  1.00 10.00           C  
ATOM    739  O   ALA A  92      33.638  30.167  17.223  1.00 10.00           O  
ATOM    740  CB  ALA A  92      34.620  32.267  19.633  1.00 10.00           C  
ATOM    741  N   GLU A  93      35.133  29.358  18.684  1.00 10.00           N  
ATOM    742  CA  GLU A  93      35.669  28.432  17.693  1.00 10.00           C  
ATOM    743  C   GLU A  93      34.617  27.435  17.241  1.00 10.00           C  
ATOM    744  O   GLU A  93      34.566  27.056  16.065  1.00 10.00           O  
ATOM    745  CB  GLU A  93      36.887  27.696  18.250  1.00 10.00           C  
ATOM    746  CG  GLU A  93      38.127  28.572  18.296  1.00 10.00           C  
ATOM    747  CD  GLU A  93      38.393  29.299  16.969  1.00 10.00           C  
ATOM    748  OE1 GLU A  93      38.395  28.637  15.899  1.00 10.00           O  
ATOM    749  OE2 GLU A  93      38.610  30.534  17.001  1.00 10.00           O  
ATOM    750  N   ARG A  94      33.776  27.007  18.171  1.00 10.00           N  
ATOM    751  CA  ARG A  94      32.731  26.054  17.846  1.00 10.00           C  
ATOM    752  C   ARG A  94      31.769  26.670  16.820  1.00 10.00           C  
ATOM    753  O   ARG A  94      31.279  25.980  15.922  1.00 10.00           O  
ATOM    754  CB  ARG A  94      31.997  25.641  19.121  1.00 10.00           C  
ATOM    755  CG  ARG A  94      31.001  24.544  18.904  1.00 10.00           C  
ATOM    756  CD  ARG A  94      30.565  23.929  20.201  1.00 10.00           C  
ATOM    757  NE  ARG A  94      29.694  22.807  19.905  1.00 10.00           N  
ATOM    758  CZ  ARG A  94      29.328  21.892  20.786  1.00 10.00           C  
ATOM    759  NH1 ARG A  94      29.761  21.963  22.036  1.00 10.00           N  
ATOM    760  NH2 ARG A  94      28.515  20.910  20.406  1.00 10.00           N  
ATOM    761  N   CYS A  95      31.513  27.972  16.945  1.00 10.00           N  
ATOM    762  CA  CYS A  95      30.635  28.674  15.993  1.00 10.00           C  
ATOM    763  C   CYS A  95      31.270  28.758  14.625  1.00 10.00           C  
ATOM    764  O   CYS A  95      30.624  28.503  13.596  1.00 10.00           O  
ATOM    765  CB  CYS A  95      30.374  30.106  16.437  1.00 10.00           C  
ATOM    766  SG  CYS A  95      29.224  30.213  17.740  1.00 10.00           S  
ATOM    767  N   LYS A  96      32.540  29.140  14.625  1.00 10.00           N  
ATOM    768  CA  LYS A  96      33.287  29.311  13.393  1.00 10.00           C  
ATOM    769  C   LYS A  96      33.331  28.057  12.559  1.00 10.00           C  
ATOM    770  O   LYS A  96      33.279  28.139  11.336  1.00 10.00           O  
ATOM    771  CB  LYS A  96      34.705  29.777  13.688  1.00 10.00           C  
ATOM    772  CG  LYS A  96      34.778  31.198  14.197  1.00 10.00           C  
ATOM    773  CD  LYS A  96      36.229  31.527  14.503  1.00 10.00           C  
ATOM    774  CE  LYS A  96      36.384  32.858  15.193  1.00 10.00           C  
ATOM    775  NZ  LYS A  96      37.810  33.065  15.564  1.00 10.00           N  
ATOM    776  N   LYS A  97      33.426  26.904  13.217  1.00 10.00           N  
ATOM    777  CA  LYS A  97      33.476  25.628  12.499  1.00 10.00           C  
ATOM    778  C   LYS A  97      32.107  25.220  11.978  1.00 10.00           C  
ATOM    779  O   LYS A  97      31.992  24.213  11.280  1.00 10.00           O  
ATOM    780  CB  LYS A  97      34.009  24.500  13.398  1.00 10.00           C  
ATOM    781  CG  LYS A  97      35.529  24.482  13.595  1.00 10.00           C  
ATOM    782  CD  LYS A  97      35.972  23.168  14.254  1.00 10.00           C  
ATOM    783  CE  LYS A  97      37.486  23.108  14.526  1.00 10.00           C  
ATOM    784  NZ  LYS A  97      37.881  23.894  15.737  1.00 10.00           N  
ATOM    785  N   ASN A  98      31.068  25.979  12.319  1.00 10.00           N  
ATOM    786  CA  ASN A  98      29.713  25.654  11.859  1.00 10.00           C  
ATOM    787  C   ASN A  98      28.974  26.854  11.255  1.00 10.00           C  
ATOM    788  O   ASN A  98      27.830  27.133  11.590  1.00 10.00           O  
ATOM    789  CB  ASN A  98      28.902  25.055  13.016  1.00 10.00           C  
ATOM    790  CG  ASN A  98      27.625  24.372  12.545  1.00 10.00           C  
ATOM    791  OD1 ASN A  98      27.639  23.596  11.586  1.00 10.00           O  
ATOM    792  ND2 ASN A  98      26.515  24.651  13.221  1.00 10.00           N  
ATOM    793  N   ASN A  99      29.649  27.566  10.359  1.00 10.00           N  
ATOM    794  CA  ASN A  99      29.068  28.712   9.675  1.00 10.00           C  
ATOM    795  C   ASN A  99      28.614  29.863  10.551  1.00 10.00           C  
ATOM    796  O   ASN A  99      27.680  30.583  10.190  1.00 10.00           O  
ATOM    797  CB  ASN A  99      27.890  28.262   8.814  1.00 10.00           C  
ATOM    798  CG  ASN A  99      28.318  27.344   7.709  1.00 10.00           C  
ATOM    799  OD1 ASN A  99      29.136  27.718   6.876  1.00 10.00           O  
ATOM    800  ND2 ASN A  99      27.779  26.131   7.696  1.00 10.00           N  
ATOM    801  N   GLY A 100      29.255  30.013  11.706  1.00 10.00           N  
ATOM    802  CA  GLY A 100      28.936  31.122  12.593  1.00 10.00           C  
ATOM    803  C   GLY A 100      27.860  30.927  13.629  1.00 10.00           C  
ATOM    804  O   GLY A 100      27.515  31.865  14.344  1.00 10.00           O  
ATOM    805  N   LYS A 101      27.311  29.725  13.725  1.00 10.00           N  
ATOM    806  CA  LYS A 101      26.262  29.500  14.701  1.00 10.00           C  
ATOM    807  C   LYS A 101      26.254  28.057  15.161  1.00 10.00           C  
ATOM    808  O   LYS A 101      26.545  27.148  14.379  1.00 10.00           O  
ATOM    809  CB  LYS A 101      24.910  29.843  14.085  1.00 10.00           C  
ATOM    810  CG  LYS A 101      23.763  29.806  15.065  1.00 10.00           C  
ATOM    811  CD  LYS A 101      22.405  29.907  14.383  1.00 10.00           C  
ATOM    812  CE  LYS A 101      22.361  30.994  13.336  1.00 10.00           C  
ATOM    813  NZ  LYS A 101      23.035  30.544  12.097  1.00 10.00           N  
ATOM    814  N   ALA A 102      25.907  27.853  16.426  1.00 10.00           N  
ATOM    815  CA  ALA A 102      25.834  26.517  16.993  1.00 10.00           C  
ATOM    816  C   ALA A 102      24.745  26.525  18.065  1.00 10.00           C  
ATOM    817  O   ALA A 102      24.508  27.548  18.697  1.00 10.00           O  
ATOM    818  CB  ALA A 102      27.166  26.142  17.608  1.00 10.00           C  
ATOM    819  N   GLU A 103      24.084  25.389  18.264  1.00 10.00           N  
ATOM    820  CA  GLU A 103      23.042  25.279  19.289  1.00 10.00           C  
ATOM    821  C   GLU A 103      23.206  23.866  19.836  1.00 10.00           C  
ATOM    822  O   GLU A 103      23.032  22.883  19.112  1.00 10.00           O  
ATOM    823  CB  GLU A 103      21.659  25.510  18.660  1.00 10.00           C  
ATOM    824  CG  GLU A 103      20.508  25.591  19.668  1.00 10.00           C  
ATOM    825  CD  GLU A 103      19.399  26.557  19.227  1.00 10.00           C  
ATOM    826  OE1 GLU A 103      18.262  26.466  19.762  1.00 10.00           O  
ATOM    827  OE2 GLU A 103      19.664  27.420  18.357  1.00 10.00           O  
ATOM    828  N   PHE A 104      23.557  23.767  21.116  1.00 10.00           N  
ATOM    829  CA  PHE A 104      23.843  22.470  21.711  1.00 10.00           C  
ATOM    830  C   PHE A 104      23.595  22.433  23.206  1.00 10.00           C  
ATOM    831  O   PHE A 104      23.477  23.479  23.846  1.00 10.00           O  
ATOM    832  CB  PHE A 104      25.315  22.154  21.462  1.00 10.00           C  
ATOM    833  CG  PHE A 104      26.237  23.232  21.954  1.00 10.00           C  
ATOM    834  CD1 PHE A 104      26.698  23.224  23.271  1.00 10.00           C  
ATOM    835  CD2 PHE A 104      26.581  24.294  21.125  1.00 10.00           C  
ATOM    836  CE1 PHE A 104      27.495  24.280  23.757  1.00 10.00           C  
ATOM    837  CE2 PHE A 104      27.371  25.347  21.597  1.00 10.00           C  
ATOM    838  CZ  PHE A 104      27.825  25.337  22.913  1.00 10.00           C  
ATOM    839  N   TRP A 105      23.534  21.221  23.754  1.00 10.00           N  
ATOM    840  CA  TRP A 105      23.336  21.037  25.188  1.00 10.00           C  
ATOM    841  C   TRP A 105      24.666  21.121  25.916  1.00 10.00           C  
ATOM    842  O   TRP A 105      25.667  20.527  25.516  1.00 10.00           O  
ATOM    843  CB  TRP A 105      22.714  19.681  25.508  1.00 10.00           C  
ATOM    844  CG  TRP A 105      21.267  19.561  25.104  1.00 10.00           C  
ATOM    845  CD1 TRP A 105      20.767  18.928  24.003  1.00 10.00           C  
ATOM    846  CD2 TRP A 105      20.153  20.076  25.816  1.00 10.00           C  
ATOM    847  NE1 TRP A 105      19.398  19.010  23.990  1.00 10.00           N  
ATOM    848  CE2 TRP A 105      18.992  19.714  25.094  1.00 10.00           C  
ATOM    849  CE3 TRP A 105      20.017  20.814  26.999  1.00 10.00           C  
ATOM    850  CZ2 TRP A 105      17.709  20.065  25.515  1.00 10.00           C  
ATOM    851  CZ3 TRP A 105      18.751  21.160  27.418  1.00 10.00           C  
ATOM    852  CH2 TRP A 105      17.604  20.784  26.673  1.00 10.00           C  
ATOM    853  N   LEU A 106      24.650  21.854  27.014  1.00 10.00           N  
ATOM    854  CA  LEU A 106      25.828  22.035  27.833  1.00 10.00           C  
ATOM    855  C   LEU A 106      25.504  21.413  29.189  1.00 10.00           C  
ATOM    856  O   LEU A 106      24.541  21.826  29.854  1.00 10.00           O  
ATOM    857  CB  LEU A 106      26.095  23.532  27.977  1.00 10.00           C  
ATOM    858  CG  LEU A 106      27.274  23.992  28.820  1.00 10.00           C  
ATOM    859  CD1 LEU A 106      28.583  23.516  28.205  1.00 10.00           C  
ATOM    860  CD2 LEU A 106      27.249  25.511  28.885  1.00 10.00           C  
ATOM    861  N   ASP A 107      26.281  20.411  29.600  1.00 10.00           N  
ATOM    862  CA  ASP A 107      26.015  19.773  30.885  1.00 10.00           C  
ATOM    863  C   ASP A 107      26.572  20.591  32.033  1.00 10.00           C  
ATOM    864  O   ASP A 107      27.674  21.137  31.940  1.00 10.00           O  
ATOM    865  CB  ASP A 107      26.631  18.371  30.978  1.00 10.00           C  
ATOM    866  CG  ASP A 107      26.034  17.400  29.985  1.00 10.00           C  
ATOM    867  OD1 ASP A 107      24.799  17.346  29.865  1.00 10.00           O  
ATOM    868  OD2 ASP A 107      26.809  16.681  29.324  1.00 10.00           O  
ATOM    869  N   LEU A 108      25.794  20.674  33.108  1.00 10.00           N  
ATOM    870  CA  LEU A 108      26.206  21.384  34.325  1.00 10.00           C  
ATOM    871  C   LEU A 108      26.562  20.341  35.403  1.00 10.00           C  
ATOM    872  O   LEU A 108      26.195  19.164  35.292  1.00 10.00           O  
ATOM    873  CB  LEU A 108      25.072  22.279  34.829  1.00 10.00           C  
ATOM    874  CG  LEU A 108      25.083  23.691  34.227  1.00 10.00           C  
ATOM    875  CD1 LEU A 108      24.900  23.625  32.748  1.00 10.00           C  
ATOM    876  CD2 LEU A 108      23.991  24.541  34.858  1.00 10.00           C  
ATOM    877  N   GLN A 109      27.295  20.763  36.429  1.00 10.00           N  
ATOM    878  CA  GLN A 109      27.673  19.862  37.522  1.00 10.00           C  
ATOM    879  C   GLN A 109      27.113  20.436  38.813  1.00 10.00           C  
ATOM    880  O   GLN A 109      27.174  21.642  39.035  1.00 10.00           O  
ATOM    881  CB  GLN A 109      29.197  19.742  37.623  1.00 10.00           C  
ATOM    882  CG  GLN A 109      29.767  18.446  37.057  1.00 10.00           C  
ATOM    883  CD  GLN A 109      29.417  18.204  35.604  1.00 10.00           C  
ATOM    884  OE1 GLN A 109      29.240  17.059  35.186  1.00 10.00           O  
ATOM    885  NE2 GLN A 109      29.333  19.277  34.818  1.00 10.00           N  
ATOM    886  N   PRO A 110      26.602  19.578  39.711  1.00 10.00           N  
ATOM    887  CA  PRO A 110      26.493  18.116  39.658  1.00 10.00           C  
ATOM    888  C   PRO A 110      25.359  17.509  38.849  1.00 10.00           C  
ATOM    889  O   PRO A 110      25.275  16.282  38.730  1.00 10.00           O  
ATOM    890  CB  PRO A 110      26.388  17.738  41.130  1.00 10.00           C  
ATOM    891  CG  PRO A 110      25.569  18.836  41.677  1.00 10.00           C  
ATOM    892  CD  PRO A 110      26.161  20.082  41.024  1.00 10.00           C  
ATOM    893  N   GLN A 111      24.478  18.345  38.314  1.00 10.00           N  
ATOM    894  CA  GLN A 111      23.366  17.838  37.522  1.00 10.00           C  
ATOM    895  C   GLN A 111      22.816  18.943  36.622  1.00 10.00           C  
ATOM    896  O   GLN A 111      23.221  20.103  36.736  1.00 10.00           O  
ATOM    897  CB  GLN A 111      22.242  17.341  38.434  1.00 10.00           C  
ATOM    898  CG  GLN A 111      21.448  18.452  39.115  1.00 10.00           C  
ATOM    899  CD  GLN A 111      20.351  17.909  40.015  1.00 10.00           C  
ATOM    900  OE1 GLN A 111      20.619  17.494  41.147  1.00 10.00           O  
ATOM    901  NE2 GLN A 111      19.112  17.883  39.511  1.00 10.00           N  
ATOM    902  N   ALA A 112      21.884  18.548  35.753  1.00 10.00           N  
ATOM    903  CA  ALA A 112      21.200  19.424  34.803  1.00 10.00           C  
ATOM    904  C   ALA A 112      21.998  19.783  33.552  1.00 10.00           C  
ATOM    905  O   ALA A 112      23.204  19.524  33.450  1.00 10.00           O  
ATOM    906  CB  ALA A 112      20.722  20.716  35.499  1.00 10.00           C  
ATOM    907  N   LYS A 113      21.287  20.339  32.578  1.00 10.00           N  
ATOM    908  CA  LYS A 113      21.895  20.792  31.336  1.00 10.00           C  
ATOM    909  C   LYS A 113      21.058  21.954  30.777  1.00 10.00           C  
ATOM    910  O   LYS A 113      19.862  22.089  31.071  1.00 10.00           O  
ATOM    911  CB  LYS A 113      22.006  19.646  30.293  1.00 10.00           C  
ATOM    912  CG  LYS A 113      20.683  18.998  29.862  1.00 10.00           C  
ATOM    913  CD  LYS A 113      20.947  17.930  28.803  1.00 10.00           C  
ATOM    914  CE  LYS A 113      19.656  17.395  28.201  1.00 10.00           C  
ATOM    915  NZ  LYS A 113      19.965  16.308  27.240  1.00 10.00           N  
ATOM    916  N   VAL A 114      21.712  22.818  30.016  1.00 10.00           N  
ATOM    917  CA  VAL A 114      21.047  23.954  29.392  1.00 10.00           C  
ATOM    918  C   VAL A 114      21.320  23.888  27.895  1.00 10.00           C  
ATOM    919  O   VAL A 114      22.393  23.477  27.467  1.00 10.00           O  
ATOM    920  CB  VAL A 114      21.555  25.306  29.948  1.00 10.00           C  
ATOM    921  CG1 VAL A 114      21.198  25.426  31.436  1.00 10.00           C  
ATOM    922  CG2 VAL A 114      23.055  25.423  29.753  1.00 10.00           C  
ATOM    923  N   LEU A 115      20.324  24.270  27.103  1.00 10.00           N  
ATOM    924  CA  LEU A 115      20.444  24.267  25.652  1.00 10.00           C  
ATOM    925  C   LEU A 115      20.851  25.675  25.266  1.00 10.00           C  
ATOM    926  O   LEU A 115      20.068  26.614  25.400  1.00 10.00           O  
ATOM    927  CB  LEU A 115      19.094  23.905  25.015  1.00 10.00           C  
ATOM    928  CG  LEU A 115      19.050  23.968  23.486  1.00 10.00           C  
ATOM    929  CD1 LEU A 115      20.068  23.055  22.879  1.00 10.00           C  
ATOM    930  CD2 LEU A 115      17.646  23.576  23.025  1.00 10.00           C  
ATOM    931  N   MET A 116      22.072  25.808  24.773  1.00 10.00           N  
ATOM    932  CA  MET A 116      22.637  27.103  24.431  1.00 10.00           C  
ATOM    933  C   MET A 116      22.723  27.378  22.940  1.00 10.00           C  
ATOM    934  O   MET A 116      23.202  26.552  22.174  1.00 10.00           O  
ATOM    935  CB  MET A 116      24.033  27.193  25.058  1.00 10.00           C  
ATOM    936  CG  MET A 116      24.731  28.548  24.994  1.00 10.00           C  
ATOM    937  SD  MET A 116      26.224  28.548  26.077  1.00 10.00           S  
ATOM    938  CE  MET A 116      27.226  27.445  25.232  1.00 10.00           C  
ATOM    939  N   SER A 117      22.238  28.545  22.537  1.00 10.00           N  
ATOM    940  CA  SER A 117      22.325  28.973  21.147  1.00 10.00           C  
ATOM    941  C   SER A 117      23.452  30.008  21.128  1.00 10.00           C  
ATOM    942  O   SER A 117      23.458  30.925  21.956  1.00 10.00           O  
ATOM    943  CB  SER A 117      21.009  29.618  20.712  1.00 10.00           C  
ATOM    944  OG  SER A 117      21.159  30.254  19.453  1.00 10.00           O  
ATOM    945  N   VAL A 118      24.408  29.853  20.215  1.00 10.00           N  
ATOM    946  CA  VAL A 118      25.523  30.789  20.124  1.00 10.00           C  
ATOM    947  C   VAL A 118      25.748  31.229  18.679  1.00 10.00           C  
ATOM    948  O   VAL A 118      25.733  30.410  17.750  1.00 10.00           O  
ATOM    949  CB  VAL A 118      26.845  30.155  20.630  1.00 10.00           C  
ATOM    950  CG1 VAL A 118      27.879  31.238  20.853  1.00 10.00           C  
ATOM    951  CG2 VAL A 118      26.608  29.377  21.927  1.00 10.00           C  
ATOM    952  N   GLN A 119      25.946  32.525  18.496  1.00 10.00           N  
ATOM    953  CA  GLN A 119      26.200  33.087  17.166  1.00 10.00           C  
ATOM    954  C   GLN A 119      27.456  33.943  17.228  1.00 10.00           C  
ATOM    955  O   GLN A 119      27.638  34.684  18.188  1.00 10.00           O  
ATOM    956  CB  GLN A 119      25.048  33.988  16.760  1.00 10.00           C  
ATOM    957  CG  GLN A 119      23.705  33.298  16.677  1.00 10.00           C  
ATOM    958  CD  GLN A 119      22.571  34.304  16.687  1.00 10.00           C  
ATOM    959  OE1 GLN A 119      22.046  34.657  17.744  1.00 10.00           O  
ATOM    960  NE2 GLN A 119      22.212  34.792  15.512  1.00 10.00           N  
ATOM    961  N   TYR A 120      28.312  33.847  16.208  1.00 10.00           N  
ATOM    962  CA  TYR A 120      29.528  34.662  16.160  1.00 10.00           C  
ATOM    963  C   TYR A 120      29.307  35.825  15.199  1.00 10.00           C  
ATOM    964  O   TYR A 120      28.892  35.625  14.068  1.00 10.00           O  
ATOM    965  CB  TYR A 120      30.720  33.830  15.670  1.00 10.00           C  
ATOM    966  CG  TYR A 120      32.014  34.608  15.505  1.00 10.00           C  
ATOM    967  CD1 TYR A 120      32.964  34.654  16.522  1.00 10.00           C  
ATOM    968  CD2 TYR A 120      32.298  35.277  14.313  1.00 10.00           C  
ATOM    969  CE1 TYR A 120      34.166  35.334  16.346  1.00 10.00           C  
ATOM    970  CE2 TYR A 120      33.491  35.964  14.134  1.00 10.00           C  
ATOM    971  CZ  TYR A 120      34.426  35.982  15.155  1.00 10.00           C  
ATOM    972  OH  TYR A 120      35.648  36.613  14.957  1.00 10.00           O  
ATOM    973  N   PHE A 121      29.584  37.041  15.662  1.00 10.00           N  
ATOM    974  CA  PHE A 121      29.420  38.231  14.823  1.00 10.00           C  
ATOM    975  C   PHE A 121      30.644  39.128  14.783  1.00 10.00           C  
ATOM    976  O   PHE A 121      31.373  39.252  15.765  1.00 10.00           O  
ATOM    977  CB  PHE A 121      28.286  39.127  15.349  1.00 10.00           C  
ATOM    978  CG  PHE A 121      26.917  38.589  15.118  1.00 10.00           C  
ATOM    979  CD1 PHE A 121      26.428  38.423  13.823  1.00 10.00           C  
ATOM    980  CD2 PHE A 121      26.110  38.236  16.201  1.00 10.00           C  
ATOM    981  CE1 PHE A 121      25.139  37.900  13.604  1.00 10.00           C  
ATOM    982  CE2 PHE A 121      24.832  37.720  15.999  1.00 10.00           C  
ATOM    983  CZ  PHE A 121      24.343  37.550  14.698  1.00 10.00           C  
ATOM    984  N   LEU A 122      30.847  39.742  13.624  1.00 10.00           N  
ATOM    985  CA  LEU A 122      31.867  40.759  13.458  1.00 10.00           C  
ATOM    986  C   LEU A 122      31.044  42.042  13.626  1.00 10.00           C  
ATOM    987  O   LEU A 122      29.819  42.014  13.466  1.00 10.00           O  
ATOM    988  CB  LEU A 122      32.447  40.745  12.040  1.00 10.00           C  
ATOM    989  CG  LEU A 122      33.263  39.523  11.645  1.00 10.00           C  
ATOM    990  CD1 LEU A 122      33.868  39.754  10.262  1.00 10.00           C  
ATOM    991  CD2 LEU A 122      34.361  39.308  12.668  1.00 10.00           C  
ATOM    992  N   GLU A 123      31.702  43.147  13.968  1.00 10.00           N  
ATOM    993  CA  GLU A 123      31.026  44.440  14.078  1.00 10.00           C  
ATOM    994  C   GLU A 123      31.820  45.451  13.252  1.00 10.00           C  
ATOM    995  O   GLU A 123      32.838  45.971  13.755  1.00 10.00           O  
ATOM    996  CB  GLU A 123      30.943  44.928  15.529  1.00 10.00           C  
ATOM    997  CG  GLU A 123      30.179  46.266  15.630  1.00 10.00           C  
ATOM    998  CD  GLU A 123      29.853  46.699  17.047  1.00 10.00           C  
ATOM    999  OE1 GLU A 123      29.694  45.843  17.931  1.00 10.00           O  
ATOM   1000  OE2 GLU A 123      29.732  47.915  17.268  1.00 10.00           O  
ATOM   1001  OXT GLU A 123      31.437  45.684  12.090  1.00 10.00           O  
ATOM   1002  N   MET B   1      33.115  36.457   2.950  1.00 10.00           N  
ATOM   1003  CA  MET B   1      31.702  36.714   3.349  1.00 10.00           C  
ATOM   1004  C   MET B   1      31.521  36.440   4.840  1.00 10.00           C  
ATOM   1005  O   MET B   1      31.972  35.409   5.355  1.00 10.00           O  
ATOM   1006  CB  MET B   1      30.769  35.823   2.535  1.00 10.00           C  
ATOM   1007  CG  MET B   1      30.877  36.033   1.036  1.00 10.00           C  
ATOM   1008  SD  MET B   1      30.525  37.725   0.504  1.00 10.00           S  
ATOM   1009  CE  MET B   1      28.735  37.691   0.456  1.00 10.00           C  
ATOM   1010  N   ALA B   2      30.834  37.351   5.533  1.00 10.00           N  
ATOM   1011  CA  ALA B   2      30.641  37.203   6.972  1.00 10.00           C  
ATOM   1012  C   ALA B   2      29.313  37.755   7.470  1.00 10.00           C  
ATOM   1013  O   ALA B   2      28.592  38.422   6.731  1.00 10.00           O  
ATOM   1014  CB  ALA B   2      31.779  37.905   7.707  1.00 10.00           C  
ATOM   1015  N   LEU B   3      29.007  37.465   8.733  1.00 10.00           N  
ATOM   1016  CA  LEU B   3      27.792  37.954   9.385  1.00 10.00           C  
ATOM   1017  C   LEU B   3      28.194  39.059  10.344  1.00 10.00           C  
ATOM   1018  O   LEU B   3      29.129  38.902  11.143  1.00 10.00           O  
ATOM   1019  CB  LEU B   3      27.097  36.839  10.158  1.00 10.00           C  
ATOM   1020  CG  LEU B   3      26.562  35.729   9.255  1.00 10.00           C  
ATOM   1021  CD1 LEU B   3      25.900  34.658  10.104  1.00 10.00           C  
ATOM   1022  CD2 LEU B   3      25.578  36.321   8.249  1.00 10.00           C  
ATOM   1023  N   TYR B   4      27.463  40.163  10.280  1.00 10.00           N  
ATOM   1024  CA  TYR B   4      27.747  41.340  11.096  1.00 10.00           C  
ATOM   1025  C   TYR B   4      26.595  41.732  11.990  1.00 10.00           C  
ATOM   1026  O   TYR B   4      25.432  41.481  11.669  1.00 10.00           O  
ATOM   1027  CB  TYR B   4      28.032  42.542  10.194  1.00 10.00           C  
ATOM   1028  CG  TYR B   4      29.264  42.402   9.334  1.00 10.00           C  
ATOM   1029  CD1 TYR B   4      29.227  41.683   8.141  1.00 10.00           C  
ATOM   1030  CD2 TYR B   4      30.477  42.960   9.738  1.00 10.00           C  
ATOM   1031  CE1 TYR B   4      30.375  41.513   7.371  1.00 10.00           C  
ATOM   1032  CE2 TYR B   4      31.620  42.800   8.978  1.00 10.00           C  
ATOM   1033  CZ  TYR B   4      31.565  42.074   7.801  1.00 10.00           C  
ATOM   1034  OH  TYR B   4      32.727  41.886   7.082  1.00 10.00           O  
ATOM   1035  N   SER B   5      26.923  42.375  13.106  1.00 10.00           N  
ATOM   1036  CA  SER B   5      25.885  42.878  14.006  1.00 10.00           C  
ATOM   1037  C   SER B   5      26.502  44.014  14.838  1.00 10.00           C  
ATOM   1038  O   SER B   5      27.532  44.586  14.441  1.00 10.00           O  
ATOM   1039  CB  SER B   5      25.340  41.745  14.881  1.00 10.00           C  
ATOM   1040  OG  SER B   5      24.185  42.179  15.598  1.00 10.00           O  
ATOM   1041  N   ILE B   6      25.857  44.369  15.947  1.00 10.00           N  
ATOM   1042  CA  ILE B   6      26.345  45.427  16.829  1.00 10.00           C  
ATOM   1043  C   ILE B   6      26.174  44.894  18.249  1.00 10.00           C  
ATOM   1044  O   ILE B   6      25.102  44.407  18.625  1.00 10.00           O  
ATOM   1045  CB  ILE B   6      25.517  46.738  16.669  1.00 10.00           C  
ATOM   1046  CG1 ILE B   6      25.635  47.251  15.230  1.00 10.00           C  
ATOM   1047  CG2 ILE B   6      26.046  47.821  17.621  1.00 10.00           C  
ATOM   1048  CD1 ILE B   6      24.695  48.421  14.946  1.00 10.00           C  
ATOM   1049  N   GLN B   8      25.378  44.650  22.011  1.00 10.00           N  
ATOM   1050  CA  GLN B   8      24.360  45.276  22.852  1.00 10.00           C  
ATOM   1051  C   GLN B   8      24.784  45.108  24.299  1.00 10.00           C  
ATOM   1052  O   GLN B   8      24.882  43.987  24.794  1.00 10.00           O  
ATOM   1053  CB  GLN B   8      23.003  44.591  22.718  1.00 10.00           C  
ATOM   1054  CG  GLN B   8      22.012  45.146  23.781  1.00 10.00           C  
ATOM   1055  CD  GLN B   8      20.964  44.162  24.288  1.00 10.00           C  
ATOM   1056  OE1 GLN B   8      21.154  42.945  24.274  1.00 10.00           O  
ATOM   1057  NE2 GLN B   8      19.847  44.706  24.777  1.00 10.00           N  
ATOM   1058  N   PRO B   9      25.064  46.219  24.990  1.00 10.00           N  
ATOM   1059  CA  PRO B   9      25.462  46.147  26.396  1.00 10.00           C  
ATOM   1060  C   PRO B   9      24.290  45.568  27.190  1.00 10.00           C  
ATOM   1061  O   PRO B   9      23.130  45.864  26.908  1.00 10.00           O  
ATOM   1062  CB  PRO B   9      25.731  47.600  26.757  1.00 10.00           C  
ATOM   1063  CG  PRO B   9      26.208  48.192  25.460  1.00 10.00           C  
ATOM   1064  CD  PRO B   9      25.252  47.573  24.447  1.00 10.00           C  
ATOM   1065  N   TYR B  10      24.584  44.729  28.175  1.00 10.00           N  
ATOM   1066  CA  TYR B  10      23.531  44.120  28.974  1.00 10.00           C  
ATOM   1067  C   TYR B  10      22.699  45.176  29.719  1.00 10.00           C  
ATOM   1068  O   TYR B  10      23.245  46.151  30.221  1.00 10.00           O  
ATOM   1069  CB  TYR B  10      24.142  43.147  29.987  1.00 10.00           C  
ATOM   1070  CG  TYR B  10      23.107  42.324  30.704  1.00 10.00           C  
ATOM   1071  CD1 TYR B  10      22.504  41.224  30.085  1.00 10.00           C  
ATOM   1072  CD2 TYR B  10      22.689  42.675  31.983  1.00 10.00           C  
ATOM   1073  CE1 TYR B  10      21.500  40.498  30.735  1.00 10.00           C  
ATOM   1074  CE2 TYR B  10      21.699  41.967  32.643  1.00 10.00           C  
ATOM   1075  CZ  TYR B  10      21.106  40.879  32.016  1.00 10.00           C  
ATOM   1076  OH  TYR B  10      20.147  40.177  32.695  1.00 10.00           O  
ATOM   1077  N   VAL B  11      21.390  44.962  29.809  1.00 10.00           N  
ATOM   1078  CA  VAL B  11      20.508  45.909  30.500  1.00 10.00           C  
ATOM   1079  C   VAL B  11      20.314  45.485  31.956  1.00 10.00           C  
ATOM   1080  O   VAL B  11      19.501  44.609  32.237  1.00 10.00           O  
ATOM   1081  CB  VAL B  11      19.134  45.972  29.805  1.00 10.00           C  
ATOM   1082  CG1 VAL B  11      18.205  46.936  30.542  1.00 10.00           C  
ATOM   1083  CG2 VAL B  11      19.314  46.395  28.358  1.00 10.00           C  
ATOM   1084  N   PHE B  12      21.055  46.102  32.874  1.00 10.00           N  
ATOM   1085  CA  PHE B  12      20.950  45.741  34.289  1.00 10.00           C  
ATOM   1086  C   PHE B  12      19.747  46.376  34.986  1.00 10.00           C  
ATOM   1087  O   PHE B  12      19.247  47.411  34.551  1.00 10.00           O  
ATOM   1088  CB  PHE B  12      22.247  46.104  35.025  1.00 10.00           C  
ATOM   1089  CG  PHE B  12      23.417  45.221  34.656  1.00 10.00           C  
ATOM   1090  CD1 PHE B  12      24.381  45.653  33.762  1.00 10.00           C  
ATOM   1091  CD2 PHE B  12      23.526  43.941  35.189  1.00 10.00           C  
ATOM   1092  CE1 PHE B  12      25.447  44.820  33.396  1.00 10.00           C  
ATOM   1093  CE2 PHE B  12      24.583  43.100  34.835  1.00 10.00           C  
ATOM   1094  CZ  PHE B  12      25.546  43.542  33.934  1.00 10.00           C  
ATOM   1095  N   ALA B  13      19.277  45.740  36.055  1.00 10.00           N  
ATOM   1096  CA  ALA B  13      18.118  46.252  36.793  1.00 10.00           C  
ATOM   1097  C   ALA B  13      18.442  47.565  37.493  1.00 10.00           C  
ATOM   1098  O   ALA B  13      19.634  47.799  37.772  1.00 10.00           O  
ATOM   1099  CB  ALA B  13      17.655  45.220  37.819  1.00 10.00           C  
ATOM   1100  OXT ALA B  13      17.497  48.336  37.769  1.00 10.00           O  
TER 
HETATM    1  C   LIG A   1      15.101  36.372  38.542  1.00  0.00           C  
HETATM    2  C   LIG A   1      16.356  37.223  38.780  1.00  0.00           C  
HETATM    3  C   LIG A   1      17.091  36.830  40.031  1.00  0.00           C  
HETATM    4  C   LIG A   1      17.838  37.609  40.836  1.00  0.00           C  
HETATM    5  C   LIG A   1      18.510  37.027  42.051  1.00  0.00           C  
HETATM    6  C   LIG A   1      18.072  39.081  40.647  1.00  0.00           C  
HETATM    7  C   LIG A   1      15.094  35.655  37.208  1.00  0.00           C  
HETATM    8  C   LIG A   1      13.884  34.793  36.952  1.00  0.00           C  
HETATM    9  C   LIG A   1      16.053  35.766  36.269  1.00  0.00           C  
HETATM   10  C   LIG A   1      16.101  35.118  34.923  1.00  0.00           C  
HETATM   11  O   LIG A   1      17.355  34.464  34.779  1.00  0.00           O  
HETATM   12  H   LIG A   1      18.052  35.011  35.174  1.00  0.00           H  
