# Supplementary material for: Mechanistic insight of the potential of geraniol against Alzheimer’s disease
Source: Eur J Med Res. 2022 Jun 14;27:93. doi: 10.1186/s40001-022-00699-8 (PMC9199166; doi:10.1186/s40001-022-00699-8)
Supplement: Supplementary file 1 — Additional file 1. S1_Rare data for target identification, S2_Rare data for GO terms and KEGG pathways analyses, S3_Rare data for GO terms and KEGG pathway analyses of functional clustering, S4_Rare data for molecular docking. [file 40001_2022_699_MOESM1_ESM.zip › Supplementary materials/S4_Rare data for molecular docking /PRKCD-Geraniol complex /geraniol:prkcd-1yrk:20211120120653.log]

* protein format success!
* ligand format success!
* curvature calculate success!
* ligand pdbqt transfer success!
* receptor pdbqt transfer success!
Calculate 1 --LocalDocking
#################################################################
# If you used AutoDock Vina in your work, please cite:          #
#                                                               #
# O. Trott, A. J. Olson,                                        #
# AutoDock Vina: improving the speed and accuracy of docking    #
# with a new scoring function, efficient optimization and       #
# multithreading, Journal of Computational Chemistry 31 (2010)  #
# 455-461                                                       #
#                                                               #
# DOI 10.1002/jcc.21334                                         #
#                                                               #
# Please see http://vina.scripps.edu for more information.      #
#################################################################

Detected 4 CPUs
Reading input ... done.
Setting up the scoring function ... done.
Analyzing the binding site ... done.
Using random seed: -1955433728
Performing search ... 
0%   10   20   30   40   50   60   70   80   90   100%
|----|----|----|----|----|----|----|----|----|----|
***************************************************
done.
Refining results ... done.

mode |   affinity | dist from best mode
     | (kcal/mol) | rmsd l.b.| rmsd u.b.
-----+------------+----------+----------
   1         -4.2      0.000      0.000
   2         -4.1     12.423     13.985
   3         -4.0      3.203      6.707
   4         -4.0     12.832     14.369
   5         -3.9      2.496      5.464
   6         -3.8      2.973      5.862
   7         -3.8      3.770      7.177
   8         -3.8      3.834      6.143
   9         -3.7      3.268      6.134
Writing output ... done.
docking in the 1 th cavity success!
Calculate 2 --LocalDocking
#################################################################
# If you used AutoDock Vina in your work, please cite:          #
#                                                               #
# O. Trott, A. J. Olson,                                        #
# AutoDock Vina: improving the speed and accuracy of docking    #
# with a new scoring function, efficient optimization and       #
# multithreading, Journal of Computational Chemistry 31 (2010)  #
# 455-461                                                       #
#                                                               #
# DOI 10.1002/jcc.21334                                         #
#                                                               #
# Please see http://vina.scripps.edu for more information.      #
#################################################################

Detected 4 CPUs
Reading input ... done.
Setting up the scoring function ... done.
Analyzing the binding site ... done.
Using random seed: -506902994
Performing search ... 
0%   10   20   30   40   50   60   70   80   90   100%
|----|----|----|----|----|----|----|----|----|----|
***************************************************
done.
Refining results ... done.

mode |   affinity | dist from best mode
     | (kcal/mol) | rmsd l.b.| rmsd u.b.
-----+------------+----------+----------
   1         -4.8      0.000      0.000
   2         -4.2      2.122      3.023
   3         -4.1      3.137      6.257
   4         -4.0      1.522      2.585
   5         -4.0      2.919      5.054
   6         -3.9      2.157      2.381
   7         -3.8      3.282      4.650
   8         -3.7      3.779      4.769
   9         -3.7      4.495      7.616
Writing output ... done.
docking in the 2 th cavity success!
Calculate 3 --LocalDocking
#################################################################
# If you used AutoDock Vina in your work, please cite:          #
#                                                               #
# O. Trott, A. J. Olson,                                        #
# AutoDock Vina: improving the speed and accuracy of docking    #
# with a new scoring function, efficient optimization and       #
# multithreading, Journal of Computational Chemistry 31 (2010)  #
# 455-461                                                       #
#                                                               #
# DOI 10.1002/jcc.21334                                         #
#                                                               #
# Please see http://vina.scripps.edu for more information.      #
#################################################################

Detected 4 CPUs
Reading input ... done.
Setting up the scoring function ... done.
Analyzing the binding site ... done.
Using random seed: 538605475
Performing search ... 
0%   10   20   30   40   50   60   70   80   90   100%
|----|----|----|----|----|----|----|----|----|----|
***************************************************
done.
Refining results ... done.

mode |   affinity | dist from best mode
     | (kcal/mol) | rmsd l.b.| rmsd u.b.
-----+------------+----------+----------
   1         -4.2      0.000      0.000
   2         -4.2      1.448      2.265
   3         -4.2      1.719      2.127
   4         -4.0      2.314      5.070
   5         -4.0      1.940      2.979
   6         -3.9      2.014      2.560
   7         -3.8      1.682      3.271
   8         -3.8      2.894      5.171
   9         -3.7      1.983      3.026
Writing output ... done.
docking in the 3 th cavity success!
Calculate 4 --LocalDocking
#################################################################
# If you used AutoDock Vina in your work, please cite:          #
#                                                               #
# O. Trott, A. J. Olson,                                        #
# AutoDock Vina: improving the speed and accuracy of docking    #
# with a new scoring function, efficient optimization and       #
# multithreading, Journal of Computational Chemistry 31 (2010)  #
# 455-461                                                       #
#                                                               #
# DOI 10.1002/jcc.21334                                         #
#                                                               #
# Please see http://vina.scripps.edu for more information.      #
#################################################################

Detected 4 CPUs
Reading input ... done.
Setting up the scoring function ... done.
Analyzing the binding site ... done.
Using random seed: -53273136
Performing search ... 
0%   10   20   30   40   50   60   70   80   90   100%
|----|----|----|----|----|----|----|----|----|----|
***************************************************
done.
Refining results ... done.

mode |   affinity | dist from best mode
     | (kcal/mol) | rmsd l.b.| rmsd u.b.
-----+------------+----------+----------
   1         -3.7      0.000      0.000
   2         -3.6      1.449      2.108
   3         -3.5      4.035      6.425
   4         -3.5      8.767     10.737
   5         -3.4      2.456      4.424
   6         -3.3      9.085      9.752
   7         -3.3      9.049      9.935
   8         -3.2      9.489     11.468
   9         -3.2      8.585      8.962
Writing output ... done.
docking in the 4 th cavity success!
Calculate 5 --LocalDocking
#################################################################
# If you used AutoDock Vina in your work, please cite:          #
#                                                               #
# O. Trott, A. J. Olson,                                        #
# AutoDock Vina: improving the speed and accuracy of docking    #
# with a new scoring function, efficient optimization and       #
# multithreading, Journal of Computational Chemistry 31 (2010)  #
# 455-461                                                       #
#                                                               #
# DOI 10.1002/jcc.21334                                         #
#                                                               #
# Please see http://vina.scripps.edu for more information.      #
#################################################################

Detected 4 CPUs
Reading input ... done.
Setting up the scoring function ... done.
Analyzing the binding site ... done.
Using random seed: -645151567
Performing search ... 
0%   10   20   30   40   50   60   70   80   90   100%
|----|----|----|----|----|----|----|----|----|----|
***************************************************
done.
Refining results ... done.

mode |   affinity | dist from best mode
     | (kcal/mol) | rmsd l.b.| rmsd u.b.
-----+------------+----------+----------
   1         -4.6      0.000      0.000
   2         -4.5      2.809      4.342
   3         -4.3      2.440      3.612
   4         -4.2      9.769     11.374
   5         -4.2      1.962      3.099
   6         -4.1      4.682      6.209
   7         -4.0      4.073      5.516
   8         -4.0      2.957      3.939
   9         -4.0      8.276     10.398
Writing output ... done.
docking in the 5 th cavity success!
