# Supplementary material for: Mechanistic insight of the potential of geraniol against Alzheimer’s disease
Source: Eur J Med Res. 2022 Jun 14;27:93. doi: 10.1186/s40001-022-00699-8 (PMC9199166; doi:10.1186/s40001-022-00699-8)
Supplement: Supplementary file 1 — Additional file 1. S1_Rare data for target identification, S2_Rare data for GO terms and KEGG pathways analyses, S3_Rare data for GO terms and KEGG pathway analyses of functional clustering, S4_Rare data for molecular docking. [file 40001_2022_699_MOESM1_ESM.zip › Supplementary materials/S4_Rare data for molecular docking /PRKCD-Geraniol complex /prkcd-1yrk.pdb]

HEADER    PROTEIN BINDING                         03-FEB-05   1YRK              
TITLE     THE C2 DOMAIN OF PKC<DELTA> IS A NEW PHOSPHO-TYROSINE                 
TITLE    2 BINDING DOMAIN                                                       
COMPND    MOL_ID: 1;                                                            
COMPND   2 MOLECULE: PROTEIN KINASE C, DELTA TYPE;                              
COMPND   3 CHAIN: A;                                                            
COMPND   4 FRAGMENT: C2 DOMAIN, RESIDUES 1-123;                                 
COMPND   5 SYNONYM: NPKC-DELTA;                                                 
COMPND   6 ENGINEERED: YES;                                                     
COMPND   7 MOL_ID: 2;                                                           
COMPND   8 MOLECULE: 13-RESIDUE PEPTIDE;                                        
COMPND   9 CHAIN: B;                                                            
COMPND  10 ENGINEERED: YES;                                                     
COMPND  11 OTHER_DETAILS: AN OPTIMAL PEPTIDE MOTIF FOR C2 BINDING               
SOURCE    MOL_ID: 1;                                                            
SOURCE   2 ORGANISM_SCIENTIFIC: HOMO SAPIENS;                                   
SOURCE   3 ORGANISM_COMMON: HUMAN;                                              
SOURCE   4 ORGANISM_TAXID: 9606;                                                
SOURCE   5 EXPRESSION_SYSTEM: ESCHERICHIA COLI;                                 
SOURCE   6 EXPRESSION_SYSTEM_TAXID: 562;                                        
SOURCE   7 EXPRESSION_SYSTEM_STRAIN: BL21(DE3) CODON PLUS;                      
SOURCE   8 EXPRESSION_SYSTEM_VECTOR_TYPE: PLASMID;                              
SOURCE   9 EXPRESSION_SYSTEM_PLASMID: PET28;                                    
SOURCE  10 MOL_ID: 2;                                                           
SOURCE  11 SYNTHETIC: YES;                                                      
SOURCE  12 OTHER_DETAILS: THE PEPTIDE WAS CHEMICALLY SYNTHESIZED                
KEYWDS    C2 DOMAIN, PROTEIN BINDING                                            
EXPDTA    X-RAY DIFFRACTION                                                     
AUTHOR    C.H.BENES,N.WU,A.E.ELIA,T.DHARIA,L.C.CANTLEY,S.P.SOLTOFF              
REVDAT   2   24-FEB-09 1YRK    1       VERSN                                    
REVDAT   1   26-JUL-05 1YRK    0                                                
JRNL        AUTH   C.H.BENES,N.WU,A.E.ELIA,T.DHARIA,L.C.CANTLEY,                
JRNL        AUTH 2 S.P.SOLTOFF                                                  
JRNL        TITL   THE C2 DOMAIN OF PKCDELTA IS A PHOSPHOTYROSINE               
JRNL        TITL 2 BINDING DOMAIN.                                              
JRNL        REF    CELL(CAMBRIDGE,MASS.)         V. 121   271 2005              
JRNL        REFN                   ISSN 0092-8674                               
JRNL        PMID   15851022                                                     
JRNL        DOI    10.1016/J.CELL.2005.02.019                                   
REMARK   1                                                                      
REMARK   2                                                                      
REMARK   2 RESOLUTION.    1.70 ANGSTROMS.                                       
REMARK   3                                                                      
REMARK   3 REFINEMENT.                                                          
REMARK   3   PROGRAM     : CNS 1.1                                              
REMARK   3   AUTHORS     : BRUNGER,ADAMS,CLORE,DELANO,GROS,GROSSE-              
REMARK   3               : KUNSTLEVE,JIANG,KUSZEWSKI,NILGES, PANNU,             
REMARK   3               : READ,RICE,SIMONSON,WARREN                            
REMARK   3                                                                      
REMARK   3  REFINEMENT TARGET : NULL                                            
REMARK   3                                                                      
REMARK   3  DATA USED IN REFINEMENT.                                            
REMARK   3   RESOLUTION RANGE HIGH (ANGSTROMS) : 1.70                           
REMARK   3   RESOLUTION RANGE LOW  (ANGSTROMS) : 34.35                          
REMARK   3   DATA CUTOFF            (SIGMA(F)) : 0.000                          
REMARK   3   DATA CUTOFF HIGH         (ABS(F)) : 276148.030                     
REMARK   3   DATA CUTOFF LOW          (ABS(F)) : 0.0000                         
REMARK   3   COMPLETENESS (WORKING+TEST)   (%) : 96.2                           
REMARK   3   NUMBER OF REFLECTIONS             : 15254                          
REMARK   3                                                                      
REMARK   3  FIT TO DATA USED IN REFINEMENT.                                     
REMARK   3   CROSS-VALIDATION METHOD          : THROUGHOUT                      
REMARK   3   FREE R VALUE TEST SET SELECTION  : RANDOM                          
REMARK   3   R VALUE            (WORKING SET) : 0.176                           
REMARK   3   FREE R VALUE                     : 0.221                           
REMARK   3   FREE R VALUE TEST SET SIZE   (%) : 6.800                           
REMARK   3   FREE R VALUE TEST SET COUNT      : 1043                            
REMARK   3   ESTIMATED ERROR OF FREE R VALUE  : 0.007                           
REMARK   3                                                                      
REMARK   3  FIT IN THE HIGHEST RESOLUTION BIN.                                  
REMARK   3   TOTAL NUMBER OF BINS USED           : 6                            
REMARK   3   BIN RESOLUTION RANGE HIGH       (A) : 1.70                         
REMARK   3   BIN RESOLUTION RANGE LOW        (A) : 1.81                         
REMARK   3   BIN COMPLETENESS (WORKING+TEST) (%) : 92.40                        
REMARK   3   REFLECTIONS IN BIN    (WORKING SET) : 2257                         
REMARK   3   BIN R VALUE           (WORKING SET) : 0.1830                       
REMARK   3   BIN FREE R VALUE                    : 0.2530                       
REMARK   3   BIN FREE R VALUE TEST SET SIZE  (%) : 5.10                         
REMARK   3   BIN FREE R VALUE TEST SET COUNT     : 121                          
REMARK   3   ESTIMATED ERROR OF BIN FREE R VALUE : 0.023                        
REMARK   3                                                                      
REMARK   3  NUMBER OF NON-HYDROGEN ATOMS USED IN REFINEMENT.                    
REMARK   3   PROTEIN ATOMS            : 1117                                    
REMARK   3   NUCLEIC ACID ATOMS       : 0                                       
REMARK   3   HETEROGEN ATOMS          : 0                                       
REMARK   3   SOLVENT ATOMS            : 224                                     
REMARK   3                                                                      
REMARK   3  B VALUES.                                                           
REMARK   3   FROM WILSON PLOT           (A**2) : 9.50                           
REMARK   3   MEAN B VALUE      (OVERALL, A**2) : 12.90                          
REMARK   3   OVERALL ANISOTROPIC B VALUE.                                       
REMARK   3    B11 (A**2) : 0.10000                                              
REMARK   3    B22 (A**2) : 0.60000                                              
REMARK   3    B33 (A**2) : -0.70000                                             
REMARK   3    B12 (A**2) : 0.00000                                              
REMARK   3    B13 (A**2) : 0.00000                                              
REMARK   3    B23 (A**2) : 0.00000                                              
REMARK   3                                                                      
REMARK   3  ESTIMATED COORDINATE ERROR.                                         
REMARK   3   ESD FROM LUZZATI PLOT        (A) : 0.16                            
REMARK   3   ESD FROM SIGMAA              (A) : 0.05                            
REMARK   3   LOW RESOLUTION CUTOFF        (A) : 5.00                            
REMARK   3                                                                      
REMARK   3  CROSS-VALIDATED ESTIMATED COORDINATE ERROR.                         
REMARK   3   ESD FROM C-V LUZZATI PLOT    (A) : 0.21                            
REMARK   3   ESD FROM C-V SIGMAA          (A) : 0.09                            
REMARK   3                                                                      
REMARK   3  RMS DEVIATIONS FROM IDEAL VALUES.                                   
REMARK   3   BOND LENGTHS                 (A) : 0.010                           
REMARK   3   BOND ANGLES            (DEGREES) : 1.50                            
REMARK   3   DIHEDRAL ANGLES        (DEGREES) : 25.50                           
REMARK   3   IMPROPER ANGLES        (DEGREES) : 0.95                            
REMARK   3                                                                      
REMARK   3  ISOTROPIC THERMAL MODEL : RESTRAINED                                
REMARK   3                                                                      
REMARK   3  ISOTROPIC THERMAL FACTOR RESTRAINTS.    RMS    SIGMA                
REMARK   3   MAIN-CHAIN BOND              (A**2) : 1.240 ; 1.500                
REMARK   3   MAIN-CHAIN ANGLE             (A**2) : 1.650 ; 2.000                
REMARK   3   SIDE-CHAIN BOND              (A**2) : 1.890 ; 2.000                
REMARK   3   SIDE-CHAIN ANGLE             (A**2) : 2.790 ; 2.500                
REMARK   3                                                                      
REMARK   3  BULK SOLVENT MODELING.                                              
REMARK   3   METHOD USED : FLAT MODEL                                           
REMARK   3   KSOL        : 0.36                                                 
REMARK   3   BSOL        : 41.05                                                
REMARK   3                                                                      
REMARK   3  NCS MODEL : NULL                                                    
REMARK   3                                                                      
REMARK   3  NCS RESTRAINTS.                         RMS   SIGMA/WEIGHT          
REMARK   3   GROUP  1  POSITIONAL            (A) : NULL  ; NULL                 
REMARK   3   GROUP  1  B-FACTOR           (A**2) : NULL  ; NULL                 
REMARK   3                                                                      
REMARK   3  PARAMETER FILE  1  : PRO.PARAM                                      
REMARK   3  PARAMETER FILE  2  : WATER_REP.PARAM                                
REMARK   3  PARAMETER FILE  3  : ACY.PARAM                                      
REMARK   3  PARAMETER FILE  4  : NULL                                           
REMARK   3  TOPOLOGY FILE  1   : PRO.TOP                                        
REMARK   3  TOPOLOGY FILE  2   : NULL                                           
REMARK   3  TOPOLOGY FILE  3   : NULL                                           
REMARK   3  TOPOLOGY FILE  4   : NULL                                           
REMARK   3                                                                      
REMARK   3  OTHER REFINEMENT REMARKS: NULL                                      
REMARK   4                                                                      
REMARK   4 1YRK COMPLIES WITH FORMAT V. 3.15, 01-DEC-08                         
REMARK 100                                                                      
REMARK 100 THIS ENTRY HAS BEEN PROCESSED BY RCSB ON 18-FEB-05.                  
REMARK 100 THE RCSB ID CODE IS RCSB031849.                                      
REMARK 200                                                                      
REMARK 200 EXPERIMENTAL DETAILS                                                 
REMARK 200  EXPERIMENT TYPE                : X-RAY DIFFRACTION                  
REMARK 200  DATE OF DATA COLLECTION        : 01-AUG-04                          
REMARK 200  TEMPERATURE           (KELVIN) : 100                                
REMARK 200  PH                             : 6.0                                
REMARK 200  NUMBER OF CRYSTALS USED        : 1                                  
REMARK 200                                                                      
REMARK 200  SYNCHROTRON              (Y/N) : Y                                  
REMARK 200  RADIATION SOURCE               : CHESS                              
REMARK 200  BEAMLINE                       : F1                                 
REMARK 200  X-RAY GENERATOR MODEL          : NULL                               
REMARK 200  MONOCHROMATIC OR LAUE    (M/L) : M                                  
REMARK 200  WAVELENGTH OR RANGE        (A) : NULL                               
REMARK 200  MONOCHROMATOR                  : NULL                               
REMARK 200  OPTICS                         : NULL                               
REMARK 200                                                                      
REMARK 200  DETECTOR TYPE                  : CCD                                
REMARK 200  DETECTOR MANUFACTURER          : ADSC QUANTUM 4                     
REMARK 200  INTENSITY-INTEGRATION SOFTWARE : DENZO                              
REMARK 200  DATA SCALING SOFTWARE          : SCALEPACK                          
REMARK 200                                                                      
REMARK 200  NUMBER OF UNIQUE REFLECTIONS   : 15254                              
REMARK 200  RESOLUTION RANGE HIGH      (A) : 1.700                              
REMARK 200  RESOLUTION RANGE LOW       (A) : 100.000                            
REMARK 200  REJECTION CRITERIA  (SIGMA(I)) : NULL                               
REMARK 200                                                                      
REMARK 200 OVERALL.                                                             
REMARK 200  COMPLETENESS FOR RANGE     (%) : 97.9                               
REMARK 200  DATA REDUNDANCY                : NULL                               
REMARK 200  R MERGE                    (I) : NULL                               
REMARK 200  R SYM                      (I) : NULL                               
REMARK 200  <I/SIGMA(I)> FOR THE DATA SET  : NULL                               
REMARK 200                                                                      
REMARK 200 IN THE HIGHEST RESOLUTION SHELL.                                     
REMARK 200  HIGHEST RESOLUTION SHELL, RANGE HIGH (A) : NULL                     
REMARK 200  HIGHEST RESOLUTION SHELL, RANGE LOW  (A) : NULL                     
REMARK 200  COMPLETENESS FOR SHELL     (%) : NULL                               
REMARK 200  DATA REDUNDANCY IN SHELL       : NULL                               
REMARK 200  R MERGE FOR SHELL          (I) : NULL                               
REMARK 200  R SYM FOR SHELL            (I) : NULL                               
REMARK 200  <I/SIGMA(I)> FOR SHELL         : NULL                               
REMARK 200                                                                      
REMARK 200 DIFFRACTION PROTOCOL: SINGLE WAVELENGTH                              
REMARK 200 METHOD USED TO DETERMINE THE STRUCTURE: MOLECULAR REPLACEMENT        
REMARK 200 SOFTWARE USED: CNS                                                   
REMARK 200 STARTING MODEL: NULL                                                 
REMARK 200                                                                      
REMARK 200 REMARK: NULL                                                         
REMARK 280                                                                      
REMARK 280 CRYSTAL                                                              
REMARK 280 SOLVENT CONTENT, VS   (%): 52.17                                     
REMARK 280 MATTHEWS COEFFICIENT, VM (ANGSTROMS**3/DA): 2.57                     
REMARK 280                                                                      
REMARK 280 CRYSTALLIZATION CONDITIONS: PEG4K, PEG200, POTASSIUM ACETATE,        
REMARK 280  PH 6.0, VAPOR DIFFUSION, HANGING DROP, TEMPERATURE 298K             
REMARK 290                                                                      
REMARK 290 CRYSTALLOGRAPHIC SYMMETRY                                            
REMARK 290 SYMMETRY OPERATORS FOR SPACE GROUP: P 21 21 21                       
REMARK 290                                                                      
REMARK 290      SYMOP   SYMMETRY                                                
REMARK 290     NNNMMM   OPERATOR                                                
REMARK 290       1555   X,Y,Z                                                   
REMARK 290       2555   -X+1/2,-Y,Z+1/2                                         
REMARK 290       3555   -X,Y+1/2,-Z+1/2                                         
REMARK 290       4555   X+1/2,-Y+1/2,-Z                                         
REMARK 290                                                                      
REMARK 290     WHERE NNN -> OPERATOR NUMBER                                     
REMARK 290           MMM -> TRANSLATION VECTOR                                  
REMARK 290                                                                      
REMARK 290 CRYSTALLOGRAPHIC SYMMETRY TRANSFORMATIONS                            
REMARK 290 THE FOLLOWING TRANSFORMATIONS OPERATE ON THE ATOM/HETATM             
REMARK 290 RECORDS IN THIS ENTRY TO PRODUCE CRYSTALLOGRAPHICALLY                
REMARK 290 RELATED MOLECULES.                                                   
REMARK 290   SMTRY1   1  1.000000  0.000000  0.000000        0.00000            
REMARK 290   SMTRY2   1  0.000000  1.000000  0.000000        0.00000            
REMARK 290   SMTRY3   1  0.000000  0.000000  1.000000        0.00000            
REMARK 290   SMTRY1   2 -1.000000  0.000000  0.000000       18.63600            
REMARK 290   SMTRY2   2  0.000000 -1.000000  0.000000        0.00000            
REMARK 290   SMTRY3   2  0.000000  0.000000  1.000000       44.23150            
REMARK 290   SMTRY1   3 -1.000000  0.000000  0.000000        0.00000            
REMARK 290   SMTRY2   3  0.000000  1.000000  0.000000       20.92800            
REMARK 290   SMTRY3   3  0.000000  0.000000 -1.000000       44.23150            
REMARK 290   SMTRY1   4  1.000000  0.000000  0.000000       18.63600            
REMARK 290   SMTRY2   4  0.000000 -1.000000  0.000000       20.92800            
REMARK 290   SMTRY3   4  0.000000  0.000000 -1.000000        0.00000            
REMARK 290                                                                      
REMARK 290 REMARK: NULL                                                         
REMARK 300                                                                      
REMARK 300 BIOMOLECULE: 1                                                       
REMARK 300 SEE REMARK 350 FOR THE AUTHOR PROVIDED AND/OR PROGRAM                
REMARK 300 GENERATED ASSEMBLY INFORMATION FOR THE STRUCTURE IN                  
REMARK 300 THIS ENTRY. THE REMARK MAY ALSO PROVIDE INFORMATION ON               
REMARK 300 BURIED SURFACE AREA.                                                 
REMARK 300 REMARK: THE PROTEIN IS THE MONOMERIC FORM.                           
REMARK 350                                                                      
REMARK 350 COORDINATES FOR A COMPLETE MULTIMER REPRESENTING THE KNOWN           
REMARK 350 BIOLOGICALLY SIGNIFICANT OLIGOMERIZATION STATE OF THE                
REMARK 350 MOLECULE CAN BE GENERATED BY APPLYING BIOMT TRANSFORMATIONS          
REMARK 350 GIVEN BELOW.  BOTH NON-CRYSTALLOGRAPHIC AND                          
REMARK 350 CRYSTALLOGRAPHIC OPERATIONS ARE GIVEN.                               
REMARK 350                                                                      
REMARK 350 BIOMOLECULE: 1                                                       
REMARK 350 AUTHOR DETERMINED BIOLOGICAL UNIT: DIMERIC                           
REMARK 350 SOFTWARE DETERMINED QUATERNARY STRUCTURE: DIMERIC                    
REMARK 350 SOFTWARE USED: PISA                                                  
REMARK 350 TOTAL BURIED SURFACE AREA: 1300 ANGSTROM**2                          
REMARK 350 SURFACE AREA OF THE COMPLEX: 8590 ANGSTROM**2                        
REMARK 350 CHANGE IN SOLVENT FREE ENERGY: -11.0 KCAL/MOL                        
REMARK 350 APPLY THE FOLLOWING TO CHAINS: A, B                                  
REMARK 350   BIOMT1   1  1.000000  0.000000  0.000000        0.00000            
REMARK 350   BIOMT2   1  0.000000  1.000000  0.000000        0.00000            
REMARK 350   BIOMT3   1  0.000000  0.000000  1.000000        0.00000            
REMARK 500                                                                      
REMARK 500 GEOMETRY AND STEREOCHEMISTRY                                         
REMARK 500 SUBTOPIC: TORSION ANGLES                                             
REMARK 500                                                                      
REMARK 500 TORSION ANGLES OUTSIDE THE EXPECTED RAMACHANDRAN REGIONS:            
REMARK 500 (M=MODEL NUMBER; RES=RESIDUE NAME; C=CHAIN IDENTIFIER;               
REMARK 500 SSEQ=SEQUENCE NUMBER; I=INSERTION CODE).                             
REMARK 500                                                                      
REMARK 500 STANDARD TABLE:                                                      
REMARK 500 FORMAT:(10X,I3,1X,A3,1X,A1,I4,A1,4X,F7.2,3X,F7.2)                    
REMARK 500                                                                      
REMARK 500 EXPECTED VALUES: GJ KLEYWEGT AND TA JONES (1996). PHI/PSI-           
REMARK 500 CHOLOGY: RAMACHANDRAN REVISITED. STRUCTURE 4, 1395 - 1400            
REMARK 500                                                                      
REMARK 500  M RES CSSEQI        PSI       PHI                                   
REMARK 500    LYS A  56       -8.42     74.24                                   
REMARK 500    ALA A 112      166.69     78.59                                   
REMARK 500                                                                      
REMARK 500 REMARK: NULL                                                         
REMARK 525                                                                      
REMARK 525 SOLVENT                                                              
REMARK 525                                                                      
REMARK 525 THE SOLVENT MOLECULES HAVE CHAIN IDENTIFIERS THAT                    
REMARK 525 INDICATE THE POLYMER CHAIN WITH WHICH THEY ARE MOST                  
REMARK 525 CLOSELY ASSOCIATED. THE REMARK LISTS ALL THE SOLVENT                 
REMARK 525 MOLECULES WHICH ARE MORE THAN 5A AWAY FROM THE                       
REMARK 525 NEAREST POLYMER CHAIN (M = MODEL NUMBER;                             
REMARK 525 RES=RESIDUE NAME; C=CHAIN IDENTIFIER; SSEQ=SEQUENCE                  
REMARK 525 NUMBER; I=INSERTION CODE):                                           
REMARK 525                                                                      
REMARK 525  M RES CSSEQI                                                        
REMARK 525    HOH B  42        DISTANCE =  7.16 ANGSTROMS                       
REMARK 525    HOH A2152        DISTANCE =  5.07 ANGSTROMS                       
REMARK 525    HOH A2157        DISTANCE =  5.03 ANGSTROMS                       
REMARK 800                                                                      
REMARK 800 SITE                                                                 
REMARK 800 SITE_IDENTIFIER: AC1                                                 
REMARK 800 EVIDENCE_CODE: SOFTWARE                                              
REMARK 800 SITE_DESCRIPTION: BINDING SITE FOR RESIDUE ACY A 2001                
REMARK 900                                                                      
REMARK 900 RELATED ENTRIES                                                      
REMARK 900 RELATED ID: 1BDY   RELATED DB: PDB                                   
REMARK 900 C2 DOMAIN FROM PROTEIN KINASE C DELTA                                
DBREF  1YRK A    1   123  UNP    Q05655   KPCD_HUMAN       1    123             
DBREF  1YRK B    1    13  PDB    1YRK     1YRK             1     13             
SEQADV 1YRK GLY A   -2  UNP  Q05655              CLONING ARTIFACT               
SEQADV 1YRK SER A   -1  UNP  Q05655              CLONING ARTIFACT               
SEQADV 1YRK HIS A    0  UNP  Q05655              CLONING ARTIFACT               
SEQRES   1 A  126  GLY SER HIS MET ALA PRO PHE LEU ARG ILE ALA PHE ASN          
SEQRES   2 A  126  SER TYR GLU LEU GLY SER LEU GLN ALA GLU ASP GLU ALA          
SEQRES   3 A  126  ASN GLN PRO PHE CYS ALA VAL LYS MET LYS GLU ALA LEU          
SEQRES   4 A  126  SER THR GLU ARG GLY LYS THR LEU VAL GLN LYS LYS PRO          
SEQRES   5 A  126  THR MET TYR PRO GLU TRP LYS SER THR PHE ASP ALA HIS          
SEQRES   6 A  126  ILE TYR GLU GLY ARG VAL ILE GLN ILE VAL LEU MET ARG          
SEQRES   7 A  126  ALA ALA GLU GLU PRO VAL SER GLU VAL THR VAL GLY VAL          
SEQRES   8 A  126  SER VAL LEU ALA GLU ARG CYS LYS LYS ASN ASN GLY LYS          
SEQRES   9 A  126  ALA GLU PHE TRP LEU ASP LEU GLN PRO GLN ALA LYS VAL          
SEQRES  10 A  126  LEU MET SER VAL GLN TYR PHE LEU GLU                          
SEQRES   1 B   13  MET ALA LEU TYR SER ILE PTR GLN PRO TYR VAL PHE ALA          
MODRES 1YRK PTR B    7  TYR  O-PHOSPHOTYROSINE                                  
HET    PTR  B   7      16                                                       
HET    ACY  A2001       4                                                       
HETNAM     PTR O-PHOSPHOTYROSINE                                                
HETNAM     ACY ACETIC ACID                                                      
HETSYN     PTR PHOSPHONOTYROSINE                                                
FORMUL   2  PTR    C9 H12 N O6 P                                                
FORMUL   3  ACY    C2 H4 O2                                                     
FORMUL   4  HOH   *220(H2 O)                                                    
HELIX    1   1 VAL A   88  LYS A   97  1                                  10    
SHEET    1   A 4 THR A  58  HIS A  62  0                                        
SHEET    2   A 4 MET A   1  GLU A  13 -1  N  ILE A   7   O  PHE A  59           
SHEET    3   A 4 LYS A 113  GLU A 123 -1  O  PHE A 121   N  PHE A   4           
SHEET    4   A 4 LYS A 101  ASP A 107 -1  N  ALA A 102   O  VAL A 118           
SHEET    1   B 4 GLY A  41  VAL A  45  0                                        
SHEET    2   B 4 PHE A  27  THR A  38 -1  N  GLU A  34   O  VAL A  45           
SHEET    3   B 4 VAL A  68  ALA A  76 -1  O  MET A  74   N  PHE A  27           
SHEET    4   B 4 GLU A  79  GLY A  87 -1  O  VAL A  81   N  LEU A  73           
LINK         C   ILE B   6                 N   PTR B   7     1555   1555  1.34  
LINK         C   PTR B   7                 N   GLN B   8     1555   1555  1.34  
CISPEP   1 GLN A  109    PRO A  110          0         0.32                     
SITE     1 AC1  5 ASN A  98  ALA A 102  GLU A 103  HOH A2066                    
SITE     2 AC1  5 HOH A2124                                                     
CRYST1   37.272   41.856   88.463  90.00  90.00  90.00 P 21 21 21    4          
ORIGX1      1.000000  0.000000  0.000000        0.00000                         
ORIGX2      0.000000  1.000000  0.000000        0.00000                         
ORIGX3      0.000000  0.000000  1.000000        0.00000                         
SCALE1      0.026830  0.000000  0.000000        0.00000                         
SCALE2      0.000000  0.023891  0.000000        0.00000                         
SCALE3      0.000000  0.000000  0.011304        0.00000                         
ATOM      1  N   GLY A  -2      33.017  46.426   7.317  1.00 22.17           N  
ATOM      2  CA  GLY A  -2      32.612  46.405   8.757  1.00 19.05           C  
ATOM      3  C   GLY A  -2      33.034  47.659   9.499  1.00 17.88           C  
ATOM      4  O   GLY A  -2      33.567  48.587   8.897  1.00 17.80           O  
ATOM      5  N   SER A  -1      32.800  47.684  10.810  1.00 15.28           N  
ATOM      6  CA  SER A  -1      33.166  48.836  11.638  1.00 13.59           C  
ATOM      7  C   SER A  -1      34.514  48.654  12.336  1.00 11.57           C  
ATOM      8  O   SER A  -1      35.005  49.578  12.986  1.00 11.34           O  
ATOM      9  CB  SER A  -1      32.080  49.088  12.687  1.00 14.00           C  
ATOM     10  OG  SER A  -1      30.888  49.549  12.063  1.00 19.99           O  
ATOM     11  N   HIS A   0      35.090  47.461  12.204  1.00  9.95           N  
ATOM     12  CA  HIS A   0      36.385  47.122  12.808  1.00  9.61           C  
ATOM     13  C   HIS A   0      36.385  47.149  14.342  1.00  9.45           C  
ATOM     14  O   HIS A   0      37.425  47.332  14.990  1.00  9.49           O  
ATOM     15  CB  HIS A   0      37.459  48.035  12.232  1.00  9.73           C  
ATOM     16  CG  HIS A   0      37.463  48.039  10.738  1.00 10.60           C  
ATOM     17  ND1 HIS A   0      37.837  46.935  10.002  1.00 12.31           N  
ATOM     18  CD2 HIS A   0      37.034  48.963   9.844  1.00 11.07           C  
ATOM     19  CE1 HIS A   0      37.634  47.178   8.716  1.00 13.04           C  
ATOM     20  NE2 HIS A   0      37.149  48.400   8.594  1.00 12.99           N  
ATOM     21  N   MET A   1      35.204  46.962  14.911  1.00  8.40           N  
ATOM     22  CA  MET A   1      35.067  46.898  16.356  1.00  8.63           C  
ATOM     23  C   MET A   1      35.326  45.447  16.785  1.00  8.76           C  
ATOM     24  O   MET A   1      35.603  44.587  15.937  1.00  9.73           O  
ATOM     25  CB  MET A   1      33.678  47.390  16.775  1.00  9.46           C  
ATOM     26  CG  MET A   1      33.465  48.878  16.504  1.00  9.90           C  
ATOM     27  SD  MET A   1      34.657  49.935  17.404  1.00 11.89           S  
ATOM     28  CE  MET A   1      34.708  51.391  16.325  1.00 11.53           C  
ATOM     29  N   ALA A   2      35.245  45.168  18.084  1.00  8.74           N  
ATOM     30  CA  ALA A   2      35.546  43.832  18.586  1.00  9.67           C  
ATOM     31  C   ALA A   2      34.533  42.742  18.267  1.00  8.32           C  
ATOM     32  O   ALA A   2      33.347  42.924  18.484  1.00  9.57           O  
ATOM     33  CB  ALA A   2      35.758  43.886  20.112  1.00 10.71           C  
ATOM     34  N   PRO A   3      34.991  41.597  17.736  1.00  7.41           N  
ATOM     35  CA  PRO A   3      34.034  40.520  17.437  1.00  7.03           C  
ATOM     36  C   PRO A   3      33.393  40.046  18.741  1.00  6.34           C  
ATOM     37  O   PRO A   3      33.973  40.203  19.831  1.00  6.73           O  
ATOM     38  CB  PRO A   3      34.914  39.437  16.813  1.00  8.62           C  
ATOM     39  CG  PRO A   3      35.939  40.254  16.079  1.00  9.55           C  
ATOM     40  CD  PRO A   3      36.280  41.353  17.072  1.00  8.36           C  
ATOM     41  N   PHE A   4      32.204  39.459  18.641  1.00  4.46           N  
ATOM     42  CA  PHE A   4      31.511  38.988  19.829  1.00  4.40           C  
ATOM     43  C   PHE A   4      30.561  37.846  19.544  1.00  4.94           C  
ATOM     44  O   PHE A   4      30.260  37.525  18.385  1.00  4.60           O  
ATOM     45  CB  PHE A   4      30.735  40.160  20.489  1.00  3.64           C  
ATOM     46  CG  PHE A   4      29.566  40.677  19.668  1.00  3.88           C  
ATOM     47  CD1 PHE A   4      28.286  40.185  19.869  1.00  4.12           C  
ATOM     48  CD2 PHE A   4      29.764  41.625  18.657  1.00  5.65           C  
ATOM     49  CE1 PHE A   4      27.216  40.617  19.081  1.00  5.64           C  
ATOM     50  CE2 PHE A   4      28.697  42.061  17.864  1.00  4.66           C  
ATOM     51  CZ  PHE A   4      27.424  41.555  18.074  1.00  5.03           C  
ATOM     52  N   LEU A   5      30.114  37.224  20.628  1.00  4.91           N  
ATOM     53  CA  LEU A   5      29.137  36.156  20.577  1.00  3.88           C  
ATOM     54  C   LEU A   5      27.788  36.662  21.079  1.00  4.15           C  
ATOM     55  O   LEU A   5      27.736  37.486  22.003  1.00  4.83           O  
ATOM     56  CB  LEU A   5      29.563  35.012  21.493  1.00  4.61           C  
ATOM     57  CG  LEU A   5      30.909  34.367  21.204  1.00  3.67           C  
ATOM     58  CD1 LEU A   5      31.087  33.169  22.186  1.00  4.74           C  
ATOM     59  CD2 LEU A   5      30.949  33.914  19.730  1.00  5.01           C  
ATOM     60  N   ARG A   6      26.705  36.184  20.463  1.00  4.38           N  
ATOM     61  CA  ARG A   6      25.355  36.500  20.946  1.00  4.22           C  
ATOM     62  C   ARG A   6      24.851  35.138  21.411  1.00  4.80           C  
ATOM     63  O   ARG A   6      24.812  34.178  20.641  1.00  5.37           O  
ATOM     64  CB  ARG A   6      24.452  37.074  19.847  1.00  4.42           C  
ATOM     65  CG  ARG A   6      23.033  37.317  20.355  1.00  3.35           C  
ATOM     66  CD  ARG A   6      22.331  38.363  19.499  1.00  4.26           C  
ATOM     67  NE  ARG A   6      22.991  39.655  19.677  1.00  2.43           N  
ATOM     68  CZ  ARG A   6      23.202  40.540  18.705  1.00  4.29           C  
ATOM     69  NH1 ARG A   6      22.813  40.289  17.460  1.00  4.27           N  
ATOM     70  NH2 ARG A   6      23.801  41.683  18.988  1.00  3.58           N  
ATOM     71  N   ILE A   7      24.493  35.063  22.689  1.00  4.18           N  
ATOM     72  CA  ILE A   7      24.074  33.812  23.319  1.00  4.64           C  
ATOM     73  C   ILE A   7      22.654  33.855  23.856  1.00  3.48           C  
ATOM     74  O   ILE A   7      22.194  34.889  24.320  1.00  5.76           O  
ATOM     75  CB  ILE A   7      25.019  33.522  24.513  1.00  5.60           C  
ATOM     76  CG1 ILE A   7      26.466  33.487  24.018  1.00  5.97           C  
ATOM     77  CG2 ILE A   7      24.616  32.237  25.233  1.00  6.98           C  
ATOM     78  CD1 ILE A   7      27.514  33.469  25.141  1.00  7.64           C  
ATOM     79  N   ALA A   8      21.967  32.718  23.807  1.00  5.58           N  
ATOM     80  CA  ALA A   8      20.636  32.625  24.384  1.00  5.12           C  
ATOM     81  C   ALA A   8      20.469  31.226  24.975  1.00  5.96           C  
ATOM     82  O   ALA A   8      20.955  30.252  24.406  1.00  7.20           O  
ATOM     83  CB  ALA A   8      19.564  32.866  23.343  1.00  7.01           C  
ATOM     84  N   PHE A   9      19.819  31.132  26.131  1.00  5.38           N  
ATOM     85  CA  PHE A   9      19.553  29.812  26.711  1.00  5.25           C  
ATOM     86  C   PHE A   9      18.102  29.484  26.322  1.00  3.99           C  
ATOM     87  O   PHE A   9      17.137  30.060  26.846  1.00  4.10           O  
ATOM     88  CB  PHE A   9      19.755  29.834  28.229  1.00  6.94           C  
ATOM     89  CG  PHE A   9      21.176  30.123  28.625  1.00  8.04           C  
ATOM     90  CD1 PHE A   9      22.198  29.264  28.230  1.00 10.02           C  
ATOM     91  CD2 PHE A   9      21.505  31.287  29.308  1.00 10.80           C  
ATOM     92  CE1 PHE A   9      23.537  29.561  28.498  1.00 11.63           C  
ATOM     93  CE2 PHE A   9      22.848  31.594  29.583  1.00 10.34           C  
ATOM     94  CZ  PHE A   9      23.852  30.741  29.179  1.00 10.53           C  
ATOM     95  N   ASN A  10      17.947  28.563  25.379  1.00  4.46           N  
ATOM     96  CA  ASN A  10      16.623  28.240  24.879  1.00  4.57           C  
ATOM     97  C   ASN A  10      15.849  27.168  25.624  1.00  4.89           C  
ATOM     98  O   ASN A  10      14.636  27.058  25.458  1.00  6.65           O  
ATOM     99  CB  ASN A  10      16.716  27.889  23.386  1.00  4.97           C  
ATOM    100  CG  ASN A  10      17.003  29.111  22.540  1.00  7.83           C  
ATOM    101  OD1 ASN A  10      16.727  30.233  22.967  1.00  9.32           O  
ATOM    102  ND2 ASN A  10      17.544  28.910  21.335  1.00  9.07           N  
ATOM    103  N   SER A  11      16.532  26.375  26.446  1.00  4.53           N  
ATOM    104  CA  SER A  11      15.837  25.340  27.201  1.00  4.28           C  
ATOM    105  C   SER A  11      16.747  24.805  28.302  1.00  4.06           C  
ATOM    106  O   SER A  11      17.901  25.230  28.434  1.00  4.89           O  
ATOM    107  CB  SER A  11      15.423  24.194  26.257  1.00  5.00           C  
ATOM    108  OG  SER A  11      14.489  23.317  26.863  1.00  4.93           O  
ATOM    109  N   TYR A  12      16.221  23.882  29.104  1.00  4.43           N  
ATOM    110  CA  TYR A  12      16.985  23.265  30.183  1.00  4.82           C  
ATOM    111  C   TYR A  12      16.301  21.955  30.590  1.00  6.44           C  
ATOM    112  O   TYR A  12      15.141  21.703  30.244  1.00  5.45           O  
ATOM    113  CB  TYR A  12      17.017  24.175  31.433  1.00  6.32           C  
ATOM    114  CG  TYR A  12      15.662  24.256  32.146  1.00  6.04           C  
ATOM    115  CD1 TYR A  12      14.658  25.113  31.686  1.00  5.59           C  
ATOM    116  CD2 TYR A  12      15.346  23.385  33.191  1.00  6.35           C  
ATOM    117  CE1 TYR A  12      13.374  25.097  32.236  1.00  6.23           C  
ATOM    118  CE2 TYR A  12      14.064  23.350  33.743  1.00  7.65           C  
ATOM    119  CZ  TYR A  12      13.084  24.203  33.259  1.00  6.74           C  
ATOM    120  OH  TYR A  12      11.805  24.142  33.768  1.00  9.70           O  
ATOM    121  N   GLU A  13      17.032  21.128  31.331  1.00  5.97           N  
ATOM    122  CA  GLU A  13      16.477  19.903  31.909  1.00  6.63           C  
ATOM    123  C   GLU A  13      17.135  19.923  33.286  1.00  7.64           C  
ATOM    124  O   GLU A  13      18.362  19.989  33.387  1.00  7.71           O  
ATOM    125  CB  GLU A  13      16.867  18.661  31.114  1.00  7.87           C  
ATOM    126  CG  GLU A  13      16.204  18.632  29.744  1.00  7.76           C  
ATOM    127  CD  GLU A  13      16.347  17.293  29.048  1.00  7.62           C  
ATOM    128  OE1 GLU A  13      16.077  17.240  27.838  1.00  7.04           O  
ATOM    129  OE2 GLU A  13      16.722  16.294  29.712  1.00  8.69           O  
ATOM    130  N   LEU A  14      16.309  19.915  34.330  1.00  8.29           N  
ATOM    131  CA  LEU A  14      16.794  20.013  35.704  1.00  8.76           C  
ATOM    132  C   LEU A  14      17.480  18.763  36.216  1.00  9.35           C  
ATOM    133  O   LEU A  14      18.459  18.854  36.956  1.00  9.81           O  
ATOM    134  CB  LEU A  14      15.632  20.392  36.645  1.00  8.29           C  
ATOM    135  CG  LEU A  14      15.945  20.622  38.127  1.00  9.71           C  
ATOM    136  CD1 LEU A  14      16.897  21.788  38.266  1.00 10.15           C  
ATOM    137  CD2 LEU A  14      14.668  20.928  38.899  1.00 10.34           C  
ATOM    138  N   GLY A  15      16.963  17.606  35.821  1.00  9.71           N  
ATOM    139  CA  GLY A  15      17.511  16.337  36.269  1.00 11.93           C  
ATOM    140  C   GLY A  15      16.787  15.854  37.517  1.00 12.91           C  
ATOM    141  O   GLY A  15      17.146  14.822  38.089  1.00 12.22           O  
ATOM    142  N   SER A  16      15.776  16.609  37.947  1.00 13.02           N  
ATOM    143  CA  SER A  16      14.990  16.258  39.137  1.00 13.61           C  
ATOM    144  C   SER A  16      13.506  16.550  38.966  1.00 13.86           C  
ATOM    145  O   SER A  16      13.126  17.433  38.200  1.00 12.46           O  
ATOM    146  CB  SER A  16      15.465  17.059  40.356  1.00 14.17           C  
ATOM    147  OG  SER A  16      16.791  16.740  40.724  1.00 15.12           O  
ATOM    148  N   LEU A  17      12.671  15.817  39.704  1.00 14.82           N  
ATOM    149  CA  LEU A  17      11.227  16.046  39.677  1.00 15.20           C  
ATOM    150  C   LEU A  17      10.952  17.349  40.412  1.00 15.32           C  
ATOM    151  O   LEU A  17      11.735  17.769  41.277  1.00 15.13           O  
ATOM    152  CB  LEU A  17      10.470  14.919  40.397  1.00 15.90           C  
ATOM    153  CG  LEU A  17      10.272  13.555  39.737  1.00 17.95           C  
ATOM    154  CD1 LEU A  17       9.419  13.701  38.496  1.00 19.27           C  
ATOM    155  CD2 LEU A  17      11.602  12.938  39.410  1.00 20.97           C  
ATOM    156  N   GLN A  18       9.834  17.986  40.078  1.00 14.35           N  
ATOM    157  CA  GLN A  18       9.455  19.228  40.729  1.00 14.62           C  
ATOM    158  C   GLN A  18       7.980  19.252  41.074  1.00 15.19           C  
ATOM    159  O   GLN A  18       7.173  18.612  40.406  1.00 13.11           O  
ATOM    160  CB  GLN A  18       9.754  20.410  39.831  1.00 15.07           C  
ATOM    161  CG  GLN A  18      11.212  20.630  39.577  1.00 15.66           C  
ATOM    162  CD  GLN A  18      11.413  21.780  38.635  1.00 15.90           C  
ATOM    163  OE1 GLN A  18      11.401  21.609  37.419  1.00 15.79           O  
ATOM    164  NE2 GLN A  18      11.564  22.974  39.191  1.00 16.33           N  
ATOM    165  N   ALA A  19       7.640  20.013  42.113  1.00 15.54           N  
ATOM    166  CA  ALA A  19       6.256  20.141  42.540  1.00 16.25           C  
ATOM    167  C   ALA A  19       5.467  20.812  41.419  1.00 17.13           C  
ATOM    168  O   ALA A  19       5.974  21.692  40.717  1.00 15.24           O  
ATOM    169  CB  ALA A  19       6.175  20.980  43.820  1.00 16.41           C  
ATOM    170  N   GLU A  20       4.225  20.380  41.246  1.00 18.34           N  
ATOM    171  CA  GLU A  20       3.378  20.928  40.207  1.00 20.83           C  
ATOM    172  C   GLU A  20       2.625  22.132  40.740  1.00 21.78           C  
ATOM    173  O   GLU A  20       2.501  22.312  41.954  1.00 22.23           O  
ATOM    174  CB  GLU A  20       2.397  19.864  39.725  1.00 22.77           C  
ATOM    175  CG  GLU A  20       3.092  18.570  39.324  1.00 25.49           C  
ATOM    176  CD  GLU A  20       2.120  17.460  38.994  1.00 26.91           C  
ATOM    177  OE1 GLU A  20       2.547  16.288  38.989  1.00 27.36           O  
ATOM    178  OE2 GLU A  20       0.937  17.764  38.737  1.00 28.62           O  
ATOM    179  N   ASP A  21       2.148  22.961  39.824  1.00 22.66           N  
ATOM    180  CA  ASP A  21       1.400  24.158  40.177  1.00 24.27           C  
ATOM    181  C   ASP A  21       2.088  25.001  41.257  1.00 23.95           C  
ATOM    182  O   ASP A  21       1.487  25.379  42.269  1.00 24.25           O  
ATOM    183  CB  ASP A  21      -0.024  23.782  40.602  1.00 27.14           C  
ATOM    184  CG  ASP A  21      -0.794  23.064  39.493  1.00 29.36           C  
ATOM    185  OD1 ASP A  21      -0.908  21.817  39.547  1.00 30.57           O  
ATOM    186  OD2 ASP A  21      -1.274  23.748  38.560  1.00 30.92           O  
ATOM    187  N   GLU A  22       3.365  25.272  41.021  1.00 23.30           N  
ATOM    188  CA  GLU A  22       4.177  26.111  41.891  1.00 22.29           C  
ATOM    189  C   GLU A  22       5.034  26.943  40.935  1.00 21.77           C  
ATOM    190  O   GLU A  22       5.278  26.535  39.794  1.00 22.69           O  
ATOM    191  CB  GLU A  22       5.061  25.269  42.817  1.00 22.84           C  
ATOM    192  CG  GLU A  22       4.287  24.400  43.816  1.00 23.83           C  
ATOM    193  CD  GLU A  22       5.099  24.071  45.071  1.00 24.57           C  
ATOM    194  OE1 GLU A  22       6.343  24.219  45.036  1.00 25.42           O  
ATOM    195  OE2 GLU A  22       4.499  23.651  46.096  1.00 23.17           O  
ATOM    196  N   ALA A  23       5.455  28.121  41.370  1.00 19.19           N  
ATOM    197  CA  ALA A  23       6.277  28.980  40.526  1.00 18.50           C  
ATOM    198  C   ALA A  23       7.713  28.546  40.773  1.00 16.83           C  
ATOM    199  O   ALA A  23       8.478  29.270  41.411  1.00 17.63           O  
ATOM    200  CB  ALA A  23       6.090  30.460  40.923  1.00 17.99           C  
ATOM    201  N   ASN A  24       8.081  27.376  40.253  1.00 15.27           N  
ATOM    202  CA  ASN A  24       9.425  26.852  40.491  1.00 13.50           C  
ATOM    203  C   ASN A  24      10.328  26.628  39.284  1.00 11.90           C  
ATOM    204  O   ASN A  24      11.202  25.767  39.317  1.00 12.19           O  
ATOM    205  CB  ASN A  24       9.326  25.550  41.294  1.00 14.31           C  
ATOM    206  CG  ASN A  24       8.365  24.545  40.673  1.00 15.20           C  
ATOM    207  OD1 ASN A  24       7.942  24.700  39.525  1.00 15.19           O  
ATOM    208  ND2 ASN A  24       8.022  23.502  41.433  1.00 13.35           N  
ATOM    209  N   GLN A  25      10.135  27.393  38.219  1.00 10.89           N  
ATOM    210  CA  GLN A  25      11.007  27.222  37.071  1.00  9.86           C  
ATOM    211  C   GLN A  25      12.383  27.776  37.449  1.00  8.60           C  
ATOM    212  O   GLN A  25      12.497  28.892  37.948  1.00  8.11           O  
ATOM    213  CB  GLN A  25      10.481  27.997  35.859  1.00  9.06           C  
ATOM    214  CG  GLN A  25      11.302  27.737  34.596  1.00 10.86           C  
ATOM    215  CD  GLN A  25      10.854  28.595  33.434  1.00 12.34           C  
ATOM    216  OE1 GLN A  25      10.856  29.829  33.520  1.00 13.78           O  
ATOM    217  NE2 GLN A  25      10.459  27.950  32.339  1.00 13.28           N  
ATOM    218  N   PRO A  26      13.437  26.985  37.242  1.00  9.78           N  
ATOM    219  CA  PRO A  26      14.773  27.481  37.575  1.00  7.50           C  
ATOM    220  C   PRO A  26      15.106  28.580  36.576  1.00  7.59           C  
ATOM    221  O   PRO A  26      14.365  28.771  35.613  1.00  6.69           O  
ATOM    222  CB  PRO A  26      15.648  26.251  37.389  1.00  9.59           C  
ATOM    223  CG  PRO A  26      14.952  25.498  36.316  1.00 10.94           C  
ATOM    224  CD  PRO A  26      13.500  25.595  36.751  1.00 10.48           C  
ATOM    225  N   PHE A  27      16.197  29.298  36.804  1.00  6.37           N  
ATOM    226  CA  PHE A  27      16.604  30.380  35.903  1.00  6.27           C  
ATOM    227  C   PHE A  27      18.130  30.478  35.905  1.00  6.60           C  
ATOM    228  O   PHE A  27      18.778  29.949  36.778  1.00  6.04           O  
ATOM    229  CB  PHE A  27      15.985  31.712  36.332  1.00  7.38           C  
ATOM    230  CG  PHE A  27      16.262  32.083  37.770  1.00  8.15           C  
ATOM    231  CD1 PHE A  27      15.520  31.512  38.809  1.00  9.31           C  
ATOM    232  CD2 PHE A  27      17.270  32.993  38.082  1.00  8.56           C  
ATOM    233  CE1 PHE A  27      15.784  31.852  40.138  1.00 10.17           C  
ATOM    234  CE2 PHE A  27      17.543  33.336  39.399  1.00  8.93           C  
ATOM    235  CZ  PHE A  27      16.792  32.759  40.434  1.00  8.99           C  
ATOM    236  N   CYS A  28      18.706  31.144  34.913  1.00  7.01           N  
ATOM    237  CA  CYS A  28      20.167  31.246  34.839  1.00  7.65           C  
ATOM    238  C   CYS A  28      20.780  32.520  35.396  1.00  6.98           C  
ATOM    239  O   CYS A  28      20.222  33.602  35.268  1.00  8.81           O  
ATOM    240  CB  CYS A  28      20.639  31.139  33.378  1.00 10.47           C  
ATOM    241  SG  CYS A  28      20.293  29.573  32.550  1.00 15.88           S  
ATOM    242  N   ALA A  29      21.937  32.371  36.031  1.00  6.62           N  
ATOM    243  CA  ALA A  29      22.717  33.507  36.518  1.00  6.68           C  
ATOM    244  C   ALA A  29      23.988  33.342  35.671  1.00  5.94           C  
ATOM    245  O   ALA A  29      24.556  32.246  35.589  1.00  7.38           O  
ATOM    246  CB  ALA A  29      23.039  33.368  37.989  1.00  6.11           C  
ATOM    247  N   VAL A  30      24.437  34.418  35.047  1.00  5.58           N  
ATOM    248  CA  VAL A  30      25.606  34.360  34.173  1.00  6.12           C  
ATOM    249  C   VAL A  30      26.657  35.318  34.690  1.00  6.21           C  
ATOM    250  O   VAL A  30      26.358  36.482  34.970  1.00  5.87           O  
ATOM    251  CB  VAL A  30      25.220  34.761  32.753  1.00  6.35           C  
ATOM    252  CG1 VAL A  30      26.454  34.807  31.867  1.00  7.57           C  
ATOM    253  CG2 VAL A  30      24.175  33.775  32.223  1.00  6.65           C  
ATOM    254  N   LYS A  31      27.881  34.816  34.844  1.00  5.09           N  
ATOM    255  CA  LYS A  31      28.968  35.641  35.329  1.00  5.37           C  
ATOM    256  C   LYS A  31      30.128  35.598  34.346  1.00  6.71           C  
ATOM    257  O   LYS A  31      30.705  34.528  34.119  1.00  8.35           O  
ATOM    258  CB  LYS A  31      29.467  35.135  36.679  1.00  8.22           C  
ATOM    259  CG  LYS A  31      28.358  34.910  37.709  1.00 11.51           C  
ATOM    260  CD  LYS A  31      28.948  34.488  39.027  1.00 15.22           C  
ATOM    261  CE  LYS A  31      27.972  33.681  39.850  1.00 17.67           C  
ATOM    262  NZ  LYS A  31      26.679  34.381  39.978  1.00 20.08           N  
ATOM    263  N   MET A  32      30.451  36.734  33.745  1.00  5.86           N  
ATOM    264  CA  MET A  32      31.604  36.775  32.841  1.00  4.95           C  
ATOM    265  C   MET A  32      32.812  37.002  33.747  1.00  5.47           C  
ATOM    266  O   MET A  32      32.735  37.779  34.683  1.00  4.29           O  
ATOM    267  CB  MET A  32      31.524  37.951  31.860  1.00  6.13           C  
ATOM    268  CG  MET A  32      30.285  37.977  30.984  1.00  6.35           C  
ATOM    269  SD  MET A  32      30.038  36.442  30.081  1.00  6.80           S  
ATOM    270  CE  MET A  32      31.495  36.328  29.067  1.00  6.06           C  
ATOM    271  N   LYS A  33      33.920  36.313  33.495  1.00  5.26           N  
ATOM    272  CA  LYS A  33      35.112  36.543  34.311  1.00  6.15           C  
ATOM    273  C   LYS A  33      36.321  36.714  33.420  1.00  6.62           C  
ATOM    274  O   LYS A  33      36.438  36.043  32.385  1.00  5.79           O  
ATOM    275  CB  LYS A  33      35.346  35.398  35.290  1.00  7.24           C  
ATOM    276  CG  LYS A  33      34.119  35.143  36.153  1.00  9.96           C  
ATOM    277  CD  LYS A  33      34.351  34.108  37.243  1.00 10.49           C  
ATOM    278  CE  LYS A  33      33.055  33.900  38.031  1.00 13.06           C  
ATOM    279  NZ  LYS A  33      33.102  32.723  38.971  1.00 17.29           N  
ATOM    280  N   GLU A  34      37.217  37.618  33.814  1.00  6.97           N  
ATOM    281  CA  GLU A  34      38.424  37.876  33.028  1.00  9.38           C  
ATOM    282  C   GLU A  34      39.618  37.178  33.654  1.00  9.03           C  
ATOM    283  O   GLU A  34      39.648  36.945  34.864  1.00  8.62           O  
ATOM    284  CB  GLU A  34      38.739  39.377  32.963  1.00 11.26           C  
ATOM    285  CG  GLU A  34      37.664  40.270  32.414  1.00 14.46           C  
ATOM    286  CD  GLU A  34      37.270  39.942  30.976  1.00 14.17           C  
ATOM    287  OE1 GLU A  34      38.072  39.341  30.213  1.00 17.36           O  
ATOM    288  OE2 GLU A  34      36.153  40.312  30.603  1.00 15.14           O  
ATOM    289  N   ALA A  35      40.595  36.825  32.820  1.00 10.08           N  
ATOM    290  CA  ALA A  35      41.808  36.188  33.305  1.00 12.22           C  
ATOM    291  C   ALA A  35      42.740  37.298  33.777  1.00 12.88           C  
ATOM    292  O   ALA A  35      42.881  38.338  33.117  1.00 13.58           O  
ATOM    293  CB  ALA A  35      42.464  35.383  32.183  1.00 13.61           C  
ATOM    294  N   LEU A  36      43.357  37.092  34.932  1.00 12.04           N  
ATOM    295  CA  LEU A  36      44.276  38.079  35.468  1.00 13.18           C  
ATOM    296  C   LEU A  36      45.567  37.387  35.842  1.00 13.66           C  
ATOM    297  O   LEU A  36      45.563  36.476  36.670  1.00 13.82           O  
ATOM    298  CB  LEU A  36      43.663  38.741  36.706  1.00 14.92           C  
ATOM    299  CG  LEU A  36      44.583  39.648  37.530  1.00 18.10           C  
ATOM    300  CD1 LEU A  36      45.052  40.823  36.683  1.00 20.12           C  
ATOM    301  CD2 LEU A  36      43.839  40.129  38.766  1.00 20.53           C  
ATOM    302  N   SER A  37      46.673  37.804  35.230  1.00 13.92           N  
ATOM    303  CA  SER A  37      47.970  37.209  35.551  1.00 16.23           C  
ATOM    304  C   SER A  37      48.880  38.256  36.190  1.00 16.04           C  
ATOM    305  O   SER A  37      48.920  39.407  35.758  1.00 17.50           O  
ATOM    306  CB  SER A  37      48.647  36.648  34.293  1.00 17.73           C  
ATOM    307  OG  SER A  37      48.044  35.435  33.865  1.00 21.24           O  
ATOM    308  N   THR A  38      49.595  37.856  37.230  1.00 15.38           N  
ATOM    309  CA  THR A  38      50.524  38.759  37.922  1.00 15.66           C  
ATOM    310  C   THR A  38      51.731  37.917  38.310  1.00 15.43           C  
ATOM    311  O   THR A  38      51.809  36.736  37.961  1.00 15.16           O  
ATOM    312  CB  THR A  38      49.930  39.330  39.216  1.00 17.24           C  
ATOM    313  OG1 THR A  38      49.727  38.267  40.154  1.00 18.38           O  
ATOM    314  CG2 THR A  38      48.608  40.016  38.949  1.00 17.35           C  
ATOM    315  N   GLU A  39      52.664  38.508  39.053  1.00 15.89           N  
ATOM    316  CA  GLU A  39      53.835  37.764  39.480  1.00 16.84           C  
ATOM    317  C   GLU A  39      53.450  36.764  40.579  1.00 17.54           C  
ATOM    318  O   GLU A  39      54.306  36.053  41.120  1.00 16.98           O  
ATOM    319  CB  GLU A  39      54.926  38.726  39.975  1.00 18.28           C  
ATOM    320  CG  GLU A  39      54.687  39.366  41.332  1.00 22.65           C  
ATOM    321  CD  GLU A  39      53.589  40.407  41.332  1.00 23.88           C  
ATOM    322  OE1 GLU A  39      53.252  40.941  40.251  1.00 23.96           O  
ATOM    323  OE2 GLU A  39      53.075  40.708  42.435  1.00 27.41           O  
ATOM    324  N   ARG A  40      52.155  36.713  40.897  1.00 17.01           N  
ATOM    325  CA  ARG A  40      51.620  35.799  41.907  1.00 19.16           C  
ATOM    326  C   ARG A  40      50.888  34.632  41.222  1.00 18.49           C  
ATOM    327  O   ARG A  40      50.450  33.692  41.884  1.00 19.30           O  
ATOM    328  CB  ARG A  40      50.611  36.520  42.815  1.00 22.29           C  
ATOM    329  CG  ARG A  40      50.987  37.941  43.211  1.00 27.22           C  
ATOM    330  CD  ARG A  40      52.035  37.973  44.305  1.00 30.46           C  
ATOM    331  NE  ARG A  40      51.530  37.424  45.565  1.00 33.50           N  
ATOM    332  CZ  ARG A  40      52.214  37.421  46.706  1.00 34.29           C  
ATOM    333  NH1 ARG A  40      53.431  37.942  46.745  1.00 35.31           N  
ATOM    334  NH2 ARG A  40      51.692  36.887  47.801  1.00 34.55           N  
ATOM    335  N   GLY A  41      50.737  34.707  39.905  1.00 16.87           N  
ATOM    336  CA  GLY A  41      50.047  33.650  39.194  1.00 16.60           C  
ATOM    337  C   GLY A  41      48.822  34.156  38.460  1.00 17.01           C  
ATOM    338  O   GLY A  41      48.646  35.365  38.277  1.00 16.50           O  
ATOM    339  N   LYS A  42      47.967  33.226  38.046  1.00 16.39           N  
ATOM    340  CA  LYS A  42      46.766  33.570  37.298  1.00 16.70           C  
ATOM    341  C   LYS A  42      45.495  33.268  38.075  1.00 15.72           C  
ATOM    342  O   LYS A  42      45.391  32.246  38.756  1.00 16.83           O  
ATOM    343  CB  LYS A  42      46.761  32.800  35.974  1.00 17.71           C  
ATOM    344  CG  LYS A  42      45.669  33.213  34.981  1.00 19.96           C  
ATOM    345  CD  LYS A  42      45.757  32.406  33.686  1.00 20.77           C  
ATOM    346  CE  LYS A  42      47.021  32.749  32.880  1.00 23.09           C  
ATOM    347  NZ  LYS A  42      47.181  31.920  31.623  1.00 22.97           N  
ATOM    348  N   THR A  43      44.527  34.169  37.982  1.00 14.13           N  
ATOM    349  CA  THR A  43      43.244  33.976  38.643  1.00 12.69           C  
ATOM    350  C   THR A  43      42.149  34.499  37.725  1.00 11.96           C  
ATOM    351  O   THR A  43      42.409  35.003  36.637  1.00 11.03           O  
ATOM    352  CB  THR A  43      43.132  34.767  39.974  1.00 12.99           C  
ATOM    353  OG1 THR A  43      43.414  36.148  39.724  1.00 13.48           O  
ATOM    354  CG2 THR A  43      44.109  34.241  41.005  1.00 13.90           C  
ATOM    355  N   LEU A  44      40.909  34.353  38.161  1.00 12.92           N  
ATOM    356  CA  LEU A  44      39.809  34.875  37.384  1.00 12.07           C  
ATOM    357  C   LEU A  44      39.265  36.026  38.205  1.00 12.08           C  
ATOM    358  O   LEU A  44      39.399  36.040  39.433  1.00 12.96           O  
ATOM    359  CB  LEU A  44      38.723  33.821  37.206  1.00 14.15           C  
ATOM    360  CG  LEU A  44      39.073  32.692  36.241  1.00 14.53           C  
ATOM    361  CD1 LEU A  44      37.979  31.639  36.312  1.00 16.44           C  
ATOM    362  CD2 LEU A  44      39.213  33.245  34.826  1.00 15.08           C  
ATOM    363  N   VAL A  45      38.694  37.010  37.529  1.00 10.45           N  
ATOM    364  CA  VAL A  45      38.096  38.135  38.220  1.00  9.77           C  
ATOM    365  C   VAL A  45      36.786  38.521  37.552  1.00  9.46           C  
ATOM    366  O   VAL A  45      36.735  38.732  36.338  1.00  8.61           O  
ATOM    367  CB  VAL A  45      39.012  39.366  38.216  1.00 12.19           C  
ATOM    368  CG1 VAL A  45      38.351  40.495  39.020  1.00 12.02           C  
ATOM    369  CG2 VAL A  45      40.353  39.010  38.802  1.00 13.08           C  
ATOM    370  N   GLN A  46      35.725  38.599  38.349  1.00  7.34           N  
ATOM    371  CA  GLN A  46      34.440  39.010  37.816  1.00  8.22           C  
ATOM    372  C   GLN A  46      34.336  40.523  37.971  1.00  8.94           C  
ATOM    373  O   GLN A  46      34.175  41.040  39.078  1.00  9.09           O  
ATOM    374  CB  GLN A  46      33.279  38.340  38.562  1.00  7.21           C  
ATOM    375  CG  GLN A  46      31.917  38.625  37.883  1.00  6.62           C  
ATOM    376  CD  GLN A  46      30.722  38.147  38.686  1.00  7.01           C  
ATOM    377  OE1 GLN A  46      30.833  37.256  39.544  1.00  8.10           O  
ATOM    378  NE2 GLN A  46      29.557  38.730  38.402  1.00  7.92           N  
ATOM    379  N   LYS A  47      34.482  41.239  36.864  1.00  9.80           N  
ATOM    380  CA  LYS A  47      34.369  42.688  36.889  1.00 11.03           C  
ATOM    381  C   LYS A  47      32.926  43.094  36.587  1.00 10.94           C  
ATOM    382  O   LYS A  47      32.381  44.018  37.186  1.00 13.61           O  
ATOM    383  CB  LYS A  47      35.299  43.298  35.835  1.00 14.46           C  
ATOM    384  CG  LYS A  47      36.766  42.968  36.051  1.00 16.99           C  
ATOM    385  CD  LYS A  47      37.289  43.574  37.345  1.00 21.83           C  
ATOM    386  CE  LYS A  47      37.166  45.099  37.341  1.00 23.42           C  
ATOM    387  NZ  LYS A  47      37.896  45.734  38.490  1.00 26.00           N  
ATOM    388  N   LYS A  48      32.305  42.379  35.656  1.00  9.53           N  
ATOM    389  CA  LYS A  48      30.940  42.672  35.217  1.00  8.01           C  
ATOM    390  C   LYS A  48      29.915  42.096  36.180  1.00  7.58           C  
ATOM    391  O   LYS A  48      30.031  40.948  36.581  1.00  7.97           O  
ATOM    392  CB  LYS A  48      30.728  42.043  33.837  1.00  7.65           C  
ATOM    393  CG  LYS A  48      29.430  42.399  33.165  1.00  7.23           C  
ATOM    394  CD  LYS A  48      29.385  41.748  31.780  1.00  5.89           C  
ATOM    395  CE  LYS A  48      28.221  42.294  30.960  1.00  6.67           C  
ATOM    396  NZ  LYS A  48      28.234  41.732  29.565  1.00  5.48           N  
ATOM    397  N   PRO A  49      28.893  42.881  36.559  1.00  8.16           N  
ATOM    398  CA  PRO A  49      27.899  42.333  37.487  1.00  7.83           C  
ATOM    399  C   PRO A  49      27.201  41.103  36.915  1.00  6.48           C  
ATOM    400  O   PRO A  49      27.102  40.946  35.689  1.00  6.67           O  
ATOM    401  CB  PRO A  49      26.926  43.500  37.691  1.00  8.12           C  
ATOM    402  CG  PRO A  49      27.773  44.696  37.456  1.00 10.09           C  
ATOM    403  CD  PRO A  49      28.624  44.305  36.282  1.00  9.51           C  
ATOM    404  N   THR A  50      26.715  40.241  37.809  1.00  6.21           N  
ATOM    405  CA  THR A  50      25.999  39.022  37.420  1.00  5.51           C  
ATOM    406  C   THR A  50      24.747  39.355  36.587  1.00  6.26           C  
ATOM    407  O   THR A  50      23.974  40.270  36.934  1.00  6.36           O  
ATOM    408  CB  THR A  50      25.576  38.233  38.676  1.00  7.91           C  
ATOM    409  OG1 THR A  50      26.744  37.910  39.440  1.00  7.39           O  
ATOM    410  CG2 THR A  50      24.841  36.949  38.301  1.00  5.70           C  
ATOM    411  N   MET A  51      24.557  38.607  35.502  1.00  4.67           N  
ATOM    412  CA  MET A  51      23.407  38.802  34.618  1.00  5.34           C  
ATOM    413  C   MET A  51      22.365  37.719  34.877  1.00  5.37           C  
ATOM    414  O   MET A  51      22.700  36.594  35.252  1.00  5.06           O  
ATOM    415  CB  MET A  51      23.859  38.764  33.153  1.00  5.97           C  
ATOM    416  CG  MET A  51      24.767  39.917  32.750  1.00  9.35           C  
ATOM    417  SD  MET A  51      25.521  39.566  31.122  1.00 16.91           S  
ATOM    418  CE  MET A  51      26.719  38.637  31.687  1.00 12.96           C  
ATOM    419  N   TYR A  52      21.094  38.065  34.671  1.00  5.46           N  
ATOM    420  CA  TYR A  52      19.993  37.130  34.883  1.00  5.76           C  
ATOM    421  C   TYR A  52      19.119  37.169  33.634  1.00  6.10           C  
ATOM    422  O   TYR A  52      18.004  37.730  33.633  1.00  6.46           O  
ATOM    423  CB  TYR A  52      19.181  37.554  36.108  1.00  7.29           C  
ATOM    424  CG  TYR A  52      19.968  37.448  37.395  1.00  6.04           C  
ATOM    425  CD1 TYR A  52      20.080  36.235  38.062  1.00  7.29           C  
ATOM    426  CD2 TYR A  52      20.622  38.554  37.923  1.00  7.46           C  
ATOM    427  CE1 TYR A  52      20.827  36.124  39.225  1.00  9.60           C  
ATOM    428  CE2 TYR A  52      21.378  38.450  39.101  1.00  9.29           C  
ATOM    429  CZ  TYR A  52      21.471  37.242  39.734  1.00  9.22           C  
ATOM    430  OH  TYR A  52      22.205  37.136  40.896  1.00  9.86           O  
ATOM    431  N   PRO A  53      19.618  36.580  32.545  1.00  4.90           N  
ATOM    432  CA  PRO A  53      18.846  36.576  31.300  1.00  5.62           C  
ATOM    433  C   PRO A  53      17.615  35.699  31.362  1.00  6.03           C  
ATOM    434  O   PRO A  53      17.655  34.592  31.902  1.00  6.65           O  
ATOM    435  CB  PRO A  53      19.853  36.054  30.269  1.00  5.23           C  
ATOM    436  CG  PRO A  53      20.726  35.135  31.090  1.00  6.45           C  
ATOM    437  CD  PRO A  53      20.924  35.918  32.372  1.00  6.49           C  
ATOM    438  N   GLU A  54      16.514  36.197  30.808  1.00  6.01           N  
ATOM    439  CA  GLU A  54      15.293  35.408  30.745  1.00  6.03           C  
ATOM    440  C   GLU A  54      15.545  34.270  29.760  1.00  6.25           C  
ATOM    441  O   GLU A  54      16.389  34.393  28.876  1.00  5.57           O  
ATOM    442  CB  GLU A  54      14.149  36.272  30.224  1.00  8.06           C  
ATOM    443  CG  GLU A  54      13.640  37.299  31.225  1.00 12.65           C  
ATOM    444  CD  GLU A  54      12.628  38.244  30.598  1.00 17.77           C  
ATOM    445  OE1 GLU A  54      11.738  37.748  29.879  1.00 19.22           O  
ATOM    446  OE2 GLU A  54      12.718  39.475  30.828  1.00 20.61           O  
ATOM    447  N   TRP A  55      14.839  33.155  29.918  1.00  4.97           N  
ATOM    448  CA  TRP A  55      14.992  32.062  28.959  1.00  5.91           C  
ATOM    449  C   TRP A  55      14.607  32.622  27.588  1.00  5.90           C  
ATOM    450  O   TRP A  55      13.656  33.405  27.469  1.00  4.77           O  
ATOM    451  CB  TRP A  55      14.075  30.886  29.314  1.00  5.78           C  
ATOM    452  CG  TRP A  55      14.416  30.242  30.606  1.00  6.92           C  
ATOM    453  CD1 TRP A  55      13.758  30.382  31.798  1.00  5.71           C  
ATOM    454  CD2 TRP A  55      15.520  29.367  30.853  1.00  6.22           C  
ATOM    455  NE1 TRP A  55      14.392  29.641  32.774  1.00  6.25           N  
ATOM    456  CE2 TRP A  55      15.477  29.011  32.223  1.00  6.66           C  
ATOM    457  CE3 TRP A  55      16.542  28.846  30.046  1.00  6.42           C  
ATOM    458  CZ2 TRP A  55      16.425  28.156  32.809  1.00  6.04           C  
ATOM    459  CZ3 TRP A  55      17.479  28.003  30.618  1.00  7.18           C  
ATOM    460  CH2 TRP A  55      17.418  27.663  31.993  1.00  6.69           C  
ATOM    461  N   LYS A  56      15.373  32.216  26.575  1.00  6.15           N  
ATOM    462  CA  LYS A  56      15.218  32.631  25.181  1.00  6.96           C  
ATOM    463  C   LYS A  56      15.676  34.050  24.856  1.00  6.65           C  
ATOM    464  O   LYS A  56      15.715  34.425  23.677  1.00  8.17           O  
ATOM    465  CB  LYS A  56      13.779  32.439  24.700  1.00  7.66           C  
ATOM    466  CG  LYS A  56      13.231  31.029  24.836  1.00 10.94           C  
ATOM    467  CD  LYS A  56      11.825  31.007  24.258  1.00 13.12           C  
ATOM    468  CE  LYS A  56      11.047  29.801  24.679  1.00 15.79           C  
ATOM    469  NZ  LYS A  56       9.698  29.866  24.056  1.00 19.22           N  
ATOM    470  N   SER A  57      16.013  34.852  25.867  1.00  6.42           N  
ATOM    471  CA  SER A  57      16.487  36.206  25.592  1.00  7.02           C  
ATOM    472  C   SER A  57      17.970  36.144  25.240  1.00  5.44           C  
ATOM    473  O   SER A  57      18.680  35.250  25.664  1.00  7.79           O  
ATOM    474  CB  SER A  57      16.282  37.126  26.800  1.00  7.50           C  
ATOM    475  OG  SER A  57      17.223  36.857  27.836  1.00 12.02           O  
ATOM    476  N   THR A  58      18.432  37.079  24.431  1.00  4.84           N  
ATOM    477  CA  THR A  58      19.843  37.088  24.065  1.00  4.13           C  
ATOM    478  C   THR A  58      20.679  38.061  24.911  1.00  4.84           C  
ATOM    479  O   THR A  58      20.161  39.023  25.473  1.00  7.79           O  
ATOM    480  CB  THR A  58      20.036  37.495  22.567  1.00  4.26           C  
ATOM    481  OG1 THR A  58      19.662  38.873  22.380  1.00  6.29           O  
ATOM    482  CG2 THR A  58      19.172  36.589  21.649  1.00  6.29           C  
ATOM    483  N   PHE A  59      21.968  37.761  25.031  1.00  4.29           N  
ATOM    484  CA  PHE A  59      22.923  38.651  25.680  1.00  4.63           C  
ATOM    485  C   PHE A  59      24.218  38.460  24.900  1.00  3.87           C  
ATOM    486  O   PHE A  59      24.458  37.397  24.313  1.00  4.60           O  
ATOM    487  CB  PHE A  59      23.115  38.379  27.179  1.00  6.07           C  
ATOM    488  CG  PHE A  59      23.670  37.032  27.497  1.00  5.17           C  
ATOM    489  CD1 PHE A  59      22.818  35.937  27.659  1.00  6.04           C  
ATOM    490  CD2 PHE A  59      25.045  36.853  27.674  1.00  6.45           C  
ATOM    491  CE1 PHE A  59      23.327  34.693  27.994  1.00  6.11           C  
ATOM    492  CE2 PHE A  59      25.565  35.611  28.010  1.00  6.40           C  
ATOM    493  CZ  PHE A  59      24.707  34.526  28.172  1.00  6.63           C  
ATOM    494  N   ASP A  60      25.041  39.501  24.869  1.00  4.04           N  
ATOM    495  CA  ASP A  60      26.261  39.470  24.083  1.00  4.81           C  
ATOM    496  C   ASP A  60      27.541  39.374  24.903  1.00  5.05           C  
ATOM    497  O   ASP A  60      27.596  39.813  26.060  1.00  5.41           O  
ATOM    498  CB  ASP A  60      26.338  40.723  23.200  1.00  5.12           C  
ATOM    499  CG  ASP A  60      25.164  40.850  22.226  1.00  5.39           C  
ATOM    500  OD1 ASP A  60      24.384  39.891  22.076  1.00  6.84           O  
ATOM    501  OD2 ASP A  60      25.042  41.921  21.583  1.00  4.70           O  
ATOM    502  N   ALA A  61      28.567  38.810  24.285  1.00  4.27           N  
ATOM    503  CA  ALA A  61      29.848  38.651  24.955  1.00  4.75           C  
ATOM    504  C   ALA A  61      31.047  38.829  24.030  1.00  4.91           C  
ATOM    505  O   ALA A  61      31.294  38.023  23.133  1.00  5.57           O  
ATOM    506  CB  ALA A  61      29.924  37.295  25.631  1.00  6.21           C  
ATOM    507  N   HIS A  62      31.790  39.897  24.275  1.00  5.14           N  
ATOM    508  CA  HIS A  62      32.996  40.172  23.501  1.00  6.72           C  
ATOM    509  C   HIS A  62      33.970  39.037  23.781  1.00  7.27           C  
ATOM    510  O   HIS A  62      33.996  38.472  24.879  1.00  7.28           O  
ATOM    511  CB  HIS A  62      33.616  41.505  23.948  1.00  7.30           C  
ATOM    512  CG  HIS A  62      33.003  42.707  23.298  1.00  7.87           C  
ATOM    513  ND1 HIS A  62      32.415  43.731  24.014  1.00  8.68           N  
ATOM    514  CD2 HIS A  62      32.887  43.048  21.992  1.00  8.78           C  
ATOM    515  CE1 HIS A  62      31.965  44.650  23.174  1.00  7.79           C  
ATOM    516  NE2 HIS A  62      32.239  44.258  21.942  1.00  7.57           N  
ATOM    517  N   ILE A  63      34.759  38.695  22.773  1.00  6.88           N  
ATOM    518  CA  ILE A  63      35.747  37.635  22.881  1.00  7.42           C  
ATOM    519  C   ILE A  63      37.105  38.250  23.195  1.00  8.76           C  
ATOM    520  O   ILE A  63      37.664  39.012  22.396  1.00 10.37           O  
ATOM    521  CB  ILE A  63      35.805  36.849  21.550  1.00  8.14           C  
ATOM    522  CG1 ILE A  63      34.405  36.319  21.233  1.00  6.57           C  
ATOM    523  CG2 ILE A  63      36.831  35.732  21.632  1.00  9.07           C  
ATOM    524  CD1 ILE A  63      34.158  36.003  19.759  1.00 10.23           C  
ATOM    525  N   TYR A  64      37.603  37.965  24.393  1.00  7.96           N  
ATOM    526  CA  TYR A  64      38.906  38.450  24.832  1.00  8.51           C  
ATOM    527  C   TYR A  64      39.689  37.233  25.291  1.00  8.71           C  
ATOM    528  O   TYR A  64      39.115  36.267  25.799  1.00  7.81           O  
ATOM    529  CB  TYR A  64      38.790  39.430  26.007  1.00  9.78           C  
ATOM    530  CG  TYR A  64      37.884  40.621  25.783  1.00  9.33           C  
ATOM    531  CD1 TYR A  64      37.967  41.397  24.631  1.00 10.03           C  
ATOM    532  CD2 TYR A  64      36.956  40.992  26.763  1.00 10.90           C  
ATOM    533  CE1 TYR A  64      37.140  42.522  24.461  1.00  9.60           C  
ATOM    534  CE2 TYR A  64      36.136  42.092  26.597  1.00 10.76           C  
ATOM    535  CZ  TYR A  64      36.231  42.856  25.446  1.00 10.72           C  
ATOM    536  OH  TYR A  64      35.399  43.947  25.292  1.00 11.66           O  
ATOM    537  N   GLU A  65      41.001  37.270  25.102  1.00  9.30           N  
ATOM    538  CA  GLU A  65      41.853  36.165  25.505  1.00 10.09           C  
ATOM    539  C   GLU A  65      41.628  35.795  26.973  1.00  8.03           C  
ATOM    540  O   GLU A  65      41.695  36.663  27.852  1.00  8.65           O  
ATOM    541  CB  GLU A  65      43.316  36.566  25.308  1.00 13.28           C  
ATOM    542  CG  GLU A  65      44.306  35.515  25.759  1.00 20.93           C  
ATOM    543  CD  GLU A  65      44.776  34.652  24.626  1.00 24.36           C  
ATOM    544  OE1 GLU A  65      43.941  33.963  24.010  1.00 27.01           O  
ATOM    545  OE2 GLU A  65      45.998  34.666  24.344  1.00 29.14           O  
ATOM    546  N   GLY A  66      41.349  34.514  27.224  1.00  6.05           N  
ATOM    547  CA  GLY A  66      41.157  34.018  28.578  1.00  5.78           C  
ATOM    548  C   GLY A  66      39.828  34.262  29.267  1.00  4.91           C  
ATOM    549  O   GLY A  66      39.591  33.785  30.378  1.00  6.44           O  
ATOM    550  N   ARG A  67      38.957  35.014  28.622  1.00  3.42           N  
ATOM    551  CA  ARG A  67      37.669  35.294  29.214  1.00  4.62           C  
ATOM    552  C   ARG A  67      36.830  34.025  29.292  1.00  4.50           C  
ATOM    553  O   ARG A  67      36.857  33.187  28.376  1.00  5.31           O  
ATOM    554  CB  ARG A  67      36.919  36.339  28.379  1.00  4.31           C  
ATOM    555  CG  ARG A  67      35.731  36.953  29.100  1.00  3.61           C  
ATOM    556  CD  ARG A  67      35.013  38.000  28.211  1.00  4.94           C  
ATOM    557  NE  ARG A  67      34.345  39.032  29.018  1.00  6.26           N  
ATOM    558  CZ  ARG A  67      33.313  39.768  28.605  1.00  5.90           C  
ATOM    559  NH1 ARG A  67      32.804  39.600  27.390  1.00  4.13           N  
ATOM    560  NH2 ARG A  67      32.800  40.696  29.402  1.00  6.42           N  
ATOM    561  N   VAL A  68      36.108  33.886  30.399  1.00  5.01           N  
ATOM    562  CA  VAL A  68      35.215  32.749  30.596  1.00  4.63           C  
ATOM    563  C   VAL A  68      33.810  33.225  30.946  1.00  5.13           C  
ATOM    564  O   VAL A  68      33.591  34.381  31.352  1.00  6.08           O  
ATOM    565  CB  VAL A  68      35.691  31.794  31.732  1.00  5.14           C  
ATOM    566  CG1 VAL A  68      37.089  31.272  31.420  1.00  7.01           C  
ATOM    567  CG2 VAL A  68      35.678  32.529  33.088  1.00  7.31           C  
ATOM    568  N   ILE A  69      32.856  32.331  30.726  1.00  5.37           N  
ATOM    569  CA  ILE A  69      31.465  32.578  31.075  1.00  5.14           C  
ATOM    570  C   ILE A  69      31.063  31.443  32.010  1.00  5.43           C  
ATOM    571  O   ILE A  69      31.231  30.276  31.667  1.00  6.26           O  
ATOM    572  CB  ILE A  69      30.514  32.599  29.836  1.00  5.77           C  
ATOM    573  CG1 ILE A  69      29.061  32.725  30.310  1.00  5.34           C  
ATOM    574  CG2 ILE A  69      30.720  31.356  28.949  1.00  6.07           C  
ATOM    575  CD1 ILE A  69      28.040  32.957  29.174  1.00  7.07           C  
ATOM    576  N   GLN A  70      30.579  31.798  33.200  1.00  5.31           N  
ATOM    577  CA  GLN A  70      30.112  30.816  34.177  1.00  5.38           C  
ATOM    578  C   GLN A  70      28.597  30.891  34.128  1.00  6.08           C  
ATOM    579  O   GLN A  70      28.008  31.977  34.234  1.00  5.12           O  
ATOM    580  CB  GLN A  70      30.579  31.141  35.595  1.00  7.25           C  
ATOM    581  CG  GLN A  70      29.933  30.195  36.610  1.00  9.84           C  
ATOM    582  CD  GLN A  70      30.346  30.437  38.050  1.00 13.26           C  
ATOM    583  OE1 GLN A  70      30.418  31.576  38.511  1.00 14.19           O  
ATOM    584  NE2 GLN A  70      30.581  29.349  38.784  1.00 15.75           N  
ATOM    585  N   ILE A  71      27.980  29.735  33.956  1.00  6.22           N  
ATOM    586  CA  ILE A  71      26.530  29.631  33.852  1.00  7.58           C  
ATOM    587  C   ILE A  71      26.060  28.821  35.048  1.00  6.74           C  
ATOM    588  O   ILE A  71      26.437  27.659  35.202  1.00  6.59           O  
ATOM    589  CB  ILE A  71      26.156  28.902  32.548  1.00  9.47           C  
ATOM    590  CG1 ILE A  71      26.744  29.671  31.358  1.00 10.49           C  
ATOM    591  CG2 ILE A  71      24.650  28.792  32.429  1.00 11.26           C  
ATOM    592  CD1 ILE A  71      26.761  28.870  30.066  1.00 12.49           C  
ATOM    593  N   VAL A  72      25.253  29.452  35.897  1.00  6.79           N  
ATOM    594  CA  VAL A  72      24.745  28.811  37.106  1.00  6.79           C  
ATOM    595  C   VAL A  72      23.226  28.663  37.029  1.00  7.06           C  
ATOM    596  O   VAL A  72      22.499  29.663  36.912  1.00  8.98           O  
ATOM    597  CB  VAL A  72      25.087  29.643  38.360  1.00  7.09           C  
ATOM    598  CG1 VAL A  72      24.712  28.859  39.624  1.00  7.10           C  
ATOM    599  CG2 VAL A  72      26.586  30.023  38.364  1.00  7.65           C  
ATOM    600  N   LEU A  73      22.746  27.423  37.101  1.00  6.27           N  
ATOM    601  CA  LEU A  73      21.307  27.172  37.050  1.00  6.36           C  
ATOM    602  C   LEU A  73      20.829  27.364  38.479  1.00  5.92           C  
ATOM    603  O   LEU A  73      21.304  26.682  39.383  1.00  7.15           O  
ATOM    604  CB  LEU A  73      21.018  25.745  36.569  1.00  7.08           C  
ATOM    605  CG  LEU A  73      19.521  25.419  36.436  1.00  6.64           C  
ATOM    606  CD1 LEU A  73      18.871  26.372  35.423  1.00  7.64           C  
ATOM    607  CD2 LEU A  73      19.334  23.976  35.969  1.00  7.73           C  
ATOM    608  N   MET A  74      19.912  28.308  38.671  1.00  5.97           N  
ATOM    609  CA  MET A  74      19.397  28.650  40.000  1.00  7.10           C  
ATOM    610  C   MET A  74      18.029  28.060  40.269  1.00  6.63           C  
ATOM    611  O   MET A  74      17.156  28.122  39.420  1.00  5.45           O  
ATOM    612  CB  MET A  74      19.276  30.171  40.142  1.00  5.89           C  
ATOM    613  CG  MET A  74      20.547  30.965  39.880  1.00  7.76           C  
ATOM    614  SD  MET A  74      21.805  30.634  41.129  1.00  9.56           S  
ATOM    615  CE  MET A  74      21.135  31.449  42.561  1.00 13.29           C  
ATOM    616  N   ARG A  75      17.847  27.487  41.456  1.00  9.03           N  
ATOM    617  CA  ARG A  75      16.549  26.938  41.825  1.00 11.67           C  
ATOM    618  C   ARG A  75      15.706  28.072  42.401  1.00 12.25           C  
ATOM    619  O   ARG A  75      14.472  28.074  42.292  1.00 14.48           O  
ATOM    620  CB  ARG A  75      16.725  25.840  42.886  1.00 13.74           C  
ATOM    621  CG  ARG A  75      15.433  25.127  43.258  1.00 18.67           C  
ATOM    622  CD  ARG A  75      15.691  24.112  44.368  1.00 21.37           C  
ATOM    623  NE  ARG A  75      16.698  23.109  44.006  1.00 25.59           N  
ATOM    624  CZ  ARG A  75      16.489  22.095  43.165  1.00 27.16           C  
ATOM    625  NH1 ARG A  75      15.303  21.940  42.584  1.00 28.06           N  
ATOM    626  NH2 ARG A  75      17.459  21.224  42.917  1.00 29.09           N  
ATOM    627  N   ALA A  76      16.389  29.041  43.005  1.00 10.94           N  
ATOM    628  CA  ALA A  76      15.764  30.196  43.635  1.00 10.72           C  
ATOM    629  C   ALA A  76      16.885  31.152  44.038  1.00 10.66           C  
ATOM    630  O   ALA A  76      18.054  30.800  43.935  1.00 10.31           O  
ATOM    631  CB  ALA A  76      14.994  29.735  44.877  1.00 10.92           C  
ATOM    632  N   ALA A  77      16.545  32.353  44.498  1.00 12.27           N  
ATOM    633  CA  ALA A  77      17.585  33.285  44.918  1.00 12.83           C  
ATOM    634  C   ALA A  77      18.446  32.629  46.014  1.00 13.34           C  
ATOM    635  O   ALA A  77      17.923  31.923  46.893  1.00 12.69           O  
ATOM    636  CB  ALA A  77      16.959  34.595  45.422  1.00 14.17           C  
ATOM    637  N   GLU A  78      19.763  32.832  45.922  1.00 11.91           N  
ATOM    638  CA  GLU A  78      20.741  32.294  46.867  1.00 13.15           C  
ATOM    639  C   GLU A  78      20.824  30.772  46.881  1.00 12.61           C  
ATOM    640  O   GLU A  78      21.507  30.174  47.743  1.00 11.65           O  
ATOM    641  CB  GLU A  78      20.437  32.815  48.280  1.00 15.83           C  
ATOM    642  CG  GLU A  78      20.546  34.329  48.401  1.00 19.14           C  
ATOM    643  CD  GLU A  78      20.209  34.856  49.798  1.00 21.31           C  
ATOM    644  OE1 GLU A  78      20.522  36.029  50.089  1.00 25.33           O  
ATOM    645  OE2 GLU A  78      19.630  34.109  50.604  1.00 22.28           O  
ATOM    646  N   GLU A  79      20.170  30.138  45.909  1.00 10.78           N  
ATOM    647  CA  GLU A  79      20.147  28.682  45.849  1.00 11.10           C  
ATOM    648  C   GLU A  79      20.463  28.064  44.488  1.00 10.99           C  
ATOM    649  O   GLU A  79      19.562  27.677  43.735  1.00  9.66           O  
ATOM    650  CB  GLU A  79      18.782  28.152  46.332  1.00 10.41           C  
ATOM    651  CG  GLU A  79      18.748  26.634  46.457  1.00 11.87           C  
ATOM    652  CD  GLU A  79      17.479  26.120  47.130  1.00 12.15           C  
ATOM    653  OE1 GLU A  79      17.392  24.895  47.363  1.00 14.44           O  
ATOM    654  OE2 GLU A  79      16.574  26.941  47.410  1.00 14.85           O  
ATOM    655  N   PRO A  80      21.754  27.942  44.166  1.00 11.57           N  
ATOM    656  CA  PRO A  80      22.203  27.355  42.898  1.00 11.32           C  
ATOM    657  C   PRO A  80      21.943  25.847  42.902  1.00 11.95           C  
ATOM    658  O   PRO A  80      21.984  25.200  43.951  1.00 13.16           O  
ATOM    659  CB  PRO A  80      23.708  27.620  42.892  1.00 12.34           C  
ATOM    660  CG  PRO A  80      23.902  28.725  43.892  1.00 13.20           C  
ATOM    661  CD  PRO A  80      22.902  28.407  44.962  1.00 11.86           C  
ATOM    662  N   VAL A  81      21.670  25.301  41.728  1.00 10.12           N  
ATOM    663  CA  VAL A  81      21.466  23.874  41.572  1.00  9.66           C  
ATOM    664  C   VAL A  81      22.782  23.275  41.051  1.00  9.17           C  
ATOM    665  O   VAL A  81      23.257  22.240  41.543  1.00  9.49           O  
ATOM    666  CB  VAL A  81      20.354  23.563  40.515  1.00 10.94           C  
ATOM    667  CG1 VAL A  81      20.284  22.055  40.245  1.00 14.73           C  
ATOM    668  CG2 VAL A  81      19.007  24.081  40.989  1.00 13.99           C  
ATOM    669  N   SER A  82      23.376  23.947  40.066  1.00  6.96           N  
ATOM    670  CA  SER A  82      24.578  23.440  39.406  1.00  6.85           C  
ATOM    671  C   SER A  82      25.195  24.523  38.528  1.00  7.18           C  
ATOM    672  O   SER A  82      24.590  25.570  38.318  1.00  7.30           O  
ATOM    673  CB  SER A  82      24.192  22.258  38.521  1.00  6.18           C  
ATOM    674  OG  SER A  82      23.124  22.637  37.648  1.00  6.78           O  
ATOM    675  N   GLU A  83      26.383  24.252  37.995  1.00  6.85           N  
ATOM    676  CA  GLU A  83      27.048  25.232  37.152  1.00  7.32           C  
ATOM    677  C   GLU A  83      28.088  24.639  36.239  1.00  7.41           C  
ATOM    678  O   GLU A  83      28.462  23.473  36.361  1.00  7.63           O  
ATOM    679  CB  GLU A  83      27.728  26.304  38.018  1.00 10.02           C  
ATOM    680  CG  GLU A  83      28.923  25.815  38.853  1.00 13.82           C  
ATOM    681  CD  GLU A  83      30.225  25.653  38.059  1.00 19.09           C  
ATOM    682  OE1 GLU A  83      30.653  26.604  37.358  1.00 20.77           O  
ATOM    683  OE2 GLU A  83      30.847  24.567  38.148  1.00 23.82           O  
ATOM    684  N   VAL A  84      28.546  25.467  35.312  1.00  6.93           N  
ATOM    685  CA  VAL A  84      29.609  25.088  34.412  1.00  7.43           C  
ATOM    686  C   VAL A  84      30.299  26.383  33.984  1.00  7.53           C  
ATOM    687  O   VAL A  84      29.655  27.434  33.885  1.00  6.97           O  
ATOM    688  CB  VAL A  84      29.088  24.317  33.167  1.00  8.15           C  
ATOM    689  CG1 VAL A  84      28.163  25.186  32.336  1.00  9.61           C  
ATOM    690  CG2 VAL A  84      30.275  23.851  32.337  1.00 10.70           C  
ATOM    691  N   THR A  85      31.615  26.321  33.793  1.00  6.71           N  
ATOM    692  CA  THR A  85      32.353  27.496  33.343  1.00  6.38           C  
ATOM    693  C   THR A  85      33.091  27.076  32.074  1.00  6.21           C  
ATOM    694  O   THR A  85      33.666  25.988  32.010  1.00  5.79           O  
ATOM    695  CB  THR A  85      33.365  27.993  34.413  1.00  8.31           C  
ATOM    696  OG1 THR A  85      32.654  28.365  35.605  1.00  9.52           O  
ATOM    697  CG2 THR A  85      34.113  29.215  33.899  1.00 10.84           C  
ATOM    698  N   VAL A  86      33.060  27.923  31.054  1.00  6.52           N  
ATOM    699  CA  VAL A  86      33.726  27.581  29.801  1.00  6.52           C  
ATOM    700  C   VAL A  86      34.328  28.826  29.178  1.00  6.55           C  
ATOM    701  O   VAL A  86      33.792  29.920  29.321  1.00  6.23           O  
ATOM    702  CB  VAL A  86      32.712  26.886  28.838  1.00  6.96           C  
ATOM    703  CG1 VAL A  86      31.564  27.828  28.503  1.00  7.43           C  
ATOM    704  CG2 VAL A  86      33.415  26.399  27.566  1.00  9.49           C  
ATOM    705  N   GLY A  87      35.467  28.666  28.515  1.00  6.95           N  
ATOM    706  CA  GLY A  87      36.106  29.800  27.870  1.00  7.09           C  
ATOM    707  C   GLY A  87      35.261  30.358  26.727  1.00  6.17           C  
ATOM    708  O   GLY A  87      34.667  29.611  25.949  1.00  6.59           O  
ATOM    709  N   VAL A  88      35.202  31.679  26.621  1.00  6.87           N  
ATOM    710  CA  VAL A  88      34.433  32.292  25.543  1.00  7.10           C  
ATOM    711  C   VAL A  88      35.022  31.891  24.184  1.00  8.51           C  
ATOM    712  O   VAL A  88      34.281  31.639  23.227  1.00  8.52           O  
ATOM    713  CB  VAL A  88      34.391  33.832  25.707  1.00  8.23           C  
ATOM    714  CG1 VAL A  88      33.638  34.476  24.564  1.00  9.66           C  
ATOM    715  CG2 VAL A  88      33.704  34.169  27.026  1.00  8.30           C  
ATOM    716  N   SER A  89      36.347  31.794  24.103  1.00  8.63           N  
ATOM    717  CA  SER A  89      36.986  31.414  22.842  1.00  9.79           C  
ATOM    718  C   SER A  89      36.608  29.995  22.410  1.00  9.68           C  
ATOM    719  O   SER A  89      36.599  29.701  21.216  1.00  9.95           O  
ATOM    720  CB  SER A  89      38.509  31.532  22.951  1.00 10.74           C  
ATOM    721  OG  SER A  89      38.995  30.806  24.058  1.00 11.99           O  
ATOM    722  N   VAL A  90      36.317  29.116  23.368  1.00  8.62           N  
ATOM    723  CA  VAL A  90      35.925  27.749  23.033  1.00  8.89           C  
ATOM    724  C   VAL A  90      34.604  27.793  22.276  1.00  9.18           C  
ATOM    725  O   VAL A  90      34.430  27.117  21.251  1.00  9.35           O  
ATOM    726  CB  VAL A  90      35.743  26.880  24.288  1.00  8.19           C  
ATOM    727  CG1 VAL A  90      35.205  25.494  23.898  1.00  9.42           C  
ATOM    728  CG2 VAL A  90      37.058  26.732  24.987  1.00  8.27           C  
ATOM    729  N   LEU A  91      33.672  28.587  22.788  1.00  8.29           N  
ATOM    730  CA  LEU A  91      32.367  28.723  22.148  1.00  8.19           C  
ATOM    731  C   LEU A  91      32.523  29.417  20.787  1.00  8.25           C  
ATOM    732  O   LEU A  91      31.841  29.057  19.821  1.00  9.27           O  
ATOM    733  CB  LEU A  91      31.410  29.519  23.059  1.00  7.57           C  
ATOM    734  CG  LEU A  91      31.142  28.926  24.456  1.00  7.09           C  
ATOM    735  CD1 LEU A  91      30.167  29.827  25.226  1.00 10.02           C  
ATOM    736  CD2 LEU A  91      30.571  27.501  24.315  1.00  9.86           C  
ATOM    737  N   ALA A  92      33.414  30.405  20.702  1.00  8.35           N  
ATOM    738  CA  ALA A  92      33.626  31.122  19.441  1.00  7.76           C  
ATOM    739  C   ALA A  92      34.134  30.166  18.351  1.00  9.45           C  
ATOM    740  O   ALA A  92      33.638  30.167  17.223  1.00  9.41           O  
ATOM    741  CB  ALA A  92      34.620  32.267  19.633  1.00  9.41           C  
ATOM    742  N   GLU A  93      35.133  29.358  18.684  1.00  9.53           N  
ATOM    743  CA  GLU A  93      35.669  28.432  17.693  1.00 11.89           C  
ATOM    744  C   GLU A  93      34.617  27.435  17.241  1.00 11.99           C  
ATOM    745  O   GLU A  93      34.566  27.056  16.065  1.00 11.99           O  
ATOM    746  CB  GLU A  93      36.887  27.696  18.250  1.00 14.82           C  
ATOM    747  CG  GLU A  93      38.127  28.572  18.296  1.00 20.33           C  
ATOM    748  CD  GLU A  93      38.393  29.299  16.969  1.00 23.27           C  
ATOM    749  OE1 GLU A  93      38.395  28.637  15.899  1.00 24.24           O  
ATOM    750  OE2 GLU A  93      38.610  30.534  17.001  1.00 23.86           O  
ATOM    751  N   ARG A  94      33.776  27.007  18.171  1.00 11.59           N  
ATOM    752  CA  ARG A  94      32.731  26.054  17.846  1.00 12.46           C  
ATOM    753  C   ARG A  94      31.769  26.670  16.820  1.00 13.35           C  
ATOM    754  O   ARG A  94      31.279  25.980  15.922  1.00 12.89           O  
ATOM    755  CB  ARG A  94      31.997  25.641  19.121  1.00 13.52           C  
ATOM    756  CG  ARG A  94      31.001  24.544  18.904  1.00 14.24           C  
ATOM    757  CD  ARG A  94      30.565  23.929  20.201  1.00 14.52           C  
ATOM    758  NE  ARG A  94      29.694  22.807  19.905  1.00 14.49           N  
ATOM    759  CZ  ARG A  94      29.328  21.892  20.786  1.00 14.40           C  
ATOM    760  NH1 ARG A  94      29.761  21.963  22.036  1.00 15.18           N  
ATOM    761  NH2 ARG A  94      28.515  20.910  20.406  1.00 15.08           N  
ATOM    762  N   CYS A  95      31.513  27.972  16.945  1.00 13.18           N  
ATOM    763  CA  CYS A  95      30.635  28.674  15.993  1.00 13.43           C  
ATOM    764  C   CYS A  95      31.270  28.758  14.625  1.00 13.65           C  
ATOM    765  O   CYS A  95      30.624  28.503  13.596  1.00 13.36           O  
ATOM    766  CB  CYS A  95      30.374  30.106  16.437  1.00 13.78           C  
ATOM    767  SG  CYS A  95      29.224  30.213  17.740  1.00 14.77           S  
ATOM    768  N   LYS A  96      32.540  29.140  14.625  1.00 12.88           N  
ATOM    769  CA  LYS A  96      33.287  29.311  13.393  1.00 14.48           C  
ATOM    770  C   LYS A  96      33.331  28.057  12.559  1.00 15.03           C  
ATOM    771  O   LYS A  96      33.279  28.139  11.336  1.00 15.05           O  
ATOM    772  CB  LYS A  96      34.705  29.777  13.688  1.00 15.40           C  
ATOM    773  CG  LYS A  96      34.778  31.198  14.197  1.00 17.43           C  
ATOM    774  CD  LYS A  96      36.229  31.527  14.503  1.00 20.23           C  
ATOM    775  CE  LYS A  96      36.384  32.858  15.193  1.00 22.82           C  
ATOM    776  NZ  LYS A  96      37.810  33.065  15.564  1.00 22.62           N  
ATOM    777  N   LYS A  97      33.426  26.904  13.217  1.00 15.03           N  
ATOM    778  CA  LYS A  97      33.476  25.628  12.499  1.00 15.44           C  
ATOM    779  C   LYS A  97      32.107  25.220  11.978  1.00 15.85           C  
ATOM    780  O   LYS A  97      31.992  24.213  11.280  1.00 15.90           O  
ATOM    781  CB  LYS A  97      34.009  24.500  13.398  1.00 16.74           C  
ATOM    782  CG  LYS A  97      35.529  24.482  13.595  1.00 18.41           C  
ATOM    783  CD  LYS A  97      35.972  23.168  14.254  1.00 20.07           C  
ATOM    784  CE  LYS A  97      37.486  23.108  14.526  1.00 20.43           C  
ATOM    785  NZ  LYS A  97      37.881  23.894  15.737  1.00 20.20           N  
ATOM    786  N   ASN A  98      31.068  25.979  12.319  1.00 14.55           N  
ATOM    787  CA  ASN A  98      29.713  25.654  11.859  1.00 14.07           C  
ATOM    788  C   ASN A  98      28.974  26.854  11.255  1.00 14.05           C  
ATOM    789  O   ASN A  98      27.830  27.133  11.590  1.00 14.17           O  
ATOM    790  CB  ASN A  98      28.902  25.055  13.016  1.00 14.98           C  
ATOM    791  CG  ASN A  98      27.625  24.372  12.545  1.00 16.76           C  
ATOM    792  OD1 ASN A  98      27.639  23.596  11.586  1.00 17.93           O  
ATOM    793  ND2 ASN A  98      26.515  24.651  13.221  1.00 15.60           N  
ATOM    794  N   ASN A  99      29.649  27.566  10.359  1.00 14.46           N  
ATOM    795  CA  ASN A  99      29.068  28.712   9.675  1.00 14.89           C  
ATOM    796  C   ASN A  99      28.614  29.863  10.551  1.00 14.41           C  
ATOM    797  O   ASN A  99      27.680  30.583  10.190  1.00 13.79           O  
ATOM    798  CB  ASN A  99      27.890  28.262   8.814  1.00 17.96           C  
ATOM    799  CG  ASN A  99      28.318  27.344   7.709  1.00 20.00           C  
ATOM    800  OD1 ASN A  99      29.136  27.718   6.876  1.00 23.45           O  
ATOM    801  ND2 ASN A  99      27.779  26.131   7.696  1.00 20.33           N  
ATOM    802  N   GLY A 100      29.255  30.013  11.706  1.00 13.61           N  
ATOM    803  CA  GLY A 100      28.936  31.122  12.593  1.00 11.80           C  
ATOM    804  C   GLY A 100      27.860  30.927  13.629  1.00 11.92           C  
ATOM    805  O   GLY A 100      27.515  31.865  14.344  1.00 10.57           O  
ATOM    806  N   LYS A 101      27.311  29.725  13.725  1.00 11.45           N  
ATOM    807  CA  LYS A 101      26.262  29.500  14.701  1.00 13.39           C  
ATOM    808  C   LYS A 101      26.254  28.057  15.161  1.00 12.84           C  
ATOM    809  O   LYS A 101      26.545  27.148  14.379  1.00 14.30           O  
ATOM    810  CB  LYS A 101      24.910  29.843  14.085  1.00 16.03           C  
ATOM    811  CG  LYS A 101      23.763  29.806  15.065  1.00 21.17           C  
ATOM    812  CD  LYS A 101      22.405  29.907  14.383  1.00 24.76           C  
ATOM    813  CE  LYS A 101      22.361  30.994  13.336  1.00 26.62           C  
ATOM    814  NZ  LYS A 101      23.035  30.544  12.097  1.00 29.90           N  
ATOM    815  N   ALA A 102      25.907  27.853  16.426  1.00 10.87           N  
ATOM    816  CA  ALA A 102      25.834  26.517  16.993  1.00 10.41           C  
ATOM    817  C   ALA A 102      24.745  26.525  18.065  1.00 10.90           C  
ATOM    818  O   ALA A 102      24.508  27.548  18.697  1.00  9.95           O  
ATOM    819  CB  ALA A 102      27.166  26.142  17.608  1.00 10.11           C  
ATOM    820  N   GLU A 103      24.084  25.389  18.264  1.00 10.66           N  
ATOM    821  CA  GLU A 103      23.042  25.279  19.289  1.00 11.30           C  
ATOM    822  C   GLU A 103      23.206  23.866  19.836  1.00 11.09           C  
ATOM    823  O   GLU A 103      23.032  22.883  19.112  1.00 11.88           O  
ATOM    824  CB  GLU A 103      21.659  25.510  18.660  1.00 12.67           C  
ATOM    825  CG  GLU A 103      20.508  25.591  19.668  1.00 16.16           C  
ATOM    826  CD  GLU A 103      19.399  26.557  19.227  1.00 18.77           C  
ATOM    827  OE1 GLU A 103      18.262  26.466  19.762  1.00 19.31           O  
ATOM    828  OE2 GLU A 103      19.664  27.420  18.357  1.00 18.27           O  
ATOM    829  N   PHE A 104      23.557  23.767  21.116  1.00  8.36           N  
ATOM    830  CA  PHE A 104      23.843  22.470  21.711  1.00  7.15           C  
ATOM    831  C   PHE A 104      23.595  22.433  23.206  1.00  6.41           C  
ATOM    832  O   PHE A 104      23.477  23.479  23.846  1.00  6.21           O  
ATOM    833  CB  PHE A 104      25.315  22.154  21.462  1.00  7.39           C  
ATOM    834  CG  PHE A 104      26.237  23.232  21.954  1.00 10.94           C  
ATOM    835  CD1 PHE A 104      26.698  23.224  23.271  1.00 12.19           C  
ATOM    836  CD2 PHE A 104      26.581  24.294  21.125  1.00 11.60           C  
ATOM    837  CE1 PHE A 104      27.495  24.280  23.757  1.00 14.61           C  
ATOM    838  CE2 PHE A 104      27.371  25.347  21.597  1.00 15.10           C  
ATOM    839  CZ  PHE A 104      27.825  25.337  22.913  1.00 13.90           C  
ATOM    840  N   TRP A 105      23.534  21.221  23.754  1.00  7.13           N  
ATOM    841  CA  TRP A 105      23.336  21.037  25.188  1.00  6.86           C  
ATOM    842  C   TRP A 105      24.666  21.121  25.916  1.00  8.48           C  
ATOM    843  O   TRP A 105      25.667  20.527  25.516  1.00  9.67           O  
ATOM    844  CB  TRP A 105      22.714  19.681  25.508  1.00  7.31           C  
ATOM    845  CG  TRP A 105      21.267  19.561  25.104  1.00  5.96           C  
ATOM    846  CD1 TRP A 105      20.767  18.928  24.003  1.00  6.06           C  
ATOM    847  CD2 TRP A 105      20.153  20.076  25.816  1.00  5.23           C  
ATOM    848  NE1 TRP A 105      19.398  19.010  23.990  1.00  6.09           N  
ATOM    849  CE2 TRP A 105      18.992  19.714  25.094  1.00  6.06           C  
ATOM    850  CE3 TRP A 105      20.017  20.814  26.999  1.00  4.67           C  
ATOM    851  CZ2 TRP A 105      17.709  20.065  25.515  1.00  4.96           C  
ATOM    852  CZ3 TRP A 105      18.751  21.160  27.418  1.00  4.53           C  
ATOM    853  CH2 TRP A 105      17.604  20.784  26.673  1.00  5.12           C  
ATOM    854  N   LEU A 106      24.650  21.854  27.014  1.00  8.20           N  
ATOM    855  CA  LEU A 106      25.828  22.035  27.833  1.00  8.38           C  
ATOM    856  C   LEU A 106      25.504  21.413  29.189  1.00  8.37           C  
ATOM    857  O   LEU A 106      24.541  21.826  29.854  1.00  8.23           O  
ATOM    858  CB  LEU A 106      26.095  23.532  27.977  1.00 12.65           C  
ATOM    859  CG  LEU A 106      27.274  23.992  28.820  1.00 15.85           C  
ATOM    860  CD1 LEU A 106      28.583  23.516  28.205  1.00 18.79           C  
ATOM    861  CD2 LEU A 106      27.249  25.511  28.885  1.00 18.00           C  
ATOM    862  N   ASP A 107      26.281  20.411  29.600  1.00  7.97           N  
ATOM    863  CA  ASP A 107      26.015  19.773  30.885  1.00  9.33           C  
ATOM    864  C   ASP A 107      26.572  20.591  32.033  1.00  9.05           C  
ATOM    865  O   ASP A 107      27.674  21.137  31.940  1.00  9.27           O  
ATOM    866  CB  ASP A 107      26.631  18.371  30.978  1.00 11.01           C  
ATOM    867  CG  ASP A 107      26.034  17.400  29.985  1.00 15.26           C  
ATOM    868  OD1 ASP A 107      24.799  17.346  29.865  1.00 16.69           O  
ATOM    869  OD2 ASP A 107      26.809  16.681  29.324  1.00 19.36           O  
ATOM    870  N   LEU A 108      25.794  20.674  33.108  1.00  8.30           N  
ATOM    871  CA  LEU A 108      26.206  21.384  34.325  1.00  9.38           C  
ATOM    872  C   LEU A 108      26.562  20.341  35.403  1.00  9.60           C  
ATOM    873  O   LEU A 108      26.195  19.164  35.292  1.00 10.17           O  
ATOM    874  CB  LEU A 108      25.072  22.279  34.829  1.00  8.88           C  
ATOM    875  CG  LEU A 108      25.083  23.691  34.227  1.00 12.77           C  
ATOM    876  CD1 LEU A 108      24.900  23.625  32.748  1.00 12.26           C  
ATOM    877  CD2 LEU A 108      23.991  24.541  34.858  1.00 12.56           C  
ATOM    878  N   GLN A 109      27.295  20.763  36.429  1.00 10.24           N  
ATOM    879  CA  GLN A 109      27.673  19.862  37.522  1.00 10.64           C  
ATOM    880  C   GLN A 109      27.113  20.436  38.813  1.00 10.27           C  
ATOM    881  O   GLN A 109      27.174  21.642  39.035  1.00  9.37           O  
ATOM    882  CB  GLN A 109      29.197  19.742  37.623  1.00 15.24           C  
ATOM    883  CG  GLN A 109      29.767  18.446  37.057  1.00 22.47           C  
ATOM    884  CD  GLN A 109      29.417  18.204  35.604  1.00 25.64           C  
ATOM    885  OE1 GLN A 109      29.240  17.059  35.186  1.00 28.22           O  
ATOM    886  NE2 GLN A 109      29.333  19.277  34.818  1.00 29.38           N  
ATOM    887  N   PRO A 110      26.602  19.578  39.711  1.00  9.93           N  
ATOM    888  CA  PRO A 110      26.493  18.116  39.658  1.00 10.74           C  
ATOM    889  C   PRO A 110      25.359  17.509  38.849  1.00 11.35           C  
ATOM    890  O   PRO A 110      25.275  16.282  38.730  1.00 11.92           O  
ATOM    891  CB  PRO A 110      26.388  17.738  41.130  1.00 11.24           C  
ATOM    892  CG  PRO A 110      25.569  18.836  41.677  1.00 11.60           C  
ATOM    893  CD  PRO A 110      26.161  20.082  41.024  1.00 10.41           C  
ATOM    894  N   GLN A 111      24.478  18.345  38.314  1.00 10.30           N  
ATOM    895  CA  GLN A 111      23.366  17.838  37.522  1.00  8.79           C  
ATOM    896  C   GLN A 111      22.816  18.943  36.622  1.00  7.89           C  
ATOM    897  O   GLN A 111      23.221  20.103  36.736  1.00  8.22           O  
ATOM    898  CB  GLN A 111      22.242  17.341  38.434  1.00  9.92           C  
ATOM    899  CG  GLN A 111      21.448  18.452  39.115  1.00 12.15           C  
ATOM    900  CD  GLN A 111      20.351  17.909  40.015  1.00 13.99           C  
ATOM    901  OE1 GLN A 111      20.619  17.494  41.147  1.00 16.70           O  
ATOM    902  NE2 GLN A 111      19.112  17.883  39.511  1.00 13.74           N  
ATOM    903  N   ALA A 112      21.884  18.548  35.753  1.00  5.81           N  
ATOM    904  CA  ALA A 112      21.200  19.424  34.803  1.00  5.57           C  
ATOM    905  C   ALA A 112      21.998  19.783  33.552  1.00  6.11           C  
ATOM    906  O   ALA A 112      23.204  19.524  33.450  1.00  6.38           O  
ATOM    907  CB  ALA A 112      20.722  20.716  35.499  1.00  6.44           C  
ATOM    908  N   LYS A 113      21.287  20.339  32.578  1.00  5.20           N  
ATOM    909  CA  LYS A 113      21.895  20.792  31.336  1.00  5.09           C  
ATOM    910  C   LYS A 113      21.058  21.954  30.777  1.00  5.92           C  
ATOM    911  O   LYS A 113      19.862  22.089  31.071  1.00  5.93           O  
ATOM    912  CB  LYS A 113      22.006  19.646  30.293  1.00  5.94           C  
ATOM    913  CG  LYS A 113      20.683  18.998  29.862  1.00  6.27           C  
ATOM    914  CD  LYS A 113      20.947  17.930  28.803  1.00  7.78           C  
ATOM    915  CE  LYS A 113      19.656  17.395  28.201  1.00  9.48           C  
ATOM    916  NZ  LYS A 113      19.965  16.308  27.240  1.00 13.39           N  
ATOM    917  N   VAL A 114      21.712  22.818  30.016  1.00  6.02           N  
ATOM    918  CA  VAL A 114      21.047  23.954  29.392  1.00  5.61           C  
ATOM    919  C   VAL A 114      21.320  23.888  27.895  1.00  4.90           C  
ATOM    920  O   VAL A 114      22.393  23.477  27.467  1.00  5.78           O  
ATOM    921  CB  VAL A 114      21.555  25.306  29.948  1.00  6.65           C  
ATOM    922  CG1 VAL A 114      21.198  25.426  31.436  1.00  8.80           C  
ATOM    923  CG2 VAL A 114      23.055  25.423  29.753  1.00  9.99           C  
ATOM    924  N   LEU A 115      20.324  24.270  27.103  1.00  3.88           N  
ATOM    925  CA  LEU A 115      20.444  24.267  25.652  1.00  6.31           C  
ATOM    926  C   LEU A 115      20.851  25.675  25.266  1.00  6.93           C  
ATOM    927  O   LEU A 115      20.068  26.614  25.400  1.00  7.46           O  
ATOM    928  CB  LEU A 115      19.094  23.905  25.015  1.00  5.88           C  
ATOM    929  CG  LEU A 115      19.050  23.968  23.486  1.00  9.04           C  
ATOM    930  CD1 LEU A 115      20.068  23.055  22.879  1.00  8.91           C  
ATOM    931  CD2 LEU A 115      17.646  23.576  23.025  1.00  8.42           C  
ATOM    932  N   MET A 116      22.072  25.808  24.773  1.00  7.20           N  
ATOM    933  CA  MET A 116      22.637  27.103  24.431  1.00  8.86           C  
ATOM    934  C   MET A 116      22.723  27.378  22.940  1.00  8.48           C  
ATOM    935  O   MET A 116      23.202  26.552  22.174  1.00  9.06           O  
ATOM    936  CB  MET A 116      24.033  27.193  25.058  1.00 10.76           C  
ATOM    937  CG  MET A 116      24.731  28.548  24.994  1.00 14.73           C  
ATOM    938  SD  MET A 116      26.224  28.548  26.077  1.00 20.09           S  
ATOM    939  CE  MET A 116      27.226  27.445  25.232  1.00 19.94           C  
ATOM    940  N   SER A 117      22.238  28.545  22.537  1.00  7.40           N  
ATOM    941  CA  SER A 117      22.325  28.973  21.147  1.00  7.06           C  
ATOM    942  C   SER A 117      23.452  30.008  21.128  1.00  7.03           C  
ATOM    943  O   SER A 117      23.458  30.925  21.956  1.00  8.34           O  
ATOM    944  CB  SER A 117      21.009  29.618  20.712  1.00  9.37           C  
ATOM    945  OG  SER A 117      21.159  30.254  19.453  1.00 12.68           O  
ATOM    946  N   VAL A 118      24.408  29.853  20.215  1.00  5.94           N  
ATOM    947  CA  VAL A 118      25.523  30.789  20.124  1.00  7.43           C  
ATOM    948  C   VAL A 118      25.748  31.229  18.679  1.00  6.84           C  
ATOM    949  O   VAL A 118      25.733  30.410  17.750  1.00  7.43           O  
ATOM    950  CB  VAL A 118      26.845  30.155  20.630  1.00  6.72           C  
ATOM    951  CG1 VAL A 118      27.879  31.238  20.853  1.00  7.51           C  
ATOM    952  CG2 VAL A 118      26.608  29.377  21.927  1.00 10.18           C  
ATOM    953  N   GLN A 119      25.946  32.525  18.496  1.00  6.38           N  
ATOM    954  CA  GLN A 119      26.200  33.087  17.166  1.00  7.03           C  
ATOM    955  C   GLN A 119      27.456  33.943  17.228  1.00  6.74           C  
ATOM    956  O   GLN A 119      27.638  34.684  18.188  1.00  7.99           O  
ATOM    957  CB  GLN A 119      25.048  33.988  16.760  1.00  8.55           C  
ATOM    958  CG  GLN A 119      23.705  33.298  16.677  1.00 11.38           C  
ATOM    959  CD  GLN A 119      22.571  34.304  16.687  1.00 15.13           C  
ATOM    960  OE1 GLN A 119      22.046  34.657  17.744  1.00 16.31           O  
ATOM    961  NE2 GLN A 119      22.212  34.792  15.512  1.00 15.05           N  
ATOM    962  N   TYR A 120      28.312  33.847  16.208  1.00  5.33           N  
ATOM    963  CA  TYR A 120      29.528  34.662  16.160  1.00  5.44           C  
ATOM    964  C   TYR A 120      29.307  35.825  15.199  1.00  5.44           C  
ATOM    965  O   TYR A 120      28.892  35.625  14.068  1.00  5.15           O  
ATOM    966  CB  TYR A 120      30.720  33.830  15.670  1.00  6.27           C  
ATOM    967  CG  TYR A 120      32.014  34.608  15.505  1.00  6.93           C  
ATOM    968  CD1 TYR A 120      32.964  34.654  16.522  1.00  8.99           C  
ATOM    969  CD2 TYR A 120      32.298  35.277  14.313  1.00  7.92           C  
ATOM    970  CE1 TYR A 120      34.166  35.334  16.346  1.00  9.17           C  
ATOM    971  CE2 TYR A 120      33.491  35.964  14.134  1.00  8.22           C  
ATOM    972  CZ  TYR A 120      34.426  35.982  15.155  1.00 11.32           C  
ATOM    973  OH  TYR A 120      35.648  36.613  14.957  1.00 10.75           O  
ATOM    974  N   PHE A 121      29.584  37.041  15.662  1.00  4.91           N  
ATOM    975  CA  PHE A 121      29.420  38.231  14.823  1.00  6.28           C  
ATOM    976  C   PHE A 121      30.644  39.128  14.783  1.00  7.25           C  
ATOM    977  O   PHE A 121      31.373  39.252  15.765  1.00  6.65           O  
ATOM    978  CB  PHE A 121      28.286  39.127  15.349  1.00  5.50           C  
ATOM    979  CG  PHE A 121      26.917  38.589  15.118  1.00  5.55           C  
ATOM    980  CD1 PHE A 121      26.428  38.423  13.823  1.00  7.03           C  
ATOM    981  CD2 PHE A 121      26.110  38.236  16.201  1.00  4.88           C  
ATOM    982  CE1 PHE A 121      25.139  37.900  13.604  1.00  6.72           C  
ATOM    983  CE2 PHE A 121      24.832  37.720  15.999  1.00  5.84           C  
ATOM    984  CZ  PHE A 121      24.343  37.550  14.698  1.00  6.82           C  
ATOM    985  N   LEU A 122      30.847  39.742  13.624  1.00  7.38           N  
ATOM    986  CA  LEU A 122      31.867  40.759  13.458  1.00  7.01           C  
ATOM    987  C   LEU A 122      31.044  42.042  13.626  1.00  6.37           C  
ATOM    988  O   LEU A 122      29.819  42.014  13.466  1.00  4.90           O  
ATOM    989  CB  LEU A 122      32.447  40.745  12.040  1.00  6.86           C  
ATOM    990  CG  LEU A 122      33.263  39.523  11.645  1.00  8.33           C  
ATOM    991  CD1 LEU A 122      33.868  39.754  10.262  1.00  9.79           C  
ATOM    992  CD2 LEU A 122      34.361  39.308  12.668  1.00 10.30           C  
ATOM    993  N   GLU A 123      31.702  43.147  13.968  1.00  6.42           N  
ATOM    994  CA  GLU A 123      31.026  44.440  14.078  1.00  8.30           C  
ATOM    995  C   GLU A 123      31.820  45.451  13.252  1.00 10.45           C  
ATOM    996  O   GLU A 123      32.838  45.971  13.755  1.00 10.51           O  
ATOM    997  CB  GLU A 123      30.943  44.928  15.529  1.00  8.51           C  
ATOM    998  CG  GLU A 123      30.179  46.266  15.630  1.00  9.34           C  
ATOM    999  CD  GLU A 123      29.853  46.699  17.047  1.00 12.09           C  
ATOM   1000  OE1 GLU A 123      29.694  45.843  17.931  1.00 11.12           O  
ATOM   1001  OE2 GLU A 123      29.732  47.915  17.268  1.00 13.48           O  
ATOM   1002  OXT GLU A 123      31.437  45.684  12.090  1.00 13.88           O  
TER    1003      GLU A 123                                                      
ATOM   1004  N   MET B   1      33.115  36.457   2.950  1.00 21.02           N  
ATOM   1005  CA  MET B   1      31.702  36.714   3.349  1.00 19.24           C  
ATOM   1006  C   MET B   1      31.521  36.440   4.840  1.00 18.28           C  
ATOM   1007  O   MET B   1      31.972  35.409   5.355  1.00 18.94           O  
ATOM   1008  CB  MET B   1      30.769  35.823   2.535  1.00 21.11           C  
ATOM   1009  CG  MET B   1      30.877  36.033   1.036  1.00 22.37           C  
ATOM   1010  SD  MET B   1      30.525  37.725   0.504  1.00 26.03           S  
ATOM   1011  CE  MET B   1      28.735  37.691   0.456  1.00 24.53           C  
ATOM   1012  N   ALA B   2      30.834  37.351   5.533  1.00 15.36           N  
ATOM   1013  CA  ALA B   2      30.641  37.203   6.972  1.00 12.48           C  
ATOM   1014  C   ALA B   2      29.313  37.755   7.470  1.00 11.01           C  
ATOM   1015  O   ALA B   2      28.592  38.422   6.731  1.00 10.80           O  
ATOM   1016  CB  ALA B   2      31.779  37.905   7.707  1.00 13.04           C  
ATOM   1017  N   LEU B   3      29.007  37.465   8.733  1.00  9.45           N  
ATOM   1018  CA  LEU B   3      27.792  37.954   9.385  1.00  7.33           C  
ATOM   1019  C   LEU B   3      28.194  39.059  10.344  1.00  7.08           C  
ATOM   1020  O   LEU B   3      29.129  38.902  11.143  1.00  7.89           O  
ATOM   1021  CB  LEU B   3      27.097  36.839  10.158  1.00  8.81           C  
ATOM   1022  CG  LEU B   3      26.562  35.729   9.255  1.00 10.49           C  
ATOM   1023  CD1 LEU B   3      25.900  34.658  10.104  1.00 11.26           C  
ATOM   1024  CD2 LEU B   3      25.578  36.321   8.249  1.00  9.46           C  
ATOM   1025  N   TYR B   4      27.463  40.163  10.280  1.00  5.93           N  
ATOM   1026  CA  TYR B   4      27.747  41.340  11.096  1.00  5.85           C  
ATOM   1027  C   TYR B   4      26.595  41.732  11.990  1.00  5.57           C  
ATOM   1028  O   TYR B   4      25.432  41.481  11.669  1.00  6.96           O  
ATOM   1029  CB  TYR B   4      28.032  42.542  10.194  1.00  6.03           C  
ATOM   1030  CG  TYR B   4      29.264  42.402   9.334  1.00  7.10           C  
ATOM   1031  CD1 TYR B   4      29.227  41.683   8.141  1.00  8.57           C  
ATOM   1032  CD2 TYR B   4      30.477  42.960   9.738  1.00  8.33           C  
ATOM   1033  CE1 TYR B   4      30.375  41.513   7.371  1.00 11.05           C  
ATOM   1034  CE2 TYR B   4      31.620  42.800   8.978  1.00  9.35           C  
ATOM   1035  CZ  TYR B   4      31.565  42.074   7.801  1.00 10.99           C  
ATOM   1036  OH  TYR B   4      32.727  41.886   7.082  1.00 14.68           O  
ATOM   1037  N   SER B   5      26.923  42.375  13.106  1.00  4.14           N  
ATOM   1038  CA  SER B   5      25.885  42.878  14.006  1.00  2.90           C  
ATOM   1039  C   SER B   5      26.502  44.014  14.838  1.00  5.25           C  
ATOM   1040  O   SER B   5      27.532  44.586  14.441  1.00  5.52           O  
ATOM   1041  CB  SER B   5      25.340  41.745  14.881  1.00  3.94           C  
ATOM   1042  OG  SER B   5      24.185  42.179  15.598  1.00  4.30           O  
ATOM   1043  N   ILE B   6      25.857  44.369  15.947  1.00  4.09           N  
ATOM   1044  CA  ILE B   6      26.345  45.427  16.829  1.00  4.74           C  
ATOM   1045  C   ILE B   6      26.174  44.894  18.249  1.00  5.83           C  
ATOM   1046  O   ILE B   6      25.102  44.407  18.625  1.00  4.54           O  
ATOM   1047  CB  ILE B   6      25.517  46.738  16.669  1.00  4.80           C  
ATOM   1048  CG1 ILE B   6      25.635  47.251  15.230  1.00  4.42           C  
ATOM   1049  CG2 ILE B   6      26.046  47.821  17.621  1.00  7.29           C  
ATOM   1050  CD1 ILE B   6      24.695  48.421  14.946  1.00  6.67           C  
HETATM 1051  N   PTR B   7      27.243  44.976  19.052  1.00  6.20           N  
HETATM 1052  CA  PTR B   7      27.228  44.506  20.444  1.00  8.82           C  
HETATM 1053  C   PTR B   7      26.230  45.347  21.244  1.00 18.43           C  
HETATM 1054  O   PTR B   7      26.203  46.575  21.136  1.00  8.91           O  
HETATM 1055  CB  PTR B   7      28.632  44.658  21.038  1.00  6.87           C  
HETATM 1056  CG  PTR B   7      28.709  44.260  22.515  1.00  8.41           C  
HETATM 1057  CD1 PTR B   7      28.516  45.211  23.512  1.00  7.47           C  
HETATM 1058  CD2 PTR B   7      29.078  42.967  22.868  1.00  7.76           C  
HETATM 1059  CE1 PTR B   7      28.704  44.871  24.849  1.00  7.96           C  
HETATM 1060  CE2 PTR B   7      29.270  42.631  24.205  1.00  7.53           C  
HETATM 1061  CZ  PTR B   7      29.088  43.582  25.204  1.00  7.84           C  
HETATM 1062  OH  PTR B   7      29.198  43.239  26.518  1.00  7.58           O  
HETATM 1063  P   PTR B   7      30.699  42.859  26.980  1.00  6.98           P  
HETATM 1064  O1P PTR B   7      31.681  43.911  26.630  1.00  6.61           O  
HETATM 1065  O2P PTR B   7      31.056  41.428  26.337  1.00  6.86           O  
HETATM 1066  O3P PTR B   7      30.600  42.635  28.570  1.00  6.98           O  
ATOM   1067  N   GLN B   8      25.378  44.650  22.011  1.00  7.36           N  
ATOM   1068  CA  GLN B   8      24.360  45.276  22.852  1.00  7.93           C  
ATOM   1069  C   GLN B   8      24.784  45.108  24.299  1.00  7.33           C  
ATOM   1070  O   GLN B   8      24.882  43.987  24.794  1.00  6.95           O  
ATOM   1071  CB  GLN B   8      23.003  44.591  22.718  1.00  6.59           C  
ATOM   1072  CG  GLN B   8      22.012  45.146  23.781  1.00  7.87           C  
ATOM   1073  CD  GLN B   8      20.964  44.162  24.288  1.00  8.63           C  
ATOM   1074  OE1 GLN B   8      21.154  42.945  24.274  1.00  7.18           O  
ATOM   1075  NE2 GLN B   8      19.847  44.706  24.777  1.00  9.59           N  
ATOM   1076  N   PRO B   9      25.064  46.219  24.990  1.00  7.38           N  
ATOM   1077  CA  PRO B   9      25.462  46.147  26.396  1.00  8.78           C  
ATOM   1078  C   PRO B   9      24.290  45.568  27.190  1.00  8.59           C  
ATOM   1079  O   PRO B   9      23.130  45.864  26.908  1.00  9.58           O  
ATOM   1080  CB  PRO B   9      25.731  47.600  26.757  1.00  9.61           C  
ATOM   1081  CG  PRO B   9      26.208  48.192  25.460  1.00  9.14           C  
ATOM   1082  CD  PRO B   9      25.252  47.573  24.447  1.00  7.82           C  
ATOM   1083  N   TYR B  10      24.584  44.729  28.175  1.00  7.96           N  
ATOM   1084  CA  TYR B  10      23.531  44.120  28.974  1.00  9.54           C  
ATOM   1085  C   TYR B  10      22.699  45.176  29.719  1.00  9.04           C  
ATOM   1086  O   TYR B  10      23.245  46.151  30.221  1.00  9.32           O  
ATOM   1087  CB  TYR B  10      24.142  43.147  29.987  1.00  8.53           C  
ATOM   1088  CG  TYR B  10      23.107  42.324  30.704  1.00  7.53           C  
ATOM   1089  CD1 TYR B  10      22.504  41.224  30.085  1.00  9.03           C  
ATOM   1090  CD2 TYR B  10      22.689  42.675  31.983  1.00  8.44           C  
ATOM   1091  CE1 TYR B  10      21.500  40.498  30.735  1.00 11.00           C  
ATOM   1092  CE2 TYR B  10      21.699  41.967  32.643  1.00  9.53           C  
ATOM   1093  CZ  TYR B  10      21.106  40.879  32.016  1.00 10.82           C  
ATOM   1094  OH  TYR B  10      20.147  40.177  32.695  1.00 12.73           O  
ATOM   1095  N   VAL B  11      21.390  44.962  29.809  1.00 10.93           N  
ATOM   1096  CA  VAL B  11      20.508  45.909  30.500  1.00 11.75           C  
ATOM   1097  C   VAL B  11      20.314  45.485  31.956  1.00 11.75           C  
ATOM   1098  O   VAL B  11      19.501  44.609  32.237  1.00 11.85           O  
ATOM   1099  CB  VAL B  11      19.134  45.972  29.805  1.00 12.40           C  
ATOM   1100  CG1 VAL B  11      18.205  46.936  30.542  1.00 12.22           C  
ATOM   1101  CG2 VAL B  11      19.314  46.395  28.358  1.00 14.29           C  
ATOM   1102  N   PHE B  12      21.055  46.102  32.874  1.00 12.35           N  
ATOM   1103  CA  PHE B  12      20.950  45.741  34.289  1.00 15.07           C  
ATOM   1104  C   PHE B  12      19.747  46.376  34.986  1.00 17.92           C  
ATOM   1105  O   PHE B  12      19.247  47.411  34.551  1.00 19.94           O  
ATOM   1106  CB  PHE B  12      22.247  46.104  35.025  1.00 12.94           C  
ATOM   1107  CG  PHE B  12      23.417  45.221  34.656  1.00 11.98           C  
ATOM   1108  CD1 PHE B  12      24.381  45.653  33.762  1.00  9.11           C  
ATOM   1109  CD2 PHE B  12      23.526  43.941  35.189  1.00 10.35           C  
ATOM   1110  CE1 PHE B  12      25.447  44.820  33.396  1.00  9.39           C  
ATOM   1111  CE2 PHE B  12      24.583  43.100  34.835  1.00 10.78           C  
ATOM   1112  CZ  PHE B  12      25.546  43.542  33.934  1.00  9.25           C  
ATOM   1113  N   ALA B  13      19.277  45.740  36.055  1.00 20.31           N  
ATOM   1114  CA  ALA B  13      18.118  46.252  36.793  1.00 22.69           C  
ATOM   1115  C   ALA B  13      18.442  47.565  37.493  1.00 23.36           C  
ATOM   1116  O   ALA B  13      19.634  47.799  37.772  1.00 24.08           O  
ATOM   1117  CB  ALA B  13      17.655  45.220  37.819  1.00 22.87           C  
ATOM   1118  OXT ALA B  13      17.497  48.336  37.769  1.00 26.10           O  
TER    1119      ALA B  13                                                      
HETATM 1120  C   ACY A2001      26.104  22.547  16.786  1.00 20.13           C  
HETATM 1121  O   ACY A2001      24.992  23.022  16.558  1.00 22.02           O  
HETATM 1122  OXT ACY A2001      26.212  21.604  17.568  1.00 23.25           O  
HETATM 1123  CH3 ACY A2001      27.339  23.122  16.092  1.00 22.13           C  
HETATM 1124  O   HOH A2002      18.847  33.352  27.572  1.00  5.58           O  
HETATM 1125  O   HOH A2003      11.913  19.115  36.256  1.00  7.29           O  
HETATM 1126  O   HOH A2004      31.899  45.040  19.288  1.00  7.41           O  
HETATM 1127  O   HOH A2005      14.901  16.746  34.036  1.00 11.35           O  
HETATM 1128  O   HOH A2006      21.729  40.512  22.933  1.00  6.96           O  
HETATM 1129  O   HOH A2007      13.174  27.510  23.131  1.00  7.36           O  
HETATM 1130  O   HOH A2008      33.820  40.235  34.303  1.00  8.65           O  
HETATM 1131  O   HOH A2009      35.700  45.849  23.098  1.00 12.19           O  
HETATM 1132  O   HOH A2010      12.718  33.535  31.864  1.00  9.54           O  
HETATM 1133  O   HOH A2011      17.632  34.542  34.780  1.00  6.47           O  
HETATM 1134  O   HOH A2012      34.619  42.945  13.920  1.00 12.91           O  
HETATM 1135  O   HOH A2013      28.524  38.948  28.492  1.00  9.77           O  
HETATM 1136  O   HOH A2014      19.321  38.798  28.192  1.00 10.93           O  
HETATM 1137  O   HOH A2015      52.403  35.249  35.752  1.00 11.34           O  
HETATM 1138  O   HOH A2016      40.988  32.477  25.123  1.00 12.15           O  
HETATM 1139  O   HOH A2017      34.405  22.646  21.855  1.00 12.03           O  
HETATM 1140  O   HOH A2018      29.003  39.066  34.636  1.00  9.54           O  
HETATM 1141  O   HOH A2019      17.433  15.571  26.270  1.00  9.09           O  
HETATM 1142  O   HOH A2020      29.755  34.404  11.777  1.00 14.73           O  
HETATM 1143  O   HOH A2021      16.234  32.501  21.607  1.00 13.65           O  
HETATM 1144  O   HOH A2022      38.110  33.341  25.948  1.00 12.71           O  
HETATM 1145  O   HOH A2023      26.140  41.400  27.738  1.00 11.63           O  
HETATM 1146  O   HOH A2024      22.208  33.089  19.971  1.00 13.77           O  
HETATM 1147  O   HOH A2025      40.142  37.678  30.105  1.00 10.87           O  
HETATM 1148  O   HOH A2026      16.432  39.059  23.630  1.00 16.08           O  
HETATM 1149  O   HOH A2027      33.779  52.277  12.974  1.00 13.92           O  
HETATM 1150  O   HOH A2028      40.100  41.041  29.122  1.00 17.34           O  
HETATM 1151  O   HOH A2029      34.562  44.680  11.115  1.00 13.26           O  
HETATM 1152  O   HOH A2030      34.144  41.267  31.933  1.00 15.11           O  
HETATM 1153  O   HOH A2031      31.651  23.213  15.546  1.00 20.98           O  
HETATM 1154  O   HOH A2032      16.507  39.010  29.913  1.00 16.83           O  
HETATM 1155  O   HOH A2033      24.201  18.906  22.158  1.00 16.07           O  
HETATM 1156  O   HOH A2034      12.434  31.145  35.381  1.00  9.02           O  
HETATM 1157  O   HOH A2035      36.785  40.400  20.334  1.00 13.16           O  
HETATM 1158  O   HOH A2036      15.475  38.068  34.542  1.00 21.93           O  
HETATM 1159  O   HOH A2037      15.553  15.191  31.810  1.00 11.82           O  
HETATM 1160  O   HOH A2038      10.160  40.858  30.534  1.00 20.69           O  
HETATM 1161  O   HOH A2039      21.132  15.738  35.340  1.00 15.33           O  
HETATM 1162  O   HOH A2040      27.285  41.110  40.740  1.00 17.72           O  
HETATM 1163  O   HOH A2041      50.261  33.530  34.682  1.00 14.83           O  
HETATM 1164  O   HOH A2042       8.922  27.293  23.789  1.00 20.98           O  
HETATM 1165  O   HOH A2043      13.696  33.022  44.627  1.00 18.53           O  
HETATM 1166  O   HOH A2044      46.433  39.771  32.974  1.00 15.43           O  
HETATM 1167  O   HOH A2045      23.504  34.243  13.037  1.00 17.91           O  
HETATM 1168  O   HOH A2046      14.686  40.086  28.260  1.00 20.15           O  
HETATM 1169  O   HOH A2047      32.382  35.948  41.045  1.00 15.63           O  
HETATM 1170  O   HOH A2048      33.910  23.695  30.367  1.00 16.58           O  
HETATM 1171  O   HOH A2049      23.561  41.873  38.897  1.00 16.76           O  
HETATM 1172  O   HOH A2050      34.235  46.873  20.334  1.00 14.41           O  
HETATM 1173  O   HOH A2051      31.884  44.623   5.506  1.00 19.04           O  
HETATM 1174  O   HOH A2052      28.602  19.403  28.077  1.00 18.80           O  
HETATM 1175  O   HOH A2053      26.159  34.356  13.534  1.00 13.70           O  
HETATM 1176  O   HOH A2054      33.044  23.948  34.750  1.00 17.24           O  
HETATM 1177  O   HOH A2055      17.201  31.913  32.606  1.00 13.72           O  
HETATM 1178  O   HOH A2056      20.774  34.806  44.170  1.00 16.84           O  
HETATM 1179  O   HOH A2057      11.017  30.531  39.398  1.00 13.80           O  
HETATM 1180  O   HOH A2058      10.724  23.757  36.184  1.00 16.93           O  
HETATM 1181  O   HOH A2059      31.836  32.526  11.827  1.00 13.86           O  
HETATM 1182  O   HOH A2060      38.976  42.257  20.087  1.00 18.84           O  
HETATM 1183  O   HOH A2061      24.789  17.060  34.003  1.00 19.87           O  
HETATM 1184  O   HOH A2062      34.022  22.061  16.944  1.00 18.55           O  
HETATM 1185  O   HOH A2063      31.336  51.739  15.196  1.00 22.39           O  
HETATM 1186  O   HOH A2064      37.342  36.601  16.993  1.00 22.72           O  
HETATM 1187  O   HOH A2065      33.917  30.298  37.460  1.00 18.43           O  
HETATM 1188  O   HOH A2066      11.726  41.887  29.323  1.00 31.58           O  
HETATM 1189  O   HOH A2067      33.117  21.359  19.473  1.00 14.43           O  
HETATM 1190  O   HOH A2068      29.742  33.799   8.953  1.00 22.02           O  
HETATM 1191  O   HOH A2069      24.454  32.579  41.096  1.00 17.87           O  
HETATM 1192  O   HOH A2070      13.773  13.755  41.331  1.00 24.93           O  
HETATM 1193  O   HOH A2071      13.216  29.465  21.162  1.00 18.59           O  
HETATM 1194  O   HOH A2072      31.277  33.289  40.921  1.00 24.36           O  
HETATM 1195  O   HOH A2073      38.158  38.627  18.647  1.00 21.68           O  
HETATM 1196  O   HOH A2074      32.031  23.494  23.494  1.00 22.56           O  
HETATM 1197  O   HOH A2075      15.001  13.955  35.278  1.00 20.67           O  
HETATM 1198  O   HOH A2076      42.456  39.743  24.118  1.00 23.20           O  
HETATM 1199  O   HOH A2077      45.607  29.537  37.808  1.00 21.24           O  
HETATM 1200  O   HOH A2078      43.167  31.325  26.648  1.00 19.63           O  
HETATM 1201  O   HOH A2079      17.726  40.597  25.228  1.00 22.54           O  
HETATM 1202  O   HOH A2080      22.975  32.719  10.821  1.00 18.91           O  
HETATM 1203  O   HOH A2081      53.561  35.725  49.455  1.00 27.56           O  
HETATM 1204  O   HOH A2082      33.644  43.924  31.917  1.00 24.58           O  
HETATM 1205  O   HOH A2083      20.370  16.457  32.678  1.00 31.60           O  
HETATM 1206  O   HOH A2084      10.087  29.764  21.119  1.00 19.35           O  
HETATM 1207  O   HOH A2085       9.821  20.980  43.758  1.00 28.47           O  
HETATM 1208  O   HOH A2086      41.145  37.220  41.388  1.00 24.17           O  
HETATM 1209  O   HOH A2087      41.883  33.268  22.612  1.00 22.55           O  
HETATM 1210  O   HOH A2088      39.938  28.493  23.019  1.00 32.11           O  
HETATM 1211  O   HOH A2089      21.492  15.662  24.740  1.00 30.03           O  
HETATM 1212  O   HOH A2090      23.732  45.001  38.771  1.00 19.70           O  
HETATM 1213  O   HOH A2091      29.733  21.187  29.939  1.00 23.09           O  
HETATM 1214  O   HOH A2092      26.146  36.787  42.194  1.00 27.45           O  
HETATM 1215  O   HOH A2093      32.057  30.473  10.004  1.00 26.39           O  
HETATM 1216  O   HOH A2094      46.963  37.922  23.558  1.00 29.40           O  
HETATM 1217  O   HOH A2095      23.288  34.824  41.839  1.00 23.56           O  
HETATM 1218  O   HOH A2096       3.070  18.330  43.109  1.00 24.64           O  
HETATM 1219  O   HOH A2097      21.190  28.031  16.164  1.00 25.51           O  
HETATM 1220  O   HOH A2098      30.646  21.523  13.635  1.00 22.71           O  
HETATM 1221  O   HOH A2099       8.865  23.765  44.307  1.00 25.79           O  
HETATM 1222  O   HOH A2100      24.825  26.968  11.207  1.00 22.68           O  
HETATM 1223  O   HOH A2101      13.490  26.058  40.865  1.00 26.96           O  
HETATM 1224  O   HOH A2102      17.061  40.155  31.991  1.00 18.58           O  
HETATM 1225  O   HOH A2103      11.812  22.899  42.303  1.00 24.78           O  
HETATM 1226  O   HOH A2104      35.736  24.863  20.538  1.00 11.33           O  
HETATM 1227  O   HOH A2105      27.878  32.010   7.888  1.00 27.62           O  
HETATM 1228  O   HOH A2106      15.511  22.631  46.818  1.00 27.90           O  
HETATM 1229  O   HOH A2107      31.907  27.234   8.972  1.00 22.84           O  
HETATM 1230  O   HOH A2108      15.605  32.658  48.314  1.00 27.73           O  
HETATM 1231  O   HOH A2109      37.237  34.292  18.088  1.00 22.15           O  
HETATM 1232  O   HOH A2110      24.048  22.933  12.864  1.00 24.43           O  
HETATM 1233  O   HOH A2111      22.961  33.796  44.409  1.00 23.27           O  
HETATM 1234  O   HOH A2112      35.659  23.571  33.102  1.00 28.19           O  
HETATM 1235  O   HOH A2113      56.306  36.177  42.786  1.00 28.38           O  
HETATM 1236  O   HOH A2114       1.922  16.091  35.878  1.00 33.42           O  
HETATM 1237  O   HOH A2115      29.555  49.769  15.236  1.00 26.53           O  
HETATM 1238  O   HOH A2116      30.315  21.963  10.888  1.00 21.25           O  
HETATM 1239  O   HOH A2117       1.648  23.477  45.648  1.00 32.09           O  
HETATM 1240  O   HOH A2118      37.315  42.531  13.530  1.00 28.99           O  
HETATM 1241  O   HOH A2119      20.374  32.097  11.423  1.00 26.49           O  
HETATM 1242  O   HOH A2120      18.871  23.246  45.933  1.00 26.23           O  
HETATM 1243  O   HOH A2121      36.675  36.162  12.451  1.00 26.40           O  
HETATM 1244  O   HOH A2122      35.998  23.428  29.004  1.00 26.94           O  
HETATM 1245  O   HOH A2123      41.176  41.683  31.579  1.00 29.41           O  
HETATM 1246  O   HOH A2124      29.582  22.129  17.293  1.00 28.94           O  
HETATM 1247  O   HOH A2125      30.580  21.840  35.720  1.00 25.23           O  
HETATM 1248  O   HOH A2126       6.766  27.475  37.017  1.00 27.98           O  
HETATM 1249  O   HOH A2127      32.344  22.820  26.415  1.00 18.68           O  
HETATM 1250  O   HOH A2128      29.695  46.530  10.588  1.00 18.72           O  
HETATM 1251  O   HOH A2129      39.389  43.173  17.622  1.00 23.83           O  
HETATM 1252  O   HOH A2130      22.586  25.986  15.046  1.00 20.99           O  
HETATM 1253  O   HOH A2131      22.546  29.821  17.435  1.00 26.31           O  
HETATM 1254  O   HOH A2132      24.973  47.219  37.431  1.00 24.10           O  
HETATM 1255  O   HOH A2133      35.816  24.031  17.674  1.00 15.87           O  
HETATM 1256  O   HOH A2134      22.115  15.813  22.112  1.00 24.53           O  
HETATM 1257  O   HOH A2135       8.233  24.448  36.596  1.00 30.28           O  
HETATM 1258  O   HOH A2136      14.118  12.968  37.622  1.00 24.92           O  
HETATM 1259  O   HOH A2137       3.773  14.975  34.048  1.00 24.57           O  
HETATM 1260  O   HOH A2138      12.723  35.775  26.121  1.00 27.70           O  
HETATM 1261  O   HOH A2139      34.384  33.604  11.374  1.00 21.34           O  
HETATM 1262  O   HOH A2140      30.428  19.649  17.431  1.00 24.83           O  
HETATM 1263  O   HOH A2141      30.180  20.443  32.770  1.00 28.89           O  
HETATM 1264  O   HOH A2142       6.288  26.483  22.154  1.00 26.02           O  
HETATM 1265  O   HOH A2143      31.058  36.528  43.782  1.00 32.38           O  
HETATM 1266  O   HOH A2144      39.719  40.219  16.645  1.00 28.64           O  
HETATM 1267  O   HOH A2145      24.003  28.574   9.518  1.00 25.50           O  
HETATM 1268  O   HOH A2146      14.344  40.113  33.178  1.00 32.31           O  
HETATM 1269  O   HOH A2147      38.863  40.519  14.155  1.00 29.70           O  
HETATM 1270  O   HOH A2148      31.275  42.734  40.243  1.00 33.88           O  
HETATM 1271  O   HOH A2149      40.904  40.133  20.955  1.00 32.96           O  
HETATM 1272  O   HOH A2150      35.370  33.133  40.002  1.00 30.26           O  
HETATM 1273  O   HOH A2151      48.915  34.055  21.838  1.00 31.41           O  
HETATM 1274  O   HOH A2152      26.840  19.926  44.762  1.00 32.00           O  
HETATM 1275  O   HOH A2153      47.450  33.976  41.946  1.00 30.50           O  
HETATM 1276  O   HOH A2154      44.254  38.513  43.632  1.00 35.04           O  
HETATM 1277  O   HOH A2155      42.039  39.610  27.987  1.00 29.44           O  
HETATM 1278  O   HOH A2156      35.492  31.803  10.011  1.00 30.18           O  
HETATM 1279  O   HOH A2157      29.303  47.979  36.850  1.00 31.23           O  
HETATM 1280  O   HOH A2158      29.786  30.923   6.295  1.00 32.82           O  
HETATM 1281  O   HOH A2159      31.736  23.037  28.859  1.00 35.34           O  
HETATM 1282  O   HOH A2160      48.761  35.792  23.999  1.00 37.05           O  
HETATM 1283  O   HOH A2161      38.709  33.167  19.970  1.00 28.24           O  
HETATM 1284  O   HOH A2162       8.466  32.009  25.038  1.00 35.39           O  
HETATM 1285  O   HOH A2163      45.731  37.257  39.501  1.00 34.58           O  
HETATM 1286  O   HOH A2164      19.150  29.363  14.858  1.00 28.29           O  
HETATM 1287  O   HOH A2165      46.293  38.707  26.523  1.00 31.81           O  
HETATM 1288  O   HOH A2166      39.774  44.481  34.993  1.00 32.20           O  
HETATM 1289  O   HOH A2167      19.858  14.271  37.403  1.00 32.65           O  
HETATM 1290  O   HOH A2168      25.116  45.323  40.854  1.00 31.58           O  
HETATM 1291  O   HOH A2169      15.191  40.881  24.730  1.00 29.56           O  
HETATM 1292  O   HOH A2170      17.837  33.664  19.569  1.00 32.43           O  
HETATM 1293  O   HOH A2171      13.517  32.240  21.079  1.00 31.40           O  
HETATM 1294  O   HOH A2172      40.019  37.205  20.570  1.00 28.88           O  
HETATM 1295  O   HOH A2173      25.084  31.996   7.093  1.00 29.42           O  
HETATM 1296  O   HOH A2174      47.772  36.929  41.212  1.00 33.31           O  
HETATM 1297  O   HOH A2175      39.650  30.088  13.372  1.00 37.84           O  
HETATM 1298  O   HOH A2176       9.180  32.288  22.082  1.00 36.64           O  
HETATM 1299  O   HOH A2177      29.100  22.672  41.083  1.00 30.25           O  
HETATM 1300  O   HOH A2178      22.924  20.927  43.980  1.00 39.93           O  
HETATM 1301  O   HOH A2179      42.540  40.751  41.758  1.00 38.35           O  
HETATM 1302  O   HOH A2180      17.158  31.145  19.072  1.00 35.04           O  
HETATM 1303  O   HOH A2181      16.804  14.328  41.858  1.00 32.96           O  
HETATM 1304  O   HOH A2182      31.596  52.767  11.572  1.00 27.71           O  
HETATM 1305  O   HOH A2183      47.904  35.120  30.942  1.00 30.62           O  
HETATM 1306  O   HOH A2184      19.078  32.983  16.724  1.00 35.38           O  
HETATM 1307  O   HOH A2185      17.453  20.812  46.786  1.00 40.41           O  
HETATM 1308  O   HOH A2186      24.877  30.931   9.800  1.00 35.11           O  
HETATM 1309  O   HOH A2187      40.009  35.013  22.403  1.00 36.43           O  
HETATM 1310  O   HOH A2188      26.775  31.617  41.986  1.00 26.66           O  
HETATM 1311  O   HOH A2189      25.585  25.010   9.416  1.00 32.54           O  
HETATM 1312  O   HOH A2190      40.213  39.766  42.665  1.00 33.20           O  
HETATM 1313  O   HOH A2191      44.024  37.825  28.884  1.00 40.99           O  
HETATM 1314  O   HOH A2192      24.392  15.552  43.025  1.00 34.77           O  
HETATM 1315  O   HOH B  14      23.938  41.780  26.221  1.00  5.47           O  
HETATM 1316  O   HOH B  15      23.800  40.062  10.215  1.00  6.06           O  
HETATM 1317  O   HOH B  16      21.077  41.450  26.534  1.00  7.68           O  
HETATM 1318  O   HOH B  17      19.756  42.733  28.570  1.00  9.83           O  
HETATM 1319  O   HOH B  18      27.448  44.431  28.516  1.00 11.22           O  
HETATM 1320  O   HOH B  19      27.620  45.969  12.163  1.00 15.75           O  
HETATM 1321  O   HOH B  20      33.944  44.402  28.177  1.00 17.35           O  
HETATM 1322  O   HOH B  21      17.841  43.093  26.432  1.00 19.03           O  
HETATM 1323  O   HOH B  22      31.260  46.606  26.681  1.00 18.36           O  
HETATM 1324  O   HOH B  23      21.716  47.910  25.984  1.00 16.13           O  
HETATM 1325  O   HOH B  24      31.473  44.459  30.201  1.00 20.96           O  
HETATM 1326  O   HOH B  25      30.932  36.647  10.873  1.00 14.47           O  
HETATM 1327  O   HOH B  26      22.809  50.354  25.263  1.00 15.60           O  
HETATM 1328  O   HOH B  27      22.371  48.577  32.448  1.00 21.73           O  
HETATM 1329  O   HOH B  28      19.343  41.083  35.102  1.00 22.88           O  
HETATM 1330  O   HOH B  29      18.054  42.591  30.807  1.00 19.37           O  
HETATM 1331  O   HOH B  30      25.802  47.186  30.596  1.00 20.91           O  
HETATM 1332  O   HOH B  31      35.118  43.083   7.562  1.00 29.54           O  
HETATM 1333  O   HOH B  32      17.009  40.970  36.029  1.00 35.53           O  
HETATM 1334  O   HOH B  33      15.472  44.062  28.163  1.00 35.96           O  
HETATM 1335  O   HOH B  34      19.701  42.021  39.927  1.00 39.08           O  
HETATM 1336  O   HOH B  35      33.498  33.231   3.557  1.00 41.42           O  
HETATM 1337  O   HOH B  36      24.628  51.381  27.084  1.00 29.72           O  
HETATM 1338  O   HOH B  37      20.110  42.716  37.033  1.00 32.35           O  
HETATM 1339  O   HOH B  38      32.642  34.530   7.789  1.00 33.41           O  
HETATM 1340  O   HOH B  39      28.652  50.059  28.131  1.00 34.32           O  
HETATM 1341  O   HOH B  40      25.665  50.107  29.064  1.00 29.92           O  
HETATM 1342  O   HOH B  41      22.378  48.804  29.206  1.00 29.95           O  
HETATM 1343  O   HOH B  42      28.620  50.338  32.409  1.00 37.85           O  
CONECT 1045 1051                                                                
CONECT 1051 1045 1052                                                           
CONECT 1052 1051 1053 1055                                                      
CONECT 1053 1052 1054 1067                                                      
CONECT 1054 1053                                                                
CONECT 1055 1052 1056                                                           
CONECT 1056 1055 1057 1058                                                      
CONECT 1057 1056 1059                                                           
CONECT 1058 1056 1060                                                           
CONECT 1059 1057 1061                                                           
CONECT 1060 1058 1061                                                           
CONECT 1061 1059 1060 1062                                                      
CONECT 1062 1061 1063                                                           
CONECT 1063 1062 1064 1065 1066                                                 
CONECT 1064 1063                                                                
CONECT 1065 1063                                                                
CONECT 1066 1063                                                                
CONECT 1067 1053                                                                
CONECT 1120 1121 1122 1123                                                      
CONECT 1121 1120                                                                
CONECT 1122 1120                                                                
CONECT 1123 1120                                                                
MASTER      264    0    2    1    8    0    2    6 1341    2   22   11          
END                                                                             
