# Supplementary material for: Mechanistic insight of the potential of geraniol against Alzheimer’s disease
Source: Eur J Med Res. 2022 Jun 14;27:93. doi: 10.1186/s40001-022-00699-8 (PMC9199166; doi:10.1186/s40001-022-00699-8)
Supplement: Supplementary file 1 — Additional file 1. S1_Rare data for target identification, S2_Rare data for GO terms and KEGG pathways analyses, S3_Rare data for GO terms and KEGG pathway analyses of functional clustering, S4_Rare data for molecular docking. [file 40001_2022_699_MOESM1_ESM.zip › Supplementary materials/S4_Rare data for molecular docking /JAK1-Geraniol complex /jak1-3eyg.pdb]

HEADER    TRANSFERASE                             20-OCT-08   3EYG              
TITLE     CRYSTAL STRUCTURES OF JAK1 AND JAK2 INHIBITOR COMPLEXES               
COMPND    MOL_ID: 1;                                                            
COMPND   2 MOLECULE: TYROSINE-PROTEIN KINASE;                                   
COMPND   3 CHAIN: A;                                                            
COMPND   4 EC: 2.7.10.2;                                                        
COMPND   5 ENGINEERED: YES                                                      
SOURCE    MOL_ID: 1;                                                            
SOURCE   2 ORGANISM_SCIENTIFIC: HOMO SAPIENS;                                   
SOURCE   3 ORGANISM_COMMON: HUMAN;                                              
SOURCE   4 ORGANISM_TAXID: 9606;                                                
SOURCE   5 GENE: JAK1, HCG_22179;                                               
SOURCE   6 EXPRESSION_SYSTEM: ESCHERICHIA COLI;                                 
SOURCE   7 EXPRESSION_SYSTEM_TAXID: 562                                         
KEYWDS    JAK KINASE, ATP-BINDING, KINASE, NUCLEOTIDE-BINDING,                  
KEYWDS   2 PHOSPHOPROTEIN, SH2 DOMAIN, TRANSFERASE, TYROSINE-PROTEIN            
KEYWDS   3 KINASE                                                               
EXPDTA    X-RAY DIFFRACTION                                                     
AUTHOR    N.K.WILLIAMS,R.S.BAMERT,O.PATELL,C.WANG,P.M.WALDEN,E.FANTINO          
REVDAT   4   29-DEC-09 3EYG    1       REMARK                                   
REVDAT   3   05-MAY-09 3EYG    1       JRNL                                     
REVDAT   2   10-FEB-09 3EYG    1       TITLE                                    
REVDAT   1   03-FEB-09 3EYG    0                                                
JRNL        AUTH   N.K.WILLIAMS,R.S.BAMERT,O.PATEL,C.WANG,P.M.WALDEN,           
JRNL        AUTH 2 A.F.WILKS,E.FANTINO,J.ROSSJOHN,I.S.LUCET                     
JRNL        TITL   DISSECTING SPECIFICITY IN THE JANUS KINASES: THE             
JRNL        TITL 2 STRUCTURES OF JAK-SPECIFIC INHIBITORS COMPLEXED TO           
JRNL        TITL 3 THE JAK1 AND JAK2 PROTEIN TYROSINE KINASE DOMAINS.           
JRNL        REF    J.MOL.BIOL.                   V. 387   219 2009              
JRNL        REFN                   ISSN 0022-2836                               
JRNL        PMID   19361440                                                     
JRNL        DOI    10.1016/J.JMB.2009.01.041                                    
REMARK   1                                                                      
REMARK   2                                                                      
REMARK   2 RESOLUTION.    1.90 ANGSTROMS.                                       
REMARK   3                                                                      
REMARK   3 REFINEMENT.                                                          
REMARK   3   PROGRAM     : REFMAC 5.2.0019                                      
REMARK   3   AUTHORS     : MURSHUDOV,VAGIN,DODSON                               
REMARK   3                                                                      
REMARK   3    REFINEMENT TARGET : MAXIMUM LIKELIHOOD                            
REMARK   3                                                                      
REMARK   3  DATA USED IN REFINEMENT.                                            
REMARK   3   RESOLUTION RANGE HIGH (ANGSTROMS) : 1.90                           
REMARK   3   RESOLUTION RANGE LOW  (ANGSTROMS) : 18.87                          
REMARK   3   DATA CUTOFF            (SIGMA(F)) : 0.000                          
REMARK   3   COMPLETENESS FOR RANGE        (%) : 100.0                          
REMARK   3   NUMBER OF REFLECTIONS             : 23336                          
REMARK   3                                                                      
REMARK   3  FIT TO DATA USED IN REFINEMENT.                                     
REMARK   3   CROSS-VALIDATION METHOD          : THROUGHOUT                      
REMARK   3   FREE R VALUE TEST SET SELECTION  : RANDOM                          
REMARK   3   R VALUE     (WORKING + TEST SET) : 0.171                           
REMARK   3   R VALUE            (WORKING SET) : 0.169                           
REMARK   3   FREE R VALUE                     : 0.214                           
REMARK   3   FREE R VALUE TEST SET SIZE   (%) : 5.100                           
REMARK   3   FREE R VALUE TEST SET COUNT      : 1188                            
REMARK   3                                                                      
REMARK   3  FIT IN THE HIGHEST RESOLUTION BIN.                                  
REMARK   3   TOTAL NUMBER OF BINS USED           : 20                           
REMARK   3   BIN RESOLUTION RANGE HIGH       (A) : 1.90                         
REMARK   3   BIN RESOLUTION RANGE LOW        (A) : 1.95                         
REMARK   3   REFLECTION IN BIN     (WORKING SET) : 1603                         
REMARK   3   BIN COMPLETENESS (WORKING+TEST) (%) : 100.00                       
REMARK   3   BIN R VALUE           (WORKING SET) : 0.2100                       
REMARK   3   BIN FREE R VALUE SET COUNT          : 83                           
REMARK   3   BIN FREE R VALUE                    : 0.3270                       
REMARK   3                                                                      
REMARK   3  NUMBER OF NON-HYDROGEN ATOMS USED IN REFINEMENT.                    
REMARK   3   PROTEIN ATOMS            : 2297                                    
REMARK   3   NUCLEIC ACID ATOMS       : 0                                       
REMARK   3   HETEROGEN ATOMS          : 23                                      
REMARK   3   SOLVENT ATOMS            : 265                                     
REMARK   3                                                                      
REMARK   3  B VALUES.                                                           
REMARK   3   FROM WILSON PLOT           (A**2) : NULL                           
REMARK   3   MEAN B VALUE      (OVERALL, A**2) : 22.67                          
REMARK   3   OVERALL ANISOTROPIC B VALUE.                                       
REMARK   3    B11 (A**2) : 0.08000                                              
REMARK   3    B22 (A**2) : 0.65000                                              
REMARK   3    B33 (A**2) : -0.72000                                             
REMARK   3    B12 (A**2) : 0.00000                                              
REMARK   3    B13 (A**2) : 0.00000                                              
REMARK   3    B23 (A**2) : 0.00000                                              
REMARK   3                                                                      
REMARK   3  ESTIMATED OVERALL COORDINATE ERROR.                                 
REMARK   3   ESU BASED ON R VALUE                            (A): 0.153         
REMARK   3   ESU BASED ON FREE R VALUE                       (A): 0.141         
REMARK   3   ESU BASED ON MAXIMUM LIKELIHOOD                 (A): 0.096         
REMARK   3   ESU FOR B VALUES BASED ON MAXIMUM LIKELIHOOD (A**2): 3.289         
REMARK   3                                                                      
REMARK   3 CORRELATION COEFFICIENTS.                                            
REMARK   3   CORRELATION COEFFICIENT FO-FC      : 0.955                         
REMARK   3   CORRELATION COEFFICIENT FO-FC FREE : 0.925                         
REMARK   3                                                                      
REMARK   3  RMS DEVIATIONS FROM IDEAL VALUES        COUNT    RMS    WEIGHT      
REMARK   3   BOND LENGTHS REFINED ATOMS        (A):  2373 ; 0.014 ; 0.022       
REMARK   3   BOND LENGTHS OTHERS               (A):  NULL ;  NULL ;  NULL       
REMARK   3   BOND ANGLES REFINED ATOMS   (DEGREES):  3202 ; 1.535 ; 1.988       
REMARK   3   BOND ANGLES OTHERS          (DEGREES):  NULL ;  NULL ;  NULL       
REMARK   3   TORSION ANGLES, PERIOD 1    (DEGREES):   281 ; 6.017 ; 5.000       
REMARK   3   TORSION ANGLES, PERIOD 2    (DEGREES):   108 ;40.932 ;24.167       
REMARK   3   TORSION ANGLES, PERIOD 3    (DEGREES):   436 ;14.149 ;15.000       
REMARK   3   TORSION ANGLES, PERIOD 4    (DEGREES):    13 ;13.819 ;15.000       
REMARK   3   CHIRAL-CENTER RESTRAINTS       (A**3):   343 ; 0.102 ; 0.200       
REMARK   3   GENERAL PLANES REFINED ATOMS      (A):  1764 ; 0.006 ; 0.020       
REMARK   3   GENERAL PLANES OTHERS             (A):  NULL ;  NULL ;  NULL       
REMARK   3   NON-BONDED CONTACTS REFINED ATOMS (A):  1175 ; 0.206 ; 0.200       
REMARK   3   NON-BONDED CONTACTS OTHERS        (A):  NULL ;  NULL ;  NULL       
REMARK   3   NON-BONDED TORSION REFINED ATOMS  (A):  1626 ; 0.314 ; 0.200       
REMARK   3   NON-BONDED TORSION OTHERS         (A):  NULL ;  NULL ;  NULL       
REMARK   3   H-BOND (X...Y) REFINED ATOMS      (A):   233 ; 0.174 ; 0.200       
REMARK   3   H-BOND (X...Y) OTHERS             (A):  NULL ;  NULL ;  NULL       
REMARK   3   POTENTIAL METAL-ION REFINED ATOMS (A):  NULL ;  NULL ;  NULL       
REMARK   3   POTENTIAL METAL-ION OTHERS        (A):  NULL ;  NULL ;  NULL       
REMARK   3   SYMMETRY VDW REFINED ATOMS        (A):    65 ; 0.182 ; 0.200       
REMARK   3   SYMMETRY VDW OTHERS               (A):  NULL ;  NULL ;  NULL       
REMARK   3   SYMMETRY H-BOND REFINED ATOMS     (A):    27 ; 0.225 ; 0.200       
REMARK   3   SYMMETRY H-BOND OTHERS            (A):  NULL ;  NULL ;  NULL       
REMARK   3   SYMMETRY METAL-ION REFINED ATOMS  (A):  NULL ;  NULL ;  NULL       
REMARK   3   SYMMETRY METAL-ION OTHERS         (A):  NULL ;  NULL ;  NULL       
REMARK   3                                                                      
REMARK   3  ISOTROPIC THERMAL FACTOR RESTRAINTS.     COUNT   RMS    WEIGHT      
REMARK   3   MAIN-CHAIN BOND REFINED ATOMS  (A**2):  1457 ; 2.318 ; 3.000       
REMARK   3   MAIN-CHAIN BOND OTHER ATOMS    (A**2):  NULL ;  NULL ;  NULL       
REMARK   3   MAIN-CHAIN ANGLE REFINED ATOMS (A**2):  2277 ; 3.516 ; 5.000       
REMARK   3   SIDE-CHAIN BOND REFINED ATOMS  (A**2):  1059 ; 5.791 ; 7.000       
REMARK   3   SIDE-CHAIN ANGLE REFINED ATOMS (A**2):   925 ; 8.533 ;10.000       
REMARK   3                                                                      
REMARK   3 ANISOTROPIC THERMAL FACTOR RESTRAINTS.    COUNT   RMS   WEIGHT       
REMARK   3   RIGID-BOND RESTRAINTS          (A**2):  NULL ;  NULL ;  NULL       
REMARK   3   SPHERICITY; FREE ATOMS         (A**2):  NULL ;  NULL ;  NULL       
REMARK   3   SPHERICITY; BONDED ATOMS       (A**2):  NULL ;  NULL ;  NULL       
REMARK   3                                                                      
REMARK   3  NCS RESTRAINTS STATISTICS                                           
REMARK   3   NUMBER OF DIFFERENT NCS GROUPS : NULL                              
REMARK   3                                                                      
REMARK   3  TLS DETAILS                                                         
REMARK   3   NUMBER OF TLS GROUPS  : NULL                                       
REMARK   3                                                                      
REMARK   3  BULK SOLVENT MODELLING.                                             
REMARK   3   METHOD USED : BABINET MODEL WITH MASK                              
REMARK   3   PARAMETERS FOR MASK CALCULATION                                    
REMARK   3   VDW PROBE RADIUS   : 1.20                                          
REMARK   3   ION PROBE RADIUS   : 0.80                                          
REMARK   3   SHRINKAGE RADIUS   : 0.80                                          
REMARK   3                                                                      
REMARK   3  OTHER REFINEMENT REMARKS: HYDROGENS HAVE BEEN ADDED IN THE          
REMARK   3  RIDING POSITIONS                                                    
REMARK   4                                                                      
REMARK   4 3EYG COMPLIES WITH FORMAT V. 3.20, 01-DEC-08                         
REMARK 100                                                                      
REMARK 100 THIS ENTRY HAS BEEN PROCESSED BY RCSB ON 27-OCT-08.                  
REMARK 100 THE RCSB ID CODE IS RCSB049924.                                      
REMARK 200                                                                      
REMARK 200 EXPERIMENTAL DETAILS                                                 
REMARK 200  EXPERIMENT TYPE                : X-RAY DIFFRACTION                  
REMARK 200  DATE OF DATA COLLECTION        : NULL                               
REMARK 200  TEMPERATURE           (KELVIN) : NULL                               
REMARK 200  PH                             : NULL                               
REMARK 200  NUMBER OF CRYSTALS USED        : 1                                  
REMARK 200                                                                      
REMARK 200  SYNCHROTRON              (Y/N) : Y                                  
REMARK 200  RADIATION SOURCE               : AUSTRALIAN SYNCHROTRON             
REMARK 200  BEAMLINE                       : MX1                                
REMARK 200  X-RAY GENERATOR MODEL          : NULL                               
REMARK 200  MONOCHROMATIC OR LAUE    (M/L) : M                                  
REMARK 200  WAVELENGTH OR RANGE        (A) : NULL                               
REMARK 200  MONOCHROMATOR                  : NULL                               
REMARK 200  OPTICS                         : NULL                               
REMARK 200                                                                      
REMARK 200  DETECTOR TYPE                  : NULL                               
REMARK 200  DETECTOR MANUFACTURER          : NULL                               
REMARK 200  INTENSITY-INTEGRATION SOFTWARE : NULL                               
REMARK 200  DATA SCALING SOFTWARE          : NULL                               
REMARK 200                                                                      
REMARK 200  NUMBER OF UNIQUE REFLECTIONS   : 26544                              
REMARK 200  RESOLUTION RANGE HIGH      (A) : 1.900                              
REMARK 200  RESOLUTION RANGE LOW       (A) : 20.080                             
REMARK 200  REJECTION CRITERIA  (SIGMA(I)) : NULL                               
REMARK 200                                                                      
REMARK 200 OVERALL.                                                             
REMARK 200  COMPLETENESS FOR RANGE     (%) : NULL                               
REMARK 200  DATA REDUNDANCY                : NULL                               
REMARK 200  R MERGE                    (I) : NULL                               
REMARK 200  R SYM                      (I) : NULL                               
REMARK 200  <I/SIGMA(I)> FOR THE DATA SET  : NULL                               
REMARK 200                                                                      
REMARK 200 IN THE HIGHEST RESOLUTION SHELL.                                     
REMARK 200  HIGHEST RESOLUTION SHELL, RANGE HIGH (A) : NULL                     
REMARK 200  HIGHEST RESOLUTION SHELL, RANGE LOW  (A) : NULL                     
REMARK 200  COMPLETENESS FOR SHELL     (%) : NULL                               
REMARK 200  DATA REDUNDANCY IN SHELL       : NULL                               
REMARK 200  R MERGE FOR SHELL          (I) : NULL                               
REMARK 200  R SYM FOR SHELL            (I) : NULL                               
REMARK 200  <I/SIGMA(I)> FOR SHELL         : NULL                               
REMARK 200                                                                      
REMARK 200 DIFFRACTION PROTOCOL: SINGLE WAVELENGTH                              
REMARK 200 METHOD USED TO DETERMINE THE STRUCTURE: NULL                         
REMARK 200 SOFTWARE USED: NULL                                                  
REMARK 200 STARTING MODEL: NULL                                                 
REMARK 200                                                                      
REMARK 200 REMARK: NULL                                                         
REMARK 280                                                                      
REMARK 280 CRYSTAL                                                              
REMARK 280 SOLVENT CONTENT, VS   (%): 43.11                                     
REMARK 280 MATTHEWS COEFFICIENT, VM (ANGSTROMS**3/DA): 2.16                     
REMARK 280                                                                      
REMARK 280 CRYSTALLIZATION CONDITIONS: NULL                                     
REMARK 290                                                                      
REMARK 290 CRYSTALLOGRAPHIC SYMMETRY                                            
REMARK 290 SYMMETRY OPERATORS FOR SPACE GROUP: C 2 2 21                         
REMARK 290                                                                      
REMARK 290      SYMOP   SYMMETRY                                                
REMARK 290     NNNMMM   OPERATOR                                                
REMARK 290       1555   X,Y,Z                                                   
REMARK 290       2555   -X,-Y,Z+1/2                                             
REMARK 290       3555   -X,Y,-Z+1/2                                             
REMARK 290       4555   X,-Y,-Z                                                 
REMARK 290       5555   X+1/2,Y+1/2,Z                                           
REMARK 290       6555   -X+1/2,-Y+1/2,Z+1/2                                     
REMARK 290       7555   -X+1/2,Y+1/2,-Z+1/2                                     
REMARK 290       8555   X+1/2,-Y+1/2,-Z                                         
REMARK 290                                                                      
REMARK 290     WHERE NNN -> OPERATOR NUMBER                                     
REMARK 290           MMM -> TRANSLATION VECTOR                                  
REMARK 290                                                                      
REMARK 290 CRYSTALLOGRAPHIC SYMMETRY TRANSFORMATIONS                            
REMARK 290 THE FOLLOWING TRANSFORMATIONS OPERATE ON THE ATOM/HETATM             
REMARK 290 RECORDS IN THIS ENTRY TO PRODUCE CRYSTALLOGRAPHICALLY                
REMARK 290 RELATED MOLECULES.                                                   
REMARK 290   SMTRY1   1  1.000000  0.000000  0.000000        0.00000            
REMARK 290   SMTRY2   1  0.000000  1.000000  0.000000        0.00000            
REMARK 290   SMTRY3   1  0.000000  0.000000  1.000000        0.00000            
REMARK 290   SMTRY1   2 -1.000000  0.000000  0.000000        0.00000            
REMARK 290   SMTRY2   2  0.000000 -1.000000  0.000000        0.00000            
REMARK 290   SMTRY3   2  0.000000  0.000000  1.000000       72.91700            
REMARK 290   SMTRY1   3 -1.000000  0.000000  0.000000        0.00000            
REMARK 290   SMTRY2   3  0.000000  1.000000  0.000000        0.00000            
REMARK 290   SMTRY3   3  0.000000  0.000000 -1.000000       72.91700            
REMARK 290   SMTRY1   4  1.000000  0.000000  0.000000        0.00000            
REMARK 290   SMTRY2   4  0.000000 -1.000000  0.000000        0.00000            
REMARK 290   SMTRY3   4  0.000000  0.000000 -1.000000        0.00000            
REMARK 290   SMTRY1   5  1.000000  0.000000  0.000000       22.51250            
REMARK 290   SMTRY2   5  0.000000  1.000000  0.000000       44.10900            
REMARK 290   SMTRY3   5  0.000000  0.000000  1.000000        0.00000            
REMARK 290   SMTRY1   6 -1.000000  0.000000  0.000000       22.51250            
REMARK 290   SMTRY2   6  0.000000 -1.000000  0.000000       44.10900            
REMARK 290   SMTRY3   6  0.000000  0.000000  1.000000       72.91700            
REMARK 290   SMTRY1   7 -1.000000  0.000000  0.000000       22.51250            
REMARK 290   SMTRY2   7  0.000000  1.000000  0.000000       44.10900            
REMARK 290   SMTRY3   7  0.000000  0.000000 -1.000000       72.91700            
REMARK 290   SMTRY1   8  1.000000  0.000000  0.000000       22.51250            
REMARK 290   SMTRY2   8  0.000000 -1.000000  0.000000       44.10900            
REMARK 290   SMTRY3   8  0.000000  0.000000 -1.000000        0.00000            
REMARK 290                                                                      
REMARK 290 REMARK: NULL                                                         
REMARK 300                                                                      
REMARK 300 BIOMOLECULE: 1                                                       
REMARK 300 SEE REMARK 350 FOR THE AUTHOR PROVIDED AND/OR PROGRAM                
REMARK 300 GENERATED ASSEMBLY INFORMATION FOR THE STRUCTURE IN                  
REMARK 300 THIS ENTRY. THE REMARK MAY ALSO PROVIDE INFORMATION ON               
REMARK 300 BURIED SURFACE AREA.                                                 
REMARK 350                                                                      
REMARK 350 COORDINATES FOR A COMPLETE MULTIMER REPRESENTING THE KNOWN           
REMARK 350 BIOLOGICALLY SIGNIFICANT OLIGOMERIZATION STATE OF THE                
REMARK 350 MOLECULE CAN BE GENERATED BY APPLYING BIOMT TRANSFORMATIONS          
REMARK 350 GIVEN BELOW.  BOTH NON-CRYSTALLOGRAPHIC AND                          
REMARK 350 CRYSTALLOGRAPHIC OPERATIONS ARE GIVEN.                               
REMARK 350                                                                      
REMARK 350 BIOMOLECULE: 1                                                       
REMARK 350 AUTHOR DETERMINED BIOLOGICAL UNIT: MONOMERIC                         
REMARK 350 SOFTWARE DETERMINED QUATERNARY STRUCTURE: MONOMERIC                  
REMARK 350 SOFTWARE USED: PISA                                                  
REMARK 350 APPLY THE FOLLOWING TO CHAINS: A                                     
REMARK 350   BIOMT1   1  1.000000  0.000000  0.000000        0.00000            
REMARK 350   BIOMT2   1  0.000000  1.000000  0.000000        0.00000            
REMARK 350   BIOMT3   1  0.000000  0.000000  1.000000        0.00000            
REMARK 375                                                                      
REMARK 375 SPECIAL POSITION                                                     
REMARK 375 THE FOLLOWING ATOMS ARE FOUND TO BE WITHIN 0.15 ANGSTROMS            
REMARK 375 OF A SYMMETRY RELATED ATOM AND ARE ASSUMED TO BE ON SPECIAL          
REMARK 375 POSITIONS.                                                           
REMARK 375                                                                      
REMARK 375 ATOM RES CSSEQI                                                      
REMARK 375      HOH A1229  LIES ON A SPECIAL POSITION.                          
REMARK 465                                                                      
REMARK 465 MISSING RESIDUES                                                     
REMARK 465 THE FOLLOWING RESIDUES WERE NOT LOCATED IN THE                       
REMARK 465 EXPERIMENT. (M=MODEL NUMBER; RES=RESIDUE NAME; C=CHAIN               
REMARK 465 IDENTIFIER; SSSEQ=SEQUENCE NUMBER; I=INSERTION CODE.)                
REMARK 465                                                                      
REMARK 465   M RES C SSSEQI                                                     
REMARK 465     GLU A   913                                                      
REMARK 465     SER A   914                                                      
REMARK 465     GLY A   915                                                      
REMARK 465     GLY A   916                                                      
REMARK 465     ASN A   917                                                      
REMARK 465     ASP A   947                                                      
REMARK 465     GLY A   948                                                      
REMARK 465     GLY A   949                                                      
REMARK 470                                                                      
REMARK 470 MISSING ATOM                                                         
REMARK 470 THE FOLLOWING RESIDUES HAVE MISSING ATOMS(M=MODEL NUMBER;            
REMARK 470 RES=RESIDUE NAME; C=CHAIN IDENTIFIER; SSEQ=SEQUENCE NUMBER;          
REMARK 470 I=INSERTION CODE):                                                   
REMARK 470   M RES CSSEQI  ATOMS                                                
REMARK 470     PRO A 912    CG   CD                                             
REMARK 470     GLU A 946    CG   CD   OE1  OE2                                  
REMARK 470     ASN A 950    CG   OD1  ND2                                       
REMARK 470     GLU A1029    CG   CD   OE1  OE2                                  
REMARK 500                                                                      
REMARK 500 GEOMETRY AND STEREOCHEMISTRY                                         
REMARK 500 SUBTOPIC: CLOSE CONTACTS IN SAME ASYMMETRIC UNIT                     
REMARK 500                                                                      
REMARK 500 THE FOLLOWING ATOMS ARE IN CLOSE CONTACT.                            
REMARK 500                                                                      
REMARK 500  ATM1  RES C  SSEQI   ATM2  RES C  SSEQI           DISTANCE          
REMARK 500   O    PRO A  1118     O    HOH A  1318              2.09            
REMARK 500   O    GLU A  1012     O    HOH A  1331              2.17            
REMARK 500                                                                      
REMARK 500 REMARK: NULL                                                         
REMARK 500                                                                      
REMARK 500 GEOMETRY AND STEREOCHEMISTRY                                         
REMARK 500 SUBTOPIC: CLOSE CONTACTS                                             
REMARK 500                                                                      
REMARK 500 THE FOLLOWING ATOMS THAT ARE RELATED BY CRYSTALLOGRAPHIC             
REMARK 500 SYMMETRY ARE IN CLOSE CONTACT.  AN ATOM LOCATED WITHIN 0.15          
REMARK 500 ANGSTROMS OF A SYMMETRY RELATED ATOM IS ASSUMED TO BE ON A           
REMARK 500 SPECIAL POSITION AND IS, THEREFORE, LISTED IN REMARK 375             
REMARK 500 INSTEAD OF REMARK 500.  ATOMS WITH NON-BLANK ALTERNATE               
REMARK 500 LOCATION INDICATORS ARE NOT INCLUDED IN THE CALCULATIONS.            
REMARK 500                                                                      
REMARK 500 DISTANCE CUTOFF:                                                     
REMARK 500 2.2 ANGSTROMS FOR CONTACTS NOT INVOLVING HYDROGEN ATOMS              
REMARK 500 1.6 ANGSTROMS FOR CONTACTS INVOLVING HYDROGEN ATOMS                  
REMARK 500                                                                      
REMARK 500  ATM1  RES C  SSEQI   ATM2  RES C  SSEQI  SSYMOP   DISTANCE          
REMARK 500   O    HOH A  1369     O    HOH A  1392     4555     2.12            
REMARK 500                                                                      
REMARK 500 REMARK: NULL                                                         
REMARK 500                                                                      
REMARK 500 GEOMETRY AND STEREOCHEMISTRY                                         
REMARK 500 SUBTOPIC: TORSION ANGLES                                             
REMARK 500                                                                      
REMARK 500 TORSION ANGLES OUTSIDE THE EXPECTED RAMACHANDRAN REGIONS:            
REMARK 500 (M=MODEL NUMBER; RES=RESIDUE NAME; C=CHAIN IDENTIFIER;               
REMARK 500 SSEQ=SEQUENCE NUMBER; I=INSERTION CODE).                             
REMARK 500                                                                      
REMARK 500 STANDARD TABLE:                                                      
REMARK 500 FORMAT:(10X,I3,1X,A3,1X,A1,I4,A1,4X,F7.2,3X,F7.2)                    
REMARK 500                                                                      
REMARK 500 EXPECTED VALUES: GJ KLEYWEGT AND TA JONES (1996). PHI/PSI-           
REMARK 500 CHOLOGY: RAMACHANDRAN REVISITED. STRUCTURE 4, 1395 - 1400            
REMARK 500                                                                      
REMARK 500  M RES CSSEQI        PSI       PHI                                   
REMARK 500    HIS A 885      -76.65    -73.28                                   
REMARK 500    ASP A1003       37.53   -153.23                                   
REMARK 500    PHE A1022       28.09   -141.71                                   
REMARK 500    ASP A1031       -8.96     74.04                                   
REMARK 500    ASN A1119       -4.35     79.21                                   
REMARK 500                                                                      
REMARK 500 REMARK: NULL                                                         
REMARK 500                                                                      
REMARK 500 GEOMETRY AND STEREOCHEMISTRY                                         
REMARK 500 SUBTOPIC: NON-CIS, NON-TRANS                                         
REMARK 500                                                                      
REMARK 500 THE FOLLOWING PEPTIDE BONDS DEVIATE SIGNIFICANTLY FROM BOTH          
REMARK 500 CIS AND TRANS CONFORMATION.  CIS BONDS, IF ANY, ARE LISTED           
REMARK 500 ON CISPEP RECORDS.  TRANS IS DEFINED AS 180 +/- 30 AND               
REMARK 500 CIS IS DEFINED AS 0 +/- 30 DEGREES.                                  
REMARK 500                                 MODEL     OMEGA                      
REMARK 500 VAL A  865     ASP A  866                  146.20                    
REMARK 500                                                                      
REMARK 500 REMARK: NULL                                                         
REMARK 525                                                                      
REMARK 525 SOLVENT                                                              
REMARK 525                                                                      
REMARK 525 THE SOLVENT MOLECULES HAVE CHAIN IDENTIFIERS THAT                    
REMARK 525 INDICATE THE POLYMER CHAIN WITH WHICH THEY ARE MOST                  
REMARK 525 CLOSELY ASSOCIATED. THE REMARK LISTS ALL THE SOLVENT                 
REMARK 525 MOLECULES WHICH ARE MORE THAN 5A AWAY FROM THE                       
REMARK 525 NEAREST POLYMER CHAIN (M = MODEL NUMBER;                             
REMARK 525 RES=RESIDUE NAME; C=CHAIN IDENTIFIER; SSEQ=SEQUENCE                  
REMARK 525 NUMBER; I=INSERTION CODE):                                           
REMARK 525                                                                      
REMARK 525  M RES CSSEQI                                                        
REMARK 525    HOH A1373        DISTANCE =  5.36 ANGSTROMS                       
REMARK 525    HOH A1411        DISTANCE =  5.21 ANGSTROMS                       
REMARK 800                                                                      
REMARK 800 SITE                                                                 
REMARK 800 SITE_IDENTIFIER: AC1                                                 
REMARK 800 EVIDENCE_CODE: SOFTWARE                                              
REMARK 800 SITE_DESCRIPTION: BINDING SITE FOR RESIDUE MI1 A 1                   
REMARK 900                                                                      
REMARK 900 RELATED ENTRIES                                                      
REMARK 900 RELATED ID: 3EYH   RELATED DB: PDB                                   
DBREF  3EYG A  865  1154  UNP    Q59GQ2   Q59GQ2_HUMAN   865   1154             
SEQRES   1 A  290  VAL ASP PRO THR HIS PHE GLU LYS ARG PHE LEU LYS ARG          
SEQRES   2 A  290  ILE ARG ASP LEU GLY GLU GLY HIS PHE GLY LYS VAL GLU          
SEQRES   3 A  290  LEU CYS ARG TYR ASP PRO GLU GLY ASP ASN THR GLY GLU          
SEQRES   4 A  290  GLN VAL ALA VAL LYS SER LEU LYS PRO GLU SER GLY GLY          
SEQRES   5 A  290  ASN HIS ILE ALA ASP LEU LYS LYS GLU ILE GLU ILE LEU          
SEQRES   6 A  290  ARG ASN LEU TYR HIS GLU ASN ILE VAL LYS TYR LYS GLY          
SEQRES   7 A  290  ILE CYS THR GLU ASP GLY GLY ASN GLY ILE LYS LEU ILE          
SEQRES   8 A  290  MET GLU PHE LEU PRO SER GLY SER LEU LYS GLU TYR LEU          
SEQRES   9 A  290  PRO LYS ASN LYS ASN LYS ILE ASN LEU LYS GLN GLN LEU          
SEQRES  10 A  290  LYS TYR ALA VAL GLN ILE CYS LYS GLY MET ASP TYR LEU          
SEQRES  11 A  290  GLY SER ARG GLN TYR VAL HIS ARG ASP LEU ALA ALA ARG          
SEQRES  12 A  290  ASN VAL LEU VAL GLU SER GLU HIS GLN VAL LYS ILE GLY          
SEQRES  13 A  290  ASP PHE GLY LEU THR LYS ALA ILE GLU THR ASP LYS GLU          
SEQRES  14 A  290  PTR PTR THR VAL LYS ASP ASP ARG ASP SER PRO VAL PHE          
SEQRES  15 A  290  TRP TYR ALA PRO GLU CYS LEU MET GLN SER LYS PHE TYR          
SEQRES  16 A  290  ILE ALA SER ASP VAL TRP SER PHE GLY VAL THR LEU HIS          
SEQRES  17 A  290  GLU LEU LEU THR TYR CYS ASP SER ASP SER SER PRO MET          
SEQRES  18 A  290  ALA LEU PHE LEU LYS MET ILE GLY PRO THR HIS GLY GLN          
SEQRES  19 A  290  MET THR VAL THR ARG LEU VAL ASN THR LEU LYS GLU GLY          
SEQRES  20 A  290  LYS ARG LEU PRO CYS PRO PRO ASN CYS PRO ASP GLU VAL          
SEQRES  21 A  290  TYR GLN LEU MET ARG LYS CYS TRP GLU PHE GLN PRO SER          
SEQRES  22 A  290  ASN ARG THR SER PHE GLN ASN LEU ILE GLU GLY PHE GLU          
SEQRES  23 A  290  ALA LEU LEU LYS                                              
MODRES 3EYG PTR A 1034  TYR  O-PHOSPHOTYROSINE                                  
MODRES 3EYG PTR A 1035  TYR  O-PHOSPHOTYROSINE                                  
HET    PTR  A1034      16                                                       
HET    PTR  A1035      16                                                       
HET    MI1  A   1      23                                                       
HETNAM     PTR O-PHOSPHOTYROSINE                                                
HETNAM     MI1 3-{(3R,4R)-4-METHYL-3-[METHYL(7H-PYRROLO[2,3-                    
HETNAM   2 MI1  D]PYRIMIDIN-4-YL)AMINO]PIPERIDIN-1-YL}-3-                       
HETNAM   3 MI1  OXOPROPANENITRILE                                               
HETSYN     PTR PHOSPHONOTYROSINE                                                
HETSYN     MI1 CP-690,550                                                       
FORMUL   1  PTR    2(C9 H12 N O6 P)                                             
FORMUL   2  MI1    C16 H20 N6 O                                                 
FORMUL   3  HOH   *265(H2 O)                                                    
HELIX    1   1 GLU A  871  ARG A  873  5                                   3    
HELIX    2   2 HIS A  918  ASN A  931  1                                  14    
HELIX    3   3 SER A  963  LEU A  968  1                                   6    
HELIX    4   4 PRO A  969  LYS A  972  5                                   4    
HELIX    5   5 ASN A  976  ARG A  997  1                                  22    
HELIX    6   6 ALA A 1005  ARG A 1007  5                                   3    
HELIX    7   7 PRO A 1044  TYR A 1048  5                                   5    
HELIX    8   8 ALA A 1049  SER A 1056  1                                   8    
HELIX    9   9 ILE A 1060  THR A 1076  1                                  17    
HELIX   10  10 ASP A 1079  SER A 1082  5                                   4    
HELIX   11  11 SER A 1083  GLY A 1093  1                                  11    
HELIX   12  12 HIS A 1096  GLN A 1098  5                                   3    
HELIX   13  13 MET A 1099  GLU A 1110  1                                  12    
HELIX   14  14 PRO A 1121  CYS A 1131  1                                  11    
HELIX   15  15 GLN A 1135  ARG A 1139  5                                   5    
HELIX   16  16 SER A 1141  ALA A 1151  1                                  11    
SHEET    1   A 5 LEU A 875  GLU A 883  0                                        
SHEET    2   A 5 GLY A 887  TYR A 894 -1  O  VAL A 889   N  LEU A 881           
SHEET    3   A 5 GLN A 904  LEU A 910 -1  O  VAL A 905   N  CYS A 892           
SHEET    4   A 5 ILE A 952  GLU A 957 -1  O  MET A 956   N  ALA A 906           
SHEET    5   A 5 TYR A 940  THR A 945 -1  N  GLY A 942   O  ILE A 955           
SHEET    1   B 2 TYR A 999  VAL A1000  0                                        
SHEET    2   B 2 LYS A1026  ALA A1027 -1  O  LYS A1026   N  VAL A1000           
SHEET    1   C 2 VAL A1009  SER A1013  0                                        
SHEET    2   C 2 GLN A1016  ILE A1019 -1  O  LYS A1018   N  LEU A1010           
SHEET    1   D 2 PTR A1034  THR A1036  0                                        
SHEET    2   D 2 LYS A1057  TYR A1059 -1  O  PHE A1058   N  PTR A1035           
LINK         C   GLU A1033                 N   PTR A1034     1555   1555  1.33  
LINK         C   PTR A1034                 N   PTR A1035     1555   1555  1.33  
LINK         C   PTR A1035                 N   THR A1036     1555   1555  1.33  
SITE     1 AC1 17 LEU A 881  GLY A 882  GLU A 883  GLY A 884                    
SITE     2 AC1 17 GLY A 887  VAL A 889  ALA A 906  LYS A 908                    
SITE     3 AC1 17 GLU A 957  PHE A 958  LEU A 959  ARG A1007                    
SITE     4 AC1 17 ASN A1008  LEU A1010  GLY A1020  ASP A1021                    
SITE     5 AC1 17 HOH A1157                                                     
CRYST1   45.025   88.218  145.834  90.00  90.00  90.00 C 2 2 21      8          
ORIGX1      1.000000  0.000000  0.000000        0.00000                         
ORIGX2      0.000000  1.000000  0.000000        0.00000                         
ORIGX3      0.000000  0.000000  1.000000        0.00000                         
SCALE1      0.022210  0.000000  0.000000        0.00000                         
SCALE2      0.000000  0.011336  0.000000        0.00000                         
SCALE3      0.000000  0.000000  0.006857        0.00000                         
ATOM      1  N   VAL A 865      -3.275  27.260   2.419  1.00 45.39           N  
ATOM      2  CA  VAL A 865      -4.049  27.303   3.704  1.00 46.00           C  
ATOM      3  C   VAL A 865      -4.780  25.990   4.046  1.00 44.37           C  
ATOM      4  O   VAL A 865      -5.423  25.869   5.078  1.00 47.20           O  
ATOM      5  CB  VAL A 865      -4.989  28.495   3.733  1.00 46.66           C  
ATOM      6  CG1 VAL A 865      -4.367  29.633   2.895  1.00 48.30           C  
ATOM      7  CG2 VAL A 865      -6.399  28.105   3.222  1.00 45.80           C  
ATOM      8  N   ASP A 866      -4.689  25.005   3.169  1.00 41.85           N  
ATOM      9  CA  ASP A 866      -4.660  23.637   3.646  1.00 38.31           C  
ATOM     10  C   ASP A 866      -3.154  23.363   3.816  1.00 37.17           C  
ATOM     11  O   ASP A 866      -2.435  23.263   2.809  1.00 34.43           O  
ATOM     12  CB  ASP A 866      -5.278  22.673   2.633  1.00 36.86           C  
ATOM     13  CG  ASP A 866      -5.172  21.227   3.081  1.00 39.45           C  
ATOM     14  OD1 ASP A 866      -4.248  20.913   3.865  1.00 32.68           O  
ATOM     15  OD2 ASP A 866      -6.020  20.407   2.672  1.00 36.97           O  
ATOM     16  N   PRO A 867      -2.657  23.279   5.079  1.00 35.25           N  
ATOM     17  CA  PRO A 867      -1.204  23.050   5.257  1.00 34.05           C  
ATOM     18  C   PRO A 867      -0.714  21.693   4.739  1.00 31.55           C  
ATOM     19  O   PRO A 867       0.490  21.501   4.631  1.00 31.26           O  
ATOM     20  CB  PRO A 867      -0.998  23.148   6.779  1.00 33.95           C  
ATOM     21  CG  PRO A 867      -2.337  22.840   7.368  1.00 33.41           C  
ATOM     22  CD  PRO A 867      -3.355  23.386   6.375  1.00 36.51           C  
ATOM     23  N   THR A 868      -1.629  20.770   4.430  1.00 28.93           N  
ATOM     24  CA  THR A 868      -1.228  19.427   3.994  1.00 28.30           C  
ATOM     25  C   THR A 868      -1.010  19.375   2.485  1.00 27.64           C  
ATOM     26  O   THR A 868      -0.565  18.350   1.952  1.00 28.20           O  
ATOM     27  CB  THR A 868      -2.238  18.321   4.399  1.00 27.21           C  
ATOM     28  OG1 THR A 868      -3.493  18.564   3.765  1.00 24.01           O  
ATOM     29  CG2 THR A 868      -2.437  18.246   5.916  1.00 30.43           C  
ATOM     30  N   HIS A 869      -1.331  20.473   1.800  1.00 27.20           N  
ATOM     31  CA  HIS A 869      -1.131  20.563   0.346  1.00 21.60           C  
ATOM     32  C   HIS A 869      -0.089  21.636   0.071  1.00 23.61           C  
ATOM     33  O   HIS A 869       0.292  22.397   1.002  1.00 21.51           O  
ATOM     34  CB  HIS A 869      -2.427  20.948  -0.362  1.00 22.96           C  
ATOM     35  CG  HIS A 869      -3.511  19.914  -0.306  1.00 22.02           C  
ATOM     36  ND1 HIS A 869      -4.815  20.208  -0.647  1.00 21.68           N  
ATOM     37  CD2 HIS A 869      -3.496  18.599   0.036  1.00 18.92           C  
ATOM     38  CE1 HIS A 869      -5.553  19.115  -0.536  1.00 26.32           C  
ATOM     39  NE2 HIS A 869      -4.779  18.130  -0.105  1.00 22.54           N  
ATOM     40  N   PHE A 870       0.348  21.724  -1.199  1.00 16.58           N  
ATOM     41  CA  PHE A 870       1.258  22.771  -1.651  1.00 15.37           C  
ATOM     42  C   PHE A 870       0.416  23.905  -2.243  1.00 16.96           C  
ATOM     43  O   PHE A 870      -0.425  23.662  -3.133  1.00 16.41           O  
ATOM     44  CB  PHE A 870       2.248  22.233  -2.705  1.00 13.61           C  
ATOM     45  CG  PHE A 870       3.321  21.336  -2.121  1.00 11.86           C  
ATOM     46  CD1 PHE A 870       3.052  20.005  -1.811  1.00 15.49           C  
ATOM     47  CD2 PHE A 870       4.596  21.824  -1.886  1.00  9.92           C  
ATOM     48  CE1 PHE A 870       4.049  19.177  -1.254  1.00 17.23           C  
ATOM     49  CE2 PHE A 870       5.614  21.006  -1.337  1.00 13.40           C  
ATOM     50  CZ  PHE A 870       5.343  19.686  -1.015  1.00 17.08           C  
ATOM     51  N   GLU A 871       0.623  25.130  -1.735  1.00 15.67           N  
ATOM     52  CA  GLU A 871      -0.024  26.311  -2.313  1.00 15.19           C  
ATOM     53  C   GLU A 871       0.583  26.719  -3.649  1.00 18.09           C  
ATOM     54  O   GLU A 871       1.794  26.984  -3.761  1.00 15.45           O  
ATOM     55  CB  GLU A 871       0.048  27.478  -1.351  1.00 16.81           C  
ATOM     56  CG  GLU A 871      -0.452  27.191   0.041  1.00 17.25           C  
ATOM     57  CD  GLU A 871      -0.518  28.466   0.857  1.00 33.13           C  
ATOM     58  OE1 GLU A 871      -1.093  29.477   0.374  1.00 24.83           O  
ATOM     59  OE2 GLU A 871       0.023  28.461   1.973  1.00 35.23           O  
ATOM     60  N   LYS A 872      -0.277  26.802  -4.661  1.00 17.27           N  
ATOM     61  CA  LYS A 872       0.122  27.190  -6.000  1.00 16.30           C  
ATOM     62  C   LYS A 872       0.919  28.480  -6.003  1.00 13.51           C  
ATOM     63  O   LYS A 872       1.922  28.574  -6.694  1.00 13.94           O  
ATOM     64  CB  LYS A 872      -1.114  27.326  -6.891  1.00 19.02           C  
ATOM     65  CG  LYS A 872      -0.814  27.792  -8.322  1.00 20.40           C  
ATOM     66  CD  LYS A 872      -2.020  27.503  -9.269  1.00 25.16           C  
ATOM     67  CE  LYS A 872      -1.903  28.320 -10.544  1.00 37.02           C  
ATOM     68  NZ  LYS A 872      -2.437  27.588 -11.724  1.00 53.31           N  
ATOM     69  N   ARG A 873       0.493  29.472  -5.218  1.00 13.19           N  
ATOM     70  CA  ARG A 873       1.153  30.796  -5.253  1.00 11.80           C  
ATOM     71  C   ARG A 873       2.587  30.777  -4.722  1.00 13.15           C  
ATOM     72  O   ARG A 873       3.356  31.732  -4.930  1.00 14.86           O  
ATOM     73  CB  ARG A 873       0.339  31.816  -4.461  1.00  9.81           C  
ATOM     74  CG  ARG A 873       0.302  31.535  -2.965  1.00  9.64           C  
ATOM     75  CD  ARG A 873      -0.457  32.620  -2.216  1.00 23.17           C  
ATOM     76  NE  ARG A 873      -0.755  32.086  -0.885  1.00 30.32           N  
ATOM     77  CZ  ARG A 873      -1.357  32.738   0.106  1.00 37.56           C  
ATOM     78  NH1 ARG A 873      -1.730  33.998  -0.057  1.00 36.18           N  
ATOM     79  NH2 ARG A 873      -1.574  32.120   1.274  1.00 31.11           N  
ATOM     80  N   PHE A 874       2.961  29.705  -4.024  1.00 14.20           N  
ATOM     81  CA  PHE A 874       4.326  29.605  -3.471  1.00 15.42           C  
ATOM     82  C   PHE A 874       5.216  28.609  -4.181  1.00 14.73           C  
ATOM     83  O   PHE A 874       6.357  28.419  -3.746  1.00 13.06           O  
ATOM     84  CB  PHE A 874       4.286  29.286  -1.972  1.00 16.54           C  
ATOM     85  CG  PHE A 874       3.634  30.367  -1.143  1.00 15.63           C  
ATOM     86  CD1 PHE A 874       3.985  31.700  -1.319  1.00 16.31           C  
ATOM     87  CD2 PHE A 874       2.701  30.041  -0.162  1.00 15.09           C  
ATOM     88  CE1 PHE A 874       3.378  32.707  -0.542  1.00 19.77           C  
ATOM     89  CE2 PHE A 874       2.101  31.029   0.618  1.00 20.09           C  
ATOM     90  CZ  PHE A 874       2.432  32.355   0.435  1.00 14.52           C  
ATOM     91  N   LEU A 875       4.702  27.965  -5.232  1.00 11.63           N  
ATOM     92  CA  LEU A 875       5.521  27.105  -6.082  1.00 14.85           C  
ATOM     93  C   LEU A 875       6.181  28.017  -7.089  1.00 16.62           C  
ATOM     94  O   LEU A 875       5.672  28.236  -8.190  1.00 17.45           O  
ATOM     95  CB  LEU A 875       4.669  26.044  -6.809  1.00 16.67           C  
ATOM     96  CG  LEU A 875       4.131  24.920  -5.924  1.00 16.51           C  
ATOM     97  CD1 LEU A 875       2.991  24.149  -6.643  1.00 16.37           C  
ATOM     98  CD2 LEU A 875       5.311  23.985  -5.537  1.00 15.32           C  
ATOM     99  N   LYS A 876       7.309  28.570  -6.695  1.00 15.29           N  
ATOM    100  CA  LYS A 876       7.961  29.605  -7.489  1.00 13.95           C  
ATOM    101  C   LYS A 876       8.666  28.942  -8.661  1.00 17.49           C  
ATOM    102  O   LYS A 876       9.588  28.127  -8.491  1.00 16.65           O  
ATOM    103  CB  LYS A 876       8.943  30.401  -6.630  1.00 12.50           C  
ATOM    104  CG  LYS A 876       8.366  31.102  -5.422  1.00 14.64           C  
ATOM    105  CD  LYS A 876       7.143  31.962  -5.758  1.00 14.75           C  
ATOM    106  CE  LYS A 876       6.658  32.687  -4.531  1.00 20.01           C  
ATOM    107  NZ  LYS A 876       5.554  33.649  -4.894  1.00 21.18           N  
ATOM    108  N   ARG A 877       8.200  29.266  -9.857  1.00 16.44           N  
ATOM    109  CA  ARG A 877       8.615  28.547 -11.033  1.00 19.25           C  
ATOM    110  C   ARG A 877      10.063  28.920 -11.309  1.00 19.98           C  
ATOM    111  O   ARG A 877      10.433  30.119 -11.167  1.00 15.74           O  
ATOM    112  CB  ARG A 877       7.759  28.961 -12.234  1.00 19.50           C  
ATOM    113  CG  ARG A 877       8.069  28.113 -13.472  1.00 20.84           C  
ATOM    114  CD  ARG A 877       7.466  28.663 -14.760  1.00 27.70           C  
ATOM    115  NE  ARG A 877       7.902  27.866 -15.906  1.00 32.52           N  
ATOM    116  CZ  ARG A 877       9.007  28.114 -16.594  1.00 32.14           C  
ATOM    117  NH1 ARG A 877       9.765  29.150 -16.262  1.00 32.35           N  
ATOM    118  NH2 ARG A 877       9.342  27.340 -17.620  1.00 32.89           N  
ATOM    119  N   ILE A 878      10.872  27.916 -11.682  1.00 15.13           N  
ATOM    120  CA  ILE A 878      12.279  28.146 -12.035  1.00 17.78           C  
ATOM    121  C   ILE A 878      12.578  27.873 -13.519  1.00 19.90           C  
ATOM    122  O   ILE A 878      13.017  28.778 -14.250  1.00 19.71           O  
ATOM    123  CB  ILE A 878      13.277  27.368 -11.094  1.00 17.51           C  
ATOM    124  CG1 ILE A 878      13.147  27.878  -9.655  1.00 19.03           C  
ATOM    125  CG2 ILE A 878      14.747  27.477 -11.612  1.00 17.71           C  
ATOM    126  CD1 ILE A 878      13.948  27.034  -8.600  1.00 17.25           C  
ATOM    127  N   ARG A 879      12.376  26.628 -13.955  1.00 18.74           N  
ATOM    128  CA  ARG A 879      12.581  26.231 -15.370  1.00 20.68           C  
ATOM    129  C   ARG A 879      11.864  24.914 -15.692  1.00 19.17           C  
ATOM    130  O   ARG A 879      11.447  24.202 -14.780  1.00 15.55           O  
ATOM    131  CB  ARG A 879      14.081  26.081 -15.696  1.00 19.00           C  
ATOM    132  CG  ARG A 879      14.767  24.959 -14.950  1.00 19.86           C  
ATOM    133  CD  ARG A 879      16.289  25.047 -15.087  1.00 23.33           C  
ATOM    134  NE  ARG A 879      16.956  24.091 -14.199  1.00 24.11           N  
ATOM    135  CZ  ARG A 879      17.232  22.855 -14.565  1.00 23.77           C  
ATOM    136  NH1 ARG A 879      16.901  22.477 -15.783  1.00 24.87           N  
ATOM    137  NH2 ARG A 879      17.824  22.004 -13.721  1.00 24.89           N  
ATOM    138  N   ASP A 880      11.768  24.571 -16.977  1.00 17.31           N  
ATOM    139  CA  ASP A 880      11.133  23.318 -17.389  1.00 16.91           C  
ATOM    140  C   ASP A 880      12.108  22.204 -17.174  1.00 18.04           C  
ATOM    141  O   ASP A 880      13.308  22.408 -17.353  1.00 22.29           O  
ATOM    142  CB  ASP A 880      10.781  23.350 -18.880  1.00 18.60           C  
ATOM    143  CG  ASP A 880       9.624  24.285 -19.183  1.00 30.68           C  
ATOM    144  OD1 ASP A 880       8.588  24.238 -18.474  1.00 35.06           O  
ATOM    145  OD2 ASP A 880       9.761  25.076 -20.141  1.00 41.55           O  
ATOM    146  N   LEU A 881      11.618  21.026 -16.799  1.00 17.35           N  
ATOM    147  CA  LEU A 881      12.503  19.846 -16.697  1.00 17.54           C  
ATOM    148  C   LEU A 881      12.276  18.787 -17.746  1.00 17.78           C  
ATOM    149  O   LEU A 881      13.212  18.090 -18.117  1.00 18.77           O  
ATOM    150  CB  LEU A 881      12.374  19.189 -15.323  1.00 17.63           C  
ATOM    151  CG  LEU A 881      12.793  20.074 -14.151  1.00 16.88           C  
ATOM    152  CD1 LEU A 881      12.378  19.417 -12.824  1.00 17.24           C  
ATOM    153  CD2 LEU A 881      14.317  20.331 -14.221  1.00 16.53           C  
ATOM    154  N   GLY A 882      11.031  18.622 -18.177  1.00 18.27           N  
ATOM    155  CA  GLY A 882      10.709  17.638 -19.202  1.00 19.49           C  
ATOM    156  C   GLY A 882       9.248  17.614 -19.531  1.00 23.39           C  
ATOM    157  O   GLY A 882       8.461  18.326 -18.927  1.00 21.75           O  
ATOM    158  N   GLU A 883       8.894  16.779 -20.504  1.00 27.54           N  
ATOM    159  CA  GLU A 883       7.516  16.582 -20.933  1.00 32.65           C  
ATOM    160  C   GLU A 883       7.283  15.099 -21.166  1.00 34.75           C  
ATOM    161  O   GLU A 883       8.173  14.375 -21.627  1.00 34.00           O  
ATOM    162  CB  GLU A 883       7.260  17.293 -22.259  1.00 32.87           C  
ATOM    163  CG  GLU A 883       6.593  18.636 -22.161  1.00 48.20           C  
ATOM    164  CD  GLU A 883       6.317  19.226 -23.536  1.00 54.14           C  
ATOM    165  OE1 GLU A 883       5.164  19.645 -23.799  1.00 55.84           O  
ATOM    166  OE2 GLU A 883       7.262  19.246 -24.354  1.00 56.96           O  
ATOM    167  N   GLY A 884       6.069  14.670 -20.868  1.00 39.36           N  
ATOM    168  CA  GLY A 884       5.629  13.312 -21.156  1.00 43.91           C  
ATOM    169  C   GLY A 884       4.342  13.364 -21.944  1.00 46.67           C  
ATOM    170  O   GLY A 884       4.158  14.251 -22.797  1.00 47.97           O  
ATOM    171  N   HIS A 885       3.447  12.422 -21.659  1.00 48.48           N  
ATOM    172  CA  HIS A 885       2.222  12.258 -22.451  1.00 49.33           C  
ATOM    173  C   HIS A 885       1.227  13.384 -22.155  1.00 48.35           C  
ATOM    174  O   HIS A 885       1.100  14.340 -22.936  1.00 49.55           O  
ATOM    175  CB  HIS A 885       1.597  10.873 -22.211  1.00 49.63           C  
ATOM    176  CG  HIS A 885       2.601   9.763 -22.167  1.00 53.07           C  
ATOM    177  ND1 HIS A 885       3.040   9.206 -20.985  1.00 53.62           N  
ATOM    178  CD2 HIS A 885       3.280   9.133 -23.157  1.00 53.76           C  
ATOM    179  CE1 HIS A 885       3.939   8.272 -21.249  1.00 55.85           C  
ATOM    180  NE2 HIS A 885       4.100   8.205 -22.560  1.00 54.01           N  
ATOM    181  N   PHE A 886       0.565  13.277 -21.007  1.00 47.53           N  
ATOM    182  CA  PHE A 886      -0.434  14.243 -20.567  1.00 46.38           C  
ATOM    183  C   PHE A 886       0.212  15.487 -19.956  1.00 45.29           C  
ATOM    184  O   PHE A 886      -0.393  16.570 -19.982  1.00 45.44           O  
ATOM    185  CB  PHE A 886      -1.347  13.610 -19.510  1.00 47.66           C  
ATOM    186  CG  PHE A 886      -1.619  12.148 -19.734  1.00 49.90           C  
ATOM    187  CD1 PHE A 886      -2.441  11.726 -20.787  1.00 54.35           C  
ATOM    188  CD2 PHE A 886      -1.057  11.191 -18.892  1.00 49.06           C  
ATOM    189  CE1 PHE A 886      -2.692  10.358 -20.998  1.00 58.34           C  
ATOM    190  CE2 PHE A 886      -1.296   9.823 -19.089  1.00 51.21           C  
ATOM    191  CZ  PHE A 886      -2.118   9.401 -20.142  1.00 52.22           C  
ATOM    192  N   GLY A 887       1.434  15.318 -19.424  1.00 40.51           N  
ATOM    193  CA  GLY A 887       2.033  16.272 -18.506  1.00 34.88           C  
ATOM    194  C   GLY A 887       3.330  16.945 -18.916  1.00 31.53           C  
ATOM    195  O   GLY A 887       3.989  16.583 -19.901  1.00 33.59           O  
ATOM    196  N   LYS A 888       3.672  17.981 -18.168  1.00 27.64           N  
ATOM    197  CA  LYS A 888       5.016  18.542 -18.201  1.00 25.59           C  
ATOM    198  C   LYS A 888       5.540  18.565 -16.754  1.00 21.99           C  
ATOM    199  O   LYS A 888       4.750  18.636 -15.819  1.00 23.34           O  
ATOM    200  CB  LYS A 888       5.003  19.947 -18.799  1.00 25.02           C  
ATOM    201  CG  LYS A 888       3.929  20.842 -18.240  1.00 34.46           C  
ATOM    202  CD  LYS A 888       4.308  22.304 -18.286  1.00 43.33           C  
ATOM    203  CE  LYS A 888       3.175  23.151 -17.679  1.00 48.94           C  
ATOM    204  NZ  LYS A 888       3.547  24.588 -17.448  1.00 46.58           N  
ATOM    205  N   VAL A 889       6.853  18.497 -16.579  1.00 17.55           N  
ATOM    206  CA  VAL A 889       7.457  18.649 -15.250  1.00 16.20           C  
ATOM    207  C   VAL A 889       8.327  19.918 -15.207  1.00 15.26           C  
ATOM    208  O   VAL A 889       9.103  20.172 -16.139  1.00 15.02           O  
ATOM    209  CB  VAL A 889       8.264  17.394 -14.878  1.00 16.35           C  
ATOM    210  CG1 VAL A 889       8.948  17.549 -13.533  1.00 17.42           C  
ATOM    211  CG2 VAL A 889       7.352  16.156 -14.884  1.00 14.83           C  
ATOM    212  N   GLU A 890       8.186  20.699 -14.128  1.00 13.11           N  
ATOM    213  CA  GLU A 890       8.908  21.945 -13.955  1.00 13.43           C  
ATOM    214  C   GLU A 890       9.598  21.934 -12.613  1.00 14.00           C  
ATOM    215  O   GLU A 890       9.099  21.331 -11.664  1.00 16.52           O  
ATOM    216  CB  GLU A 890       7.941  23.139 -13.966  1.00 14.81           C  
ATOM    217  CG  GLU A 890       7.452  23.543 -15.329  1.00 25.76           C  
ATOM    218  CD  GLU A 890       6.381  24.595 -15.253  1.00 36.49           C  
ATOM    219  OE1 GLU A 890       5.317  24.307 -14.657  1.00 42.75           O  
ATOM    220  OE2 GLU A 890       6.609  25.699 -15.786  1.00 45.27           O  
ATOM    221  N   LEU A 891      10.737  22.606 -12.545  1.00 11.69           N  
ATOM    222  CA  LEU A 891      11.436  22.851 -11.307  1.00 11.61           C  
ATOM    223  C   LEU A 891      10.861  24.106 -10.656  1.00 11.99           C  
ATOM    224  O   LEU A 891      10.811  25.174 -11.301  1.00 13.91           O  
ATOM    225  CB  LEU A 891      12.933  23.059 -11.614  1.00 10.30           C  
ATOM    226  CG  LEU A 891      13.792  23.419 -10.400  1.00 13.23           C  
ATOM    227  CD1 LEU A 891      13.739  22.277  -9.371  1.00 15.31           C  
ATOM    228  CD2 LEU A 891      15.222  23.770 -10.780  1.00 12.67           C  
ATOM    229  N   CYS A 892      10.447  23.996  -9.386  1.00 12.04           N  
ATOM    230  CA  CYS A 892      10.001  25.129  -8.570  1.00 12.18           C  
ATOM    231  C   CYS A 892      10.746  25.134  -7.253  1.00 12.08           C  
ATOM    232  O   CYS A 892      11.203  24.076  -6.797  1.00 11.35           O  
ATOM    233  CB  CYS A 892       8.492  25.027  -8.279  1.00 12.13           C  
ATOM    234  SG  CYS A 892       7.518  25.099  -9.816  1.00 18.89           S  
ATOM    235  N   ARG A 893      10.878  26.311  -6.635  1.00  9.41           N  
ATOM    236  CA  ARG A 893      11.202  26.372  -5.201  1.00 10.38           C  
ATOM    237  C   ARG A 893       9.919  26.600  -4.443  1.00 12.39           C  
ATOM    238  O   ARG A 893       9.246  27.620  -4.643  1.00 14.28           O  
ATOM    239  CB  ARG A 893      12.209  27.483  -4.818  1.00  9.18           C  
ATOM    240  CG  ARG A 893      12.593  27.392  -3.307  1.00 11.46           C  
ATOM    241  CD  ARG A 893      13.671  28.392  -2.866  1.00 15.02           C  
ATOM    242  NE  ARG A 893      14.826  28.308  -3.750  1.00 13.87           N  
ATOM    243  CZ  ARG A 893      15.782  27.387  -3.675  1.00 15.44           C  
ATOM    244  NH1 ARG A 893      15.762  26.452  -2.729  1.00 15.23           N  
ATOM    245  NH2 ARG A 893      16.772  27.421  -4.558  1.00 14.70           N  
ATOM    246  N   TYR A 894       9.536  25.664  -3.582  1.00 14.20           N  
ATOM    247  CA  TYR A 894       8.375  25.911  -2.752  1.00 15.15           C  
ATOM    248  C   TYR A 894       8.752  26.831  -1.581  1.00 15.03           C  
ATOM    249  O   TYR A 894       9.412  26.411  -0.618  1.00 16.62           O  
ATOM    250  CB  TYR A 894       7.737  24.615  -2.223  1.00 13.80           C  
ATOM    251  CG  TYR A 894       6.395  24.888  -1.548  1.00 18.72           C  
ATOM    252  CD1 TYR A 894       5.339  25.492  -2.262  1.00 13.45           C  
ATOM    253  CD2 TYR A 894       6.175  24.540  -0.207  1.00 18.40           C  
ATOM    254  CE1 TYR A 894       4.127  25.738  -1.658  1.00 17.00           C  
ATOM    255  CE2 TYR A 894       4.938  24.762   0.399  1.00 19.16           C  
ATOM    256  CZ  TYR A 894       3.928  25.365  -0.331  1.00 13.03           C  
ATOM    257  OH  TYR A 894       2.706  25.591   0.247  1.00 16.62           O  
ATOM    258  N   ASP A 895       8.335  28.089  -1.657  1.00 15.58           N  
ATOM    259  CA  ASP A 895       8.845  29.031  -0.678  1.00 17.89           C  
ATOM    260  C   ASP A 895       7.766  29.783   0.089  1.00 18.06           C  
ATOM    261  O   ASP A 895       7.650  31.011  -0.075  1.00 18.85           O  
ATOM    262  CB  ASP A 895       9.811  29.992  -1.362  1.00 18.60           C  
ATOM    263  CG  ASP A 895      10.733  30.692  -0.370  1.00 25.85           C  
ATOM    264  OD1 ASP A 895      11.263  30.025   0.573  1.00 25.35           O  
ATOM    265  OD2 ASP A 895      10.908  31.916  -0.539  1.00 28.69           O  
ATOM    266  N   PRO A 896       6.982  29.068   0.926  1.00 19.72           N  
ATOM    267  CA  PRO A 896       5.845  29.708   1.598  1.00 21.96           C  
ATOM    268  C   PRO A 896       6.252  30.796   2.591  1.00 24.68           C  
ATOM    269  O   PRO A 896       5.484  31.734   2.808  1.00 26.49           O  
ATOM    270  CB  PRO A 896       5.154  28.546   2.314  1.00 21.72           C  
ATOM    271  CG  PRO A 896       6.202  27.545   2.518  1.00 20.14           C  
ATOM    272  CD  PRO A 896       7.097  27.651   1.311  1.00 21.18           C  
ATOM    273  N   GLU A 897       7.459  30.694   3.142  1.00 25.54           N  
ATOM    274  CA  GLU A 897       7.970  31.664   4.139  1.00 32.58           C  
ATOM    275  C   GLU A 897       8.471  32.935   3.476  1.00 29.23           C  
ATOM    276  O   GLU A 897       8.741  33.920   4.142  1.00 32.04           O  
ATOM    277  CB  GLU A 897       9.105  31.052   4.973  1.00 30.65           C  
ATOM    278  CG  GLU A 897       8.660  30.056   6.039  1.00 38.57           C  
ATOM    279  CD  GLU A 897       9.848  29.484   6.845  1.00 42.41           C  
ATOM    280  OE1 GLU A 897      10.817  30.236   7.150  1.00 53.73           O  
ATOM    281  OE2 GLU A 897       9.810  28.274   7.174  1.00 47.78           O  
ATOM    282  N   GLY A 898       8.609  32.884   2.158  1.00 28.24           N  
ATOM    283  CA  GLY A 898       9.128  33.980   1.359  1.00 28.72           C  
ATOM    284  C   GLY A 898      10.551  34.439   1.618  1.00 31.48           C  
ATOM    285  O   GLY A 898      10.934  35.503   1.136  1.00 34.23           O  
ATOM    286  N   ASP A 899      11.336  33.643   2.350  1.00 30.64           N  
ATOM    287  CA  ASP A 899      12.733  33.985   2.714  1.00 29.87           C  
ATOM    288  C   ASP A 899      13.766  33.119   1.996  1.00 29.22           C  
ATOM    289  O   ASP A 899      14.883  32.967   2.488  1.00 29.26           O  
ATOM    290  CB  ASP A 899      12.947  33.799   4.222  1.00 30.73           C  
ATOM    291  CG  ASP A 899      12.570  32.393   4.705  1.00 35.63           C  
ATOM    292  OD1 ASP A 899      12.374  31.480   3.858  1.00 34.90           O  
ATOM    293  OD2 ASP A 899      12.471  32.190   5.937  1.00 36.00           O  
ATOM    294  N   ASN A 900      13.380  32.546   0.858  1.00 30.29           N  
ATOM    295  CA  ASN A 900      14.226  31.614   0.084  1.00 31.59           C  
ATOM    296  C   ASN A 900      14.871  30.464   0.843  1.00 29.48           C  
ATOM    297  O   ASN A 900      15.989  30.062   0.533  1.00 34.32           O  
ATOM    298  CB  ASN A 900      15.297  32.375  -0.697  1.00 34.60           C  
ATOM    299  CG  ASN A 900      14.861  32.670  -2.075  1.00 39.97           C  
ATOM    300  OD1 ASN A 900      14.615  33.828  -2.412  1.00 57.39           O  
ATOM    301  ND2 ASN A 900      14.699  31.626  -2.889  1.00 36.00           N  
ATOM    302  N   THR A 901      14.186  29.936   1.840  1.00 24.52           N  
ATOM    303  CA  THR A 901      14.731  28.790   2.532  1.00 26.23           C  
ATOM    304  C   THR A 901      14.006  27.491   2.145  1.00 22.47           C  
ATOM    305  O   THR A 901      14.364  26.433   2.660  1.00 19.51           O  
ATOM    306  CB  THR A 901      14.726  28.985   4.106  1.00 28.95           C  
ATOM    307  OG1 THR A 901      13.379  28.991   4.614  1.00 31.92           O  
ATOM    308  CG2 THR A 901      15.450  30.302   4.515  1.00 32.86           C  
ATOM    309  N   GLY A 902      12.961  27.590   1.302  1.00 19.66           N  
ATOM    310  CA  GLY A 902      12.158  26.415   0.899  1.00 17.24           C  
ATOM    311  C   GLY A 902      12.916  25.508  -0.065  1.00 15.46           C  
ATOM    312  O   GLY A 902      13.946  25.923  -0.623  1.00 16.89           O  
ATOM    313  N   GLU A 903      12.449  24.279  -0.252  1.00 15.88           N  
ATOM    314  CA  GLU A 903      13.163  23.349  -1.116  1.00 18.90           C  
ATOM    315  C   GLU A 903      12.716  23.449  -2.542  1.00 15.71           C  
ATOM    316  O   GLU A 903      11.563  23.808  -2.836  1.00 12.75           O  
ATOM    317  CB  GLU A 903      13.053  21.878  -0.661  1.00 25.46           C  
ATOM    318  CG  GLU A 903      11.668  21.372  -0.214  1.00 37.91           C  
ATOM    319  CD  GLU A 903      11.639  19.850   0.106  1.00 32.85           C  
ATOM    320  OE1 GLU A 903      12.676  19.309   0.574  1.00 48.59           O  
ATOM    321  OE2 GLU A 903      10.579  19.211  -0.116  1.00 50.20           O  
ATOM    322  N   GLN A 904      13.646  23.113  -3.423  1.00 14.25           N  
ATOM    323  CA  GLN A 904      13.371  22.863  -4.811  1.00 13.65           C  
ATOM    324  C   GLN A 904      12.615  21.515  -4.904  1.00 15.14           C  
ATOM    325  O   GLN A 904      12.967  20.532  -4.217  1.00 16.93           O  
ATOM    326  CB  GLN A 904      14.704  22.818  -5.566  1.00 15.00           C  
ATOM    327  CG  GLN A 904      15.386  24.226  -5.717  1.00 13.32           C  
ATOM    328  CD  GLN A 904      16.497  24.309  -6.788  1.00 22.30           C  
ATOM    329  OE1 GLN A 904      17.106  23.305  -7.183  1.00 24.81           O  
ATOM    330  NE2 GLN A 904      16.771  25.525  -7.242  1.00 31.39           N  
ATOM    331  N   VAL A 905      11.568  21.487  -5.718  1.00 12.63           N  
ATOM    332  CA  VAL A 905      10.706  20.308  -5.922  1.00  9.38           C  
ATOM    333  C   VAL A 905      10.385  20.249  -7.447  1.00 10.29           C  
ATOM    334  O   VAL A 905      10.500  21.254  -8.180  1.00 10.04           O  
ATOM    335  CB  VAL A 905       9.403  20.368  -5.086  1.00  9.95           C  
ATOM    336  CG1 VAL A 905       9.671  20.232  -3.547  1.00 11.39           C  
ATOM    337  CG2 VAL A 905       8.580  21.698  -5.393  1.00  9.10           C  
ATOM    338  N   ALA A 906      10.030  19.066  -7.924  1.00 11.96           N  
ATOM    339  CA  ALA A 906       9.626  18.881  -9.315  1.00  9.76           C  
ATOM    340  C   ALA A 906       8.103  18.811  -9.295  1.00 13.66           C  
ATOM    341  O   ALA A 906       7.527  18.173  -8.416  1.00 16.44           O  
ATOM    342  CB  ALA A 906      10.217  17.578  -9.872  1.00  9.17           C  
ATOM    343  N   VAL A 907       7.471  19.514 -10.239  1.00 11.26           N  
ATOM    344  CA  VAL A 907       6.031  19.700 -10.253  1.00 13.30           C  
ATOM    345  C   VAL A 907       5.520  19.216 -11.600  1.00 14.41           C  
ATOM    346  O   VAL A 907       5.949  19.735 -12.628  1.00 15.33           O  
ATOM    347  CB  VAL A 907       5.647  21.195 -10.044  1.00 14.58           C  
ATOM    348  CG1 VAL A 907       4.112  21.379 -10.108  1.00 12.49           C  
ATOM    349  CG2 VAL A 907       6.205  21.720  -8.677  1.00 12.48           C  
ATOM    350  N   LYS A 908       4.618  18.228 -11.590  1.00 14.82           N  
ATOM    351  CA  LYS A 908       3.984  17.765 -12.829  1.00 16.28           C  
ATOM    352  C   LYS A 908       2.583  18.377 -12.980  1.00 18.18           C  
ATOM    353  O   LYS A 908       1.751  18.250 -12.101  1.00 15.08           O  
ATOM    354  CB  LYS A 908       3.923  16.235 -12.894  1.00 15.30           C  
ATOM    355  CG  LYS A 908       3.376  15.677 -14.243  1.00 16.67           C  
ATOM    356  CD  LYS A 908       3.729  14.187 -14.350  1.00 18.55           C  
ATOM    357  CE  LYS A 908       3.293  13.555 -15.625  1.00 24.37           C  
ATOM    358  NZ  LYS A 908       3.760  12.143 -15.635  1.00 28.06           N  
ATOM    359  N   SER A 909       2.360  19.057 -14.093  1.00 20.69           N  
ATOM    360  CA  SER A 909       1.081  19.700 -14.391  1.00 25.23           C  
ATOM    361  C   SER A 909       0.601  19.225 -15.758  1.00 25.69           C  
ATOM    362  O   SER A 909       1.369  18.694 -16.559  1.00 26.07           O  
ATOM    363  CB  SER A 909       1.235  21.238 -14.430  1.00 25.66           C  
ATOM    364  OG  SER A 909       1.748  21.792 -13.225  1.00 31.56           O  
ATOM    365  N   LEU A 910      -0.682  19.403 -16.028  1.00 30.64           N  
ATOM    366  CA  LEU A 910      -1.205  19.136 -17.370  1.00 33.25           C  
ATOM    367  C   LEU A 910      -0.580  20.119 -18.340  1.00 33.86           C  
ATOM    368  O   LEU A 910      -0.417  21.294 -18.005  1.00 32.41           O  
ATOM    369  CB  LEU A 910      -2.732  19.262 -17.387  1.00 32.28           C  
ATOM    370  CG  LEU A 910      -3.384  18.263 -16.429  1.00 36.68           C  
ATOM    371  CD1 LEU A 910      -4.831  18.650 -16.116  1.00 39.40           C  
ATOM    372  CD2 LEU A 910      -3.249  16.807 -16.946  1.00 33.00           C  
ATOM    373  N   LYS A 911      -0.208  19.627 -19.520  1.00 36.39           N  
ATOM    374  CA  LYS A 911       0.319  20.464 -20.617  1.00 39.23           C  
ATOM    375  C   LYS A 911      -0.609  21.620 -21.051  1.00 39.76           C  
ATOM    376  O   LYS A 911      -1.832  21.490 -21.039  1.00 38.17           O  
ATOM    377  CB  LYS A 911       0.656  19.594 -21.838  1.00 40.26           C  
ATOM    378  CG  LYS A 911       1.988  18.863 -21.732  1.00 43.05           C  
ATOM    379  CD  LYS A 911       2.036  17.620 -22.607  1.00 48.22           C  
ATOM    380  CE  LYS A 911       2.702  17.907 -23.941  1.00 53.57           C  
ATOM    381  NZ  LYS A 911       3.732  16.870 -24.292  1.00 53.49           N  
ATOM    382  N   PRO A 912       0.006  22.739 -21.431  1.00 42.21           N  
ATOM    383  CA  PRO A 912      -0.688  23.923 -21.933  1.00 44.66           C  
ATOM    384  C   PRO A 912      -1.579  23.597 -23.128  1.00 45.16           C  
ATOM    385  O   PRO A 912      -2.791  23.444 -22.986  1.00 46.17           O  
ATOM    386  CB  PRO A 912       0.340  25.003 -22.308  1.00 44.73           C  
ATOM    387  N   HIS A 918      -7.235  15.929 -19.527  1.00 41.51           N  
ATOM    388  CA  HIS A 918      -6.508  14.716 -19.121  1.00 38.25           C  
ATOM    389  C   HIS A 918      -6.327  14.717 -17.623  1.00 35.18           C  
ATOM    390  O   HIS A 918      -5.484  14.000 -17.062  1.00 33.99           O  
ATOM    391  CB  HIS A 918      -5.161  14.632 -19.829  1.00 38.64           C  
ATOM    392  CG  HIS A 918      -5.275  14.417 -21.304  1.00 45.61           C  
ATOM    393  ND1 HIS A 918      -5.627  13.202 -21.852  1.00 54.33           N  
ATOM    394  CD2 HIS A 918      -5.086  15.260 -22.346  1.00 51.33           C  
ATOM    395  CE1 HIS A 918      -5.643  13.304 -23.169  1.00 55.27           C  
ATOM    396  NE2 HIS A 918      -5.315  14.542 -23.495  1.00 54.54           N  
ATOM    397  N   ILE A 919      -7.153  15.524 -16.978  1.00 31.21           N  
ATOM    398  CA  ILE A 919      -7.133  15.644 -15.536  1.00 30.15           C  
ATOM    399  C   ILE A 919      -7.260  14.292 -14.827  1.00 28.05           C  
ATOM    400  O   ILE A 919      -6.498  14.008 -13.915  1.00 26.08           O  
ATOM    401  CB  ILE A 919      -8.188  16.663 -15.063  1.00 27.89           C  
ATOM    402  CG1 ILE A 919      -8.228  16.755 -13.549  1.00 31.59           C  
ATOM    403  CG2 ILE A 919      -9.578  16.341 -15.657  1.00 38.73           C  
ATOM    404  CD1 ILE A 919      -7.121  17.605 -12.978  1.00 43.99           C  
ATOM    405  N   ALA A 920      -8.184  13.444 -15.280  1.00 27.28           N  
ATOM    406  CA  ALA A 920      -8.429  12.139 -14.651  1.00 24.90           C  
ATOM    407  C   ALA A 920      -7.161  11.266 -14.648  1.00 22.98           C  
ATOM    408  O   ALA A 920      -6.886  10.545 -13.687  1.00 24.45           O  
ATOM    409  CB  ALA A 920      -9.551  11.422 -15.379  1.00 26.40           C  
ATOM    410  N   ASP A 921      -6.406  11.349 -15.738  1.00 23.64           N  
ATOM    411  CA  ASP A 921      -5.163  10.609 -15.919  1.00 25.52           C  
ATOM    412  C   ASP A 921      -4.073  11.004 -14.925  1.00 23.90           C  
ATOM    413  O   ASP A 921      -3.358  10.131 -14.396  1.00 21.61           O  
ATOM    414  CB  ASP A 921      -4.669  10.790 -17.348  1.00 28.26           C  
ATOM    415  CG  ASP A 921      -5.727  10.418 -18.355  1.00 38.59           C  
ATOM    416  OD1 ASP A 921      -6.081   9.215 -18.407  1.00 43.04           O  
ATOM    417  OD2 ASP A 921      -6.227  11.328 -19.055  1.00 43.36           O  
ATOM    418  N   LEU A 922      -3.946  12.303 -14.689  1.00 20.81           N  
ATOM    419  CA  LEU A 922      -2.991  12.805 -13.708  1.00 20.06           C  
ATOM    420  C   LEU A 922      -3.424  12.389 -12.332  1.00 19.55           C  
ATOM    421  O   LEU A 922      -2.595  11.979 -11.527  1.00 17.30           O  
ATOM    422  CB  LEU A 922      -2.860  14.330 -13.785  1.00 21.05           C  
ATOM    423  CG  LEU A 922      -1.802  14.969 -12.878  1.00 21.63           C  
ATOM    424  CD1 LEU A 922      -0.439  14.281 -12.991  1.00 19.06           C  
ATOM    425  CD2 LEU A 922      -1.670  16.458 -13.261  1.00 21.97           C  
ATOM    426  N   LYS A 923      -4.720  12.456 -12.044  1.00 18.40           N  
ATOM    427  CA  LYS A 923      -5.181  12.006 -10.730  1.00 18.16           C  
ATOM    428  C   LYS A 923      -4.918  10.527 -10.461  1.00 16.12           C  
ATOM    429  O   LYS A 923      -4.587  10.134  -9.323  1.00 17.49           O  
ATOM    430  CB  LYS A 923      -6.665  12.317 -10.513  1.00 21.77           C  
ATOM    431  CG  LYS A 923      -6.955  13.758 -10.090  1.00 23.87           C  
ATOM    432  CD  LYS A 923      -8.360  13.827  -9.434  1.00 28.68           C  
ATOM    433  CE  LYS A 923      -8.753  15.236  -9.029  1.00 40.84           C  
ATOM    434  NZ  LYS A 923      -8.617  16.203 -10.165  1.00 41.01           N  
ATOM    435  N   LYS A 924      -5.068   9.696 -11.493  1.00 16.96           N  
ATOM    436  CA  LYS A 924      -4.757   8.264 -11.352  1.00 16.30           C  
ATOM    437  C   LYS A 924      -3.256   8.091 -11.072  1.00 14.95           C  
ATOM    438  O   LYS A 924      -2.864   7.264 -10.258  1.00 15.54           O  
ATOM    439  CB  LYS A 924      -5.096   7.529 -12.640  1.00 19.73           C  
ATOM    440  CG  LYS A 924      -6.601   7.363 -12.873  1.00 24.72           C  
ATOM    441  CD  LYS A 924      -6.849   7.046 -14.355  1.00 36.48           C  
ATOM    442  CE  LYS A 924      -8.282   6.612 -14.574  1.00 43.43           C  
ATOM    443  NZ  LYS A 924      -8.456   6.051 -15.945  1.00 54.08           N  
ATOM    444  N   GLU A 925      -2.424   8.881 -11.753  1.00 17.01           N  
ATOM    445  CA  GLU A 925      -0.966   8.821 -11.528  1.00 15.74           C  
ATOM    446  C   GLU A 925      -0.623   9.257 -10.115  1.00 13.96           C  
ATOM    447  O   GLU A 925       0.207   8.637  -9.463  1.00 11.62           O  
ATOM    448  CB  GLU A 925      -0.188   9.648 -12.547  1.00 13.72           C  
ATOM    449  CG  GLU A 925       1.339   9.576 -12.318  1.00 17.90           C  
ATOM    450  CD  GLU A 925       2.151  10.304 -13.371  1.00 18.18           C  
ATOM    451  OE1 GLU A 925       1.550  10.913 -14.277  1.00 22.53           O  
ATOM    452  OE2 GLU A 925       3.397  10.232 -13.303  1.00 31.99           O  
ATOM    453  N   ILE A 926      -1.285  10.306  -9.631  1.00 12.93           N  
ATOM    454  CA  ILE A 926      -1.155  10.717  -8.219  1.00 11.56           C  
ATOM    455  C   ILE A 926      -1.495   9.628  -7.199  1.00 14.95           C  
ATOM    456  O   ILE A 926      -0.750   9.439  -6.209  1.00 17.95           O  
ATOM    457  CB  ILE A 926      -1.986  12.029  -7.940  1.00 12.74           C  
ATOM    458  CG1 ILE A 926      -1.325  13.228  -8.666  1.00 13.40           C  
ATOM    459  CG2 ILE A 926      -2.174  12.289  -6.412  1.00  8.19           C  
ATOM    460  CD1 ILE A 926      -2.210  14.441  -8.816  1.00 14.22           C  
ATOM    461  N   GLU A 927      -2.615   8.931  -7.412  1.00 15.14           N  
ATOM    462  CA  GLU A 927      -3.010   7.813  -6.541  1.00 16.29           C  
ATOM    463  C   GLU A 927      -1.978   6.681  -6.546  1.00 15.84           C  
ATOM    464  O   GLU A 927      -1.680   6.098  -5.516  1.00 14.69           O  
ATOM    465  CB  GLU A 927      -4.391   7.259  -6.908  1.00 18.25           C  
ATOM    466  CG  GLU A 927      -4.972   6.259  -5.886  1.00 34.21           C  
ATOM    467  CD  GLU A 927      -4.938   6.760  -4.416  1.00 51.31           C  
ATOM    468  OE1 GLU A 927      -5.547   7.814  -4.106  1.00 55.02           O  
ATOM    469  OE2 GLU A 927      -4.299   6.081  -3.567  1.00 56.41           O  
ATOM    470  N   ILE A 928      -1.422   6.378  -7.709  1.00 15.32           N  
ATOM    471  CA  ILE A 928      -0.363   5.382  -7.735  1.00 13.91           C  
ATOM    472  C   ILE A 928       0.842   5.862  -6.938  1.00 14.58           C  
ATOM    473  O   ILE A 928       1.271   5.191  -6.004  1.00 12.94           O  
ATOM    474  CB  ILE A 928      -0.014   4.973  -9.161  1.00 12.87           C  
ATOM    475  CG1 ILE A 928      -1.183   4.133  -9.722  1.00 20.43           C  
ATOM    476  CG2 ILE A 928       1.361   4.204  -9.220  1.00 13.04           C  
ATOM    477  CD1 ILE A 928      -1.343   4.189 -11.234  1.00 19.14           C  
ATOM    478  N   LEU A 929       1.367   7.037  -7.262  1.00 15.85           N  
ATOM    479  CA  LEU A 929       2.613   7.462  -6.601  1.00 16.20           C  
ATOM    480  C   LEU A 929       2.437   7.682  -5.092  1.00 14.67           C  
ATOM    481  O   LEU A 929       3.348   7.404  -4.321  1.00 11.26           O  
ATOM    482  CB  LEU A 929       3.233   8.680  -7.312  1.00 17.29           C  
ATOM    483  CG  LEU A 929       4.671   9.058  -6.945  1.00 17.22           C  
ATOM    484  CD1 LEU A 929       5.643   7.931  -7.195  1.00 13.13           C  
ATOM    485  CD2 LEU A 929       5.061  10.283  -7.725  1.00 20.77           C  
ATOM    486  N   ARG A 930       1.274   8.175  -4.670  1.00 14.81           N  
ATOM    487  CA  ARG A 930       0.917   8.153  -3.238  1.00 21.72           C  
ATOM    488  C   ARG A 930       1.112   6.794  -2.568  1.00 21.98           C  
ATOM    489  O   ARG A 930       1.419   6.720  -1.380  1.00 24.86           O  
ATOM    490  CB  ARG A 930      -0.570   8.497  -3.040  1.00 25.09           C  
ATOM    491  CG  ARG A 930      -0.867   9.857  -2.563  1.00 29.10           C  
ATOM    492  CD  ARG A 930      -2.374  10.127  -2.598  1.00 34.53           C  
ATOM    493  NE  ARG A 930      -2.636  11.480  -2.119  1.00 44.21           N  
ATOM    494  CZ  ARG A 930      -3.794  12.134  -2.218  1.00 47.48           C  
ATOM    495  NH1 ARG A 930      -4.843  11.572  -2.812  1.00 43.91           N  
ATOM    496  NH2 ARG A 930      -3.896  13.368  -1.721  1.00 43.19           N  
ATOM    497  N   ASN A 931       0.879   5.726  -3.331  1.00 21.92           N  
ATOM    498  CA  ASN A 931       0.807   4.373  -2.796  1.00 22.34           C  
ATOM    499  C   ASN A 931       2.177   3.714  -2.927  1.00 19.92           C  
ATOM    500  O   ASN A 931       2.310   2.546  -2.660  1.00 21.75           O  
ATOM    501  CB  ASN A 931      -0.283   3.593  -3.581  1.00 23.07           C  
ATOM    502  CG  ASN A 931      -0.632   2.209  -2.965  1.00 35.88           C  
ATOM    503  OD1 ASN A 931      -0.842   2.089  -1.752  1.00 48.56           O  
ATOM    504  ND2 ASN A 931      -0.737   1.176  -3.821  1.00 34.04           N  
ATOM    505  N   LEU A 932       3.198   4.470  -3.361  1.00 17.89           N  
ATOM    506  CA  LEU A 932       4.557   3.903  -3.570  1.00 14.62           C  
ATOM    507  C   LEU A 932       5.578   4.611  -2.717  1.00 16.55           C  
ATOM    508  O   LEU A 932       5.643   5.856  -2.712  1.00 13.65           O  
ATOM    509  CB  LEU A 932       4.985   4.049  -5.047  1.00 13.03           C  
ATOM    510  CG  LEU A 932       4.153   3.357  -6.136  1.00 15.90           C  
ATOM    511  CD1 LEU A 932       4.720   3.640  -7.488  1.00  9.12           C  
ATOM    512  CD2 LEU A 932       4.081   1.850  -5.893  1.00 20.80           C  
ATOM    513  N   TYR A 933       6.411   3.841  -2.023  1.00 15.74           N  
ATOM    514  CA  TYR A 933       7.473   4.424  -1.217  1.00 15.08           C  
ATOM    515  C   TYR A 933       8.643   3.447  -1.276  1.00 15.97           C  
ATOM    516  O   TYR A 933       8.565   2.333  -0.718  1.00 16.59           O  
ATOM    517  CB  TYR A 933       6.981   4.617   0.214  1.00 18.10           C  
ATOM    518  CG  TYR A 933       7.729   5.620   1.056  1.00 19.97           C  
ATOM    519  CD1 TYR A 933       7.297   6.939   1.133  1.00 28.72           C  
ATOM    520  CD2 TYR A 933       8.836   5.250   1.794  1.00 21.97           C  
ATOM    521  CE1 TYR A 933       7.961   7.869   1.919  1.00 32.02           C  
ATOM    522  CE2 TYR A 933       9.527   6.179   2.606  1.00 21.03           C  
ATOM    523  CZ  TYR A 933       9.076   7.479   2.662  1.00 28.08           C  
ATOM    524  OH  TYR A 933       9.716   8.422   3.448  1.00 27.25           O  
ATOM    525  N   HIS A 934       9.694   3.819  -2.021  1.00 12.99           N  
ATOM    526  CA  HIS A 934      10.847   2.924  -2.219  1.00 12.79           C  
ATOM    527  C   HIS A 934      12.113   3.739  -2.522  1.00 13.00           C  
ATOM    528  O   HIS A 934      12.048   4.813  -3.136  1.00 11.92           O  
ATOM    529  CB  HIS A 934      10.561   1.900  -3.346  1.00  9.95           C  
ATOM    530  CG  HIS A 934      11.580   0.801  -3.457  1.00 10.18           C  
ATOM    531  ND1 HIS A 934      12.764   0.938  -4.155  1.00 12.07           N  
ATOM    532  CD2 HIS A 934      11.585  -0.459  -2.960  1.00 15.64           C  
ATOM    533  CE1 HIS A 934      13.445  -0.192  -4.092  1.00 14.03           C  
ATOM    534  NE2 HIS A 934      12.750  -1.059  -3.370  1.00 10.01           N  
ATOM    535  N   GLU A 935      13.255   3.209  -2.114  1.00 12.48           N  
ATOM    536  CA  GLU A 935      14.547   3.852  -2.340  1.00 16.32           C  
ATOM    537  C   GLU A 935      14.844   4.169  -3.820  1.00 16.19           C  
ATOM    538  O   GLU A 935      15.517   5.142  -4.138  1.00 13.09           O  
ATOM    539  CB  GLU A 935      15.664   2.970  -1.796  1.00 18.17           C  
ATOM    540  CG  GLU A 935      16.957   3.730  -1.664  1.00 34.08           C  
ATOM    541  CD  GLU A 935      17.937   3.089  -0.707  1.00 46.57           C  
ATOM    542  OE1 GLU A 935      17.713   3.204   0.526  1.00 48.51           O  
ATOM    543  OE2 GLU A 935      18.937   2.498  -1.199  1.00 45.98           O  
ATOM    544  N   ASN A 936      14.342   3.330  -4.718  1.00 14.24           N  
ATOM    545  CA  ASN A 936      14.546   3.529  -6.148  1.00 11.99           C  
ATOM    546  C   ASN A 936      13.281   3.945  -6.870  1.00 12.34           C  
ATOM    547  O   ASN A 936      13.081   3.657  -8.059  1.00 12.22           O  
ATOM    548  CB  ASN A 936      15.172   2.271  -6.723  1.00 12.01           C  
ATOM    549  CG  ASN A 936      16.456   1.938  -6.017  1.00 14.36           C  
ATOM    550  OD1 ASN A 936      17.428   2.696  -6.086  1.00 19.31           O  
ATOM    551  ND2 ASN A 936      16.440   0.861  -5.254  1.00 12.11           N  
ATOM    552  N   ILE A 937      12.388   4.603  -6.142  1.00 12.28           N  
ATOM    553  CA  ILE A 937      11.230   5.199  -6.781  1.00 11.83           C  
ATOM    554  C   ILE A 937      11.202   6.698  -6.419  1.00 12.45           C  
ATOM    555  O   ILE A 937      11.400   7.046  -5.257  1.00 12.78           O  
ATOM    556  CB  ILE A 937       9.901   4.508  -6.372  1.00 10.79           C  
ATOM    557  CG1 ILE A 937       9.832   3.076  -6.995  1.00 11.15           C  
ATOM    558  CG2 ILE A 937       8.727   5.375  -6.844  1.00 10.15           C  
ATOM    559  CD1 ILE A 937       8.615   2.238  -6.583  1.00 13.51           C  
ATOM    560  N   VAL A 938      10.943   7.560  -7.407  1.00 13.94           N  
ATOM    561  CA  VAL A 938      10.894   9.012  -7.127  1.00 14.61           C  
ATOM    562  C   VAL A 938       9.902   9.297  -5.983  1.00 13.81           C  
ATOM    563  O   VAL A 938       8.780   8.774  -5.956  1.00 14.03           O  
ATOM    564  CB  VAL A 938      10.602   9.872  -8.375  1.00 13.59           C  
ATOM    565  CG1 VAL A 938       9.245   9.621  -8.873  1.00  9.88           C  
ATOM    566  CG2 VAL A 938      10.813  11.388  -8.046  1.00 14.00           C  
ATOM    567  N   LYS A 939      10.329  10.145  -5.056  1.00 16.36           N  
ATOM    568  CA  LYS A 939       9.567  10.376  -3.824  1.00 17.86           C  
ATOM    569  C   LYS A 939       8.404  11.308  -4.066  1.00 17.23           C  
ATOM    570  O   LYS A 939       8.592  12.456  -4.495  1.00 14.05           O  
ATOM    571  CB  LYS A 939      10.486  10.924  -2.712  1.00 19.38           C  
ATOM    572  CG  LYS A 939       9.809  10.961  -1.367  1.00 26.15           C  
ATOM    573  CD  LYS A 939      10.813  10.791  -0.246  1.00 42.16           C  
ATOM    574  CE  LYS A 939      10.091  10.695   1.091  1.00 46.46           C  
ATOM    575  NZ  LYS A 939      11.000  11.013   2.217  1.00 49.11           N  
ATOM    576  N   TYR A 940       7.209  10.805  -3.759  1.00 15.02           N  
ATOM    577  CA  TYR A 940       5.968  11.599  -3.739  1.00 16.82           C  
ATOM    578  C   TYR A 940       6.056  12.632  -2.597  1.00 14.46           C  
ATOM    579  O   TYR A 940       6.382  12.256  -1.476  1.00 14.54           O  
ATOM    580  CB  TYR A 940       4.783  10.663  -3.484  1.00 15.85           C  
ATOM    581  CG  TYR A 940       3.475  11.385  -3.238  1.00 17.73           C  
ATOM    582  CD1 TYR A 940       2.755  11.923  -4.305  1.00 18.24           C  
ATOM    583  CD2 TYR A 940       2.962  11.534  -1.942  1.00 19.69           C  
ATOM    584  CE1 TYR A 940       1.563  12.590  -4.099  1.00 20.40           C  
ATOM    585  CE2 TYR A 940       1.747  12.214  -1.721  1.00 15.64           C  
ATOM    586  CZ  TYR A 940       1.079  12.748  -2.810  1.00 17.84           C  
ATOM    587  OH  TYR A 940      -0.106  13.420  -2.648  1.00 25.96           O  
ATOM    588  N   LYS A 941       5.771  13.907  -2.872  1.00 14.32           N  
ATOM    589  CA  LYS A 941       5.708  14.934  -1.801  1.00 14.15           C  
ATOM    590  C   LYS A 941       4.293  15.438  -1.483  1.00 12.69           C  
ATOM    591  O   LYS A 941       3.967  15.753  -0.327  1.00 15.29           O  
ATOM    592  CB  LYS A 941       6.595  16.155  -2.142  1.00 14.41           C  
ATOM    593  CG  LYS A 941       8.107  15.843  -2.281  1.00 15.48           C  
ATOM    594  CD  LYS A 941       8.692  15.222  -1.020  1.00 30.91           C  
ATOM    595  CE  LYS A 941      10.171  15.571  -0.887  1.00 45.66           C  
ATOM    596  NZ  LYS A 941      10.963  14.458  -0.269  1.00 42.87           N  
ATOM    597  N   GLY A 942       3.471  15.565  -2.499  1.00 14.32           N  
ATOM    598  CA  GLY A 942       2.116  16.036  -2.267  1.00 14.96           C  
ATOM    599  C   GLY A 942       1.381  16.494  -3.497  1.00 15.73           C  
ATOM    600  O   GLY A 942       1.749  16.184  -4.630  1.00 15.32           O  
ATOM    601  N   ILE A 943       0.310  17.243  -3.264  1.00 15.67           N  
ATOM    602  CA  ILE A 943      -0.465  17.768  -4.343  1.00 15.20           C  
ATOM    603  C   ILE A 943      -0.702  19.239  -4.104  1.00 17.68           C  
ATOM    604  O   ILE A 943      -0.577  19.717  -2.977  1.00 17.79           O  
ATOM    605  CB  ILE A 943      -1.823  17.061  -4.513  1.00 14.57           C  
ATOM    606  CG1 ILE A 943      -2.663  17.188  -3.222  1.00 13.67           C  
ATOM    607  CG2 ILE A 943      -1.584  15.606  -4.974  1.00 12.21           C  
ATOM    608  CD1 ILE A 943      -4.116  16.588  -3.313  1.00 14.86           C  
ATOM    609  N   CYS A 944      -1.008  19.904  -5.208  1.00 19.10           N  
ATOM    610  CA  CYS A 944      -1.439  21.292  -5.274  1.00 25.93           C  
ATOM    611  C   CYS A 944      -2.771  21.276  -6.023  1.00 28.07           C  
ATOM    612  O   CYS A 944      -2.860  20.756  -7.143  1.00 29.38           O  
ATOM    613  CB  CYS A 944      -0.409  22.104  -6.062  1.00 21.85           C  
ATOM    614  SG  CYS A 944      -0.903  23.816  -6.452  1.00 25.39           S  
ATOM    615  N   THR A 945      -3.810  21.817  -5.408  1.00 32.24           N  
ATOM    616  CA  THR A 945      -5.143  21.809  -6.031  1.00 37.17           C  
ATOM    617  C   THR A 945      -5.585  23.209  -6.491  1.00 40.87           C  
ATOM    618  O   THR A 945      -5.277  24.205  -5.833  1.00 41.66           O  
ATOM    619  CB  THR A 945      -6.192  21.173  -5.103  1.00 39.09           C  
ATOM    620  OG1 THR A 945      -5.933  21.573  -3.749  1.00 44.05           O  
ATOM    621  CG2 THR A 945      -6.115  19.633  -5.202  1.00 39.07           C  
ATOM    622  N   GLU A 946      -6.289  23.272  -7.624  1.00 40.95           N  
ATOM    623  CA  GLU A 946      -6.576  24.540  -8.289  1.00 42.89           C  
ATOM    624  C   GLU A 946      -7.984  25.027  -7.980  1.00 42.98           C  
ATOM    625  O   GLU A 946      -8.930  24.257  -8.087  1.00 45.98           O  
ATOM    626  CB  GLU A 946      -6.367  24.412  -9.806  1.00 41.62           C  
ATOM    627  N   ASN A 950     -10.971  20.796  -9.353  1.00 47.23           N  
ATOM    628  CA  ASN A 950     -10.685  20.835 -10.791  1.00 46.48           C  
ATOM    629  C   ASN A 950      -9.241  20.396 -11.101  1.00 45.54           C  
ATOM    630  O   ASN A 950      -8.932  19.195 -11.077  1.00 45.54           O  
ATOM    631  CB  ASN A 950     -10.979  22.241 -11.375  1.00 45.23           C  
ATOM    632  N   GLY A 951      -8.368  21.369 -11.382  1.00 42.36           N  
ATOM    633  CA  GLY A 951      -6.979  21.097 -11.773  1.00 36.79           C  
ATOM    634  C   GLY A 951      -6.178  20.576 -10.599  1.00 32.19           C  
ATOM    635  O   GLY A 951      -6.566  20.758  -9.431  1.00 31.39           O  
ATOM    636  N   ILE A 952      -5.066  19.901 -10.893  1.00 27.10           N  
ATOM    637  CA  ILE A 952      -4.226  19.381  -9.813  1.00 22.40           C  
ATOM    638  C   ILE A 952      -2.791  19.366 -10.327  1.00 20.22           C  
ATOM    639  O   ILE A 952      -2.575  19.356 -11.526  1.00 21.75           O  
ATOM    640  CB  ILE A 952      -4.748  17.985  -9.313  1.00 20.84           C  
ATOM    641  CG1 ILE A 952      -4.182  17.615  -7.948  1.00 23.52           C  
ATOM    642  CG2 ILE A 952      -4.528  16.915 -10.364  1.00 20.87           C  
ATOM    643  CD1 ILE A 952      -5.005  16.558  -7.183  1.00 21.52           C  
ATOM    644  N   LYS A 953      -1.830  19.432  -9.417  1.00 21.05           N  
ATOM    645  CA  LYS A 953      -0.415  19.253  -9.753  1.00 18.98           C  
ATOM    646  C   LYS A 953       0.134  18.188  -8.845  1.00 15.70           C  
ATOM    647  O   LYS A 953      -0.291  18.073  -7.724  1.00 16.53           O  
ATOM    648  CB  LYS A 953       0.380  20.550  -9.561  1.00 18.39           C  
ATOM    649  CG  LYS A 953      -0.217  21.732 -10.299  1.00 20.64           C  
ATOM    650  CD  LYS A 953       0.647  22.983 -10.221  1.00 24.57           C  
ATOM    651  CE  LYS A 953       0.094  23.989 -11.204  1.00 33.18           C  
ATOM    652  NZ  LYS A 953       1.135  24.493 -12.129  1.00 38.46           N  
ATOM    653  N   LEU A 954       1.096  17.424  -9.339  1.00 15.79           N  
ATOM    654  CA  LEU A 954       1.734  16.360  -8.566  1.00 15.37           C  
ATOM    655  C   LEU A 954       3.087  16.928  -8.182  1.00 15.03           C  
ATOM    656  O   LEU A 954       3.822  17.411  -9.060  1.00 16.81           O  
ATOM    657  CB  LEU A 954       1.929  15.121  -9.448  1.00 16.53           C  
ATOM    658  CG  LEU A 954       2.845  13.985  -8.999  1.00 16.77           C  
ATOM    659  CD1 LEU A 954       2.478  13.544  -7.593  1.00 14.40           C  
ATOM    660  CD2 LEU A 954       2.717  12.861  -9.980  1.00 21.73           C  
ATOM    661  N   ILE A 955       3.391  16.905  -6.889  1.00 11.13           N  
ATOM    662  CA  ILE A 955       4.642  17.434  -6.384  1.00 12.43           C  
ATOM    663  C   ILE A 955       5.541  16.254  -5.995  1.00 10.56           C  
ATOM    664  O   ILE A 955       5.131  15.366  -5.237  1.00 13.32           O  
ATOM    665  CB  ILE A 955       4.450  18.333  -5.110  1.00 12.25           C  
ATOM    666  CG1 ILE A 955       3.302  19.370  -5.278  1.00 15.49           C  
ATOM    667  CG2 ILE A 955       5.772  18.992  -4.707  1.00  9.26           C  
ATOM    668  CD1 ILE A 955       3.342  20.155  -6.520  1.00 18.05           C  
ATOM    669  N   MET A 956       6.763  16.271  -6.505  1.00 10.68           N  
ATOM    670  CA  MET A 956       7.757  15.221  -6.254  1.00 12.20           C  
ATOM    671  C   MET A 956       9.096  15.811  -5.837  1.00 13.55           C  
ATOM    672  O   MET A 956       9.349  16.998  -6.078  1.00 13.77           O  
ATOM    673  CB  MET A 956       8.004  14.446  -7.557  1.00 12.94           C  
ATOM    674  CG  MET A 956       6.786  13.604  -8.010  1.00 15.38           C  
ATOM    675  SD  MET A 956       6.977  13.006  -9.705  1.00 14.81           S  
ATOM    676  CE  MET A 956       6.742  14.505 -10.656  1.00 17.08           C  
ATOM    677  N   GLU A 957       9.990  14.993  -5.267  1.00 13.14           N  
ATOM    678  CA  GLU A 957      11.371  15.434  -5.063  1.00 14.21           C  
ATOM    679  C   GLU A 957      12.044  15.761  -6.420  1.00 14.13           C  
ATOM    680  O   GLU A 957      11.686  15.208  -7.485  1.00 12.69           O  
ATOM    681  CB  GLU A 957      12.188  14.394  -4.285  1.00 15.68           C  
ATOM    682  CG  GLU A 957      12.484  13.157  -5.141  1.00 18.28           C  
ATOM    683  CD  GLU A 957      13.303  12.114  -4.416  1.00 22.67           C  
ATOM    684  OE1 GLU A 957      14.011  12.463  -3.452  1.00 16.75           O  
ATOM    685  OE2 GLU A 957      13.218  10.943  -4.812  1.00 15.61           O  
ATOM    686  N   PHE A 958      13.011  16.679  -6.378  1.00 13.47           N  
ATOM    687  CA  PHE A 958      13.769  17.053  -7.556  1.00  9.86           C  
ATOM    688  C   PHE A 958      15.065  16.266  -7.595  1.00 13.71           C  
ATOM    689  O   PHE A 958      15.772  16.240  -6.597  1.00 13.44           O  
ATOM    690  CB  PHE A 958      14.134  18.534  -7.423  1.00 10.78           C  
ATOM    691  CG  PHE A 958      15.070  19.037  -8.476  1.00 10.74           C  
ATOM    692  CD1 PHE A 958      14.842  18.778  -9.836  1.00 12.64           C  
ATOM    693  CD2 PHE A 958      16.133  19.848  -8.115  1.00  9.08           C  
ATOM    694  CE1 PHE A 958      15.693  19.299 -10.815  1.00 13.57           C  
ATOM    695  CE2 PHE A 958      16.985  20.377  -9.096  1.00 16.29           C  
ATOM    696  CZ  PHE A 958      16.741  20.116 -10.437  1.00 13.17           C  
ATOM    697  N   LEU A 959      15.366  15.631  -8.738  1.00 13.86           N  
ATOM    698  CA  LEU A 959      16.611  14.842  -8.908  1.00 16.62           C  
ATOM    699  C   LEU A 959      17.432  15.523  -9.990  1.00 15.56           C  
ATOM    700  O   LEU A 959      17.121  15.383 -11.178  1.00 14.08           O  
ATOM    701  CB  LEU A 959      16.309  13.374  -9.247  1.00 20.20           C  
ATOM    702  CG  LEU A 959      15.551  12.481  -8.212  1.00 26.40           C  
ATOM    703  CD1 LEU A 959      15.898  11.035  -8.414  1.00 32.24           C  
ATOM    704  CD2 LEU A 959      15.877  12.826  -6.810  1.00 25.06           C  
ATOM    705  N   PRO A 960      18.400  16.359  -9.570  1.00 17.51           N  
ATOM    706  CA  PRO A 960      19.134  17.339 -10.380  1.00 18.92           C  
ATOM    707  C   PRO A 960      19.829  16.820 -11.641  1.00 17.95           C  
ATOM    708  O   PRO A 960      19.918  17.546 -12.626  1.00 14.60           O  
ATOM    709  CB  PRO A 960      20.154  17.943  -9.399  1.00 18.04           C  
ATOM    710  CG  PRO A 960      19.702  17.551  -8.056  1.00 17.57           C  
ATOM    711  CD  PRO A 960      18.741  16.440  -8.142  1.00 19.10           C  
ATOM    712  N   SER A 961      20.303  15.580 -11.625  1.00 18.44           N  
ATOM    713  CA  SER A 961      20.987  15.021 -12.816  1.00 18.12           C  
ATOM    714  C   SER A 961      20.052  14.596 -13.947  1.00 19.43           C  
ATOM    715  O   SER A 961      20.506  14.302 -15.033  1.00 21.55           O  
ATOM    716  CB  SER A 961      21.899  13.883 -12.410  1.00 18.28           C  
ATOM    717  OG  SER A 961      23.012  14.407 -11.740  1.00 23.37           O  
ATOM    718  N   GLY A 962      18.740  14.595 -13.719  1.00 17.55           N  
ATOM    719  CA  GLY A 962      17.804  14.368 -14.816  1.00 17.30           C  
ATOM    720  C   GLY A 962      17.717  12.890 -15.185  1.00 14.25           C  
ATOM    721  O   GLY A 962      18.090  12.034 -14.389  1.00 15.81           O  
ATOM    722  N   SER A 963      17.222  12.577 -16.367  1.00 13.59           N  
ATOM    723  CA  SER A 963      17.051  11.161 -16.707  1.00 15.85           C  
ATOM    724  C   SER A 963      18.351  10.551 -17.194  1.00 17.79           C  
ATOM    725  O   SER A 963      19.278  11.265 -17.630  1.00 16.90           O  
ATOM    726  CB  SER A 963      15.968  10.957 -17.740  1.00 16.92           C  
ATOM    727  OG  SER A 963      16.450  11.232 -19.043  1.00 19.90           O  
ATOM    728  N   LEU A 964      18.414   9.226 -17.137  1.00 13.77           N  
ATOM    729  CA  LEU A 964      19.521   8.478 -17.705  1.00 14.54           C  
ATOM    730  C   LEU A 964      19.759   8.860 -19.168  1.00 14.08           C  
ATOM    731  O   LEU A 964      20.882   8.912 -19.619  1.00 15.93           O  
ATOM    732  CB  LEU A 964      19.214   6.985 -17.646  1.00 11.98           C  
ATOM    733  CG  LEU A 964      19.645   6.189 -16.425  1.00 18.32           C  
ATOM    734  CD1 LEU A 964      19.443   4.684 -16.698  1.00 16.72           C  
ATOM    735  CD2 LEU A 964      21.083   6.502 -16.063  1.00 16.54           C  
ATOM    736  N   LYS A 965      18.687   9.121 -19.898  1.00 12.96           N  
ATOM    737  CA  LYS A 965      18.763   9.459 -21.324  1.00 17.02           C  
ATOM    738  C   LYS A 965      19.591  10.713 -21.605  1.00 18.08           C  
ATOM    739  O   LYS A 965      20.223  10.825 -22.643  1.00 17.76           O  
ATOM    740  CB  LYS A 965      17.342   9.647 -21.882  1.00 13.83           C  
ATOM    741  CG  LYS A 965      17.252   9.870 -23.407  1.00 24.05           C  
ATOM    742  CD  LYS A 965      17.659   8.618 -24.200  1.00 26.94           C  
ATOM    743  CE  LYS A 965      17.266   8.715 -25.680  1.00 31.39           C  
ATOM    744  NZ  LYS A 965      18.262   7.981 -26.526  1.00 25.78           N  
ATOM    745  N   GLU A 966      19.540  11.674 -20.701  1.00 18.77           N  
ATOM    746  CA  GLU A 966      20.322  12.890 -20.836  1.00 21.08           C  
ATOM    747  C   GLU A 966      21.652  12.810 -20.093  1.00 23.19           C  
ATOM    748  O   GLU A 966      22.636  13.404 -20.548  1.00 20.40           O  
ATOM    749  CB  GLU A 966      19.531  14.078 -20.299  1.00 24.47           C  
ATOM    750  CG  GLU A 966      18.498  14.641 -21.285  1.00 33.08           C  
ATOM    751  CD  GLU A 966      17.266  13.759 -21.446  1.00 45.30           C  
ATOM    752  OE1 GLU A 966      16.631  13.413 -20.419  1.00 49.31           O  
ATOM    753  OE2 GLU A 966      16.921  13.423 -22.607  1.00 45.91           O  
ATOM    754  N   TYR A 967      21.672  12.113 -18.947  1.00 18.48           N  
ATOM    755  CA  TYR A 967      22.872  11.960 -18.104  1.00 17.33           C  
ATOM    756  C   TYR A 967      23.953  11.060 -18.720  1.00 18.46           C  
ATOM    757  O   TYR A 967      25.147  11.380 -18.679  1.00 18.36           O  
ATOM    758  CB  TYR A 967      22.480  11.365 -16.745  1.00 15.47           C  
ATOM    759  CG  TYR A 967      23.594  11.206 -15.749  1.00 20.39           C  
ATOM    760  CD1 TYR A 967      24.129  12.322 -15.062  1.00 16.29           C  
ATOM    761  CD2 TYR A 967      24.106   9.943 -15.456  1.00 16.50           C  
ATOM    762  CE1 TYR A 967      25.140  12.169 -14.126  1.00 19.67           C  
ATOM    763  CE2 TYR A 967      25.118   9.779 -14.523  1.00 19.22           C  
ATOM    764  CZ  TYR A 967      25.637  10.894 -13.862  1.00 20.89           C  
ATOM    765  OH  TYR A 967      26.634  10.708 -12.936  1.00 22.02           O  
ATOM    766  N   LEU A 968      23.555   9.901 -19.233  1.00 14.88           N  
ATOM    767  CA  LEU A 968      24.571   8.962 -19.695  1.00 15.72           C  
ATOM    768  C   LEU A 968      25.433   9.529 -20.863  1.00 17.64           C  
ATOM    769  O   LEU A 968      26.644   9.438 -20.779  1.00 18.41           O  
ATOM    770  CB  LEU A 968      23.974   7.577 -20.020  1.00 16.16           C  
ATOM    771  CG  LEU A 968      23.416   6.770 -18.824  1.00 15.87           C  
ATOM    772  CD1 LEU A 968      22.796   5.420 -19.299  1.00 14.75           C  
ATOM    773  CD2 LEU A 968      24.526   6.502 -17.778  1.00 14.54           C  
ATOM    774  N   PRO A 969      24.825  10.111 -21.932  1.00 17.18           N  
ATOM    775  CA  PRO A 969      25.695  10.681 -23.002  1.00 20.55           C  
ATOM    776  C   PRO A 969      26.757  11.681 -22.506  1.00 22.29           C  
ATOM    777  O   PRO A 969      27.877  11.732 -23.046  1.00 22.29           O  
ATOM    778  CB  PRO A 969      24.692  11.360 -23.940  1.00 20.78           C  
ATOM    779  CG  PRO A 969      23.457  10.522 -23.807  1.00 21.71           C  
ATOM    780  CD  PRO A 969      23.408  10.230 -22.300  1.00 15.43           C  
ATOM    781  N   LYS A 970      26.428  12.429 -21.458  1.00 24.42           N  
ATOM    782  CA  LYS A 970      27.365  13.366 -20.858  1.00 27.16           C  
ATOM    783  C   LYS A 970      28.436  12.741 -19.955  1.00 27.08           C  
ATOM    784  O   LYS A 970      29.327  13.457 -19.515  1.00 24.36           O  
ATOM    785  CB  LYS A 970      26.607  14.424 -20.058  1.00 27.58           C  
ATOM    786  CG  LYS A 970      25.995  15.497 -20.904  1.00 36.06           C  
ATOM    787  CD  LYS A 970      25.034  16.349 -20.086  1.00 46.70           C  
ATOM    788  CE  LYS A 970      24.188  17.228 -20.985  1.00 50.93           C  
ATOM    789  NZ  LYS A 970      23.336  18.146 -20.184  1.00 55.21           N  
ATOM    790  N   ASN A 971      28.358  11.436 -19.671  1.00 24.13           N  
ATOM    791  CA  ASN A 971      29.185  10.830 -18.606  1.00 23.63           C  
ATOM    792  C   ASN A 971      29.837   9.490 -18.957  1.00 26.39           C  
ATOM    793  O   ASN A 971      30.117   8.665 -18.082  1.00 28.17           O  
ATOM    794  CB  ASN A 971      28.363  10.707 -17.300  1.00 26.50           C  
ATOM    795  CG  ASN A 971      28.076  12.044 -16.672  1.00 27.62           C  
ATOM    796  OD1 ASN A 971      26.986  12.610 -16.825  1.00 29.41           O  
ATOM    797  ND2 ASN A 971      29.071  12.583 -15.983  1.00 23.20           N  
ATOM    798  N   LYS A 972      30.097   9.270 -20.237  1.00 28.70           N  
ATOM    799  CA  LYS A 972      30.679   8.010 -20.678  1.00 31.27           C  
ATOM    800  C   LYS A 972      31.994   7.684 -19.978  1.00 33.52           C  
ATOM    801  O   LYS A 972      32.309   6.509 -19.730  1.00 33.25           O  
ATOM    802  CB  LYS A 972      30.941   8.047 -22.176  1.00 32.60           C  
ATOM    803  CG  LYS A 972      29.766   8.430 -23.020  1.00 36.02           C  
ATOM    804  CD  LYS A 972      30.007   7.957 -24.445  1.00 41.21           C  
ATOM    805  CE  LYS A 972      28.827   8.286 -25.331  1.00 43.87           C  
ATOM    806  NZ  LYS A 972      28.669   7.277 -26.418  1.00 45.20           N  
ATOM    807  N   ASN A 973      32.779   8.715 -19.685  1.00 33.75           N  
ATOM    808  CA  ASN A 973      34.095   8.502 -19.113  1.00 35.47           C  
ATOM    809  C   ASN A 973      34.052   8.442 -17.607  1.00 33.80           C  
ATOM    810  O   ASN A 973      35.067   8.190 -16.957  1.00 38.37           O  
ATOM    811  CB  ASN A 973      35.064   9.584 -19.578  1.00 39.11           C  
ATOM    812  CG  ASN A 973      35.778   9.203 -20.841  1.00 46.36           C  
ATOM    813  OD1 ASN A 973      36.990   9.413 -20.965  1.00 59.83           O  
ATOM    814  ND2 ASN A 973      35.043   8.630 -21.796  1.00 53.62           N  
ATOM    815  N   LYS A 974      32.871   8.688 -17.061  1.00 28.35           N  
ATOM    816  CA  LYS A 974      32.656   8.705 -15.627  1.00 26.50           C  
ATOM    817  C   LYS A 974      31.958   7.426 -15.187  1.00 24.51           C  
ATOM    818  O   LYS A 974      32.206   6.930 -14.088  1.00 26.21           O  
ATOM    819  CB  LYS A 974      31.798   9.919 -15.261  1.00 25.98           C  
ATOM    820  CG  LYS A 974      31.611  10.151 -13.769  1.00 32.92           C  
ATOM    821  CD  LYS A 974      31.145  11.570 -13.553  1.00 38.78           C  
ATOM    822  CE  LYS A 974      30.486  11.754 -12.217  1.00 40.88           C  
ATOM    823  NZ  LYS A 974      29.877  13.120 -12.184  1.00 50.40           N  
ATOM    824  N   ILE A 975      31.094   6.882 -16.044  1.00 20.84           N  
ATOM    825  CA  ILE A 975      30.250   5.759 -15.619  1.00 20.23           C  
ATOM    826  C   ILE A 975      30.732   4.450 -16.246  1.00 21.16           C  
ATOM    827  O   ILE A 975      30.614   4.282 -17.459  1.00 25.82           O  
ATOM    828  CB  ILE A 975      28.768   5.997 -16.010  1.00 19.84           C  
ATOM    829  CG1 ILE A 975      28.227   7.325 -15.406  1.00 19.34           C  
ATOM    830  CG2 ILE A 975      27.903   4.790 -15.594  1.00 20.82           C  
ATOM    831  CD1 ILE A 975      28.304   7.382 -13.874  1.00 23.65           C  
ATOM    832  N   ASN A 976      31.252   3.525 -15.445  1.00 17.49           N  
ATOM    833  CA  ASN A 976      31.814   2.298 -16.006  1.00 20.48           C  
ATOM    834  C   ASN A 976      30.806   1.168 -15.925  1.00 19.62           C  
ATOM    835  O   ASN A 976      29.704   1.353 -15.402  1.00 18.19           O  
ATOM    836  CB  ASN A 976      33.160   1.894 -15.351  1.00 21.11           C  
ATOM    837  CG  ASN A 976      33.075   1.787 -13.841  1.00 29.29           C  
ATOM    838  OD1 ASN A 976      31.991   1.676 -13.257  1.00 23.33           O  
ATOM    839  ND2 ASN A 976      34.232   1.843 -13.189  1.00 32.49           N  
ATOM    840  N   LEU A 977      31.180   0.004 -16.430  1.00 20.02           N  
ATOM    841  CA  LEU A 977      30.272  -1.145 -16.429  1.00 21.52           C  
ATOM    842  C   LEU A 977      29.808  -1.527 -15.035  1.00 20.14           C  
ATOM    843  O   LEU A 977      28.626  -1.841 -14.842  1.00 20.64           O  
ATOM    844  CB  LEU A 977      30.880  -2.337 -17.154  1.00 21.75           C  
ATOM    845  CG  LEU A 977      30.053  -3.645 -17.168  1.00 29.52           C  
ATOM    846  CD1 LEU A 977      28.949  -3.606 -18.188  1.00 28.94           C  
ATOM    847  CD2 LEU A 977      30.951  -4.849 -17.412  1.00 29.39           C  
ATOM    848  N   LYS A 978      30.716  -1.501 -14.060  1.00 20.36           N  
ATOM    849  CA  LYS A 978      30.370  -1.764 -12.663  1.00 22.94           C  
ATOM    850  C   LYS A 978      29.229  -0.822 -12.176  1.00 21.77           C  
ATOM    851  O   LYS A 978      28.228  -1.261 -11.592  1.00 16.96           O  
ATOM    852  CB  LYS A 978      31.626  -1.599 -11.795  1.00 23.84           C  
ATOM    853  CG  LYS A 978      31.548  -2.158 -10.384  1.00 34.02           C  
ATOM    854  CD  LYS A 978      32.935  -2.065  -9.718  1.00 33.28           C  
ATOM    855  CE  LYS A 978      32.983  -2.852  -8.412  1.00 46.61           C  
ATOM    856  NZ  LYS A 978      34.300  -2.704  -7.690  1.00 55.69           N  
ATOM    857  N   GLN A 979      29.390   0.474 -12.397  1.00 16.58           N  
ATOM    858  CA  GLN A 979      28.311   1.428 -12.065  1.00 16.42           C  
ATOM    859  C   GLN A 979      27.006   1.163 -12.839  1.00 14.62           C  
ATOM    860  O   GLN A 979      25.893   1.338 -12.286  1.00 12.02           O  
ATOM    861  CB  GLN A 979      28.774   2.872 -12.302  1.00 15.71           C  
ATOM    862  CG  GLN A 979      27.790   3.879 -11.688  1.00 20.66           C  
ATOM    863  CD  GLN A 979      27.538   3.595 -10.226  1.00 26.99           C  
ATOM    864  OE1 GLN A 979      26.445   3.128  -9.812  1.00 19.08           O  
ATOM    865  NE2 GLN A 979      28.550   3.866  -9.420  1.00 19.63           N  
ATOM    866  N   GLN A 980      27.123   0.765 -14.111  1.00 13.24           N  
ATOM    867  CA  GLN A 980      25.923   0.416 -14.915  1.00 12.94           C  
ATOM    868  C   GLN A 980      25.167  -0.762 -14.317  1.00 13.63           C  
ATOM    869  O   GLN A 980      23.921  -0.767 -14.243  1.00 12.18           O  
ATOM    870  CB  GLN A 980      26.282   0.123 -16.388  1.00 11.93           C  
ATOM    871  CG  GLN A 980      26.804   1.321 -17.203  1.00 13.38           C  
ATOM    872  CD  GLN A 980      27.460   0.871 -18.530  1.00 15.63           C  
ATOM    873  OE1 GLN A 980      28.293  -0.034 -18.538  1.00 24.45           O  
ATOM    874  NE2 GLN A 980      27.081   1.499 -19.641  1.00 16.72           N  
ATOM    875  N   LEU A 981      25.898  -1.783 -13.888  1.00 13.81           N  
ATOM    876  CA  LEU A 981      25.260  -2.928 -13.232  1.00 15.40           C  
ATOM    877  C   LEU A 981      24.604  -2.537 -11.911  1.00 16.50           C  
ATOM    878  O   LEU A 981      23.555  -3.063 -11.571  1.00 12.08           O  
ATOM    879  CB  LEU A 981      26.270  -4.048 -13.005  1.00 16.44           C  
ATOM    880  CG  LEU A 981      26.988  -4.583 -14.242  1.00 22.29           C  
ATOM    881  CD1 LEU A 981      27.979  -5.671 -13.828  1.00 29.46           C  
ATOM    882  CD2 LEU A 981      25.997  -5.084 -15.308  1.00 24.94           C  
ATOM    883  N   LYS A 982      25.205  -1.606 -11.164  1.00 14.62           N  
ATOM    884  CA  LYS A 982      24.544  -1.117  -9.940  1.00 14.10           C  
ATOM    885  C   LYS A 982      23.237  -0.399 -10.254  1.00 13.91           C  
ATOM    886  O   LYS A 982      22.253  -0.538  -9.514  1.00 13.60           O  
ATOM    887  CB  LYS A 982      25.485  -0.222  -9.136  1.00 14.44           C  
ATOM    888  CG  LYS A 982      26.627  -1.002  -8.488  1.00 19.97           C  
ATOM    889  CD  LYS A 982      27.660  -0.018  -7.901  1.00 29.24           C  
ATOM    890  CE  LYS A 982      29.013  -0.689  -7.729  1.00 35.51           C  
ATOM    891  NZ  LYS A 982      29.013  -1.715  -6.671  1.00 39.30           N  
ATOM    892  N   TYR A 983      23.213   0.366 -11.341  1.00 14.05           N  
ATOM    893  CA  TYR A 983      21.956   0.974 -11.780  1.00 13.85           C  
ATOM    894  C   TYR A 983      20.964  -0.120 -12.171  1.00 11.99           C  
ATOM    895  O   TYR A 983      19.789   0.028 -11.927  1.00 10.29           O  
ATOM    896  CB  TYR A 983      22.151   1.886 -13.003  1.00 15.87           C  
ATOM    897  CG  TYR A 983      22.958   3.152 -12.788  1.00 12.75           C  
ATOM    898  CD1 TYR A 983      23.184   3.667 -11.507  1.00 16.84           C  
ATOM    899  CD2 TYR A 983      23.490   3.835 -13.887  1.00 18.70           C  
ATOM    900  CE1 TYR A 983      23.943   4.861 -11.332  1.00 20.66           C  
ATOM    901  CE2 TYR A 983      24.237   4.997 -13.740  1.00 13.89           C  
ATOM    902  CZ  TYR A 983      24.464   5.504 -12.465  1.00 18.91           C  
ATOM    903  OH  TYR A 983      25.198   6.649 -12.356  1.00 25.63           O  
ATOM    904  N   ALA A 984      21.424  -1.171 -12.858  1.00 11.58           N  
ATOM    905  CA  ALA A 984      20.514  -2.255 -13.274  1.00 12.01           C  
ATOM    906  C   ALA A 984      19.844  -2.837 -12.045  1.00 12.26           C  
ATOM    907  O   ALA A 984      18.639  -3.029 -12.041  1.00 11.37           O  
ATOM    908  CB  ALA A 984      21.256  -3.355 -14.087  1.00 10.83           C  
ATOM    909  N   VAL A 985      20.628  -3.102 -10.992  1.00 12.58           N  
ATOM    910  CA  VAL A 985      20.104  -3.637  -9.720  1.00 14.10           C  
ATOM    911  C   VAL A 985      19.076  -2.703  -9.088  1.00 12.96           C  
ATOM    912  O   VAL A 985      18.017  -3.144  -8.658  1.00 12.96           O  
ATOM    913  CB  VAL A 985      21.254  -3.948  -8.719  1.00 15.57           C  
ATOM    914  CG1 VAL A 985      20.730  -4.169  -7.270  1.00 11.66           C  
ATOM    915  CG2 VAL A 985      22.076  -5.135  -9.228  1.00 16.01           C  
ATOM    916  N   GLN A 986      19.370  -1.405  -9.056  1.00 11.49           N  
ATOM    917  CA  GLN A 986      18.439  -0.417  -8.456  1.00 10.16           C  
ATOM    918  C   GLN A 986      17.129  -0.311  -9.223  1.00 10.03           C  
ATOM    919  O   GLN A 986      16.044  -0.270  -8.625  1.00 10.34           O  
ATOM    920  CB  GLN A 986      19.114   0.940  -8.400  1.00 10.95           C  
ATOM    921  CG  GLN A 986      20.300   0.921  -7.459  1.00 14.42           C  
ATOM    922  CD  GLN A 986      21.156   2.133  -7.579  1.00 18.79           C  
ATOM    923  OE1 GLN A 986      20.836   3.044  -8.329  1.00 24.22           O  
ATOM    924  NE2 GLN A 986      22.259   2.170  -6.814  1.00 19.34           N  
ATOM    925  N   ILE A 987      17.226  -0.261 -10.549  1.00  8.27           N  
ATOM    926  CA  ILE A 987      16.025  -0.371 -11.399  1.00  9.08           C  
ATOM    927  C   ILE A 987      15.214  -1.647 -11.112  1.00 11.04           C  
ATOM    928  O   ILE A 987      14.011  -1.588 -10.906  1.00  9.27           O  
ATOM    929  CB  ILE A 987      16.386  -0.245 -12.887  1.00  7.29           C  
ATOM    930  CG1 ILE A 987      17.020   1.131 -13.155  1.00  7.64           C  
ATOM    931  CG2 ILE A 987      15.118  -0.462 -13.786  1.00  8.10           C  
ATOM    932  CD1 ILE A 987      17.796   1.179 -14.489  1.00  8.93           C  
ATOM    933  N   CYS A 988      15.885  -2.795 -11.055  1.00  9.01           N  
ATOM    934  CA  CYS A 988      15.180  -4.050 -10.790  1.00 11.20           C  
ATOM    935  C   CYS A 988      14.546  -4.075  -9.405  1.00 11.10           C  
ATOM    936  O   CYS A 988      13.430  -4.616  -9.215  1.00 10.35           O  
ATOM    937  CB  CYS A 988      16.133  -5.228 -10.969  1.00  7.98           C  
ATOM    938  SG  CYS A 988      16.493  -5.482 -12.709  1.00 12.39           S  
ATOM    939  N   LYS A 989      15.247  -3.508  -8.425  1.00 10.12           N  
ATOM    940  CA  LYS A 989      14.637  -3.389  -7.093  1.00 10.89           C  
ATOM    941  C   LYS A 989      13.363  -2.521  -7.082  1.00 11.27           C  
ATOM    942  O   LYS A 989      12.374  -2.911  -6.497  1.00 11.54           O  
ATOM    943  CB  LYS A 989      15.650  -2.891  -6.071  1.00  9.83           C  
ATOM    944  CG  LYS A 989      16.690  -3.957  -5.646  1.00 13.49           C  
ATOM    945  CD  LYS A 989      17.689  -3.332  -4.669  1.00 17.78           C  
ATOM    946  CE  LYS A 989      18.638  -4.379  -4.104  1.00 24.39           C  
ATOM    947  NZ  LYS A 989      19.511  -3.743  -3.049  1.00 29.70           N  
ATOM    948  N   GLY A 990      13.398  -1.340  -7.699  1.00  6.94           N  
ATOM    949  CA  GLY A 990      12.185  -0.484  -7.776  1.00  8.44           C  
ATOM    950  C   GLY A 990      11.061  -1.196  -8.496  1.00 10.33           C  
ATOM    951  O   GLY A 990       9.898  -1.116  -8.101  1.00  8.81           O  
ATOM    952  N   MET A 991      11.417  -1.891  -9.567  1.00 12.34           N  
ATOM    953  CA  MET A 991      10.450  -2.659 -10.346  1.00 12.92           C  
ATOM    954  C   MET A 991       9.863  -3.865  -9.608  1.00 10.43           C  
ATOM    955  O   MET A 991       8.689  -4.119  -9.724  1.00 12.75           O  
ATOM    956  CB  MET A 991      11.088  -3.089 -11.661  1.00 12.34           C  
ATOM    957  CG  MET A 991      11.246  -1.910 -12.644  1.00  9.76           C  
ATOM    958  SD  MET A 991       9.733  -1.010 -13.035  1.00 11.23           S  
ATOM    959  CE  MET A 991       8.597  -2.265 -13.663  1.00 12.29           C  
ATOM    960  N   ASP A 992      10.685  -4.611  -8.888  1.00 11.44           N  
ATOM    961  CA  ASP A 992      10.182  -5.724  -8.044  1.00 10.96           C  
ATOM    962  C   ASP A 992       9.189  -5.206  -6.983  1.00 13.78           C  
ATOM    963  O   ASP A 992       8.125  -5.818  -6.726  1.00 13.67           O  
ATOM    964  CB  ASP A 992      11.371  -6.468  -7.410  1.00  9.48           C  
ATOM    965  CG  ASP A 992      10.935  -7.548  -6.437  1.00 22.68           C  
ATOM    966  OD1 ASP A 992      10.422  -8.576  -6.918  1.00 26.23           O  
ATOM    967  OD2 ASP A 992      11.085  -7.327  -5.208  1.00 30.11           O  
ATOM    968  N   TYR A 993       9.509  -4.056  -6.386  1.00 14.62           N  
ATOM    969  CA  TYR A 993       8.595  -3.397  -5.451  1.00 13.33           C  
ATOM    970  C   TYR A 993       7.273  -3.013  -6.122  1.00 14.82           C  
ATOM    971  O   TYR A 993       6.172  -3.292  -5.593  1.00 12.72           O  
ATOM    972  CB  TYR A 993       9.286  -2.161  -4.818  1.00 12.75           C  
ATOM    973  CG  TYR A 993       8.321  -1.309  -4.032  1.00 12.55           C  
ATOM    974  CD1 TYR A 993       7.904  -1.679  -2.739  1.00 13.01           C  
ATOM    975  CD2 TYR A 993       7.829  -0.127  -4.575  1.00  9.22           C  
ATOM    976  CE1 TYR A 993       6.971  -0.862  -2.014  1.00 11.10           C  
ATOM    977  CE2 TYR A 993       6.888   0.671  -3.892  1.00 10.31           C  
ATOM    978  CZ  TYR A 993       6.476   0.296  -2.612  1.00 12.31           C  
ATOM    979  OH  TYR A 993       5.587   1.093  -1.954  1.00 13.76           O  
ATOM    980  N   LEU A 994       7.373  -2.362  -7.288  1.00 12.27           N  
ATOM    981  CA  LEU A 994       6.200  -1.942  -8.019  1.00 10.46           C  
ATOM    982  C   LEU A 994       5.282  -3.137  -8.293  1.00 11.53           C  
ATOM    983  O   LEU A 994       4.057  -3.075  -8.085  1.00 11.73           O  
ATOM    984  CB  LEU A 994       6.641  -1.285  -9.334  1.00 10.73           C  
ATOM    985  CG  LEU A 994       5.492  -0.665 -10.130  1.00 15.13           C  
ATOM    986  CD1 LEU A 994       4.860   0.512  -9.353  1.00 19.58           C  
ATOM    987  CD2 LEU A 994       6.008  -0.199 -11.469  1.00 15.49           C  
ATOM    988  N   GLY A 995       5.884  -4.235  -8.722  1.00  8.51           N  
ATOM    989  CA  GLY A 995       5.132  -5.456  -9.054  1.00 10.80           C  
ATOM    990  C   GLY A 995       4.471  -6.026  -7.810  1.00 12.07           C  
ATOM    991  O   GLY A 995       3.318  -6.453  -7.855  1.00 12.71           O  
ATOM    992  N   SER A 996       5.188  -5.994  -6.687  1.00 14.18           N  
ATOM    993  CA  SER A 996       4.695  -6.559  -5.439  1.00 15.77           C  
ATOM    994  C   SER A 996       3.443  -5.816  -5.023  1.00 15.81           C  
ATOM    995  O   SER A 996       2.623  -6.360  -4.306  1.00 17.54           O  
ATOM    996  CB  SER A 996       5.746  -6.450  -4.332  1.00 20.16           C  
ATOM    997  OG  SER A 996       5.742  -5.156  -3.762  1.00 17.18           O  
ATOM    998  N   ARG A 997       3.330  -4.553  -5.455  1.00 16.32           N  
ATOM    999  CA  ARG A 997       2.167  -3.702  -5.197  1.00 17.53           C  
ATOM   1000  C   ARG A 997       1.060  -3.859  -6.243  1.00 18.06           C  
ATOM   1001  O   ARG A 997       0.065  -3.111  -6.212  1.00 16.33           O  
ATOM   1002  CB  ARG A 997       2.601  -2.233  -5.140  1.00 21.51           C  
ATOM   1003  CG  ARG A 997       3.489  -1.944  -3.947  1.00 21.72           C  
ATOM   1004  CD  ARG A 997       2.609  -2.107  -2.734  1.00 43.83           C  
ATOM   1005  NE  ARG A 997       3.310  -2.416  -1.486  1.00 56.17           N  
ATOM   1006  CZ  ARG A 997       3.670  -3.631  -1.058  1.00 55.43           C  
ATOM   1007  NH1 ARG A 997       3.474  -4.735  -1.769  1.00 27.66           N  
ATOM   1008  NH2 ARG A 997       4.259  -3.731   0.119  1.00 63.03           N  
ATOM   1009  N   GLN A 998       1.272  -4.800  -7.172  1.00 16.09           N  
ATOM   1010  CA  GLN A 998       0.309  -5.182  -8.233  1.00 18.63           C  
ATOM   1011  C   GLN A 998       0.121  -4.105  -9.303  1.00 17.44           C  
ATOM   1012  O   GLN A 998      -0.971  -3.919  -9.827  1.00 19.63           O  
ATOM   1013  CB  GLN A 998      -1.033  -5.633  -7.634  1.00 17.89           C  
ATOM   1014  CG  GLN A 998      -0.856  -6.855  -6.662  1.00 23.04           C  
ATOM   1015  CD  GLN A 998      -2.134  -7.235  -5.931  1.00 29.02           C  
ATOM   1016  OE1 GLN A 998      -3.220  -7.240  -6.517  1.00 40.54           O  
ATOM   1017  NE2 GLN A 998      -2.006  -7.568  -4.643  1.00 37.68           N  
ATOM   1018  N   TYR A 999       1.198  -3.393  -9.610  1.00 14.50           N  
ATOM   1019  CA  TYR A 999       1.208  -2.465 -10.715  1.00 10.83           C  
ATOM   1020  C   TYR A 999       2.113  -2.925 -11.826  1.00 10.30           C  
ATOM   1021  O   TYR A 999       3.138  -3.569 -11.576  1.00 12.18           O  
ATOM   1022  CB  TYR A 999       1.729  -1.122 -10.270  1.00 12.35           C  
ATOM   1023  CG  TYR A 999       0.813  -0.375  -9.360  1.00 14.57           C  
ATOM   1024  CD1 TYR A 999       1.227  -0.023  -8.080  1.00 14.19           C  
ATOM   1025  CD2 TYR A 999      -0.464  -0.013  -9.779  1.00 10.54           C  
ATOM   1026  CE1 TYR A 999       0.388   0.701  -7.223  1.00 21.86           C  
ATOM   1027  CE2 TYR A 999      -1.301   0.710  -8.943  1.00 15.93           C  
ATOM   1028  CZ  TYR A 999      -0.864   1.052  -7.664  1.00 18.84           C  
ATOM   1029  OH  TYR A 999      -1.684   1.770  -6.834  1.00 24.35           O  
ATOM   1030  N   VAL A1000       1.729  -2.552 -13.045  1.00 11.24           N  
ATOM   1031  CA  VAL A1000       2.518  -2.744 -14.248  1.00 11.03           C  
ATOM   1032  C   VAL A1000       2.854  -1.346 -14.746  1.00 12.89           C  
ATOM   1033  O   VAL A1000       1.954  -0.493 -14.866  1.00 10.32           O  
ATOM   1034  CB  VAL A1000       1.793  -3.579 -15.328  1.00 13.06           C  
ATOM   1035  CG1 VAL A1000       1.864  -5.064 -14.950  1.00 11.02           C  
ATOM   1036  CG2 VAL A1000       0.319  -3.132 -15.499  1.00 12.04           C  
ATOM   1037  N   HIS A1001       4.148  -1.106 -14.996  1.00 11.30           N  
ATOM   1038  CA  HIS A1001       4.619   0.241 -15.286  1.00  8.88           C  
ATOM   1039  C   HIS A1001       4.230   0.742 -16.669  1.00  9.70           C  
ATOM   1040  O   HIS A1001       3.746   1.881 -16.822  1.00 10.92           O  
ATOM   1041  CB  HIS A1001       6.120   0.348 -15.105  1.00  8.24           C  
ATOM   1042  CG  HIS A1001       6.649   1.733 -15.355  1.00  8.74           C  
ATOM   1043  ND1 HIS A1001       6.927   2.627 -14.337  1.00 13.57           N  
ATOM   1044  CD2 HIS A1001       6.943   2.377 -16.512  1.00  3.78           C  
ATOM   1045  CE1 HIS A1001       7.388   3.757 -14.852  1.00  4.17           C  
ATOM   1046  NE2 HIS A1001       7.371   3.641 -16.173  1.00 12.30           N  
ATOM   1047  N   ARG A1002       4.480  -0.091 -17.664  1.00  9.40           N  
ATOM   1048  CA  ARG A1002       4.036   0.136 -19.054  1.00 14.06           C  
ATOM   1049  C   ARG A1002       4.845   1.173 -19.857  1.00 12.84           C  
ATOM   1050  O   ARG A1002       4.508   1.421 -21.007  1.00 15.14           O  
ATOM   1051  CB  ARG A1002       2.504   0.409 -19.165  1.00 11.42           C  
ATOM   1052  CG  ARG A1002       1.633  -0.754 -18.695  1.00 16.86           C  
ATOM   1053  CD  ARG A1002       0.121  -0.524 -18.993  1.00 15.31           C  
ATOM   1054  NE  ARG A1002      -0.021  -0.213 -20.415  1.00 20.41           N  
ATOM   1055  CZ  ARG A1002      -0.410   0.952 -20.921  1.00 21.71           C  
ATOM   1056  NH1 ARG A1002      -0.793   1.972 -20.140  1.00 23.01           N  
ATOM   1057  NH2 ARG A1002      -0.471   1.071 -22.232  1.00 22.50           N  
ATOM   1058  N   ASP A1003       5.899   1.750 -19.279  1.00  8.79           N  
ATOM   1059  CA  ASP A1003       6.688   2.799 -19.937  1.00 11.56           C  
ATOM   1060  C   ASP A1003       8.113   2.780 -19.388  1.00 12.24           C  
ATOM   1061  O   ASP A1003       8.750   3.836 -19.183  1.00 13.27           O  
ATOM   1062  CB  ASP A1003       6.027   4.171 -19.699  1.00 11.99           C  
ATOM   1063  CG  ASP A1003       6.445   5.249 -20.732  1.00 19.67           C  
ATOM   1064  OD1 ASP A1003       6.985   4.925 -21.801  1.00 18.45           O  
ATOM   1065  OD2 ASP A1003       6.242   6.447 -20.443  1.00 16.89           O  
ATOM   1066  N   LEU A1004       8.621   1.570 -19.128  1.00 12.30           N  
ATOM   1067  CA  LEU A1004       9.946   1.459 -18.554  1.00 11.85           C  
ATOM   1068  C   LEU A1004      10.964   1.635 -19.680  1.00 11.57           C  
ATOM   1069  O   LEU A1004      11.086   0.782 -20.568  1.00 11.39           O  
ATOM   1070  CB  LEU A1004      10.160   0.121 -17.782  1.00 10.56           C  
ATOM   1071  CG  LEU A1004      11.546  -0.067 -17.125  1.00 13.34           C  
ATOM   1072  CD1 LEU A1004      11.909   1.066 -16.179  1.00  9.20           C  
ATOM   1073  CD2 LEU A1004      11.599  -1.424 -16.386  1.00 13.08           C  
ATOM   1074  N   ALA A1005      11.645   2.790 -19.659  1.00 12.28           N  
ATOM   1075  CA  ALA A1005      12.660   3.143 -20.646  1.00 11.60           C  
ATOM   1076  C   ALA A1005      13.621   4.106 -19.940  1.00 11.62           C  
ATOM   1077  O   ALA A1005      13.284   4.727 -18.905  1.00 10.77           O  
ATOM   1078  CB  ALA A1005      12.030   3.832 -21.868  1.00 10.43           C  
ATOM   1079  N   ALA A1006      14.815   4.267 -20.493  1.00 10.61           N  
ATOM   1080  CA  ALA A1006      15.791   5.121 -19.839  1.00  8.60           C  
ATOM   1081  C   ALA A1006      15.303   6.565 -19.634  1.00 11.64           C  
ATOM   1082  O   ALA A1006      15.713   7.204 -18.669  1.00 12.92           O  
ATOM   1083  CB  ALA A1006      17.125   5.090 -20.593  1.00 12.26           C  
ATOM   1084  N   ARG A1007      14.437   7.080 -20.521  1.00 10.56           N  
ATOM   1085  CA  ARG A1007      13.933   8.468 -20.367  1.00 11.02           C  
ATOM   1086  C   ARG A1007      13.132   8.655 -19.045  1.00 12.72           C  
ATOM   1087  O   ARG A1007      12.872   9.789 -18.620  1.00 13.17           O  
ATOM   1088  CB  ARG A1007      13.057   8.831 -21.570  1.00  9.54           C  
ATOM   1089  CG  ARG A1007      11.826   7.906 -21.705  1.00  7.02           C  
ATOM   1090  CD  ARG A1007      11.030   8.208 -23.001  1.00 17.05           C  
ATOM   1091  NE  ARG A1007      10.034   7.152 -23.188  1.00 21.06           N  
ATOM   1092  CZ  ARG A1007      10.228   6.035 -23.889  1.00 36.37           C  
ATOM   1093  NH1 ARG A1007      11.375   5.817 -24.541  1.00 28.42           N  
ATOM   1094  NH2 ARG A1007       9.260   5.128 -23.942  1.00 31.30           N  
ATOM   1095  N   ASN A1008      12.741   7.542 -18.410  1.00  9.80           N  
ATOM   1096  CA  ASN A1008      11.939   7.565 -17.189  1.00  9.00           C  
ATOM   1097  C   ASN A1008      12.697   7.125 -15.968  1.00 11.40           C  
ATOM   1098  O   ASN A1008      12.120   7.008 -14.872  1.00 13.67           O  
ATOM   1099  CB  ASN A1008      10.663   6.732 -17.339  1.00  7.47           C  
ATOM   1100  CG  ASN A1008       9.681   7.378 -18.259  1.00 12.51           C  
ATOM   1101  OD1 ASN A1008       9.596   8.605 -18.302  1.00 13.54           O  
ATOM   1102  ND2 ASN A1008       8.911   6.572 -18.992  1.00 13.62           N  
ATOM   1103  N   VAL A1009      13.993   6.895 -16.146  1.00  9.11           N  
ATOM   1104  CA  VAL A1009      14.854   6.598 -15.008  1.00 10.11           C  
ATOM   1105  C   VAL A1009      15.628   7.872 -14.681  1.00 11.96           C  
ATOM   1106  O   VAL A1009      16.336   8.400 -15.522  1.00 13.55           O  
ATOM   1107  CB  VAL A1009      15.807   5.412 -15.273  1.00 10.47           C  
ATOM   1108  CG1 VAL A1009      16.749   5.209 -14.070  1.00 10.37           C  
ATOM   1109  CG2 VAL A1009      15.020   4.132 -15.511  1.00  7.34           C  
ATOM   1110  N   LEU A1010      15.445   8.363 -13.464  1.00 11.35           N  
ATOM   1111  CA  LEU A1010      16.074   9.588 -12.975  1.00 15.53           C  
ATOM   1112  C   LEU A1010      17.326   9.275 -12.208  1.00 15.73           C  
ATOM   1113  O   LEU A1010      17.445   8.234 -11.554  1.00 17.72           O  
ATOM   1114  CB  LEU A1010      15.119  10.313 -12.026  1.00 16.56           C  
ATOM   1115  CG  LEU A1010      14.209  11.302 -12.693  1.00 27.80           C  
ATOM   1116  CD1 LEU A1010      12.967  11.467 -11.857  1.00 36.25           C  
ATOM   1117  CD2 LEU A1010      14.991  12.627 -12.825  1.00 30.70           C  
ATOM   1118  N   VAL A1011      18.277  10.190 -12.284  1.00 15.06           N  
ATOM   1119  CA  VAL A1011      19.555   9.978 -11.647  1.00 12.46           C  
ATOM   1120  C   VAL A1011      19.612  10.921 -10.437  1.00 15.29           C  
ATOM   1121  O   VAL A1011      19.549  12.148 -10.586  1.00 18.25           O  
ATOM   1122  CB  VAL A1011      20.720  10.305 -12.616  1.00 16.67           C  
ATOM   1123  CG1 VAL A1011      22.071  10.157 -11.912  1.00 13.33           C  
ATOM   1124  CG2 VAL A1011      20.618   9.451 -13.899  1.00 12.93           C  
ATOM   1125  N   GLU A1012      19.713  10.351  -9.251  1.00 17.89           N  
ATOM   1126  CA  GLU A1012      19.879  11.187  -8.075  1.00 24.29           C  
ATOM   1127  C   GLU A1012      21.336  11.628  -8.013  1.00 25.47           C  
ATOM   1128  O   GLU A1012      21.625  12.812  -7.849  1.00 26.48           O  
ATOM   1129  CB  GLU A1012      19.524  10.447  -6.818  1.00 25.16           C  
ATOM   1130  CG  GLU A1012      19.553  11.410  -5.617  1.00 33.80           C  
ATOM   1131  CD  GLU A1012      19.396  10.699  -4.329  1.00 38.81           C  
ATOM   1132  OE1 GLU A1012      19.981   9.607  -4.179  1.00 43.56           O  
ATOM   1133  OE2 GLU A1012      18.684  11.238  -3.469  1.00 52.27           O  
ATOM   1134  N   SER A1013      22.230  10.664  -8.200  1.00 23.72           N  
ATOM   1135  CA  SER A1013      23.668  10.935  -8.262  1.00 25.08           C  
ATOM   1136  C   SER A1013      24.343   9.883  -9.106  1.00 24.69           C  
ATOM   1137  O   SER A1013      23.711   8.951  -9.617  1.00 22.15           O  
ATOM   1138  CB  SER A1013      24.268  10.891  -6.859  1.00 22.07           C  
ATOM   1139  OG  SER A1013      24.368   9.559  -6.371  1.00 24.85           O  
ATOM   1140  N   GLU A1014      25.657  10.005  -9.204  1.00 25.65           N  
ATOM   1141  CA  GLU A1014      26.474   8.995  -9.845  1.00 26.13           C  
ATOM   1142  C   GLU A1014      26.192   7.590  -9.322  1.00 25.65           C  
ATOM   1143  O   GLU A1014      26.387   6.602 -10.057  1.00 26.62           O  
ATOM   1144  CB  GLU A1014      27.928   9.343  -9.603  1.00 27.05           C  
ATOM   1145  CG  GLU A1014      28.885   8.239  -9.793  1.00 29.93           C  
ATOM   1146  CD  GLU A1014      30.328   8.745  -9.774  1.00 46.05           C  
ATOM   1147  OE1 GLU A1014      30.535   9.986  -9.632  1.00 40.47           O  
ATOM   1148  OE2 GLU A1014      31.240   7.894  -9.908  1.00 42.01           O  
ATOM   1149  N   HIS A1015      25.749   7.509  -8.067  1.00 20.37           N  
ATOM   1150  CA  HIS A1015      25.626   6.236  -7.394  1.00 22.12           C  
ATOM   1151  C   HIS A1015      24.195   5.730  -7.263  1.00 19.10           C  
ATOM   1152  O   HIS A1015      23.976   4.597  -6.828  1.00 21.36           O  
ATOM   1153  CB  HIS A1015      26.223   6.334  -5.993  1.00 24.24           C  
ATOM   1154  CG  HIS A1015      27.632   6.845  -5.968  1.00 35.19           C  
ATOM   1155  ND1 HIS A1015      28.701   6.112  -6.443  1.00 39.53           N  
ATOM   1156  CD2 HIS A1015      28.143   8.021  -5.538  1.00 35.28           C  
ATOM   1157  CE1 HIS A1015      29.811   6.816  -6.304  1.00 35.27           C  
ATOM   1158  NE2 HIS A1015      29.499   7.974  -5.751  1.00 42.28           N  
ATOM   1159  N   GLN A1016      23.222   6.560  -7.581  1.00 19.14           N  
ATOM   1160  CA  GLN A1016      21.850   6.106  -7.418  1.00 22.95           C  
ATOM   1161  C   GLN A1016      20.873   6.640  -8.458  1.00 18.35           C  
ATOM   1162  O   GLN A1016      20.914   7.820  -8.826  1.00 19.84           O  
ATOM   1163  CB  GLN A1016      21.351   6.408  -6.000  1.00 26.28           C  
ATOM   1164  CG  GLN A1016      19.837   6.181  -5.835  1.00 37.13           C  
ATOM   1165  CD  GLN A1016      19.458   5.718  -4.460  1.00 44.81           C  
ATOM   1166  OE1 GLN A1016      20.217   5.010  -3.812  1.00 51.98           O  
ATOM   1167  NE2 GLN A1016      18.267   6.088  -4.016  1.00 46.97           N  
ATOM   1168  N   VAL A1017      19.990   5.749  -8.916  1.00 17.28           N  
ATOM   1169  CA  VAL A1017      18.903   6.091  -9.824  1.00 13.04           C  
ATOM   1170  C   VAL A1017      17.536   5.714  -9.231  1.00 13.68           C  
ATOM   1171  O   VAL A1017      17.435   4.897  -8.285  1.00 12.69           O  
ATOM   1172  CB  VAL A1017      19.047   5.400 -11.236  1.00 14.22           C  
ATOM   1173  CG1 VAL A1017      20.317   5.891 -11.985  1.00 13.73           C  
ATOM   1174  CG2 VAL A1017      19.031   3.889 -11.127  1.00 12.56           C  
ATOM   1175  N   LYS A1018      16.487   6.297  -9.792  1.00 12.60           N  
ATOM   1176  CA  LYS A1018      15.110   6.013  -9.335  1.00 12.69           C  
ATOM   1177  C   LYS A1018      14.156   5.999 -10.530  1.00 13.98           C  
ATOM   1178  O   LYS A1018      14.329   6.770 -11.479  1.00 15.37           O  
ATOM   1179  CB  LYS A1018      14.643   7.080  -8.336  1.00 13.83           C  
ATOM   1180  CG  LYS A1018      15.654   7.437  -7.184  1.00  9.01           C  
ATOM   1181  CD  LYS A1018      14.852   8.064  -6.051  1.00 10.32           C  
ATOM   1182  CE  LYS A1018      15.811   8.409  -4.910  1.00  9.20           C  
ATOM   1183  NZ  LYS A1018      15.045   9.186  -3.881  1.00 19.58           N  
ATOM   1184  N   ILE A1019      13.140   5.132 -10.494  1.00 11.26           N  
ATOM   1185  CA  ILE A1019      12.065   5.167 -11.502  1.00 12.98           C  
ATOM   1186  C   ILE A1019      11.267   6.468 -11.243  1.00 16.30           C  
ATOM   1187  O   ILE A1019      10.873   6.744 -10.105  1.00 14.94           O  
ATOM   1188  CB  ILE A1019      11.153   3.926 -11.429  1.00 10.00           C  
ATOM   1189  CG1 ILE A1019      12.024   2.661 -11.576  1.00 17.71           C  
ATOM   1190  CG2 ILE A1019      10.082   3.935 -12.547  1.00 11.07           C  
ATOM   1191  CD1 ILE A1019      11.481   1.447 -10.850  1.00 26.81           C  
ATOM   1192  N   GLY A1020      11.076   7.278 -12.288  1.00 16.17           N  
ATOM   1193  CA  GLY A1020      10.739   8.689 -12.058  1.00 16.28           C  
ATOM   1194  C   GLY A1020       9.476   9.210 -12.700  1.00 19.45           C  
ATOM   1195  O   GLY A1020       9.230  10.442 -12.675  1.00 21.24           O  
ATOM   1196  N   ASP A1021       8.677   8.306 -13.282  1.00 16.04           N  
ATOM   1197  CA  ASP A1021       7.401   8.670 -13.929  1.00 13.69           C  
ATOM   1198  C   ASP A1021       6.497   7.445 -13.926  1.00 17.17           C  
ATOM   1199  O   ASP A1021       7.018   6.334 -13.996  1.00 20.39           O  
ATOM   1200  CB  ASP A1021       7.569   9.104 -15.391  1.00 12.48           C  
ATOM   1201  CG  ASP A1021       6.352   9.854 -15.905  1.00 19.04           C  
ATOM   1202  OD1 ASP A1021       6.167  11.057 -15.511  1.00 19.19           O  
ATOM   1203  OD2 ASP A1021       5.549   9.249 -16.656  1.00 17.04           O  
ATOM   1204  N   PHE A1022       5.173   7.655 -13.851  1.00 11.27           N  
ATOM   1205  CA  PHE A1022       4.171   6.571 -13.704  1.00  9.81           C  
ATOM   1206  C   PHE A1022       2.916   6.844 -14.516  1.00 13.31           C  
ATOM   1207  O   PHE A1022       1.847   6.363 -14.167  1.00 13.32           O  
ATOM   1208  CB  PHE A1022       3.842   6.318 -12.212  1.00  8.18           C  
ATOM   1209  CG  PHE A1022       5.012   5.823 -11.470  1.00 12.18           C  
ATOM   1210  CD1 PHE A1022       5.288   4.462 -11.431  1.00 11.78           C  
ATOM   1211  CD2 PHE A1022       5.927   6.709 -10.913  1.00 12.89           C  
ATOM   1212  CE1 PHE A1022       6.423   3.981 -10.796  1.00 14.63           C  
ATOM   1213  CE2 PHE A1022       7.082   6.224 -10.275  1.00 12.26           C  
ATOM   1214  CZ  PHE A1022       7.326   4.859 -10.215  1.00 15.85           C  
ATOM   1215  N   GLY A1023       3.058   7.589 -15.616  1.00 11.53           N  
ATOM   1216  CA  GLY A1023       1.881   8.104 -16.358  1.00 13.57           C  
ATOM   1217  C   GLY A1023       1.073   7.032 -17.087  1.00 15.70           C  
ATOM   1218  O   GLY A1023      -0.102   7.220 -17.353  1.00 14.28           O  
ATOM   1219  N   LEU A1024       1.697   5.895 -17.390  1.00 12.70           N  
ATOM   1220  CA  LEU A1024       1.012   4.785 -18.063  1.00 13.21           C  
ATOM   1221  C   LEU A1024       0.788   3.585 -17.154  1.00 12.11           C  
ATOM   1222  O   LEU A1024       0.310   2.547 -17.611  1.00 12.11           O  
ATOM   1223  CB  LEU A1024       1.819   4.285 -19.277  1.00 14.33           C  
ATOM   1224  CG  LEU A1024       2.103   5.208 -20.456  1.00 17.08           C  
ATOM   1225  CD1 LEU A1024       2.516   4.377 -21.678  1.00 14.90           C  
ATOM   1226  CD2 LEU A1024       0.894   6.057 -20.794  1.00 19.42           C  
ATOM   1227  N   THR A1025       1.138   3.729 -15.883  1.00 12.16           N  
ATOM   1228  CA  THR A1025       1.122   2.627 -14.915  1.00 10.92           C  
ATOM   1229  C   THR A1025      -0.303   2.186 -14.637  1.00 13.86           C  
ATOM   1230  O   THR A1025      -1.197   3.023 -14.535  1.00 11.23           O  
ATOM   1231  CB  THR A1025       1.810   3.088 -13.641  1.00  8.51           C  
ATOM   1232  OG1 THR A1025       3.201   3.217 -13.924  1.00  9.68           O  
ATOM   1233  CG2 THR A1025       1.677   2.065 -12.481  1.00  9.89           C  
ATOM   1234  N   LYS A1026      -0.532   0.878 -14.529  1.00 17.38           N  
ATOM   1235  CA  LYS A1026      -1.885   0.371 -14.284  1.00 15.89           C  
ATOM   1236  C   LYS A1026      -1.849  -0.689 -13.198  1.00 15.91           C  
ATOM   1237  O   LYS A1026      -0.829  -1.344 -13.023  1.00 13.01           O  
ATOM   1238  CB  LYS A1026      -2.438  -0.264 -15.548  1.00 17.03           C  
ATOM   1239  CG  LYS A1026      -2.634   0.688 -16.710  1.00 16.94           C  
ATOM   1240  CD  LYS A1026      -3.846   1.565 -16.465  1.00 16.78           C  
ATOM   1241  CE  LYS A1026      -4.061   2.492 -17.636  1.00 31.60           C  
ATOM   1242  NZ  LYS A1026      -5.470   2.966 -17.680  1.00 31.68           N  
ATOM   1243  N   ALA A1027      -2.960  -0.859 -12.484  1.00 17.04           N  
ATOM   1244  CA  ALA A1027      -3.121  -1.978 -11.529  1.00 16.74           C  
ATOM   1245  C   ALA A1027      -3.523  -3.285 -12.218  1.00 17.76           C  
ATOM   1246  O   ALA A1027      -4.369  -3.286 -13.106  1.00 16.79           O  
ATOM   1247  CB  ALA A1027      -4.132  -1.625 -10.452  1.00 19.37           C  
ATOM   1248  N   ILE A1028      -2.885  -4.396 -11.818  1.00 17.20           N  
ATOM   1249  CA  ILE A1028      -3.379  -5.743 -12.156  1.00 17.10           C  
ATOM   1250  C   ILE A1028      -4.317  -6.193 -11.030  1.00 16.30           C  
ATOM   1251  O   ILE A1028      -3.957  -6.118  -9.846  1.00 14.00           O  
ATOM   1252  CB  ILE A1028      -2.233  -6.781 -12.332  1.00 17.47           C  
ATOM   1253  CG1 ILE A1028      -1.379  -6.421 -13.557  1.00 18.74           C  
ATOM   1254  CG2 ILE A1028      -2.794  -8.202 -12.520  1.00 15.09           C  
ATOM   1255  CD1 ILE A1028      -0.120  -7.288 -13.747  1.00 18.19           C  
ATOM   1256  N   GLU A1029      -5.519  -6.644 -11.380  1.00 17.78           N  
ATOM   1257  CA  GLU A1029      -6.455  -7.110 -10.313  1.00 20.43           C  
ATOM   1258  C   GLU A1029      -5.887  -8.316  -9.539  1.00 22.60           C  
ATOM   1259  O   GLU A1029      -5.190  -9.165 -10.110  1.00 20.23           O  
ATOM   1260  CB  GLU A1029      -7.835  -7.448 -10.884  1.00 19.79           C  
ATOM   1261  N   THR A1030      -6.177  -8.382  -8.238  1.00 22.62           N  
ATOM   1262  CA  THR A1030      -5.794  -9.541  -7.433  1.00 25.68           C  
ATOM   1263  C   THR A1030      -6.200 -10.837  -8.116  1.00 23.76           C  
ATOM   1264  O   THR A1030      -7.321 -10.960  -8.614  1.00 22.96           O  
ATOM   1265  CB  THR A1030      -6.465  -9.491  -6.049  1.00 29.20           C  
ATOM   1266  OG1 THR A1030      -6.327  -8.158  -5.529  1.00 34.53           O  
ATOM   1267  CG2 THR A1030      -5.796 -10.514  -5.102  1.00 21.68           C  
ATOM   1268  N   ASP A1031      -5.270 -11.791  -8.129  1.00 24.16           N  
ATOM   1269  CA  ASP A1031      -5.435 -13.116  -8.732  1.00 24.09           C  
ATOM   1270  C   ASP A1031      -5.392 -13.098 -10.252  1.00 22.95           C  
ATOM   1271  O   ASP A1031      -5.324 -14.154 -10.871  1.00 26.75           O  
ATOM   1272  CB  ASP A1031      -6.717 -13.831  -8.239  1.00 24.25           C  
ATOM   1273  CG  ASP A1031      -6.657 -14.200  -6.764  1.00 24.81           C  
ATOM   1274  OD1 ASP A1031      -5.564 -14.513  -6.271  1.00 28.78           O  
ATOM   1275  OD2 ASP A1031      -7.714 -14.202  -6.086  1.00 25.07           O  
ATOM   1276  N   LYS A1032      -5.399 -11.913 -10.863  1.00 23.26           N  
ATOM   1277  CA  LYS A1032      -5.196 -11.827 -12.314  1.00 21.32           C  
ATOM   1278  C   LYS A1032      -3.720 -11.713 -12.700  1.00 22.23           C  
ATOM   1279  O   LYS A1032      -2.903 -11.286 -11.891  1.00 19.45           O  
ATOM   1280  CB  LYS A1032      -5.964 -10.654 -12.901  1.00 25.25           C  
ATOM   1281  CG  LYS A1032      -7.486 -10.747 -12.714  1.00 28.74           C  
ATOM   1282  CD  LYS A1032      -8.096 -11.866 -13.537  1.00 37.41           C  
ATOM   1283  CE  LYS A1032      -9.609 -11.897 -13.379  1.00 32.72           C  
ATOM   1284  NZ  LYS A1032     -10.195 -12.687 -14.469  1.00 36.25           N  
ATOM   1285  N   GLU A1033      -3.386 -12.067 -13.939  1.00 20.63           N  
ATOM   1286  CA  GLU A1033      -1.983 -12.066 -14.362  1.00 22.14           C  
ATOM   1287  C   GLU A1033      -1.636 -10.914 -15.279  1.00 19.57           C  
ATOM   1288  O   GLU A1033      -0.451 -10.610 -15.506  1.00 17.34           O  
ATOM   1289  CB  GLU A1033      -1.639 -13.373 -15.034  1.00 22.78           C  
ATOM   1290  CG  GLU A1033      -1.659 -14.535 -14.050  1.00 36.51           C  
ATOM   1291  CD  GLU A1033      -1.125 -15.813 -14.647  1.00 50.35           C  
ATOM   1292  OE1 GLU A1033      -1.409 -16.102 -15.838  1.00 54.78           O  
ATOM   1293  OE2 GLU A1033      -0.421 -16.537 -13.911  1.00 62.30           O  
HETATM 1294  N   PTR A1034      -2.670 -10.279 -15.822  1.00 16.60           N  
HETATM 1295  CA  PTR A1034      -2.446  -9.183 -16.725  1.00 16.94           C  
HETATM 1296  C   PTR A1034      -3.533  -8.144 -16.622  1.00 18.89           C  
HETATM 1297  O   PTR A1034      -4.612  -8.406 -16.068  1.00 19.06           O  
HETATM 1298  CB  PTR A1034      -2.291  -9.698 -18.159  1.00 18.90           C  
HETATM 1299  CG  PTR A1034      -3.542 -10.337 -18.686  1.00 24.64           C  
HETATM 1300  CD1 PTR A1034      -3.802 -11.695 -18.501  1.00 22.99           C  
HETATM 1301  CD2 PTR A1034      -4.492  -9.556 -19.348  1.00 23.91           C  
HETATM 1302  CE1 PTR A1034      -4.980 -12.268 -18.990  1.00 23.96           C  
HETATM 1303  CE2 PTR A1034      -5.639 -10.107 -19.829  1.00 26.74           C  
HETATM 1304  CZ  PTR A1034      -5.884 -11.455 -19.654  1.00 32.04           C  
HETATM 1305  OH  PTR A1034      -6.953 -11.808 -20.159  1.00 41.31           O  
HETATM 1306  P   PTR A1034      -7.810 -13.106 -19.896  1.00 46.59           P  
HETATM 1307  O1P PTR A1034      -9.076 -12.851 -20.613  1.00 45.47           O  
HETATM 1308  O2P PTR A1034      -8.107 -13.257 -18.394  1.00 55.84           O  
HETATM 1309  O3P PTR A1034      -6.994 -14.285 -20.476  1.00 42.59           O  
HETATM 1310  N   PTR A1035      -3.229  -6.958 -17.142  1.00 17.44           N  
HETATM 1311  CA  PTR A1035      -4.203  -5.914 -17.318  1.00 16.75           C  
HETATM 1312  C   PTR A1035      -4.442  -5.794 -18.823  1.00 18.64           C  
HETATM 1313  O   PTR A1035      -3.483  -5.806 -19.613  1.00 16.73           O  
HETATM 1314  CB  PTR A1035      -3.645  -4.577 -16.772  1.00 16.81           C  
HETATM 1315  CG  PTR A1035      -4.532  -3.376 -17.030  1.00 16.97           C  
HETATM 1316  CD1 PTR A1035      -4.249  -2.505 -18.067  1.00 11.71           C  
HETATM 1317  CD2 PTR A1035      -5.642  -3.108 -16.234  1.00 23.55           C  
HETATM 1318  CE1 PTR A1035      -5.039  -1.399 -18.310  1.00 21.55           C  
HETATM 1319  CE2 PTR A1035      -6.450  -2.000 -16.474  1.00 24.90           C  
HETATM 1320  CZ  PTR A1035      -6.144  -1.149 -17.523  1.00 17.97           C  
HETATM 1321  OH  PTR A1035      -6.791  -0.121 -17.832  1.00 29.91           O  
HETATM 1322  P   PTR A1035      -8.072   0.522 -17.102  1.00 30.47           P  
HETATM 1323  O1P PTR A1035      -7.750   0.856 -15.693  1.00 28.43           O  
HETATM 1324  O2P PTR A1035      -9.143  -0.552 -17.115  1.00 32.08           O  
HETATM 1325  O3P PTR A1035      -8.535   1.772 -17.810  1.00 35.67           O  
ATOM   1326  N   THR A1036      -5.701  -5.631 -19.224  1.00 18.56           N  
ATOM   1327  CA  THR A1036      -6.011  -5.422 -20.647  1.00 20.85           C  
ATOM   1328  C   THR A1036      -6.173  -3.953 -20.928  1.00 20.21           C  
ATOM   1329  O   THR A1036      -7.061  -3.331 -20.395  1.00 19.13           O  
ATOM   1330  CB  THR A1036      -7.308  -6.145 -21.058  1.00 23.28           C  
ATOM   1331  OG1 THR A1036      -7.133  -7.540 -20.833  1.00 26.11           O  
ATOM   1332  CG2 THR A1036      -7.619  -5.905 -22.539  1.00 24.04           C  
ATOM   1333  N   VAL A1037      -5.323  -3.424 -21.791  1.00 21.74           N  
ATOM   1334  CA  VAL A1037      -5.332  -2.012 -22.116  1.00 23.91           C  
ATOM   1335  C   VAL A1037      -6.341  -1.742 -23.225  1.00 23.05           C  
ATOM   1336  O   VAL A1037      -6.430  -2.468 -24.224  1.00 22.21           O  
ATOM   1337  CB  VAL A1037      -3.902  -1.541 -22.473  1.00 28.22           C  
ATOM   1338  CG1 VAL A1037      -3.881  -0.275 -23.331  1.00 23.41           C  
ATOM   1339  CG2 VAL A1037      -3.098  -1.314 -21.166  1.00 32.88           C  
ATOM   1340  N   LYS A1038      -7.140  -0.719 -22.994  1.00 22.54           N  
ATOM   1341  CA  LYS A1038      -8.186  -0.313 -23.915  1.00 25.79           C  
ATOM   1342  C   LYS A1038      -7.667   0.855 -24.749  1.00 25.23           C  
ATOM   1343  O   LYS A1038      -8.005   1.008 -25.925  1.00 27.23           O  
ATOM   1344  CB  LYS A1038      -9.431   0.088 -23.122  1.00 26.22           C  
ATOM   1345  CG  LYS A1038     -10.083  -1.083 -22.339  1.00 33.80           C  
ATOM   1346  CD  LYS A1038      -9.382  -1.352 -20.995  1.00 32.19           C  
ATOM   1347  CE  LYS A1038     -10.058  -2.477 -20.210  1.00 41.38           C  
ATOM   1348  NZ  LYS A1038      -9.205  -2.864 -19.031  1.00 39.94           N  
ATOM   1349  N   ASP A1039      -6.794   1.650 -24.148  1.00 24.10           N  
ATOM   1350  CA  ASP A1039      -6.230   2.814 -24.804  1.00 24.04           C  
ATOM   1351  C   ASP A1039      -4.683   2.696 -24.929  1.00 26.85           C  
ATOM   1352  O   ASP A1039      -3.951   3.004 -23.989  1.00 28.57           O  
ATOM   1353  CB  ASP A1039      -6.672   4.041 -24.034  1.00 22.18           C  
ATOM   1354  CG  ASP A1039      -6.113   5.333 -24.604  1.00 27.89           C  
ATOM   1355  OD1 ASP A1039      -5.341   5.321 -25.591  1.00 25.52           O  
ATOM   1356  OD2 ASP A1039      -6.464   6.383 -24.050  1.00 33.80           O  
ATOM   1357  N   ASP A1040      -4.217   2.228 -26.093  1.00 26.64           N  
ATOM   1358  CA  ASP A1040      -2.790   2.026 -26.400  1.00 26.88           C  
ATOM   1359  C   ASP A1040      -2.102   3.235 -27.049  1.00 25.03           C  
ATOM   1360  O   ASP A1040      -0.971   3.107 -27.537  1.00 22.66           O  
ATOM   1361  CB  ASP A1040      -2.588   0.886 -27.418  1.00 28.91           C  
ATOM   1362  CG  ASP A1040      -3.330  -0.407 -27.075  1.00 41.53           C  
ATOM   1363  OD1 ASP A1040      -4.568  -0.481 -27.331  1.00 46.85           O  
ATOM   1364  OD2 ASP A1040      -2.649  -1.377 -26.638  1.00 40.73           O  
ATOM   1365  N   ARG A1041      -2.762   4.390 -27.115  1.00 24.45           N  
ATOM   1366  CA  ARG A1041      -2.242   5.486 -27.943  1.00 26.77           C  
ATOM   1367  C   ARG A1041      -0.882   6.050 -27.542  1.00 31.90           C  
ATOM   1368  O   ARG A1041      -0.161   6.604 -28.380  1.00 33.31           O  
ATOM   1369  CB  ARG A1041      -3.266   6.611 -28.092  1.00 28.25           C  
ATOM   1370  CG  ARG A1041      -4.424   6.223 -29.006  1.00 22.79           C  
ATOM   1371  CD  ARG A1041      -5.507   7.282 -28.991  1.00 30.62           C  
ATOM   1372  NE  ARG A1041      -6.023   7.460 -27.638  1.00 32.18           N  
ATOM   1373  CZ  ARG A1041      -7.096   8.180 -27.334  1.00 36.78           C  
ATOM   1374  NH1 ARG A1041      -7.776   8.797 -28.287  1.00 36.51           N  
ATOM   1375  NH2 ARG A1041      -7.494   8.267 -26.070  1.00 38.87           N  
ATOM   1376  N   ASP A1042      -0.514   5.897 -26.278  1.00 33.40           N  
ATOM   1377  CA  ASP A1042       0.734   6.485 -25.767  1.00 33.17           C  
ATOM   1378  C   ASP A1042       1.875   5.462 -25.705  1.00 32.13           C  
ATOM   1379  O   ASP A1042       2.953   5.750 -25.210  1.00 32.23           O  
ATOM   1380  CB  ASP A1042       0.497   7.055 -24.353  1.00 33.44           C  
ATOM   1381  CG  ASP A1042      -0.957   7.453 -24.097  0.10 32.90           C  
ATOM   1382  OD1 ASP A1042      -1.844   6.572 -24.114  0.10 34.34           O  
ATOM   1383  OD2 ASP A1042      -1.208   8.652 -23.856  0.10 31.57           O  
ATOM   1384  N   SER A1043       1.619   4.258 -26.191  1.00 29.53           N  
ATOM   1385  CA  SER A1043       2.484   3.136 -25.933  1.00 25.46           C  
ATOM   1386  C   SER A1043       3.857   3.230 -26.639  1.00 24.14           C  
ATOM   1387  O   SER A1043       3.913   3.484 -27.854  1.00 23.57           O  
ATOM   1388  CB  SER A1043       1.761   1.864 -26.342  1.00 26.03           C  
ATOM   1389  OG  SER A1043       0.680   1.630 -25.473  1.00 29.75           O  
ATOM   1390  N   PRO A1044       4.961   3.026 -25.871  1.00 19.05           N  
ATOM   1391  CA  PRO A1044       6.298   2.927 -26.449  1.00 17.23           C  
ATOM   1392  C   PRO A1044       6.517   1.553 -27.072  1.00 15.42           C  
ATOM   1393  O   PRO A1044       7.146   0.695 -26.459  1.00 13.76           O  
ATOM   1394  CB  PRO A1044       7.216   3.113 -25.226  1.00 18.68           C  
ATOM   1395  CG  PRO A1044       6.428   2.561 -24.091  1.00 14.88           C  
ATOM   1396  CD  PRO A1044       4.985   2.899 -24.393  1.00 19.14           C  
ATOM   1397  N   VAL A1045       6.032   1.346 -28.298  1.00 12.82           N  
ATOM   1398  CA  VAL A1045       6.011  -0.003 -28.889  1.00 12.82           C  
ATOM   1399  C   VAL A1045       7.386  -0.722 -29.047  1.00 11.12           C  
ATOM   1400  O   VAL A1045       7.462  -1.968 -29.047  1.00 13.06           O  
ATOM   1401  CB  VAL A1045       5.225  -0.003 -30.259  1.00 13.30           C  
ATOM   1402  CG1 VAL A1045       3.713   0.455 -30.059  1.00 12.81           C  
ATOM   1403  CG2 VAL A1045       5.905   0.870 -31.269  1.00 17.06           C  
ATOM   1404  N   PHE A1046       8.467   0.047 -29.189  1.00 12.73           N  
ATOM   1405  CA  PHE A1046       9.788  -0.544 -29.356  1.00 13.81           C  
ATOM   1406  C   PHE A1046      10.394  -1.009 -28.040  1.00 13.69           C  
ATOM   1407  O   PHE A1046      11.454  -1.653 -28.031  1.00 15.66           O  
ATOM   1408  CB  PHE A1046      10.709   0.430 -30.107  1.00 16.47           C  
ATOM   1409  CG  PHE A1046      10.303   0.603 -31.555  1.00 18.04           C  
ATOM   1410  CD1 PHE A1046       9.700   1.775 -31.990  1.00 19.78           C  
ATOM   1411  CD2 PHE A1046      10.467  -0.445 -32.450  1.00 17.62           C  
ATOM   1412  CE1 PHE A1046       9.309   1.922 -33.319  1.00 23.80           C  
ATOM   1413  CE2 PHE A1046      10.073  -0.306 -33.797  1.00 21.89           C  
ATOM   1414  CZ  PHE A1046       9.480   0.874 -34.211  1.00 15.39           C  
ATOM   1415  N   TRP A1047       9.690  -0.708 -26.941  1.00 13.42           N  
ATOM   1416  CA  TRP A1047      10.019  -1.255 -25.615  1.00 12.24           C  
ATOM   1417  C   TRP A1047       9.076  -2.374 -25.158  1.00 13.39           C  
ATOM   1418  O   TRP A1047       9.183  -2.855 -24.029  1.00  9.63           O  
ATOM   1419  CB  TRP A1047       9.998  -0.129 -24.578  1.00 11.97           C  
ATOM   1420  CG  TRP A1047      11.248   0.682 -24.541  1.00 13.24           C  
ATOM   1421  CD1 TRP A1047      12.224   0.638 -23.575  1.00 10.76           C  
ATOM   1422  CD2 TRP A1047      11.666   1.672 -25.491  1.00 13.41           C  
ATOM   1423  NE1 TRP A1047      13.220   1.569 -23.855  1.00  9.28           N  
ATOM   1424  CE2 TRP A1047      12.919   2.187 -25.042  1.00  9.67           C  
ATOM   1425  CE3 TRP A1047      11.123   2.163 -26.693  1.00 15.80           C  
ATOM   1426  CZ2 TRP A1047      13.607   3.214 -25.729  1.00 11.79           C  
ATOM   1427  CZ3 TRP A1047      11.821   3.170 -27.388  1.00 15.68           C  
ATOM   1428  CH2 TRP A1047      13.053   3.673 -26.901  1.00 11.91           C  
ATOM   1429  N   TYR A1048       8.142  -2.780 -26.026  1.00 15.42           N  
ATOM   1430  CA  TYR A1048       7.025  -3.656 -25.615  1.00 13.45           C  
ATOM   1431  C   TYR A1048       7.189  -5.094 -26.023  1.00 16.16           C  
ATOM   1432  O   TYR A1048       7.665  -5.393 -27.126  1.00 13.45           O  
ATOM   1433  CB  TYR A1048       5.698  -3.166 -26.188  1.00 15.77           C  
ATOM   1434  CG  TYR A1048       4.954  -2.205 -25.288  1.00 16.49           C  
ATOM   1435  CD1 TYR A1048       5.571  -1.649 -24.160  1.00 15.69           C  
ATOM   1436  CD2 TYR A1048       3.645  -1.818 -25.587  1.00 18.34           C  
ATOM   1437  CE1 TYR A1048       4.885  -0.752 -23.325  1.00 17.00           C  
ATOM   1438  CE2 TYR A1048       2.940  -0.923 -24.754  1.00 21.66           C  
ATOM   1439  CZ  TYR A1048       3.569  -0.394 -23.629  1.00 21.27           C  
ATOM   1440  OH  TYR A1048       2.892   0.487 -22.804  1.00 19.50           O  
ATOM   1441  N   ALA A1049       6.729  -5.974 -25.142  1.00 11.16           N  
ATOM   1442  CA  ALA A1049       6.747  -7.390 -25.389  1.00 12.74           C  
ATOM   1443  C   ALA A1049       5.640  -7.751 -26.409  1.00 13.23           C  
ATOM   1444  O   ALA A1049       4.671  -6.997 -26.596  1.00 12.46           O  
ATOM   1445  CB  ALA A1049       6.568  -8.164 -24.078  1.00  8.08           C  
ATOM   1446  N   PRO A1050       5.772  -8.920 -27.037  1.00 14.63           N  
ATOM   1447  CA  PRO A1050       4.854  -9.383 -28.087  1.00 14.25           C  
ATOM   1448  C   PRO A1050       3.408  -9.446 -27.631  1.00 16.02           C  
ATOM   1449  O   PRO A1050       2.526  -9.054 -28.389  1.00 16.41           O  
ATOM   1450  CB  PRO A1050       5.386 -10.775 -28.439  1.00 15.58           C  
ATOM   1451  CG  PRO A1050       6.856 -10.728 -28.061  1.00 10.68           C  
ATOM   1452  CD  PRO A1050       6.858  -9.891 -26.778  1.00 16.14           C  
ATOM   1453  N   GLU A1051       3.158  -9.878 -26.398  1.00 15.30           N  
ATOM   1454  CA  GLU A1051       1.777  -9.927 -25.902  1.00 12.97           C  
ATOM   1455  C   GLU A1051       1.122  -8.565 -25.794  1.00 14.94           C  
ATOM   1456  O   GLU A1051      -0.103  -8.439 -25.913  1.00 15.15           O  
ATOM   1457  CB  GLU A1051       1.665 -10.742 -24.584  1.00 15.81           C  
ATOM   1458  CG  GLU A1051       2.301 -10.141 -23.313  1.00 13.39           C  
ATOM   1459  CD  GLU A1051       3.833 -10.312 -23.225  1.00 14.18           C  
ATOM   1460  OE1 GLU A1051       4.469 -10.819 -24.175  1.00 15.47           O  
ATOM   1461  OE2 GLU A1051       4.415  -9.902 -22.190  1.00 13.89           O  
ATOM   1462  N   CYS A1052       1.924  -7.539 -25.525  1.00 13.43           N  
ATOM   1463  CA  CYS A1052       1.405  -6.177 -25.432  1.00 13.86           C  
ATOM   1464  C   CYS A1052       1.068  -5.706 -26.852  1.00 14.75           C  
ATOM   1465  O   CYS A1052       0.019  -5.101 -27.083  1.00 15.19           O  
ATOM   1466  CB  CYS A1052       2.427  -5.247 -24.785  1.00 12.83           C  
ATOM   1467  SG  CYS A1052       3.256  -5.958 -23.304  1.00 15.24           S  
ATOM   1468  N   LEU A1053       1.931  -6.031 -27.808  1.00 13.61           N  
ATOM   1469  CA  LEU A1053       1.707  -5.606 -29.207  1.00 13.26           C  
ATOM   1470  C   LEU A1053       0.552  -6.387 -29.824  1.00 18.04           C  
ATOM   1471  O   LEU A1053      -0.312  -5.782 -30.465  1.00 21.33           O  
ATOM   1472  CB  LEU A1053       2.975  -5.810 -30.048  1.00 12.78           C  
ATOM   1473  CG  LEU A1053       4.282  -5.181 -29.494  1.00  7.79           C  
ATOM   1474  CD1 LEU A1053       5.455  -5.747 -30.311  1.00 13.75           C  
ATOM   1475  CD2 LEU A1053       4.158  -3.663 -29.591  1.00 10.50           C  
ATOM   1476  N   MET A1054       0.545  -7.709 -29.621  1.00 19.29           N  
ATOM   1477  CA  MET A1054      -0.454  -8.605 -30.230  1.00 24.62           C  
ATOM   1478  C   MET A1054      -1.837  -8.584 -29.571  1.00 27.85           C  
ATOM   1479  O   MET A1054      -2.870  -8.684 -30.266  1.00 30.22           O  
ATOM   1480  CB  MET A1054       0.070 -10.029 -30.275  1.00 23.23           C  
ATOM   1481  CG  MET A1054       1.294 -10.226 -31.146  1.00 23.30           C  
ATOM   1482  SD  MET A1054       1.993 -11.890 -30.991  1.00 30.47           S  
ATOM   1483  CE  MET A1054       1.869 -12.224 -29.228  1.00 36.68           C  
ATOM   1484  N   GLN A1055      -1.884  -8.444 -28.241  1.00 28.29           N  
ATOM   1485  CA  GLN A1055      -3.174  -8.499 -27.545  1.00 25.36           C  
ATOM   1486  C   GLN A1055      -3.516  -7.373 -26.581  1.00 23.96           C  
ATOM   1487  O   GLN A1055      -4.551  -7.444 -25.926  1.00 24.38           O  
ATOM   1488  CB  GLN A1055      -3.301  -9.833 -26.821  1.00 29.69           C  
ATOM   1489  CG  GLN A1055      -2.908 -11.050 -27.664  1.00 35.85           C  
ATOM   1490  CD  GLN A1055      -2.421 -12.209 -26.805  1.00 51.93           C  
ATOM   1491  OE1 GLN A1055      -1.243 -12.608 -26.871  1.00 54.07           O  
ATOM   1492  NE2 GLN A1055      -3.320 -12.750 -25.977  1.00 52.67           N  
ATOM   1493  N   SER A1056      -2.679  -6.337 -26.482  1.00 18.93           N  
ATOM   1494  CA  SER A1056      -2.825  -5.303 -25.443  1.00 20.47           C  
ATOM   1495  C   SER A1056      -2.967  -5.871 -23.991  1.00 22.86           C  
ATOM   1496  O   SER A1056      -3.528  -5.228 -23.091  1.00 23.85           O  
ATOM   1497  CB  SER A1056      -3.934  -4.270 -25.779  1.00 25.02           C  
ATOM   1498  OG  SER A1056      -3.769  -3.694 -27.080  1.00 30.73           O  
ATOM   1499  N   LYS A1057      -2.401  -7.058 -23.762  1.00 18.95           N  
ATOM   1500  CA  LYS A1057      -2.328  -7.623 -22.423  1.00 19.23           C  
ATOM   1501  C   LYS A1057      -0.990  -7.278 -21.791  1.00 19.41           C  
ATOM   1502  O   LYS A1057       0.054  -7.412 -22.419  1.00 18.44           O  
ATOM   1503  CB  LYS A1057      -2.542  -9.129 -22.467  1.00 19.22           C  
ATOM   1504  CG  LYS A1057      -3.976  -9.517 -22.857  1.00 23.36           C  
ATOM   1505  CD  LYS A1057      -4.129 -11.035 -23.031  1.00 24.75           C  
ATOM   1506  CE  LYS A1057      -5.596 -11.381 -23.282  1.00 33.52           C  
ATOM   1507  NZ  LYS A1057      -5.837 -12.853 -23.352  1.00 31.17           N  
ATOM   1508  N  APHE A1058      -1.028  -6.827 -20.538  0.50 16.69           N  
ATOM   1509  N  BPHE A1058      -1.017  -6.838 -20.542  0.50 16.42           N  
ATOM   1510  CA APHE A1058       0.179  -6.384 -19.822  0.50 15.09           C  
ATOM   1511  CA BPHE A1058       0.222  -6.426 -19.899  0.50 14.60           C  
ATOM   1512  C  APHE A1058       0.391  -7.160 -18.536  0.50 12.28           C  
ATOM   1513  C  BPHE A1058       0.429  -7.106 -18.553  0.50 12.01           C  
ATOM   1514  O  APHE A1058      -0.426  -7.093 -17.624  0.50 12.51           O  
ATOM   1515  O  BPHE A1058      -0.359  -6.934 -17.631  0.50 13.01           O  
ATOM   1516  CB APHE A1058       0.102  -4.896 -19.504  0.50 14.68           C  
ATOM   1517  CB BPHE A1058       0.292  -4.909 -19.782  0.50 13.72           C  
ATOM   1518  CG APHE A1058       0.346  -4.015 -20.682  0.50 14.43           C  
ATOM   1519  CG BPHE A1058       1.684  -4.382 -19.786  0.50 11.96           C  
ATOM   1520  CD1APHE A1058       1.625  -3.582 -20.984  0.50 13.56           C  
ATOM   1521  CD1BPHE A1058       2.210  -3.771 -20.922  0.50 11.91           C  
ATOM   1522  CD2APHE A1058      -0.702  -3.605 -21.489  0.50 12.31           C  
ATOM   1523  CD2BPHE A1058       2.485  -4.499 -18.652  0.50  8.32           C  
ATOM   1524  CE1APHE A1058       1.853  -2.762 -22.078  0.50 19.11           C  
ATOM   1525  CE1BPHE A1058       3.522  -3.284 -20.932  0.50 12.70           C  
ATOM   1526  CE2APHE A1058      -0.486  -2.769 -22.589  0.50 13.56           C  
ATOM   1527  CE2BPHE A1058       3.781  -4.019 -18.639  0.50  6.63           C  
ATOM   1528  CZ APHE A1058       0.784  -2.346 -22.882  0.50 10.60           C  
ATOM   1529  CZ BPHE A1058       4.315  -3.405 -19.783  0.50  9.82           C  
ATOM   1530  N   TYR A1059       1.491  -7.908 -18.483  1.00 11.37           N  
ATOM   1531  CA  TYR A1059       1.840  -8.730 -17.325  1.00  9.54           C  
ATOM   1532  C   TYR A1059       3.011  -8.081 -16.649  1.00 12.10           C  
ATOM   1533  O   TYR A1059       3.729  -7.309 -17.278  1.00  9.55           O  
ATOM   1534  CB  TYR A1059       2.368 -10.090 -17.801  1.00 11.23           C  
ATOM   1535  CG  TYR A1059       1.411 -10.956 -18.578  1.00 12.59           C  
ATOM   1536  CD1 TYR A1059       0.916 -12.131 -18.021  1.00 16.70           C  
ATOM   1537  CD2 TYR A1059       1.008 -10.603 -19.881  1.00 15.10           C  
ATOM   1538  CE1 TYR A1059       0.032 -12.942 -18.739  1.00 23.85           C  
ATOM   1539  CE2 TYR A1059       0.130 -11.393 -20.600  1.00 16.29           C  
ATOM   1540  CZ  TYR A1059      -0.350 -12.570 -20.023  1.00 23.01           C  
ATOM   1541  OH  TYR A1059      -1.206 -13.385 -20.734  1.00 18.43           O  
ATOM   1542  N   ILE A1060       3.290  -8.460 -15.397  1.00 11.39           N  
ATOM   1543  CA  ILE A1060       4.598  -8.111 -14.804  1.00 11.84           C  
ATOM   1544  C   ILE A1060       5.749  -8.562 -15.717  1.00 10.22           C  
ATOM   1545  O   ILE A1060       6.749  -7.866 -15.839  1.00 11.32           O  
ATOM   1546  CB  ILE A1060       4.758  -8.745 -13.386  1.00 12.73           C  
ATOM   1547  CG1 ILE A1060       3.827  -8.041 -12.394  1.00 14.81           C  
ATOM   1548  CG2 ILE A1060       6.267  -8.840 -12.973  1.00  6.27           C  
ATOM   1549  CD1 ILE A1060       3.741  -8.731 -11.039  1.00 20.27           C  
ATOM   1550  N   ALA A1061       5.603  -9.729 -16.364  1.00 10.75           N  
ATOM   1551  CA  ALA A1061       6.616 -10.218 -17.299  1.00 10.08           C  
ATOM   1552  C   ALA A1061       6.787  -9.300 -18.528  1.00  9.94           C  
ATOM   1553  O   ALA A1061       7.848  -9.260 -19.157  1.00 11.29           O  
ATOM   1554  CB  ALA A1061       6.376 -11.702 -17.695  1.00  7.76           C  
ATOM   1555  N   SER A1062       5.786  -8.487 -18.809  1.00  7.77           N  
ATOM   1556  CA  SER A1062       5.902  -7.499 -19.877  1.00  9.56           C  
ATOM   1557  C   SER A1062       6.852  -6.350 -19.451  1.00  9.15           C  
ATOM   1558  O   SER A1062       7.583  -5.825 -20.270  1.00  7.07           O  
ATOM   1559  CB  SER A1062       4.525  -6.946 -20.202  1.00 10.45           C  
ATOM   1560  OG  SER A1062       3.624  -8.004 -20.540  1.00 10.69           O  
ATOM   1561  N   ASP A1063       6.822  -5.970 -18.173  1.00  9.62           N  
ATOM   1562  CA  ASP A1063       7.770  -4.968 -17.636  1.00  9.38           C  
ATOM   1563  C   ASP A1063       9.202  -5.556 -17.603  1.00  7.43           C  
ATOM   1564  O   ASP A1063      10.175  -4.860 -17.846  1.00  8.88           O  
ATOM   1565  CB  ASP A1063       7.372  -4.515 -16.235  1.00  6.60           C  
ATOM   1566  CG  ASP A1063       6.339  -3.388 -16.223  1.00 10.54           C  
ATOM   1567  OD1 ASP A1063       6.169  -2.648 -17.243  1.00 11.74           O  
ATOM   1568  OD2 ASP A1063       5.693  -3.245 -15.163  1.00 12.82           O  
ATOM   1569  N   VAL A1064       9.317  -6.855 -17.396  1.00  7.06           N  
ATOM   1570  CA  VAL A1064      10.647  -7.496 -17.486  1.00  6.10           C  
ATOM   1571  C   VAL A1064      11.253  -7.299 -18.888  1.00  5.20           C  
ATOM   1572  O   VAL A1064      12.436  -6.915 -19.043  1.00  7.07           O  
ATOM   1573  CB  VAL A1064      10.598  -9.003 -17.102  1.00  6.75           C  
ATOM   1574  CG1 VAL A1064      11.948  -9.661 -17.418  1.00  8.67           C  
ATOM   1575  CG2 VAL A1064      10.298  -9.170 -15.594  1.00  7.53           C  
ATOM   1576  N   TRP A1065      10.458  -7.599 -19.911  1.00  5.70           N  
ATOM   1577  CA  TRP A1065      10.835  -7.337 -21.315  1.00 10.16           C  
ATOM   1578  C   TRP A1065      11.315  -5.918 -21.502  1.00  8.10           C  
ATOM   1579  O   TRP A1065      12.421  -5.710 -22.011  1.00  9.08           O  
ATOM   1580  CB  TRP A1065       9.665  -7.616 -22.269  1.00  7.15           C  
ATOM   1581  CG  TRP A1065       9.994  -7.386 -23.754  1.00 11.77           C  
ATOM   1582  CD1 TRP A1065      10.181  -6.156 -24.387  1.00  9.11           C  
ATOM   1583  CD2 TRP A1065      10.181  -8.388 -24.771  1.00 10.09           C  
ATOM   1584  NE1 TRP A1065      10.463  -6.352 -25.724  1.00 10.12           N  
ATOM   1585  CE2 TRP A1065      10.473  -7.708 -25.984  1.00  8.04           C  
ATOM   1586  CE3 TRP A1065      10.167  -9.795 -24.765  1.00  9.80           C  
ATOM   1587  CZ2 TRP A1065      10.708  -8.381 -27.192  1.00 10.16           C  
ATOM   1588  CZ3 TRP A1065      10.399 -10.479 -25.980  1.00  9.16           C  
ATOM   1589  CH2 TRP A1065      10.663  -9.766 -27.181  1.00  9.81           C  
ATOM   1590  N   SER A1066      10.508  -4.939 -21.072  1.00  8.87           N  
ATOM   1591  CA  SER A1066      10.914  -3.507 -21.157  1.00  9.16           C  
ATOM   1592  C   SER A1066      12.201  -3.234 -20.417  1.00  9.28           C  
ATOM   1593  O   SER A1066      13.061  -2.468 -20.894  1.00  9.63           O  
ATOM   1594  CB  SER A1066       9.818  -2.620 -20.578  1.00  8.13           C  
ATOM   1595  OG  SER A1066       8.629  -2.796 -21.347  1.00 10.84           O  
ATOM   1596  N   PHE A1067      12.375  -3.863 -19.254  1.00  8.52           N  
ATOM   1597  CA  PHE A1067      13.620  -3.686 -18.563  1.00  6.56           C  
ATOM   1598  C   PHE A1067      14.829  -4.161 -19.396  1.00  9.07           C  
ATOM   1599  O   PHE A1067      15.907  -3.504 -19.402  1.00  8.55           O  
ATOM   1600  CB  PHE A1067      13.643  -4.385 -17.186  1.00  5.49           C  
ATOM   1601  CG  PHE A1067      15.031  -4.421 -16.607  1.00 10.70           C  
ATOM   1602  CD1 PHE A1067      15.605  -3.254 -16.107  1.00  8.41           C  
ATOM   1603  CD2 PHE A1067      15.818  -5.566 -16.724  1.00  9.41           C  
ATOM   1604  CE1 PHE A1067      16.935  -3.245 -15.663  1.00 12.27           C  
ATOM   1605  CE2 PHE A1067      17.149  -5.574 -16.267  1.00  7.16           C  
ATOM   1606  CZ  PHE A1067      17.697  -4.399 -15.737  1.00 11.62           C  
ATOM   1607  N   GLY A1068      14.713  -5.322 -20.030  1.00  7.48           N  
ATOM   1608  CA  GLY A1068      15.803  -5.767 -20.968  1.00  8.70           C  
ATOM   1609  C   GLY A1068      16.149  -4.682 -21.985  1.00  6.90           C  
ATOM   1610  O   GLY A1068      17.329  -4.402 -22.271  1.00 11.06           O  
ATOM   1611  N   VAL A1069      15.129  -4.038 -22.538  1.00  9.63           N  
ATOM   1612  CA  VAL A1069      15.369  -2.955 -23.510  1.00  8.39           C  
ATOM   1613  C   VAL A1069      16.048  -1.755 -22.841  1.00  9.47           C  
ATOM   1614  O   VAL A1069      17.002  -1.156 -23.390  1.00 13.58           O  
ATOM   1615  CB  VAL A1069      14.041  -2.531 -24.228  1.00  7.29           C  
ATOM   1616  CG1 VAL A1069      14.326  -1.454 -25.280  1.00 10.23           C  
ATOM   1617  CG2 VAL A1069      13.405  -3.730 -24.928  1.00  7.95           C  
ATOM   1618  N   THR A1070      15.603  -1.420 -21.632  1.00  9.83           N  
ATOM   1619  CA  THR A1070      16.222  -0.348 -20.848  1.00  9.60           C  
ATOM   1620  C   THR A1070      17.713  -0.614 -20.539  1.00 10.63           C  
ATOM   1621  O   THR A1070      18.576   0.289 -20.635  1.00 11.38           O  
ATOM   1622  CB  THR A1070      15.434  -0.128 -19.565  1.00 11.90           C  
ATOM   1623  OG1 THR A1070      14.116   0.291 -19.918  1.00 11.74           O  
ATOM   1624  CG2 THR A1070      16.038   0.988 -18.736  1.00 11.78           C  
ATOM   1625  N   LEU A1071      18.000  -1.845 -20.137  1.00  8.91           N  
ATOM   1626  CA  LEU A1071      19.368  -2.340 -19.934  1.00 10.70           C  
ATOM   1627  C   LEU A1071      20.242  -2.159 -21.175  1.00 10.79           C  
ATOM   1628  O   LEU A1071      21.392  -1.704 -21.085  1.00  9.38           O  
ATOM   1629  CB  LEU A1071      19.283  -3.819 -19.538  1.00 11.45           C  
ATOM   1630  CG  LEU A1071      20.630  -4.486 -19.179  1.00 17.48           C  
ATOM   1631  CD1 LEU A1071      21.255  -3.808 -17.939  1.00 12.57           C  
ATOM   1632  CD2 LEU A1071      20.351  -5.982 -18.961  1.00 10.38           C  
ATOM   1633  N   HIS A1072      19.690  -2.491 -22.341  1.00 12.06           N  
ATOM   1634  CA  HIS A1072      20.353  -2.210 -23.623  1.00 12.12           C  
ATOM   1635  C   HIS A1072      20.703  -0.735 -23.778  1.00  9.74           C  
ATOM   1636  O   HIS A1072      21.847  -0.400 -24.087  1.00 11.34           O  
ATOM   1637  CB  HIS A1072      19.492  -2.658 -24.796  1.00 12.54           C  
ATOM   1638  CG  HIS A1072      20.260  -2.793 -26.070  1.00 17.78           C  
ATOM   1639  ND1 HIS A1072      20.534  -1.716 -26.885  1.00 11.81           N  
ATOM   1640  CD2 HIS A1072      20.840  -3.873 -26.655  1.00 13.65           C  
ATOM   1641  CE1 HIS A1072      21.238  -2.131 -27.926  1.00 21.96           C  
ATOM   1642  NE2 HIS A1072      21.434  -3.434 -27.814  1.00 18.47           N  
ATOM   1643  N   GLU A1073      19.729   0.146 -23.560  1.00  9.88           N  
ATOM   1644  CA  GLU A1073      19.991   1.578 -23.558  1.00 10.75           C  
ATOM   1645  C   GLU A1073      21.109   1.966 -22.602  1.00 12.86           C  
ATOM   1646  O   GLU A1073      21.969   2.781 -22.950  1.00 15.43           O  
ATOM   1647  CB  GLU A1073      18.733   2.366 -23.131  1.00 10.44           C  
ATOM   1648  CG  GLU A1073      17.591   2.352 -24.068  1.00  7.82           C  
ATOM   1649  CD  GLU A1073      16.465   3.268 -23.558  1.00 16.73           C  
ATOM   1650  OE1 GLU A1073      15.596   2.787 -22.769  1.00 12.42           O  
ATOM   1651  OE2 GLU A1073      16.457   4.462 -23.948  1.00 14.71           O  
ATOM   1652  N   LEU A1074      21.037   1.453 -21.369  1.00 14.24           N  
ATOM   1653  CA  LEU A1074      22.022   1.767 -20.327  1.00 15.88           C  
ATOM   1654  C   LEU A1074      23.439   1.375 -20.785  1.00 15.22           C  
ATOM   1655  O   LEU A1074      24.395   2.176 -20.673  1.00 14.47           O  
ATOM   1656  CB  LEU A1074      21.621   1.087 -18.995  1.00 17.16           C  
ATOM   1657  CG  LEU A1074      22.596   0.940 -17.808  1.00 21.48           C  
ATOM   1658  CD1 LEU A1074      23.176   2.288 -17.407  1.00 25.06           C  
ATOM   1659  CD2 LEU A1074      21.920   0.300 -16.571  1.00 22.79           C  
ATOM   1660  N   LEU A1075      23.561   0.177 -21.354  1.00 12.10           N  
ATOM   1661  CA  LEU A1075      24.863  -0.292 -21.866  1.00 15.07           C  
ATOM   1662  C   LEU A1075      25.396   0.468 -23.097  1.00 15.56           C  
ATOM   1663  O   LEU A1075      26.603   0.449 -23.366  1.00 20.93           O  
ATOM   1664  CB  LEU A1075      24.806  -1.790 -22.167  1.00 14.71           C  
ATOM   1665  CG  LEU A1075      24.541  -2.681 -20.950  1.00 22.97           C  
ATOM   1666  CD1 LEU A1075      24.154  -4.061 -21.410  1.00 26.97           C  
ATOM   1667  CD2 LEU A1075      25.734  -2.777 -20.038  1.00 20.40           C  
ATOM   1668  N   THR A1076      24.521   1.102 -23.872  1.00 13.32           N  
ATOM   1669  CA  THR A1076      24.970   1.889 -25.009  1.00 14.34           C  
ATOM   1670  C   THR A1076      25.077   3.370 -24.623  1.00 13.91           C  
ATOM   1671  O   THR A1076      25.172   4.238 -25.493  1.00 12.68           O  
ATOM   1672  CB  THR A1076      24.056   1.712 -26.256  1.00 17.43           C  
ATOM   1673  OG1 THR A1076      22.736   2.178 -25.965  1.00 17.24           O  
ATOM   1674  CG2 THR A1076      23.946   0.208 -26.657  1.00 16.27           C  
ATOM   1675  N   TYR A1077      24.980   3.649 -23.322  1.00 14.38           N  
ATOM   1676  CA  TYR A1077      24.992   5.022 -22.786  1.00 13.56           C  
ATOM   1677  C   TYR A1077      23.955   5.921 -23.426  1.00 14.73           C  
ATOM   1678  O   TYR A1077      24.187   7.120 -23.600  1.00 16.72           O  
ATOM   1679  CB  TYR A1077      26.378   5.647 -22.961  1.00 12.54           C  
ATOM   1680  CG  TYR A1077      27.422   4.988 -22.123  1.00 17.08           C  
ATOM   1681  CD1 TYR A1077      28.127   3.887 -22.606  1.00 19.82           C  
ATOM   1682  CD2 TYR A1077      27.707   5.450 -20.834  1.00  9.46           C  
ATOM   1683  CE1 TYR A1077      29.092   3.287 -21.844  1.00 22.07           C  
ATOM   1684  CE2 TYR A1077      28.677   4.842 -20.059  1.00 16.99           C  
ATOM   1685  CZ  TYR A1077      29.377   3.778 -20.577  1.00 19.05           C  
ATOM   1686  OH  TYR A1077      30.358   3.151 -19.839  1.00 21.29           O  
ATOM   1687  N   CYS A1078      22.818   5.331 -23.791  1.00 13.08           N  
ATOM   1688  CA  CYS A1078      21.719   6.051 -24.421  1.00 16.10           C  
ATOM   1689  C   CYS A1078      22.083   6.813 -25.686  1.00 17.40           C  
ATOM   1690  O   CYS A1078      21.486   7.828 -25.969  1.00 16.10           O  
ATOM   1691  CB  CYS A1078      21.043   6.988 -23.410  1.00 16.73           C  
ATOM   1692  SG  CYS A1078      20.160   6.049 -22.083  1.00 16.24           S  
ATOM   1693  N   ASP A1079      23.077   6.330 -26.431  1.00 20.06           N  
ATOM   1694  CA  ASP A1079      23.405   6.895 -27.746  1.00 20.65           C  
ATOM   1695  C   ASP A1079      22.160   6.893 -28.628  1.00 19.83           C  
ATOM   1696  O   ASP A1079      21.480   5.873 -28.774  1.00 18.79           O  
ATOM   1697  CB  ASP A1079      24.527   6.078 -28.410  1.00 24.13           C  
ATOM   1698  CG  ASP A1079      24.761   6.482 -29.877  1.00 38.62           C  
ATOM   1699  OD1 ASP A1079      24.813   7.703 -30.156  1.00 46.43           O  
ATOM   1700  OD2 ASP A1079      24.869   5.583 -30.752  1.00 52.78           O  
ATOM   1701  N   SER A1080      21.830   8.037 -29.219  1.00 22.48           N  
ATOM   1702  CA  SER A1080      20.598   8.104 -30.028  1.00 25.27           C  
ATOM   1703  C   SER A1080      20.590   7.127 -31.230  1.00 25.03           C  
ATOM   1704  O   SER A1080      19.538   6.579 -31.599  1.00 22.12           O  
ATOM   1705  CB  SER A1080      20.291   9.549 -30.441  1.00 29.93           C  
ATOM   1706  OG  SER A1080      21.400  10.147 -31.106  1.00 33.28           O  
ATOM   1707  N   ASP A1081      21.770   6.869 -31.791  1.00 25.30           N  
ATOM   1708  CA  ASP A1081      21.911   6.006 -32.977  1.00 29.75           C  
ATOM   1709  C   ASP A1081      21.849   4.523 -32.640  1.00 27.05           C  
ATOM   1710  O   ASP A1081      21.846   3.679 -33.532  1.00 26.20           O  
ATOM   1711  CB  ASP A1081      23.241   6.292 -33.662  1.00 31.40           C  
ATOM   1712  CG  ASP A1081      23.453   7.771 -33.892  1.00 45.47           C  
ATOM   1713  OD1 ASP A1081      22.667   8.355 -34.682  1.00 52.77           O  
ATOM   1714  OD2 ASP A1081      24.386   8.339 -33.270  1.00 54.20           O  
ATOM   1715  N   SER A1082      21.846   4.226 -31.344  1.00 23.60           N  
ATOM   1716  CA  SER A1082      21.652   2.868 -30.844  1.00 22.14           C  
ATOM   1717  C   SER A1082      20.343   2.669 -30.091  1.00 18.80           C  
ATOM   1718  O   SER A1082      20.144   1.632 -29.476  1.00 19.98           O  
ATOM   1719  CB  SER A1082      22.817   2.484 -29.936  1.00 23.27           C  
ATOM   1720  OG  SER A1082      23.937   2.217 -30.755  1.00 27.06           O  
ATOM   1721  N   SER A1083      19.444   3.644 -30.157  1.00 17.18           N  
ATOM   1722  CA  SER A1083      18.189   3.540 -29.435  1.00 18.60           C  
ATOM   1723  C   SER A1083      17.342   2.383 -29.968  1.00 17.57           C  
ATOM   1724  O   SER A1083      17.366   2.089 -31.164  1.00 18.91           O  
ATOM   1725  CB  SER A1083      17.437   4.861 -29.487  1.00 19.16           C  
ATOM   1726  OG  SER A1083      16.487   4.850 -30.519  1.00 25.04           O  
ATOM   1727  N   PRO A1084      16.598   1.706 -29.083  1.00 19.60           N  
ATOM   1728  CA  PRO A1084      15.751   0.585 -29.515  1.00 18.17           C  
ATOM   1729  C   PRO A1084      14.907   0.954 -30.753  1.00 18.64           C  
ATOM   1730  O   PRO A1084      14.775   0.140 -31.657  1.00 20.00           O  
ATOM   1731  CB  PRO A1084      14.857   0.312 -28.292  1.00 17.88           C  
ATOM   1732  CG  PRO A1084      15.713   0.783 -27.099  1.00 17.75           C  
ATOM   1733  CD  PRO A1084      16.556   1.933 -27.613  1.00 20.88           C  
ATOM   1734  N   MET A1085      14.370   2.163 -30.790  1.00 18.25           N  
ATOM   1735  CA  MET A1085      13.561   2.610 -31.937  1.00 22.84           C  
ATOM   1736  C   MET A1085      14.422   2.652 -33.182  1.00 19.37           C  
ATOM   1737  O   MET A1085      14.060   2.085 -34.187  1.00 19.78           O  
ATOM   1738  CB  MET A1085      12.926   3.990 -31.708  1.00 18.75           C  
ATOM   1739  CG  MET A1085      11.969   4.384 -32.839  1.00 25.86           C  
ATOM   1740  SD  MET A1085      11.147   5.979 -32.666  1.00 34.77           S  
ATOM   1741  CE  MET A1085       9.595   5.530 -31.894  1.00 31.86           C  
ATOM   1742  N   ALA A1086      15.568   3.312 -33.111  1.00 18.81           N  
ATOM   1743  CA  ALA A1086      16.411   3.416 -34.298  1.00 20.30           C  
ATOM   1744  C   ALA A1086      16.860   2.039 -34.758  1.00 20.47           C  
ATOM   1745  O   ALA A1086      16.824   1.734 -35.953  1.00 19.88           O  
ATOM   1746  CB  ALA A1086      17.597   4.322 -34.037  1.00 20.08           C  
ATOM   1747  N   LEU A1087      17.233   1.172 -33.819  1.00 17.99           N  
ATOM   1748  CA  LEU A1087      17.695  -0.165 -34.200  1.00 17.81           C  
ATOM   1749  C   LEU A1087      16.593  -1.034 -34.824  1.00 19.21           C  
ATOM   1750  O   LEU A1087      16.807  -1.685 -35.849  1.00 18.98           O  
ATOM   1751  CB  LEU A1087      18.363  -0.884 -33.016  1.00 18.15           C  
ATOM   1752  CG  LEU A1087      19.618  -0.183 -32.485  1.00 14.50           C  
ATOM   1753  CD1 LEU A1087      20.220  -1.002 -31.335  1.00 17.00           C  
ATOM   1754  CD2 LEU A1087      20.675  -0.009 -33.608  1.00 15.96           C  
ATOM   1755  N   PHE A1088      15.416  -1.072 -34.211  1.00 18.75           N  
ATOM   1756  CA  PHE A1088      14.351  -1.903 -34.772  1.00 17.38           C  
ATOM   1757  C   PHE A1088      13.888  -1.370 -36.128  1.00 18.91           C  
ATOM   1758  O   PHE A1088      13.569  -2.158 -37.023  1.00 19.15           O  
ATOM   1759  CB  PHE A1088      13.170  -2.036 -33.816  1.00 16.57           C  
ATOM   1760  CG  PHE A1088      13.333  -3.130 -32.768  1.00 17.17           C  
ATOM   1761  CD1 PHE A1088      13.313  -2.806 -31.413  1.00 21.30           C  
ATOM   1762  CD2 PHE A1088      13.461  -4.481 -33.136  1.00 13.08           C  
ATOM   1763  CE1 PHE A1088      13.424  -3.813 -30.422  1.00 20.52           C  
ATOM   1764  CE2 PHE A1088      13.576  -5.486 -32.170  1.00 21.86           C  
ATOM   1765  CZ  PHE A1088      13.552  -5.155 -30.798  1.00 14.10           C  
ATOM   1766  N   LEU A1089      13.866  -0.043 -36.279  1.00 20.17           N  
ATOM   1767  CA  LEU A1089      13.471   0.586 -37.559  1.00 21.91           C  
ATOM   1768  C   LEU A1089      14.364   0.138 -38.706  1.00 25.27           C  
ATOM   1769  O   LEU A1089      13.886  -0.106 -39.814  1.00 26.76           O  
ATOM   1770  CB  LEU A1089      13.440   2.114 -37.430  1.00 23.39           C  
ATOM   1771  CG  LEU A1089      12.120   2.605 -36.787  1.00 21.05           C  
ATOM   1772  CD1 LEU A1089      12.065   4.095 -36.555  1.00 26.49           C  
ATOM   1773  CD2 LEU A1089      10.881   2.172 -37.558  1.00 29.46           C  
ATOM   1774  N   LYS A1090      15.654  -0.010 -38.420  1.00 27.83           N  
ATOM   1775  CA  LYS A1090      16.630  -0.555 -39.371  1.00 29.10           C  
ATOM   1776  C   LYS A1090      16.360  -2.013 -39.748  1.00 30.37           C  
ATOM   1777  O   LYS A1090      16.732  -2.440 -40.838  1.00 29.61           O  
ATOM   1778  CB  LYS A1090      18.036  -0.473 -38.774  1.00 29.03           C  
ATOM   1779  CG  LYS A1090      18.906   0.627 -39.293  1.00 36.31           C  
ATOM   1780  CD  LYS A1090      18.421   1.975 -38.876  1.00 44.60           C  
ATOM   1781  CE  LYS A1090      19.508   3.017 -39.066  1.00 52.40           C  
ATOM   1782  NZ  LYS A1090      19.111   4.344 -38.491  1.00 57.34           N  
ATOM   1783  N   MET A1091      15.771  -2.783 -38.832  1.00 27.49           N  
ATOM   1784  CA  MET A1091      15.474  -4.188 -39.086  1.00 27.73           C  
ATOM   1785  C   MET A1091      14.203  -4.333 -39.877  1.00 27.96           C  
ATOM   1786  O   MET A1091      14.099  -5.223 -40.714  1.00 28.81           O  
ATOM   1787  CB  MET A1091      15.303  -4.976 -37.784  1.00 27.28           C  
ATOM   1788  CG  MET A1091      16.526  -5.062 -36.922  1.00 24.18           C  
ATOM   1789  SD  MET A1091      16.221  -6.175 -35.551  1.00 31.14           S  
ATOM   1790  CE  MET A1091      17.420  -5.561 -34.359  1.00 27.58           C  
ATOM   1791  N   ILE A1092      13.220  -3.474 -39.613  1.00 27.92           N  
ATOM   1792  CA  ILE A1092      11.899  -3.677 -40.203  1.00 26.15           C  
ATOM   1793  C   ILE A1092      11.558  -2.687 -41.309  1.00 27.37           C  
ATOM   1794  O   ILE A1092      10.608  -2.926 -42.062  1.00 29.16           O  
ATOM   1795  CB  ILE A1092      10.745  -3.723 -39.144  1.00 25.92           C  
ATOM   1796  CG1 ILE A1092      10.528  -2.349 -38.529  1.00 20.14           C  
ATOM   1797  CG2 ILE A1092      10.981  -4.836 -38.123  1.00 32.88           C  
ATOM   1798  CD1 ILE A1092       9.417  -2.296 -37.479  1.00 25.62           C  
ATOM   1799  N   GLY A1093      12.334  -1.609 -41.419  1.00 24.44           N  
ATOM   1800  CA  GLY A1093      12.070  -0.553 -42.385  1.00 28.32           C  
ATOM   1801  C   GLY A1093      11.318   0.601 -41.746  1.00 31.27           C  
ATOM   1802  O   GLY A1093      10.441   0.382 -40.897  1.00 32.38           O  
ATOM   1803  N   PRO A1094      11.634   1.837 -42.158  1.00 31.79           N  
ATOM   1804  CA  PRO A1094      11.169   3.030 -41.465  1.00 31.90           C  
ATOM   1805  C   PRO A1094       9.882   3.672 -41.999  1.00 31.44           C  
ATOM   1806  O   PRO A1094       9.379   4.627 -41.396  1.00 32.00           O  
ATOM   1807  CB  PRO A1094      12.330   3.991 -41.687  1.00 34.38           C  
ATOM   1808  CG  PRO A1094      12.759   3.658 -43.107  1.00 33.58           C  
ATOM   1809  CD  PRO A1094      12.483   2.187 -43.309  1.00 34.12           C  
ATOM   1810  N   THR A1095       9.349   3.188 -43.115  1.00 26.39           N  
ATOM   1811  CA  THR A1095       8.200   3.873 -43.682  1.00 27.81           C  
ATOM   1812  C   THR A1095       6.967   2.975 -43.800  1.00 26.23           C  
ATOM   1813  O   THR A1095       6.219   3.070 -44.787  1.00 25.13           O  
ATOM   1814  CB  THR A1095       8.538   4.503 -45.084  1.00 29.98           C  
ATOM   1815  OG1 THR A1095       9.099   3.492 -45.934  1.00 30.95           O  
ATOM   1816  CG2 THR A1095       9.524   5.665 -44.959  1.00 27.66           C  
ATOM   1817  N   HIS A1096       6.749   2.104 -42.809  1.00 25.67           N  
ATOM   1818  CA  HIS A1096       5.579   1.214 -42.854  1.00 25.46           C  
ATOM   1819  C   HIS A1096       4.319   1.808 -42.236  1.00 25.06           C  
ATOM   1820  O   HIS A1096       3.248   1.182 -42.283  1.00 24.65           O  
ATOM   1821  CB  HIS A1096       5.872  -0.167 -42.241  1.00 27.93           C  
ATOM   1822  CG  HIS A1096       6.953  -0.921 -42.947  1.00 29.94           C  
ATOM   1823  ND1 HIS A1096       6.786  -1.454 -44.205  1.00 35.76           N  
ATOM   1824  CD2 HIS A1096       8.216  -1.230 -42.569  1.00 35.60           C  
ATOM   1825  CE1 HIS A1096       7.903  -2.057 -44.574  1.00 39.78           C  
ATOM   1826  NE2 HIS A1096       8.784  -1.940 -43.597  1.00 36.21           N  
ATOM   1827  N   GLY A1097       4.431   3.002 -41.663  1.00 24.69           N  
ATOM   1828  CA  GLY A1097       3.260   3.689 -41.096  1.00 24.47           C  
ATOM   1829  C   GLY A1097       2.488   2.762 -40.163  1.00 25.67           C  
ATOM   1830  O   GLY A1097       3.076   2.155 -39.270  1.00 24.00           O  
ATOM   1831  N   GLN A1098       1.186   2.599 -40.398  1.00 22.42           N  
ATOM   1832  CA  GLN A1098       0.358   1.764 -39.528  1.00 22.86           C  
ATOM   1833  C   GLN A1098       0.674   0.257 -39.592  1.00 23.25           C  
ATOM   1834  O   GLN A1098       0.097  -0.548 -38.840  1.00 22.99           O  
ATOM   1835  CB  GLN A1098      -1.119   1.990 -39.858  1.00 23.53           C  
ATOM   1836  CG  GLN A1098      -1.593   3.433 -39.800  1.00 16.77           C  
ATOM   1837  CD  GLN A1098      -3.124   3.531 -40.059  1.00 28.10           C  
ATOM   1838  OE1 GLN A1098      -3.565   4.062 -41.099  1.00 22.38           O  
ATOM   1839  NE2 GLN A1098      -3.924   2.957 -39.142  1.00 25.11           N  
ATOM   1840  N   MET A1099       1.570  -0.145 -40.488  1.00 20.33           N  
ATOM   1841  CA  MET A1099       2.014  -1.532 -40.485  1.00 21.36           C  
ATOM   1842  C   MET A1099       3.263  -1.744 -39.634  1.00 20.35           C  
ATOM   1843  O   MET A1099       3.752  -2.862 -39.554  1.00 22.05           O  
ATOM   1844  CB  MET A1099       2.276  -2.040 -41.904  1.00 22.57           C  
ATOM   1845  CG  MET A1099       1.061  -2.715 -42.559  1.00 22.02           C  
ATOM   1846  SD  MET A1099      -0.443  -1.691 -42.654  1.00 28.15           S  
ATOM   1847  CE  MET A1099       0.009  -0.354 -43.725  1.00 21.11           C  
ATOM   1848  N   THR A1100       3.783  -0.671 -39.040  1.00 22.60           N  
ATOM   1849  CA  THR A1100       5.004  -0.734 -38.215  1.00 20.85           C  
ATOM   1850  C   THR A1100       4.953  -1.824 -37.150  1.00 22.40           C  
ATOM   1851  O   THR A1100       5.819  -2.698 -37.144  1.00 24.21           O  
ATOM   1852  CB  THR A1100       5.293   0.609 -37.581  1.00 21.19           C  
ATOM   1853  OG1 THR A1100       5.604   1.520 -38.629  1.00 20.72           O  
ATOM   1854  CG2 THR A1100       6.508   0.547 -36.608  1.00 18.29           C  
ATOM   1855  N   VAL A1101       3.922  -1.800 -36.295  1.00 18.56           N  
ATOM   1856  CA  VAL A1101       3.795  -2.797 -35.234  1.00 17.61           C  
ATOM   1857  C   VAL A1101       3.688  -4.202 -35.784  1.00 17.60           C  
ATOM   1858  O   VAL A1101       4.293  -5.120 -35.245  1.00 15.82           O  
ATOM   1859  CB  VAL A1101       2.666  -2.472 -34.246  1.00 18.11           C  
ATOM   1860  CG1 VAL A1101       2.348  -3.664 -33.344  1.00 19.98           C  
ATOM   1861  CG2 VAL A1101       3.077  -1.293 -33.417  1.00 16.41           C  
ATOM   1862  N   THR A1102       2.948  -4.367 -36.886  1.00 18.44           N  
ATOM   1863  CA  THR A1102       2.851  -5.662 -37.535  1.00 19.63           C  
ATOM   1864  C   THR A1102       4.211  -6.230 -37.946  1.00 18.48           C  
ATOM   1865  O   THR A1102       4.466  -7.422 -37.760  1.00 16.40           O  
ATOM   1866  CB  THR A1102       1.856  -5.636 -38.748  1.00 22.79           C  
ATOM   1867  OG1 THR A1102       0.564  -5.192 -38.281  1.00 24.63           O  
ATOM   1868  CG2 THR A1102       1.752  -7.037 -39.372  1.00 29.09           C  
ATOM   1869  N   ARG A1103       5.085  -5.383 -38.486  1.00 17.66           N  
ATOM   1870  CA  ARG A1103       6.403  -5.837 -38.924  1.00 20.78           C  
ATOM   1871  C   ARG A1103       7.268  -6.138 -37.707  1.00 20.58           C  
ATOM   1872  O   ARG A1103       8.040  -7.086 -37.712  1.00 20.51           O  
ATOM   1873  CB  ARG A1103       7.113  -4.754 -39.746  1.00 20.67           C  
ATOM   1874  CG  ARG A1103       6.181  -3.902 -40.577  1.00 37.32           C  
ATOM   1875  CD  ARG A1103       6.380  -4.135 -42.047  1.00 53.45           C  
ATOM   1876  NE  ARG A1103       6.052  -5.492 -42.467  1.00 62.07           N  
ATOM   1877  CZ  ARG A1103       6.335  -5.973 -43.674  1.00 67.44           C  
ATOM   1878  NH1 ARG A1103       6.958  -5.209 -44.571  1.00 60.72           N  
ATOM   1879  NH2 ARG A1103       6.007  -7.224 -43.977  1.00 70.88           N  
ATOM   1880  N   LEU A1104       7.148  -5.295 -36.682  1.00 18.48           N  
ATOM   1881  CA  LEU A1104       7.873  -5.515 -35.421  1.00 17.18           C  
ATOM   1882  C   LEU A1104       7.543  -6.877 -34.848  1.00 15.71           C  
ATOM   1883  O   LEU A1104       8.437  -7.665 -34.506  1.00 15.49           O  
ATOM   1884  CB  LEU A1104       7.535  -4.385 -34.441  1.00 17.40           C  
ATOM   1885  CG  LEU A1104       8.154  -4.384 -33.037  1.00 18.53           C  
ATOM   1886  CD1 LEU A1104       9.712  -4.371 -33.139  1.00 20.91           C  
ATOM   1887  CD2 LEU A1104       7.670  -3.151 -32.322  1.00 18.94           C  
ATOM   1888  N   VAL A1105       6.252  -7.180 -34.777  1.00 14.74           N  
ATOM   1889  CA  VAL A1105       5.805  -8.465 -34.251  1.00 17.49           C  
ATOM   1890  C   VAL A1105       6.357  -9.608 -35.108  1.00 19.11           C  
ATOM   1891  O   VAL A1105       6.860 -10.607 -34.565  1.00 21.30           O  
ATOM   1892  CB  VAL A1105       4.272  -8.562 -34.157  1.00 17.72           C  
ATOM   1893  CG1 VAL A1105       3.836 -10.035 -33.956  1.00 19.64           C  
ATOM   1894  CG2 VAL A1105       3.741  -7.622 -33.044  1.00 11.08           C  
ATOM   1895  N   ASN A1106       6.268  -9.468 -36.433  1.00 21.27           N  
ATOM   1896  CA  ASN A1106       6.830 -10.497 -37.335  1.00 22.35           C  
ATOM   1897  C   ASN A1106       8.299 -10.739 -37.025  1.00 21.83           C  
ATOM   1898  O   ASN A1106       8.710 -11.877 -36.832  1.00 24.53           O  
ATOM   1899  CB  ASN A1106       6.632 -10.140 -38.816  1.00 20.26           C  
ATOM   1900  CG  ASN A1106       5.146 -10.137 -39.237  1.00 32.15           C  
ATOM   1901  OD1 ASN A1106       4.277 -10.625 -38.509  1.00 36.05           O  
ATOM   1902  ND2 ASN A1106       4.858  -9.572 -40.419  1.00 29.02           N  
ATOM   1903  N   THR A1107       9.069  -9.664 -36.917  1.00 19.46           N  
ATOM   1904  CA  THR A1107      10.490  -9.759 -36.590  1.00 20.54           C  
ATOM   1905  C   THR A1107      10.745 -10.512 -35.279  1.00 18.60           C  
ATOM   1906  O   THR A1107      11.643 -11.361 -35.189  1.00 17.16           O  
ATOM   1907  CB  THR A1107      11.122  -8.342 -36.543  1.00 22.85           C  
ATOM   1908  OG1 THR A1107      11.254  -7.850 -37.878  1.00 33.78           O  
ATOM   1909  CG2 THR A1107      12.507  -8.355 -35.913  1.00 22.82           C  
ATOM   1910  N   LEU A1108       9.967 -10.168 -34.255  1.00 18.77           N  
ATOM   1911  CA  LEU A1108      10.100 -10.798 -32.950  1.00 19.94           C  
ATOM   1912  C   LEU A1108       9.715 -12.263 -33.029  1.00 19.23           C  
ATOM   1913  O   LEU A1108      10.385 -13.084 -32.442  1.00 21.00           O  
ATOM   1914  CB  LEU A1108       9.252 -10.063 -31.888  1.00 15.07           C  
ATOM   1915  CG  LEU A1108       9.756  -8.632 -31.601  1.00 14.86           C  
ATOM   1916  CD1 LEU A1108       8.786  -7.946 -30.605  1.00 18.73           C  
ATOM   1917  CD2 LEU A1108      11.211  -8.640 -31.066  1.00 12.80           C  
ATOM   1918  N   LYS A1109       8.625 -12.586 -33.739  1.00 21.85           N  
ATOM   1919  CA  LYS A1109       8.234 -13.999 -33.936  1.00 23.52           C  
ATOM   1920  C   LYS A1109       9.349 -14.811 -34.590  1.00 25.57           C  
ATOM   1921  O   LYS A1109       9.492 -15.981 -34.314  1.00 27.67           O  
ATOM   1922  CB  LYS A1109       6.979 -14.107 -34.802  1.00 21.84           C  
ATOM   1923  CG  LYS A1109       5.697 -13.855 -34.056  1.00 23.28           C  
ATOM   1924  CD  LYS A1109       4.543 -13.536 -35.010  1.00 29.56           C  
ATOM   1925  CE  LYS A1109       3.214 -13.898 -34.371  1.00 30.75           C  
ATOM   1926  NZ  LYS A1109       2.068 -13.634 -35.288  1.00 39.47           N  
ATOM   1927  N   GLU A1110      10.124 -14.176 -35.473  1.00 29.13           N  
ATOM   1928  CA  GLU A1110      11.246 -14.823 -36.146  1.00 31.70           C  
ATOM   1929  C   GLU A1110      12.422 -15.002 -35.209  1.00 29.85           C  
ATOM   1930  O   GLU A1110      13.417 -15.614 -35.586  1.00 30.34           O  
ATOM   1931  CB  GLU A1110      11.717 -13.996 -37.336  1.00 32.77           C  
ATOM   1932  CG  GLU A1110      10.799 -14.011 -38.552  1.00 34.57           C  
ATOM   1933  CD  GLU A1110      11.258 -12.976 -39.592  1.00 40.22           C  
ATOM   1934  OE1 GLU A1110      12.449 -12.555 -39.521  1.00 51.07           O  
ATOM   1935  OE2 GLU A1110      10.436 -12.575 -40.467  1.00 49.66           O  
ATOM   1936  N   GLY A1111      12.331 -14.437 -34.004  1.00 26.27           N  
ATOM   1937  CA  GLY A1111      13.356 -14.661 -33.003  1.00 21.37           C  
ATOM   1938  C   GLY A1111      14.458 -13.626 -33.000  1.00 20.05           C  
ATOM   1939  O   GLY A1111      15.438 -13.767 -32.267  1.00 20.45           O  
ATOM   1940  N   LYS A1112      14.305 -12.562 -33.787  1.00 18.74           N  
ATOM   1941  CA  LYS A1112      15.305 -11.521 -33.778  1.00 21.67           C  
ATOM   1942  C   LYS A1112      15.167 -10.647 -32.519  1.00 20.51           C  
ATOM   1943  O   LYS A1112      14.052 -10.381 -32.043  1.00 21.34           O  
ATOM   1944  CB  LYS A1112      15.211 -10.655 -35.024  1.00 22.87           C  
ATOM   1945  CG  LYS A1112      15.614 -11.371 -36.325  1.00 28.99           C  
ATOM   1946  CD  LYS A1112      15.389 -10.465 -37.537  1.00 31.56           C  
ATOM   1947  CE  LYS A1112      15.732 -11.183 -38.857  1.00 41.15           C  
ATOM   1948  NZ  LYS A1112      17.220 -11.216 -39.070  1.00 47.89           N  
ATOM   1949  N   ARG A1113      16.302 -10.188 -32.014  1.00 19.32           N  
ATOM   1950  CA  ARG A1113      16.354  -9.270 -30.866  1.00 17.61           C  
ATOM   1951  C   ARG A1113      17.442  -8.210 -31.097  1.00 17.30           C  
ATOM   1952  O   ARG A1113      18.243  -8.330 -32.028  1.00 18.36           O  
ATOM   1953  CB  ARG A1113      16.648 -10.063 -29.587  1.00 11.07           C  
ATOM   1954  CG  ARG A1113      15.677 -11.230 -29.270  1.00 14.99           C  
ATOM   1955  CD  ARG A1113      14.292 -10.705 -28.814  1.00 10.62           C  
ATOM   1956  NE  ARG A1113      13.343 -11.744 -28.402  1.00 13.82           N  
ATOM   1957  CZ  ARG A1113      12.548 -12.448 -29.206  1.00 15.91           C  
ATOM   1958  NH1 ARG A1113      12.588 -12.285 -30.530  1.00 16.27           N  
ATOM   1959  NH2 ARG A1113      11.687 -13.323 -28.678  1.00 10.94           N  
ATOM   1960  N   LEU A1114      17.470  -7.175 -30.262  1.00 15.33           N  
ATOM   1961  CA  LEU A1114      18.581  -6.226 -30.259  1.00 17.19           C  
ATOM   1962  C   LEU A1114      19.895  -6.964 -29.977  1.00 16.10           C  
ATOM   1963  O   LEU A1114      19.947  -7.861 -29.127  1.00 15.73           O  
ATOM   1964  CB  LEU A1114      18.342  -5.121 -29.207  1.00 17.61           C  
ATOM   1965  CG  LEU A1114      17.072  -4.264 -29.415  1.00 18.89           C  
ATOM   1966  CD1 LEU A1114      16.883  -3.336 -28.213  1.00 18.10           C  
ATOM   1967  CD2 LEU A1114      17.091  -3.444 -30.748  1.00 19.97           C  
ATOM   1968  N   PRO A1115      20.962  -6.604 -30.690  1.00 18.05           N  
ATOM   1969  CA  PRO A1115      22.224  -7.305 -30.459  1.00 17.06           C  
ATOM   1970  C   PRO A1115      22.914  -6.881 -29.167  1.00 17.76           C  
ATOM   1971  O   PRO A1115      22.543  -5.858 -28.552  1.00 16.68           O  
ATOM   1972  CB  PRO A1115      23.066  -6.861 -31.657  1.00 18.49           C  
ATOM   1973  CG  PRO A1115      22.578  -5.498 -31.954  1.00 18.94           C  
ATOM   1974  CD  PRO A1115      21.094  -5.579 -31.743  1.00 17.46           C  
ATOM   1975  N   CYS A1116      23.924  -7.665 -28.791  1.00 15.68           N  
ATOM   1976  CA  CYS A1116      24.812  -7.399 -27.660  1.00 18.64           C  
ATOM   1977  C   CYS A1116      25.616  -6.140 -27.893  1.00 21.40           C  
ATOM   1978  O   CYS A1116      26.435  -6.093 -28.827  1.00 22.00           O  
ATOM   1979  CB  CYS A1116      25.809  -8.541 -27.509  1.00 16.85           C  
ATOM   1980  SG  CYS A1116      26.686  -8.441 -25.989  1.00 21.22           S  
ATOM   1981  N   PRO A1117      25.433  -5.128 -27.030  1.00 21.11           N  
ATOM   1982  CA  PRO A1117      26.212  -3.922 -27.282  1.00 21.24           C  
ATOM   1983  C   PRO A1117      27.708  -4.236 -27.192  1.00 23.16           C  
ATOM   1984  O   PRO A1117      28.122  -5.081 -26.406  1.00 20.46           O  
ATOM   1985  CB  PRO A1117      25.773  -2.969 -26.152  1.00 23.41           C  
ATOM   1986  CG  PRO A1117      24.451  -3.514 -25.668  1.00 17.63           C  
ATOM   1987  CD  PRO A1117      24.562  -5.006 -25.848  1.00 19.81           C  
ATOM   1988  N   PRO A1118      28.528  -3.564 -27.997  1.00 26.36           N  
ATOM   1989  CA  PRO A1118      29.924  -3.928 -27.887  1.00 28.93           C  
ATOM   1990  C   PRO A1118      30.332  -3.510 -26.476  1.00 32.08           C  
ATOM   1991  O   PRO A1118      29.729  -2.596 -25.916  1.00 33.92           O  
ATOM   1992  CB  PRO A1118      30.591  -3.063 -28.954  1.00 30.53           C  
ATOM   1993  CG  PRO A1118      29.668  -1.900 -29.131  1.00 30.03           C  
ATOM   1994  CD  PRO A1118      28.293  -2.450 -28.930  1.00 26.05           C  
ATOM   1995  N   ASN A1119      31.289  -4.182 -25.852  1.00 33.75           N  
ATOM   1996  CA  ASN A1119      31.641  -3.772 -24.480  1.00 33.41           C  
ATOM   1997  C   ASN A1119      30.656  -4.292 -23.423  1.00 28.79           C  
ATOM   1998  O   ASN A1119      30.860  -4.111 -22.215  1.00 29.17           O  
ATOM   1999  CB  ASN A1119      31.823  -2.233 -24.378  1.00 34.98           C  
ATOM   2000  CG  ASN A1119      32.848  -1.671 -25.413  1.00 40.74           C  
ATOM   2001  OD1 ASN A1119      33.781  -2.374 -25.812  1.00 44.02           O  
ATOM   2002  ND2 ASN A1119      32.658  -0.404 -25.848  1.00 27.52           N  
ATOM   2003  N   CYS A1120      29.587  -4.951 -23.860  1.00 25.47           N  
ATOM   2004  CA  CYS A1120      28.735  -5.693 -22.917  1.00 21.96           C  
ATOM   2005  C   CYS A1120      29.215  -7.152 -22.864  1.00 22.78           C  
ATOM   2006  O   CYS A1120      29.234  -7.849 -23.882  1.00 21.40           O  
ATOM   2007  CB  CYS A1120      27.252  -5.614 -23.283  1.00 19.72           C  
ATOM   2008  SG  CYS A1120      26.145  -6.680 -22.273  1.00 21.32           S  
ATOM   2009  N   PRO A1121      29.643  -7.605 -21.678  1.00 22.28           N  
ATOM   2010  CA  PRO A1121      30.117  -8.966 -21.562  1.00 21.98           C  
ATOM   2011  C   PRO A1121      29.007  -9.976 -21.794  1.00 20.86           C  
ATOM   2012  O   PRO A1121      27.816  -9.655 -21.610  1.00 16.10           O  
ATOM   2013  CB  PRO A1121      30.625  -9.064 -20.123  1.00 24.65           C  
ATOM   2014  CG  PRO A1121      30.286  -7.812 -19.455  1.00 22.97           C  
ATOM   2015  CD  PRO A1121      29.729  -6.843 -20.417  1.00 23.73           C  
ATOM   2016  N   ASP A1122      29.384 -11.186 -22.202  1.00 18.58           N  
ATOM   2017  CA  ASP A1122      28.361 -12.182 -22.469  1.00 21.03           C  
ATOM   2018  C   ASP A1122      27.471 -12.476 -21.257  1.00 19.66           C  
ATOM   2019  O   ASP A1122      26.279 -12.747 -21.416  1.00 17.28           O  
ATOM   2020  CB  ASP A1122      28.959 -13.489 -22.969  1.00 25.55           C  
ATOM   2021  CG  ASP A1122      27.872 -14.501 -23.338  1.00 37.64           C  
ATOM   2022  OD1 ASP A1122      26.996 -14.150 -24.189  1.00 40.70           O  
ATOM   2023  OD2 ASP A1122      27.867 -15.615 -22.745  1.00 39.60           O  
ATOM   2024  N   GLU A1123      28.032 -12.457 -20.049  1.00 17.97           N  
ATOM   2025  CA  GLU A1123      27.237 -12.833 -18.879  1.00 18.53           C  
ATOM   2026  C   GLU A1123      26.102 -11.819 -18.614  1.00 17.38           C  
ATOM   2027  O   GLU A1123      25.030 -12.160 -18.113  1.00 17.91           O  
ATOM   2028  CB  GLU A1123      28.115 -13.047 -17.648  1.00 19.48           C  
ATOM   2029  CG  GLU A1123      28.980 -11.879 -17.293  1.00 26.05           C  
ATOM   2030  CD  GLU A1123      30.396 -11.928 -17.870  1.00 40.78           C  
ATOM   2031  OE1 GLU A1123      30.633 -12.532 -18.963  1.00 24.45           O  
ATOM   2032  OE2 GLU A1123      31.273 -11.302 -17.211  1.00 38.88           O  
ATOM   2033  N   VAL A1124      26.336 -10.578 -18.993  1.00 15.45           N  
ATOM   2034  CA  VAL A1124      25.287  -9.562 -18.887  1.00 15.71           C  
ATOM   2035  C   VAL A1124      24.264  -9.726 -20.009  1.00 16.16           C  
ATOM   2036  O   VAL A1124      23.032  -9.674 -19.773  1.00 12.70           O  
ATOM   2037  CB  VAL A1124      25.881  -8.162 -18.887  1.00 17.03           C  
ATOM   2038  CG1 VAL A1124      24.737  -7.103 -18.793  1.00 13.38           C  
ATOM   2039  CG2 VAL A1124      26.905  -8.044 -17.710  1.00 16.76           C  
ATOM   2040  N   TYR A1125      24.773  -9.934 -21.225  1.00 14.64           N  
ATOM   2041  CA  TYR A1125      23.881 -10.195 -22.351  1.00 14.58           C  
ATOM   2042  C   TYR A1125      22.933 -11.372 -22.100  1.00 13.67           C  
ATOM   2043  O   TYR A1125      21.773 -11.350 -22.537  1.00 14.00           O  
ATOM   2044  CB  TYR A1125      24.661 -10.402 -23.653  1.00 18.11           C  
ATOM   2045  CG  TYR A1125      23.762 -10.346 -24.888  1.00 18.32           C  
ATOM   2046  CD1 TYR A1125      23.691 -11.408 -25.784  1.00 23.49           C  
ATOM   2047  CD2 TYR A1125      22.973  -9.235 -25.128  1.00 16.48           C  
ATOM   2048  CE1 TYR A1125      22.870 -11.345 -26.909  1.00 24.86           C  
ATOM   2049  CE2 TYR A1125      22.138  -9.164 -26.239  1.00 28.88           C  
ATOM   2050  CZ  TYR A1125      22.092 -10.223 -27.130  1.00 27.72           C  
ATOM   2051  OH  TYR A1125      21.241 -10.138 -28.233  1.00 31.17           O  
ATOM   2052  N   GLN A1126      23.428 -12.414 -21.440  1.00 13.08           N  
ATOM   2053  CA  GLN A1126      22.562 -13.548 -21.121  1.00 15.62           C  
ATOM   2054  C   GLN A1126      21.412 -13.183 -20.190  1.00 14.09           C  
ATOM   2055  O   GLN A1126      20.293 -13.663 -20.368  1.00 14.25           O  
ATOM   2056  CB  GLN A1126      23.369 -14.745 -20.598  1.00 19.98           C  
ATOM   2057  CG  GLN A1126      24.307 -15.347 -21.679  1.00 25.24           C  
ATOM   2058  CD  GLN A1126      23.635 -15.462 -23.069  1.00 36.87           C  
ATOM   2059  OE1 GLN A1126      22.502 -15.947 -23.193  1.00 34.55           O  
ATOM   2060  NE2 GLN A1126      24.338 -15.002 -24.116  1.00 37.63           N  
ATOM   2061  N   LEU A1127      21.667 -12.284 -19.241  1.00 14.25           N  
ATOM   2062  CA  LEU A1127      20.605 -11.744 -18.397  1.00 15.24           C  
ATOM   2063  C   LEU A1127      19.573 -10.962 -19.223  1.00 15.52           C  
ATOM   2064  O   LEU A1127      18.361 -11.116 -19.048  1.00 18.35           O  
ATOM   2065  CB  LEU A1127      21.206 -10.871 -17.275  1.00 16.22           C  
ATOM   2066  CG  LEU A1127      21.953 -11.652 -16.172  1.00 17.46           C  
ATOM   2067  CD1 LEU A1127      22.541 -10.726 -15.151  1.00 21.44           C  
ATOM   2068  CD2 LEU A1127      21.060 -12.685 -15.489  1.00 19.75           C  
ATOM   2069  N   MET A1128      20.062 -10.134 -20.124  1.00 13.94           N  
ATOM   2070  CA  MET A1128      19.217  -9.372 -21.019  1.00 15.29           C  
ATOM   2071  C   MET A1128      18.356 -10.304 -21.867  1.00 14.95           C  
ATOM   2072  O   MET A1128      17.166 -10.079 -22.037  1.00 13.06           O  
ATOM   2073  CB  MET A1128      20.112  -8.504 -21.904  1.00 13.29           C  
ATOM   2074  CG  MET A1128      19.398  -7.468 -22.793  1.00 18.38           C  
ATOM   2075  SD  MET A1128      20.586  -6.518 -23.846  1.00 22.13           S  
ATOM   2076  CE  MET A1128      21.629  -5.724 -22.636  1.00 13.66           C  
ATOM   2077  N   ARG A1129      18.959 -11.351 -22.420  1.00 15.30           N  
ATOM   2078  CA  ARG A1129      18.197 -12.305 -23.237  1.00 15.94           C  
ATOM   2079  C   ARG A1129      17.095 -12.994 -22.463  1.00 15.60           C  
ATOM   2080  O   ARG A1129      16.052 -13.286 -23.029  1.00 15.96           O  
ATOM   2081  CB  ARG A1129      19.119 -13.322 -23.911  1.00 18.91           C  
ATOM   2082  CG  ARG A1129      19.934 -12.691 -25.017  1.00 20.07           C  
ATOM   2083  CD  ARG A1129      20.522 -13.757 -25.963  1.00 31.51           C  
ATOM   2084  NE  ARG A1129      19.495 -14.489 -26.732  1.00 33.74           N  
ATOM   2085  CZ  ARG A1129      18.860 -14.018 -27.809  1.00 36.42           C  
ATOM   2086  NH1 ARG A1129      19.112 -12.792 -28.280  1.00 34.66           N  
ATOM   2087  NH2 ARG A1129      17.956 -14.775 -28.416  1.00 36.32           N  
ATOM   2088  N   LYS A1130      17.293 -13.206 -21.161  1.00 11.41           N  
ATOM   2089  CA  LYS A1130      16.290 -13.850 -20.341  1.00 12.28           C  
ATOM   2090  C   LYS A1130      15.031 -12.975 -20.186  1.00 12.18           C  
ATOM   2091  O   LYS A1130      13.963 -13.461 -19.818  1.00 14.04           O  
ATOM   2092  CB  LYS A1130      16.886 -14.154 -18.978  1.00 16.17           C  
ATOM   2093  CG  LYS A1130      17.707 -15.452 -18.923  1.00 23.24           C  
ATOM   2094  CD  LYS A1130      18.278 -15.616 -17.512  1.00 29.10           C  
ATOM   2095  CE  LYS A1130      19.596 -16.374 -17.528  1.00 37.88           C  
ATOM   2096  NZ  LYS A1130      19.464 -17.733 -18.166  1.00 37.57           N  
ATOM   2097  N   CYS A1131      15.164 -11.681 -20.453  1.00 10.13           N  
ATOM   2098  CA  CYS A1131      14.004 -10.770 -20.398  1.00  9.32           C  
ATOM   2099  C   CYS A1131      13.231 -10.839 -21.701  1.00 10.92           C  
ATOM   2100  O   CYS A1131      12.111 -10.317 -21.798  1.00 13.34           O  
ATOM   2101  CB  CYS A1131      14.484  -9.324 -20.246  1.00 10.61           C  
ATOM   2102  SG  CYS A1131      15.472  -9.044 -18.770  1.00 12.69           S  
ATOM   2103  N   TRP A1132      13.855 -11.423 -22.728  1.00 12.08           N  
ATOM   2104  CA  TRP A1132      13.293 -11.406 -24.078  1.00 12.30           C  
ATOM   2105  C   TRP A1132      12.762 -12.717 -24.658  1.00 16.46           C  
ATOM   2106  O   TRP A1132      12.651 -12.860 -25.892  1.00 15.72           O  
ATOM   2107  CB  TRP A1132      14.319 -10.840 -25.027  1.00 13.03           C  
ATOM   2108  CG  TRP A1132      14.622  -9.373 -24.745  1.00 13.19           C  
ATOM   2109  CD1 TRP A1132      13.817  -8.451 -24.088  1.00 11.72           C  
ATOM   2110  CD2 TRP A1132      15.771  -8.677 -25.171  1.00 13.34           C  
ATOM   2111  NE1 TRP A1132      14.436  -7.225 -24.080  1.00 11.31           N  
ATOM   2112  CE2 TRP A1132      15.636  -7.338 -24.743  1.00 13.53           C  
ATOM   2113  CE3 TRP A1132      16.928  -9.057 -25.878  1.00 13.00           C  
ATOM   2114  CZ2 TRP A1132      16.620  -6.373 -24.992  1.00 11.57           C  
ATOM   2115  CZ3 TRP A1132      17.919  -8.100 -26.110  1.00 12.38           C  
ATOM   2116  CH2 TRP A1132      17.747  -6.760 -25.669  1.00 11.98           C  
ATOM   2117  N   GLU A1133      12.457 -13.673 -23.790  1.00 15.21           N  
ATOM   2118  CA  GLU A1133      11.742 -14.866 -24.224  1.00 17.29           C  
ATOM   2119  C   GLU A1133      10.417 -14.407 -24.810  1.00 17.53           C  
ATOM   2120  O   GLU A1133       9.757 -13.555 -24.241  1.00 14.52           O  
ATOM   2121  CB  GLU A1133      11.499 -15.798 -23.036  1.00 17.71           C  
ATOM   2122  CG  GLU A1133      12.779 -16.457 -22.524  1.00 17.86           C  
ATOM   2123  CD  GLU A1133      13.195 -17.635 -23.406  1.00 31.40           C  
ATOM   2124  OE1 GLU A1133      12.402 -18.033 -24.286  1.00 28.52           O  
ATOM   2125  OE2 GLU A1133      14.309 -18.152 -23.217  1.00 35.02           O  
ATOM   2126  N   PHE A1134      10.043 -14.966 -25.954  1.00 15.90           N  
ATOM   2127  CA  PHE A1134       8.743 -14.657 -26.555  1.00 15.88           C  
ATOM   2128  C   PHE A1134       7.526 -14.825 -25.605  1.00 15.85           C  
ATOM   2129  O   PHE A1134       6.648 -13.958 -25.562  1.00 17.12           O  
ATOM   2130  CB  PHE A1134       8.540 -15.484 -27.867  1.00 14.45           C  
ATOM   2131  CG  PHE A1134       7.475 -14.917 -28.768  1.00 15.63           C  
ATOM   2132  CD1 PHE A1134       7.805 -13.988 -29.740  1.00 18.03           C  
ATOM   2133  CD2 PHE A1134       6.145 -15.266 -28.604  1.00 21.11           C  
ATOM   2134  CE1 PHE A1134       6.825 -13.436 -30.564  1.00 18.89           C  
ATOM   2135  CE2 PHE A1134       5.157 -14.703 -29.420  1.00 17.54           C  
ATOM   2136  CZ  PHE A1134       5.503 -13.800 -30.402  1.00 20.32           C  
ATOM   2137  N   GLN A1135       7.461 -15.947 -24.889  1.00 14.82           N  
ATOM   2138  CA  GLN A1135       6.363 -16.230 -23.969  1.00 19.41           C  
ATOM   2139  C   GLN A1135       6.655 -15.579 -22.628  1.00 19.31           C  
ATOM   2140  O   GLN A1135       7.742 -15.769 -22.095  1.00 17.93           O  
ATOM   2141  CB  GLN A1135       6.196 -17.747 -23.713  1.00 24.58           C  
ATOM   2142  CG  GLN A1135       5.729 -18.619 -24.881  1.00 25.92           C  
ATOM   2143  CD  GLN A1135       4.443 -18.125 -25.521  1.00 37.42           C  
ATOM   2144  OE1 GLN A1135       4.364 -18.016 -26.748  1.00 45.39           O  
ATOM   2145  NE2 GLN A1135       3.428 -17.818 -24.701  1.00 37.46           N  
ATOM   2146  N   PRO A1136       5.680 -14.836 -22.073  1.00 15.78           N  
ATOM   2147  CA  PRO A1136       5.881 -14.182 -20.752  1.00 16.82           C  
ATOM   2148  C   PRO A1136       6.269 -15.153 -19.618  1.00 17.84           C  
ATOM   2149  O   PRO A1136       7.162 -14.836 -18.838  1.00 18.49           O  
ATOM   2150  CB  PRO A1136       4.548 -13.501 -20.462  1.00 16.21           C  
ATOM   2151  CG  PRO A1136       3.659 -13.701 -21.685  1.00 16.89           C  
ATOM   2152  CD  PRO A1136       4.351 -14.584 -22.668  1.00 17.47           C  
ATOM   2153  N   SER A1137       5.660 -16.341 -19.546  1.00 15.49           N  
ATOM   2154  CA  SER A1137       6.039 -17.310 -18.498  1.00 20.09           C  
ATOM   2155  C   SER A1137       7.463 -17.837 -18.603  1.00 19.34           C  
ATOM   2156  O   SER A1137       7.996 -18.371 -17.630  1.00 22.66           O  
ATOM   2157  CB  SER A1137       5.056 -18.488 -18.440  1.00 19.79           C  
ATOM   2158  OG  SER A1137       5.065 -19.131 -19.705  1.00 27.78           O  
ATOM   2159  N   ASN A1138       8.097 -17.703 -19.764  1.00 18.13           N  
ATOM   2160  CA  ASN A1138       9.489 -18.122 -19.895  1.00 17.07           C  
ATOM   2161  C   ASN A1138      10.530 -17.088 -19.466  1.00 16.56           C  
ATOM   2162  O   ASN A1138      11.727 -17.383 -19.429  1.00 14.94           O  
ATOM   2163  CB  ASN A1138       9.772 -18.593 -21.327  1.00 18.10           C  
ATOM   2164  CG  ASN A1138       9.085 -19.892 -21.626  1.00 28.48           C  
ATOM   2165  OD1 ASN A1138       8.975 -20.759 -20.747  1.00 21.45           O  
ATOM   2166  ND2 ASN A1138       8.580 -20.031 -22.846  1.00 24.65           N  
ATOM   2167  N   ARG A1139      10.074 -15.887 -19.134  1.00 13.67           N  
ATOM   2168  CA  ARG A1139      11.012 -14.803 -18.800  1.00 13.59           C  
ATOM   2169  C   ARG A1139      11.432 -14.904 -17.357  1.00 15.22           C  
ATOM   2170  O   ARG A1139      10.674 -15.422 -16.514  1.00 16.10           O  
ATOM   2171  CB  ARG A1139      10.350 -13.446 -19.039  1.00 12.46           C  
ATOM   2172  CG  ARG A1139      10.171 -13.139 -20.505  1.00 12.32           C  
ATOM   2173  CD  ARG A1139       9.468 -11.816 -20.761  1.00  8.96           C  
ATOM   2174  NE  ARG A1139       8.838 -11.959 -22.076  1.00 14.31           N  
ATOM   2175  CZ  ARG A1139       7.663 -11.447 -22.431  1.00 12.79           C  
ATOM   2176  NH1 ARG A1139       6.981 -10.667 -21.616  1.00  7.27           N  
ATOM   2177  NH2 ARG A1139       7.197 -11.704 -23.644  1.00 13.11           N  
ATOM   2178  N   THR A1140      12.611 -14.358 -17.065  1.00 12.18           N  
ATOM   2179  CA  THR A1140      13.120 -14.256 -15.718  1.00 12.89           C  
ATOM   2180  C   THR A1140      12.225 -13.283 -14.923  1.00 16.26           C  
ATOM   2181  O   THR A1140      11.474 -12.499 -15.517  1.00 13.78           O  
ATOM   2182  CB  THR A1140      14.598 -13.760 -15.736  1.00 14.51           C  
ATOM   2183  OG1 THR A1140      15.103 -13.692 -14.391  1.00 19.74           O  
ATOM   2184  CG2 THR A1140      14.715 -12.350 -16.425  1.00 15.12           C  
ATOM   2185  N   SER A1141      12.279 -13.371 -13.598  1.00 13.53           N  
ATOM   2186  CA  SER A1141      11.600 -12.429 -12.727  1.00 10.17           C  
ATOM   2187  C   SER A1141      12.565 -11.285 -12.392  1.00  7.63           C  
ATOM   2188  O   SER A1141      13.759 -11.385 -12.643  1.00  9.86           O  
ATOM   2189  CB  SER A1141      11.153 -13.131 -11.447  1.00 11.99           C  
ATOM   2190  OG  SER A1141      12.310 -13.481 -10.692  1.00 16.16           O  
ATOM   2191  N   PHE A1142      12.053 -10.185 -11.854  1.00  7.37           N  
ATOM   2192  CA  PHE A1142      12.949  -9.126 -11.381  1.00  7.81           C  
ATOM   2193  C   PHE A1142      13.847  -9.571 -10.213  1.00 10.98           C  
ATOM   2194  O   PHE A1142      14.992  -9.194 -10.177  1.00 11.52           O  
ATOM   2195  CB  PHE A1142      12.160  -7.862 -10.987  1.00  6.51           C  
ATOM   2196  CG  PHE A1142      11.747  -7.022 -12.177  1.00 11.90           C  
ATOM   2197  CD1 PHE A1142      12.719  -6.398 -12.948  1.00 11.95           C  
ATOM   2198  CD2 PHE A1142      10.405  -6.816 -12.489  1.00 10.77           C  
ATOM   2199  CE1 PHE A1142      12.396  -5.611 -13.994  1.00  7.95           C  
ATOM   2200  CE2 PHE A1142      10.056  -6.035 -13.602  1.00 14.40           C  
ATOM   2201  CZ  PHE A1142      11.069  -5.423 -14.344  1.00  7.04           C  
ATOM   2202  N   GLN A1143      13.322 -10.362  -9.272  1.00 11.47           N  
ATOM   2203  CA  GLN A1143      14.147 -10.933  -8.166  1.00 13.32           C  
ATOM   2204  C   GLN A1143      15.316 -11.768  -8.707  1.00 12.12           C  
ATOM   2205  O   GLN A1143      16.447 -11.670  -8.230  1.00 13.21           O  
ATOM   2206  CB  GLN A1143      13.292 -11.783  -7.214  1.00 17.48           C  
ATOM   2207  CG  GLN A1143      14.079 -12.310  -5.985  1.00 21.35           C  
ATOM   2208  CD  GLN A1143      14.701 -11.169  -5.200  1.00 24.85           C  
ATOM   2209  OE1 GLN A1143      14.043 -10.187  -4.930  1.00 20.49           O  
ATOM   2210  NE2 GLN A1143      15.976 -11.289  -4.853  1.00 20.36           N  
ATOM   2211  N   ASN A1144      15.065 -12.547  -9.750  1.00 11.36           N  
ATOM   2212  CA  ASN A1144      16.142 -13.345 -10.340  1.00 13.48           C  
ATOM   2213  C   ASN A1144      17.178 -12.457 -11.007  1.00 14.04           C  
ATOM   2214  O   ASN A1144      18.387 -12.734 -10.959  1.00 11.71           O  
ATOM   2215  CB  ASN A1144      15.574 -14.400 -11.295  1.00 12.81           C  
ATOM   2216  CG  ASN A1144      16.631 -15.347 -11.825  1.00 25.22           C  
ATOM   2217  OD1 ASN A1144      16.915 -15.337 -13.036  1.00 33.74           O  
ATOM   2218  ND2 ASN A1144      17.233 -16.173 -10.929  1.00 21.04           N  
ATOM   2219  N   LEU A1145      16.727 -11.343 -11.585  1.00 11.46           N  
ATOM   2220  CA  LEU A1145      17.663 -10.381 -12.201  1.00 10.64           C  
ATOM   2221  C   LEU A1145      18.537  -9.700 -11.157  1.00 10.41           C  
ATOM   2222  O   LEU A1145      19.757  -9.489 -11.378  1.00 13.27           O  
ATOM   2223  CB  LEU A1145      16.898  -9.311 -12.983  1.00 11.07           C  
ATOM   2224  CG  LEU A1145      16.332  -9.818 -14.321  1.00 13.54           C  
ATOM   2225  CD1 LEU A1145      15.344  -8.862 -14.906  1.00 11.93           C  
ATOM   2226  CD2 LEU A1145      17.517 -10.013 -15.300  1.00 14.57           C  
ATOM   2227  N   ILE A1146      17.904  -9.288 -10.067  1.00 11.12           N  
ATOM   2228  CA  ILE A1146      18.625  -8.629  -8.986  1.00 10.55           C  
ATOM   2229  C   ILE A1146      19.785  -9.554  -8.594  1.00 12.28           C  
ATOM   2230  O   ILE A1146      20.938  -9.136  -8.520  1.00 13.46           O  
ATOM   2231  CB  ILE A1146      17.702  -8.367  -7.795  1.00 10.39           C  
ATOM   2232  CG1 ILE A1146      16.713  -7.263  -8.167  1.00 11.49           C  
ATOM   2233  CG2 ILE A1146      18.517  -7.935  -6.521  1.00 12.99           C  
ATOM   2234  CD1 ILE A1146      15.517  -7.181  -7.286  1.00 11.08           C  
ATOM   2235  N   GLU A1147      19.468 -10.818  -8.368  1.00 15.13           N  
ATOM   2236  CA  GLU A1147      20.455 -11.756  -7.852  1.00 17.01           C  
ATOM   2237  C   GLU A1147      21.499 -12.068  -8.930  1.00 14.56           C  
ATOM   2238  O   GLU A1147      22.680 -12.177  -8.626  1.00 14.45           O  
ATOM   2239  CB  GLU A1147      19.757 -13.010  -7.327  1.00 16.05           C  
ATOM   2240  CG  GLU A1147      18.917 -12.728  -6.068  1.00 17.06           C  
ATOM   2241  CD  GLU A1147      18.026 -13.889  -5.655  1.00 24.68           C  
ATOM   2242  OE1 GLU A1147      18.194 -15.015  -6.180  1.00 34.00           O  
ATOM   2243  OE2 GLU A1147      17.162 -13.678  -4.784  1.00 32.13           O  
ATOM   2244  N   GLY A1148      21.063 -12.109 -10.186  1.00 13.31           N  
ATOM   2245  CA  GLY A1148      21.954 -12.349 -11.320  1.00 14.46           C  
ATOM   2246  C   GLY A1148      22.974 -11.241 -11.528  1.00 15.04           C  
ATOM   2247  O   GLY A1148      24.158 -11.507 -11.794  1.00 15.20           O  
ATOM   2248  N   PHE A1149      22.521  -9.993 -11.409  1.00 15.42           N  
ATOM   2249  CA  PHE A1149      23.449  -8.868 -11.474  1.00 16.65           C  
ATOM   2250  C   PHE A1149      24.381  -8.805 -10.268  1.00 16.25           C  
ATOM   2251  O   PHE A1149      25.580  -8.546 -10.436  1.00 15.86           O  
ATOM   2252  CB  PHE A1149      22.740  -7.519 -11.612  1.00 12.95           C  
ATOM   2253  CG  PHE A1149      21.994  -7.357 -12.902  1.00 13.61           C  
ATOM   2254  CD1 PHE A1149      22.654  -7.397 -14.123  1.00 18.44           C  
ATOM   2255  CD2 PHE A1149      20.624  -7.125 -12.886  1.00 14.78           C  
ATOM   2256  CE1 PHE A1149      21.939  -7.246 -15.311  1.00 22.27           C  
ATOM   2257  CE2 PHE A1149      19.896  -6.959 -14.078  1.00 14.72           C  
ATOM   2258  CZ  PHE A1149      20.557  -7.038 -15.282  1.00 17.65           C  
ATOM   2259  N   GLU A1150      23.833  -9.002  -9.068  1.00 17.09           N  
ATOM   2260  CA  GLU A1150      24.681  -8.993  -7.851  1.00 19.03           C  
ATOM   2261  C   GLU A1150      25.817 -10.003  -7.859  1.00 16.82           C  
ATOM   2262  O   GLU A1150      26.869  -9.729  -7.302  1.00 18.12           O  
ATOM   2263  CB  GLU A1150      23.857  -9.125  -6.568  1.00 17.57           C  
ATOM   2264  CG  GLU A1150      23.029  -7.840  -6.234  1.00 21.47           C  
ATOM   2265  CD  GLU A1150      22.038  -8.042  -5.092  1.00 27.00           C  
ATOM   2266  OE1 GLU A1150      21.549  -9.173  -4.914  1.00 33.81           O  
ATOM   2267  OE2 GLU A1150      21.704  -7.061  -4.395  1.00 38.54           O  
ATOM   2268  N   ALA A1151      25.605 -11.157  -8.483  1.00 15.32           N  
ATOM   2269  CA  ALA A1151      26.653 -12.175  -8.640  1.00 16.93           C  
ATOM   2270  C   ALA A1151      27.805 -11.702  -9.546  1.00 17.29           C  
ATOM   2271  O   ALA A1151      28.892 -12.302  -9.544  1.00 16.85           O  
ATOM   2272  CB  ALA A1151      26.057 -13.457  -9.206  1.00 14.23           C  
ATOM   2273  N   LEU A1152      27.561 -10.655 -10.338  1.00 16.00           N  
ATOM   2274  CA  LEU A1152      28.591 -10.077 -11.213  1.00 17.91           C  
ATOM   2275  C   LEU A1152      29.266  -8.899 -10.547  1.00 20.51           C  
ATOM   2276  O   LEU A1152      30.162  -8.293 -11.146  1.00 20.31           O  
ATOM   2277  CB  LEU A1152      27.995  -9.565 -12.553  1.00 16.89           C  
ATOM   2278  CG  LEU A1152      27.241 -10.625 -13.369  1.00 14.69           C  
ATOM   2279  CD1 LEU A1152      26.604 -10.027 -14.652  1.00 18.04           C  
ATOM   2280  CD2 LEU A1152      28.220 -11.797 -13.703  1.00 17.54           C  
ATOM   2281  N   LEU A1153      28.815  -8.550  -9.349  1.00 18.99           N  
ATOM   2282  CA  LEU A1153      29.394  -7.423  -8.622  1.00 24.28           C  
ATOM   2283  C   LEU A1153      30.215  -7.884  -7.423  1.00 28.14           C  
ATOM   2284  O   LEU A1153      29.707  -8.597  -6.549  1.00 26.98           O  
ATOM   2285  CB  LEU A1153      28.302  -6.420  -8.224  1.00 21.45           C  
ATOM   2286  CG  LEU A1153      27.654  -5.658  -9.403  1.00 20.16           C  
ATOM   2287  CD1 LEU A1153      26.283  -5.126  -9.013  1.00 20.40           C  
ATOM   2288  CD2 LEU A1153      28.553  -4.510  -9.921  1.00 22.21           C  
ATOM   2289  N   LYS A1154      31.482  -7.462  -7.418  1.00 34.20           N  
ATOM   2290  CA  LYS A1154      32.530  -7.902  -6.473  1.00 40.40           C  
ATOM   2291  C   LYS A1154      32.699  -9.421  -6.376  1.00 44.37           C  
ATOM   2292  O   LYS A1154      33.815  -9.945  -6.482  1.00 47.69           O  
ATOM   2293  CB  LYS A1154      32.331  -7.284  -5.078  1.00 41.95           C  
ATOM   2294  CG  LYS A1154      32.841  -5.841  -4.941  1.00 47.17           C  
ATOM   2295  CD  LYS A1154      34.287  -5.631  -5.458  1.00 61.41           C  
ATOM   2296  CE  LYS A1154      35.368  -6.395  -4.650  1.00 65.66           C  
ATOM   2297  NZ  LYS A1154      35.791  -5.710  -3.398  1.00 70.86           N  
TER    2298      LYS A1154                                                      
HETATM 2299  C1  MI1 A   1      11.400  14.076 -15.349  1.00 20.59           C  
HETATM 2300  C2  MI1 A   1      11.111  14.198 -16.832  1.00  8.71           C  
HETATM 2301  C4  MI1 A   1      10.043  11.904 -16.962  1.00 14.86           C  
HETATM 2302  C5  MI1 A   1      10.544  11.632 -15.538  1.00 21.94           C  
HETATM 2303  C6  MI1 A   1      11.713  12.552 -15.122  1.00 25.70           C  
HETATM 2304  N3  MI1 A   1       9.909  13.380 -17.070  1.00 18.87           N  
HETATM 2305  O21 MI1 A   1       8.664  15.160 -17.564  1.00 30.30           O  
HETATM 2306  C20 MI1 A   1       8.779  13.946 -17.437  1.00 24.41           C  
HETATM 2307  C22 MI1 A   1       7.586  13.042 -17.659  1.00 22.56           C  
HETATM 2308  C23 MI1 A   1       6.402  13.886 -17.886  1.00 31.52           C  
HETATM 2309  N24 MI1 A   1       5.440  14.506 -18.077  1.00 35.08           N  
HETATM 2310  C7  MI1 A   1      13.007  11.955 -15.729  1.00 22.23           C  
HETATM 2311  N8  MI1 A   1      12.608  14.879 -14.929  1.00 17.50           N  
HETATM 2312  C9  MI1 A   1      13.600  15.373 -15.888  1.00 17.48           C  
HETATM 2313  C10 MI1 A   1      12.872  15.198 -13.612  1.00 19.09           C  
HETATM 2314  C15 MI1 A   1      12.037  14.796 -12.553  1.00 15.01           C  
HETATM 2315  C16 MI1 A   1      10.779  14.068 -12.489  1.00 14.01           C  
HETATM 2316  C11 MI1 A   1      10.502  14.017 -11.137  1.00 14.51           C  
HETATM 2317  N12 MI1 A   1      11.478  14.674 -10.421  1.00 10.67           N  
HETATM 2318  C14 MI1 A   1      12.415  15.138 -11.268  1.00 15.66           C  
HETATM 2319  N17 MI1 A   1      13.530  15.816 -10.946  1.00 12.18           N  
HETATM 2320  C18 MI1 A   1      14.309  16.174 -12.002  1.00 23.17           C  
HETATM 2321  N19 MI1 A   1      14.016  15.902 -13.308  1.00 11.43           N  
HETATM 2322  O   HOH A1155       8.546   3.457 -29.034  1.00 14.85           O  
HETATM 2323  O   HOH A1156       6.362   4.883 -41.019  1.00 26.33           O  
HETATM 2324  O   HOH A1157      15.919  17.107 -14.393  1.00 15.99           O  
HETATM 2325  O   HOH A1158      15.664 -15.518 -29.660  1.00 41.48           O  
HETATM 2326  O   HOH A1159      11.213 -15.656 -30.346  1.00 24.51           O  
HETATM 2327  O   HOH A1160       7.091  -1.204 -19.429  1.00 14.70           O  
HETATM 2328  O   HOH A1161       8.758 -12.444 -15.380  1.00 17.52           O  
HETATM 2329  O   HOH A1162       3.998 -11.987 -15.281  1.00  8.83           O  
HETATM 2330  O   HOH A1163      11.224  -4.348 -27.790  1.00 10.26           O  
HETATM 2331  O   HOH A1164      13.391  17.991  -3.841  1.00 13.66           O  
HETATM 2332  O   HOH A1165       6.283  -4.746 -22.367  1.00 17.43           O  
HETATM 2333  O   HOH A1166       8.949  -4.349 -29.120  1.00 12.69           O  
HETATM 2334  O   HOH A1167       4.207   4.661 -16.516  1.00 15.66           O  
HETATM 2335  O   HOH A1168       2.834  11.270 -18.142  1.00 50.43           O  
HETATM 2336  O   HOH A1169      -3.830   2.738  -7.819  1.00 28.62           O  
HETATM 2337  O   HOH A1170      24.188  -1.951 -30.249  1.00 26.86           O  
HETATM 2338  O   HOH A1171      -0.223  17.315  -0.526  1.00 22.86           O  
HETATM 2339  O   HOH A1172       8.282  10.291 -20.013  1.00 21.32           O  
HETATM 2340  O   HOH A1173      14.619   6.105 -23.175  1.00 13.52           O  
HETATM 2341  O   HOH A1174       5.370  -4.683 -12.775  1.00 14.21           O  
HETATM 2342  O   HOH A1175      20.396 -14.761  -4.080  1.00 26.42           O  
HETATM 2343  O   HOH A1176       0.761  -2.738 -37.649  1.00 17.54           O  
HETATM 2344  O   HOH A1177      11.959 -16.591 -27.112  1.00 21.84           O  
HETATM 2345  O   HOH A1178      12.863   7.421  -2.892  1.00 18.50           O  
HETATM 2346  O   HOH A1179      20.194   1.029 -26.877  1.00 17.64           O  
HETATM 2347  O   HOH A1180       9.627   6.529  -3.102  1.00 16.09           O  
HETATM 2348  O   HOH A1181      20.466   4.056 -26.757  1.00 17.90           O  
HETATM 2349  O   HOH A1182       1.709 -10.645 -14.170  1.00 11.52           O  
HETATM 2350  O   HOH A1183      10.472 -10.684  -8.841  1.00 11.30           O  
HETATM 2351  O   HOH A1184      22.971  -1.394  -6.649  1.00 19.68           O  
HETATM 2352  O   HOH A1185      24.718  -9.979 -30.350  1.00 26.04           O  
HETATM 2353  O   HOH A1186       9.347 -18.275 -24.940  1.00 20.75           O  
HETATM 2354  O   HOH A1187      12.750  12.064 -20.071  1.00 14.51           O  
HETATM 2355  O   HOH A1188       7.872 -12.243 -12.964  1.00 20.30           O  
HETATM 2356  O   HOH A1189      13.980   7.758 -25.478  1.00 30.45           O  
HETATM 2357  O   HOH A1190       7.177   7.876  -3.745  1.00 19.73           O  
HETATM 2358  O   HOH A1191      12.459  26.674 -18.786  1.00 33.16           O  
HETATM 2359  O   HOH A1192       9.665  29.029   2.706  1.00 21.24           O  
HETATM 2360  O   HOH A1193      13.195  -6.174 -27.443  1.00 17.72           O  
HETATM 2361  O   HOH A1194      -7.061  -2.996 -13.051  1.00 29.40           O  
HETATM 2362  O   HOH A1195     -13.105 -12.404 -14.783  1.00 36.32           O  
HETATM 2363  O   HOH A1196       9.991  -0.358  -0.207  0.50 13.04           O  
HETATM 2364  O   HOH A1197      33.892  -1.407 -14.593  1.00 29.95           O  
HETATM 2365  O   HOH A1198       7.507  12.243 -13.512  1.00 18.92           O  
HETATM 2366  O   HOH A1199      -6.051  -7.173 -14.185  1.00 19.85           O  
HETATM 2367  O   HOH A1200      30.782  -8.324 -15.843  1.00 26.90           O  
HETATM 2368  O   HOH A1201       7.620 -14.959 -16.297  1.00 17.94           O  
HETATM 2369  O   HOH A1202       1.934   0.360 -36.248  1.00 17.77           O  
HETATM 2370  O   HOH A1203       9.171 -10.136 -11.353  1.00 16.73           O  
HETATM 2371  O   HOH A1204      16.890   8.575 -28.906  1.00 33.00           O  
HETATM 2372  O   HOH A1205      -0.796   6.448 -14.137  1.00 24.11           O  
HETATM 2373  O   HOH A1206       1.539  -8.981  -5.158  1.00 48.34           O  
HETATM 2374  O   HOH A1207       7.193  -8.502  -7.220  1.00 34.16           O  
HETATM 2375  O   HOH A1208      24.682 -13.784 -13.028  1.00 16.42           O  
HETATM 2376  O   HOH A1209       9.908  23.994   0.999  1.00 22.18           O  
HETATM 2377  O   HOH A1210      19.267  -2.712 -36.346  1.00 21.68           O  
HETATM 2378  O   HOH A1211      -7.822  -5.508 -17.423  1.00 31.37           O  
HETATM 2379  O   HOH A1212      19.959   2.420  -3.991  1.00 26.72           O  
HETATM 2380  O   HOH A1213      -3.093  23.404  -3.127  1.00 25.89           O  
HETATM 2381  O   HOH A1214       5.388  10.178 -11.796  1.00 32.84           O  
HETATM 2382  O   HOH A1215      15.318  -7.303 -28.294  1.00 19.51           O  
HETATM 2383  O   HOH A1216       4.415  21.998 -13.796  1.00 26.35           O  
HETATM 2384  O   HOH A1217      -2.587  -2.037  -7.246  1.00 24.44           O  
HETATM 2385  O   HOH A1218       4.037 -13.209 -26.115  1.00 25.67           O  
HETATM 2386  O   HOH A1219      14.412 -16.652 -19.021  1.00 26.96           O  
HETATM 2387  O   HOH A1220      25.803   8.305 -25.519  1.00 28.01           O  
HETATM 2388  O   HOH A1221      -7.504  -9.300 -16.146  1.00 31.40           O  
HETATM 2389  O   HOH A1222      12.417  -4.819  -4.321  1.00 24.72           O  
HETATM 2390  O   HOH A1223      20.141 -16.123 -21.627  1.00 22.27           O  
HETATM 2391  O   HOH A1224      27.057  12.314  -8.335  1.00 41.60           O  
HETATM 2392  O   HOH A1225       8.089   1.579 -40.364  1.00 30.44           O  
HETATM 2393  O   HOH A1226       3.755 -14.304 -16.683  1.00 25.38           O  
HETATM 2394  O   HOH A1227      -2.177   4.597 -43.518  1.00 24.11           O  
HETATM 2395  O   HOH A1228      18.258   5.252 -25.687  1.00 20.85           O  
HETATM 2396  O   HOH A1229       4.506   0.000   0.000  0.50 10.60           O  
HETATM 2397  O   HOH A1230      11.310  31.859  -8.875  1.00 28.18           O  
HETATM 2398  O   HOH A1231      10.310  12.050 -21.348  1.00 31.83           O  
HETATM 2399  O   HOH A1232       5.868   6.647 -17.359  1.00 26.98           O  
HETATM 2400  O   HOH A1233      24.056  -3.417  -6.172  1.00 30.31           O  
HETATM 2401  O   HOH A1234      11.388  10.521   4.690  1.00 29.26           O  
HETATM 2402  O   HOH A1235     -10.043 -13.592  -6.892  1.00 25.20           O  
HETATM 2403  O   HOH A1236      15.750 -17.489 -21.263  1.00 24.77           O  
HETATM 2404  O   HOH A1237       8.976 -19.378 -27.435  1.00 27.41           O  
HETATM 2405  O   HOH A1238       1.678  24.440   2.505  1.00 39.47           O  
HETATM 2406  O   HOH A1239      24.895 -14.196 -16.163  1.00 31.09           O  
HETATM 2407  O   HOH A1240      16.940 -16.198  -8.186  1.00 30.51           O  
HETATM 2408  O   HOH A1241       2.117  -9.034  -7.794  1.00 32.39           O  
HETATM 2409  O   HOH A1242       4.313   7.583  -1.330  1.00 25.67           O  
HETATM 2410  O   HOH A1243      16.681  -0.759  -1.790  1.00 50.39           O  
HETATM 2411  O   HOH A1244      16.838  14.884 -18.162  1.00 25.86           O  
HETATM 2412  O   HOH A1245      30.653   1.403  -8.638  1.00 41.82           O  
HETATM 2413  O   HOH A1246       8.803  21.734   0.948  1.00 35.64           O  
HETATM 2414  O   HOH A1247      32.232 -11.561 -22.779  1.00 34.59           O  
HETATM 2415  O   HOH A1248      -2.585 -11.347  -7.560  1.00 37.77           O  
HETATM 2416  O   HOH A1249      -0.268   3.068 -42.858  1.00 26.12           O  
HETATM 2417  O   HOH A1250      13.289  14.061  -1.170  1.00 29.65           O  
HETATM 2418  O   HOH A1251      27.399  12.866 -11.735  1.00 27.78           O  
HETATM 2419  O   HOH A1252      11.317  15.466 -21.613  1.00 31.41           O  
HETATM 2420  O   HOH A1253      -7.987  -6.421  -7.334  1.00 34.30           O  
HETATM 2421  O   HOH A1254       3.397 -17.448 -21.176  1.00 26.71           O  
HETATM 2422  O   HOH A1255      24.607   0.267  -5.286  1.00 32.46           O  
HETATM 2423  O   HOH A1256       0.113  -8.890  -9.888  1.00 40.83           O  
HETATM 2424  O   HOH A1257      31.717   4.711 -12.689  1.00 29.32           O  
HETATM 2425  O   HOH A1258      -8.614  -3.953 -25.360  1.00 65.57           O  
HETATM 2426  O   HOH A1259      26.088   2.898  -7.009  1.00 28.72           O  
HETATM 2427  O   HOH A1260      -2.977  26.446  -4.228  1.00 29.36           O  
HETATM 2428  O   HOH A1261       2.681   2.635 -36.389  1.00 24.91           O  
HETATM 2429  O   HOH A1262      -5.306  10.236  -5.092  1.00 46.58           O  
HETATM 2430  O   HOH A1263      12.845 -16.141 -12.664  1.00 25.45           O  
HETATM 2431  O   HOH A1264      22.634  14.899 -22.853  1.00 33.50           O  
HETATM 2432  O   HOH A1265      -3.958  -4.127  -7.660  1.00 44.30           O  
HETATM 2433  O   HOH A1266       9.294   5.208 -27.477  1.00 50.38           O  
HETATM 2434  O   HOH A1267      -8.495  -8.177 -19.064  1.00 33.93           O  
HETATM 2435  O   HOH A1268      24.803   8.472  -3.316  1.00 43.69           O  
HETATM 2436  O   HOH A1269      -5.776 -11.863 -27.232  1.00 47.37           O  
HETATM 2437  O   HOH A1270      22.617 -15.681 -16.763  1.00 31.72           O  
HETATM 2438  O   HOH A1271       4.414  35.273  -3.125  1.00 40.57           O  
HETATM 2439  O   HOH A1272       1.060 -11.035 -11.618  1.00 41.61           O  
HETATM 2440  O   HOH A1273      19.470 -14.697  -1.186  1.00 35.29           O  
HETATM 2441  O   HOH A1274      21.547  -0.862 -37.451  1.00 24.11           O  
HETATM 2442  O   HOH A1275      10.068 -16.350 -13.915  1.00 27.49           O  
HETATM 2443  O   HOH A1276       8.982  32.577  -9.511  1.00 21.97           O  
HETATM 2444  O   HOH A1277      -4.568   5.121  -9.974  1.00 24.57           O  
HETATM 2445  O   HOH A1278       5.485  34.698   1.748  1.00 36.99           O  
HETATM 2446  O   HOH A1279      28.991  -0.985 -22.872  1.00 38.61           O  
HETATM 2447  O   HOH A1280      16.402  19.453 -17.906  1.00 44.89           O  
HETATM 2448  O   HOH A1281      26.097 -11.988 -28.745  1.00 35.91           O  
HETATM 2449  O   HOH A1282      20.550   4.031 -36.031  1.00 36.50           O  
HETATM 2450  O   HOH A1283      -2.681   7.553 -15.324  1.00 27.66           O  
HETATM 2451  O   HOH A1284      31.009  -7.013 -26.715  1.00 51.81           O  
HETATM 2452  O   HOH A1285      -6.314   1.296 -21.103  1.00 41.57           O  
HETATM 2453  O   HOH A1286      17.692  28.584  -0.974  1.00 32.63           O  
HETATM 2454  O   HOH A1287      12.421  32.082  -4.657  1.00 43.11           O  
HETATM 2455  O   HOH A1288      10.632 -19.102 -15.915  1.00 56.61           O  
HETATM 2456  O   HOH A1289      22.952  11.100  -3.748  1.00 41.69           O  
HETATM 2457  O   HOH A1290      -2.322  -8.562  -8.901  1.00 31.79           O  
HETATM 2458  O   HOH A1291      -9.126   9.738 -12.058  1.00 37.37           O  
HETATM 2459  O   HOH A1292      12.980 -21.261 -24.991  1.00 39.08           O  
HETATM 2460  O   HOH A1293       5.793 -16.314 -14.848  1.00 44.60           O  
HETATM 2461  O   HOH A1294      13.251  14.262 -19.167  1.00 30.88           O  
HETATM 2462  O   HOH A1295      -3.065   4.985 -14.811  1.00 35.06           O  
HETATM 2463  O   HOH A1296      -7.424  -3.426  -9.868  1.00 54.31           O  
HETATM 2464  O   HOH A1297      32.204   1.743 -10.798  1.00 37.44           O  
HETATM 2465  O   HOH A1298       8.689  20.603 -20.365  1.00 43.13           O  
HETATM 2466  O   HOH A1299      17.856 -13.705 -31.065  1.00 36.14           O  
HETATM 2467  O   HOH A1300      18.635 -11.525 -32.969  1.00 40.95           O  
HETATM 2468  O   HOH A1301      -2.245  20.306 -13.904  1.00 34.70           O  
HETATM 2469  O   HOH A1302       8.278 -14.867 -11.651  1.00 40.94           O  
HETATM 2470  O   HOH A1303      -9.292 -11.593 -10.074  1.00 46.99           O  
HETATM 2471  O   HOH A1304      15.434  23.879 -18.381  1.00 42.97           O  
HETATM 2472  O   HOH A1305       7.749 -12.793 -40.476  1.00 59.00           O  
HETATM 2473  O   HOH A1306      -2.913  -5.136  -3.851  1.00 47.29           O  
HETATM 2474  O   HOH A1307      10.631  27.458   4.312  1.00 43.05           O  
HETATM 2475  O   HOH A1308       4.451  24.514 -12.009  1.00 31.02           O  
HETATM 2476  O   HOH A1309      23.408  -9.550 -33.740  1.00 50.82           O  
HETATM 2477  O   HOH A1310      29.651  12.341  -9.087  1.00 42.83           O  
HETATM 2478  O   HOH A1311      30.712  -3.773  -6.385  1.00 57.58           O  
HETATM 2479  O   HOH A1312       9.804   1.098 -44.698  1.00 32.77           O  
HETATM 2480  O   HOH A1313       1.853  14.703   1.293  1.00 39.08           O  
HETATM 2481  O   HOH A1314       8.030   7.725 -22.260  1.00 35.99           O  
HETATM 2482  O   HOH A1315      24.079  -6.227 -35.282  1.00 26.87           O  
HETATM 2483  O   HOH A1316      17.649  18.835 -13.958  1.00 47.03           O  
HETATM 2484  O   HOH A1317      16.447   3.897 -37.748  1.00 31.48           O  
HETATM 2485  O   HOH A1318      28.571  -1.028 -25.163  1.00 36.29           O  
HETATM 2486  O   HOH A1319       6.982  -8.909 -42.179  1.00 45.41           O  
HETATM 2487  O   HOH A1320      -4.862   1.215 -12.656  1.00 29.41           O  
HETATM 2488  O   HOH A1321      -7.045  -7.951 -25.833  1.00 45.17           O  
HETATM 2489  O   HOH A1322       9.588  -7.987 -40.451  1.00 36.09           O  
HETATM 2490  O   HOH A1323      15.155  28.210 -18.422  1.00 37.36           O  
HETATM 2491  O   HOH A1324      21.922  13.740 -25.165  1.00 51.23           O  
HETATM 2492  O   HOH A1325      -0.058  11.330 -15.931  1.00 32.77           O  
HETATM 2493  O   HOH A1326      17.022  10.067  -1.891  1.00 33.15           O  
HETATM 2494  O   HOH A1327      26.039   0.551 -29.812  1.00 50.04           O  
HETATM 2495  O   HOH A1328      -0.057  -6.151  -2.990  1.00 35.89           O  
HETATM 2496  O   HOH A1329     -11.715   1.381 -19.587  1.00 43.01           O  
HETATM 2497  O   HOH A1330      11.721  -3.744  -1.490  1.00 42.78           O  
HETATM 2498  O   HOH A1331      20.421  14.259  -8.931  1.00 28.26           O  
HETATM 2499  O   HOH A1332      16.484   7.095  -2.165  1.00 49.38           O  
HETATM 2500  O   HOH A1333      -9.189  -5.331  -9.241  1.00 38.15           O  
HETATM 2501  O   HOH A1334      -7.354 -14.206 -15.855  1.00 36.98           O  
HETATM 2502  O   HOH A1335      30.640   0.142 -20.103  1.00 42.89           O  
HETATM 2503  O   HOH A1336      34.559  -3.403 -27.594  1.00 40.42           O  
HETATM 2504  O   HOH A1337      15.159   6.549 -32.211  1.00 45.79           O  
HETATM 2505  O   HOH A1338       9.936  36.252   4.270  1.00 43.58           O  
HETATM 2506  O   HOH A1339      -6.079  23.053  -0.998  1.00 38.80           O  
HETATM 2507  O   HOH A1340      14.216   7.201 -28.617  1.00 37.82           O  
HETATM 2508  O   HOH A1341      18.248 -18.167 -20.862  1.00 42.44           O  
HETATM 2509  O   HOH A1342       1.786 -17.261 -28.199  1.00 41.29           O  
HETATM 2510  O   HOH A1343      19.652  16.540 -17.966  1.00 43.40           O  
HETATM 2511  O   HOH A1344      19.987  12.254 -25.041  1.00 36.15           O  
HETATM 2512  O   HOH A1345      22.418  -4.785  -4.112  1.00 44.91           O  
HETATM 2513  O   HOH A1346      23.005  13.721  -3.873  1.00 44.62           O  
HETATM 2514  O   HOH A1347      29.490 -10.435 -25.139  1.00 48.00           O  
HETATM 2515  O   HOH A1348       5.461   6.425 -23.811  1.00 27.11           O  
HETATM 2516  O   HOH A1349     -10.290  10.109 -27.332  1.00 49.00           O  
HETATM 2517  O   HOH A1350      20.015   9.892 -33.862  1.00 43.97           O  
HETATM 2518  O   HOH A1351       6.236 -21.339 -20.194  1.00 44.21           O  
HETATM 2519  O   HOH A1352      12.724  15.338 -24.175  1.00 57.23           O  
HETATM 2520  O   HOH A1353      -2.645  13.466 -24.231  1.00 57.10           O  
HETATM 2521  O   HOH A1354      -8.436 -11.211 -16.765  1.00 36.70           O  
HETATM 2522  O   HOH A1355       0.052   9.473 -25.988  1.00 44.84           O  
HETATM 2523  O   HOH A1356      21.085  -1.701  -4.950  1.00 35.94           O  
HETATM 2524  O   HOH A1357      15.279   3.328 -40.117  1.00 48.05           O  
HETATM 2525  O   HOH A1358      32.495 -14.174 -23.786  1.00 55.17           O  
HETATM 2526  O   HOH A1359      22.729   2.292  -3.315  1.00 57.42           O  
HETATM 2527  O   HOH A1360      32.877  -7.446 -16.566  1.00 32.45           O  
HETATM 2528  O   HOH A1361      21.523  14.863 -17.478  1.00 56.14           O  
HETATM 2529  O   HOH A1362       7.961  -8.136 -10.109  1.00 10.83           O  
HETATM 2530  O   HOH A1363      20.729  -3.703 -34.450  1.00 21.16           O  
HETATM 2531  O   HOH A1364       6.701   4.350 -30.546  1.00 31.96           O  
HETATM 2532  O   HOH A1365      13.369  21.143 -21.097  1.00 42.26           O  
HETATM 2533  O   HOH A1366      25.130  -4.216 -34.306  1.00 28.68           O  
HETATM 2534  O   HOH A1367      -4.345   3.520 -12.923  1.00 40.54           O  
HETATM 2535  O   HOH A1368      15.662 -17.243 -16.133  1.00 39.01           O  
HETATM 2536  O   HOH A1369      14.565   0.675  -0.886  1.00 31.94           O  
HETATM 2537  O   HOH A1370       4.439  28.755 -12.583  1.00 25.03           O  
HETATM 2538  O   HOH A1371       3.430  12.887   2.381  1.00 41.12           O  
HETATM 2539  O   HOH A1372      14.991   6.998  -0.056  1.00 35.91           O  
HETATM 2540  O   HOH A1373      -7.971   3.481  -6.478  1.00 57.56           O  
HETATM 2541  O   HOH A1374      14.680   6.893 -34.426  1.00 31.24           O  
HETATM 2542  O   HOH A1375      12.640   5.888   0.086  1.00 25.24           O  
HETATM 2543  O   HOH A1376      -0.458   6.526 -31.466  1.00 30.06           O  
HETATM 2544  O   HOH A1377      -3.964   3.160 -21.171  1.00 39.09           O  
HETATM 2545  O   HOH A1378       4.541  27.285 -10.519  1.00 26.64           O  
HETATM 2546  O   HOH A1379       7.406  -5.925 -11.366  1.00  9.28           O  
HETATM 2547  O   HOH A1380      27.020  -6.118 -31.423  1.00 37.52           O  
HETATM 2548  O   HOH A1381      30.680  11.408 -22.273  1.00 33.64           O  
HETATM 2549  O   HOH A1382      10.047  33.201  -2.633  1.00 29.60           O  
HETATM 2550  O   HOH A1383      -1.252  -1.786  -4.345  1.00 34.59           O  
HETATM 2551  O   HOH A1384      27.808 -12.036 -26.584  1.00 32.43           O  
HETATM 2552  O   HOH A1385       0.983  28.266 -11.456  1.00 37.53           O  
HETATM 2553  O   HOH A1386      32.000  12.984 -17.016  1.00 33.90           O  
HETATM 2554  O   HOH A1387      32.748  11.914 -19.293  1.00 48.36           O  
HETATM 2555  O   HOH A1388      14.426  -3.118  -2.465  1.00 35.89           O  
HETATM 2556  O   HOH A1389      14.957 -15.302 -27.574  1.00 28.94           O  
HETATM 2557  O   HOH A1390      20.503 -16.740 -25.925  1.00 46.01           O  
HETATM 2558  O   HOH A1391       5.977  16.296   1.735  1.00 37.54           O  
HETATM 2559  O   HOH A1392      12.778  -1.297  -0.068  1.00 23.24           O  
HETATM 2560  O   HOH A1393      -4.844 -16.126 -13.050  1.00 33.43           O  
HETATM 2561  O   HOH A1394      -1.422 -13.105 -23.432  1.00 36.45           O  
HETATM 2562  O   HOH A1395      -8.254   3.182 -14.679  1.00 35.96           O  
HETATM 2563  O   HOH A1396      23.387 -15.638 -26.903  1.00 41.71           O  
HETATM 2564  O   HOH A1397      33.508  -0.332 -17.769  1.00 35.51           O  
HETATM 2565  O   HOH A1398      20.412 -10.947 -30.957  1.00 42.27           O  
HETATM 2566  O   HOH A1399      -8.299  -9.259 -22.480  1.00 44.59           O  
HETATM 2567  O   HOH A1400      30.652   5.395 -10.436  1.00 34.73           O  
HETATM 2568  O   HOH A1401      -2.897  -5.214 -29.637  1.00 40.59           O  
HETATM 2569  O   HOH A1402       3.167  31.240   4.036  1.00 35.68           O  
HETATM 2570  O   HOH A1403       4.692  27.990 -17.035  1.00 42.44           O  
HETATM 2571  O   HOH A1404      13.010  16.657  -1.423  1.00 45.76           O  
HETATM 2572  O   HOH A1405      -1.580 -11.967  -9.849  1.00 55.18           O  
HETATM 2573  O   HOH A1406      35.572  13.030 -18.528  1.00 55.07           O  
HETATM 2574  O   HOH A1407       2.260  27.348  -9.230  1.00 26.52           O  
HETATM 2575  O   HOH A1408      20.280  -8.370 -33.687  1.00 29.47           O  
HETATM 2576  O   HOH A1409      21.115  -6.286 -35.046  1.00 30.50           O  
HETATM 2577  O   HOH A1410      23.093  -2.694 -33.707  1.00 38.31           O  
HETATM 2578  O   HOH A1411      -6.084  31.643   3.833  1.00 58.28           O  
HETATM 2579  O   HOH A1412      -5.695  11.579  -7.211  1.00 19.37           O  
HETATM 2580  O   HOH A1413       5.322 -12.837 -12.995  1.00 18.89           O  
HETATM 2581  O   HOH A1414      19.855  21.965 -11.067  1.00 38.14           O  
HETATM 2582  O   HOH A1415      18.841  23.648  -9.188  1.00 35.83           O  
HETATM 2583  O   HOH A1416       1.842  35.395  -2.401  1.00 51.51           O  
HETATM 2584  O   HOH A1417       7.237  33.112  -1.460  1.00 38.21           O  
HETATM 2585  O   HOH A1418      10.977  20.110 -21.677  1.00 39.91           O  
HETATM 2586  O   HOH A1419      -1.416   3.822 -23.611  1.00 33.33           O  
CONECT 1287 1294                                                                
CONECT 1294 1287 1295                                                           
CONECT 1295 1294 1296 1298                                                      
CONECT 1296 1295 1297 1310                                                      
CONECT 1297 1296                                                                
CONECT 1298 1295 1299                                                           
CONECT 1299 1298 1300 1301                                                      
CONECT 1300 1299 1302                                                           
CONECT 1301 1299 1303                                                           
CONECT 1302 1300 1304                                                           
CONECT 1303 1301 1304                                                           
CONECT 1304 1302 1303 1305                                                      
CONECT 1305 1304 1306                                                           
CONECT 1306 1305 1307 1308 1309                                                 
CONECT 1307 1306                                                                
CONECT 1308 1306                                                                
CONECT 1309 1306                                                                
CONECT 1310 1296 1311                                                           
CONECT 1311 1310 1312 1314                                                      
CONECT 1312 1311 1313 1326                                                      
CONECT 1313 1312                                                                
CONECT 1314 1311 1315                                                           
CONECT 1315 1314 1316 1317                                                      
CONECT 1316 1315 1318                                                           
CONECT 1317 1315 1319                                                           
CONECT 1318 1316 1320                                                           
CONECT 1319 1317 1320                                                           
CONECT 1320 1318 1319 1321                                                      
CONECT 1321 1320 1322                                                           
CONECT 1322 1321 1323 1324 1325                                                 
CONECT 1323 1322                                                                
CONECT 1324 1322                                                                
CONECT 1325 1322                                                                
CONECT 1326 1312                                                                
CONECT 2299 2300 2303 2311                                                      
CONECT 2300 2299 2304                                                           
CONECT 2301 2302 2304                                                           
CONECT 2302 2301 2303                                                           
CONECT 2303 2299 2302 2310                                                      
CONECT 2304 2300 2301 2306                                                      
CONECT 2305 2306                                                                
CONECT 2306 2304 2305 2307                                                      
CONECT 2307 2306 2308                                                           
CONECT 2308 2307 2309                                                           
CONECT 2309 2308                                                                
CONECT 2310 2303                                                                
CONECT 2311 2299 2312 2313                                                      
CONECT 2312 2311                                                                
CONECT 2313 2311 2314 2321                                                      
CONECT 2314 2313 2315 2318                                                      
CONECT 2315 2314 2316                                                           
CONECT 2316 2315 2317                                                           
CONECT 2317 2316 2318                                                           
CONECT 2318 2314 2317 2319                                                      
CONECT 2319 2318 2320                                                           
CONECT 2320 2319 2321                                                           
CONECT 2321 2313 2320                                                           
MASTER      365    0    3   16   11    0    5    6 2585    1   57   23          
END                                                                             
