# Supplementary material for: Mechanistic insight of the potential of geraniol against Alzheimer’s disease
Source: Eur J Med Res. 2022 Jun 14;27:93. doi: 10.1186/s40001-022-00699-8 (PMC9199166; doi:10.1186/s40001-022-00699-8)
Supplement: Supplementary file 1 — Additional file 1. S1_Rare data for target identification, S2_Rare data for GO terms and KEGG pathways analyses, S3_Rare data for GO terms and KEGG pathway analyses of functional clustering, S4_Rare data for molecular docking. [file 40001_2022_699_MOESM1_ESM.zip › Supplementary materials/S4_Rare data for molecular docking /JAK1-Geraniol complex /geraniol:jak1-3eyg:20211120144319.log]

* protein format success!
* ligand format success!
* curvature calculate success!
* ligand pdbqt transfer success!
* receptor pdbqt transfer success!
Calculate 1 --LocalDocking
#################################################################
# If you used AutoDock Vina in your work, please cite:          #
#                                                               #
# O. Trott, A. J. Olson,                                        #
# AutoDock Vina: improving the speed and accuracy of docking    #
# with a new scoring function, efficient optimization and       #
# multithreading, Journal of Computational Chemistry 31 (2010)  #
# 455-461                                                       #
#                                                               #
# DOI 10.1002/jcc.21334                                         #
#                                                               #
# Please see http://vina.scripps.edu for more information.      #
#################################################################

Detected 4 CPUs
Reading input ... done.
Setting up the scoring function ... done.
Analyzing the binding site ... done.
Using random seed: 751063904
Performing search ... 
0%   10   20   30   40   50   60   70   80   90   100%
|----|----|----|----|----|----|----|----|----|----|
***************************************************
done.
Refining results ... done.

mode |   affinity | dist from best mode
     | (kcal/mol) | rmsd l.b.| rmsd u.b.
-----+------------+----------+----------
   1         -4.9      0.000      0.000
   2         -4.9      1.401      2.204
   3         -4.8      3.385      6.025
   4         -4.6     10.283     11.444
   5         -4.6      2.629      5.233
   6         -4.3      2.482      4.325
   7         -4.3      2.936      4.992
   8         -4.2      4.062      5.541
   9         -4.2      5.332      6.710
Writing output ... done.
docking in the 1 th cavity success!
Calculate 2 --LocalDocking
#################################################################
# If you used AutoDock Vina in your work, please cite:          #
#                                                               #
# O. Trott, A. J. Olson,                                        #
# AutoDock Vina: improving the speed and accuracy of docking    #
# with a new scoring function, efficient optimization and       #
# multithreading, Journal of Computational Chemistry 31 (2010)  #
# 455-461                                                       #
#                                                               #
# DOI 10.1002/jcc.21334                                         #
#                                                               #
# Please see http://vina.scripps.edu for more information.      #
#################################################################

Detected 4 CPUs
Reading input ... done.
Setting up the scoring function ... done.
Analyzing the binding site ... done.
Using random seed: -1692217840
Performing search ... 
0%   10   20   30   40   50   60   70   80   90   100%
|----|----|----|----|----|----|----|----|----|----|
***************************************************
done.
Refining results ... done.

mode |   affinity | dist from best mode
     | (kcal/mol) | rmsd l.b.| rmsd u.b.
-----+------------+----------+----------
   1         -5.8      0.000      0.000
   2         -5.7      2.210      3.681
   3         -5.5      2.640      5.194
   4         -5.4      2.138      3.849
   5         -5.4      2.854      5.365
   6         -5.2      2.380      3.517
   7         -5.1      2.896      4.963
   8         -4.9      2.688      4.901
   9         -4.7      3.316      5.211
Writing output ... done.
docking in the 2 th cavity success!
Calculate 3 --LocalDocking
#################################################################
# If you used AutoDock Vina in your work, please cite:          #
#                                                               #
# O. Trott, A. J. Olson,                                        #
# AutoDock Vina: improving the speed and accuracy of docking    #
# with a new scoring function, efficient optimization and       #
# multithreading, Journal of Computational Chemistry 31 (2010)  #
# 455-461                                                       #
#                                                               #
# DOI 10.1002/jcc.21334                                         #
#                                                               #
# Please see http://vina.scripps.edu for more information.      #
#################################################################

Detected 4 CPUs
Reading input ... done.
Setting up the scoring function ... done.
Analyzing the binding site ... done.
Using random seed: 1796840385
Performing search ... 
0%   10   20   30   40   50   60   70   80   90   100%
|----|----|----|----|----|----|----|----|----|----|
***************************************************
done.
Refining results ... done.

mode |   affinity | dist from best mode
     | (kcal/mol) | rmsd l.b.| rmsd u.b.
-----+------------+----------+----------
   1         -4.9      0.000      0.000
   2         -4.5      1.486      2.347
   3         -4.0      2.436      3.730
   4         -3.9      2.772      4.932
   5         -3.8      9.066      9.881
   6         -3.8      3.262      4.794
   7         -3.7      2.819      5.453
   8         -3.4      2.257      3.322
   9         -3.2      9.289     10.156
Writing output ... done.
docking in the 3 th cavity success!
Calculate 4 --LocalDocking
#################################################################
# If you used AutoDock Vina in your work, please cite:          #
#                                                               #
# O. Trott, A. J. Olson,                                        #
# AutoDock Vina: improving the speed and accuracy of docking    #
# with a new scoring function, efficient optimization and       #
# multithreading, Journal of Computational Chemistry 31 (2010)  #
# 455-461                                                       #
#                                                               #
# DOI 10.1002/jcc.21334                                         #
#                                                               #
# Please see http://vina.scripps.edu for more information.      #
#################################################################

Detected 4 CPUs
Reading input ... done.
Setting up the scoring function ... done.
Analyzing the binding site ... done.
Using random seed: 990931374
Performing search ... 
0%   10   20   30   40   50   60   70   80   90   100%
|----|----|----|----|----|----|----|----|----|----|
***************************************************
done.
Refining results ... done.

mode |   affinity | dist from best mode
     | (kcal/mol) | rmsd l.b.| rmsd u.b.
-----+------------+----------+----------
   1         -4.3      0.000      0.000
   2         -4.3      2.873      5.850
   3         -4.3      1.525      2.132
   4         -4.3      8.945     10.204
   5         -4.2      9.234     11.203
   6         -4.2      3.853      4.712
   7         -4.2      3.843      5.995
   8         -4.2      3.712      4.660
   9         -4.2      1.558      2.149
Writing output ... done.
docking in the 4 th cavity success!
Calculate 5 --LocalDocking
#################################################################
# If you used AutoDock Vina in your work, please cite:          #
#                                                               #
# O. Trott, A. J. Olson,                                        #
# AutoDock Vina: improving the speed and accuracy of docking    #
# with a new scoring function, efficient optimization and       #
# multithreading, Journal of Computational Chemistry 31 (2010)  #
# 455-461                                                       #
#                                                               #
# DOI 10.1002/jcc.21334                                         #
#                                                               #
# Please see http://vina.scripps.edu for more information.      #
#################################################################

Detected 4 CPUs
Reading input ... done.
Setting up the scoring function ... done.
Analyzing the binding site ... done.
Using random seed: -1452368194
Performing search ... 
0%   10   20   30   40   50   60   70   80   90   100%
|----|----|----|----|----|----|----|----|----|----|
***************************************************
done.
Refining results ... done.

mode |   affinity | dist from best mode
     | (kcal/mol) | rmsd l.b.| rmsd u.b.
-----+------------+----------+----------
   1         -4.8      0.000      0.000
   2         -4.4      2.137      2.307
   3         -4.4      5.865      7.172
   4         -4.4      3.405      6.217
   5         -4.4      1.520      2.552
   6         -4.4      4.912      7.882
   7         -4.3      6.452      8.475
   8         -4.2      6.570      7.512
   9         -4.1      2.279      3.341
Writing output ... done.
docking in the 5 th cavity success!
