# Supplementary material for: Mechanistic insight of the potential of geraniol against Alzheimer’s disease
Source: Eur J Med Res. 2022 Jun 14;27:93. doi: 10.1186/s40001-022-00699-8 (PMC9199166; doi:10.1186/s40001-022-00699-8)
Supplement: Supplementary file 1 — Additional file 1. S1_Rare data for target identification, S2_Rare data for GO terms and KEGG pathways analyses, S3_Rare data for GO terms and KEGG pathway analyses of functional clustering, S4_Rare data for molecular docking. [file 40001_2022_699_MOESM1_ESM.zip › Supplementary materials/S4_Rare data for molecular docking /JAK1-Geraniol complex /config Σ╕èσìê8.28.44.txt]

Cavities volume center_x center_y center_z size_x size_y size_z score
1 832 -4.130 -0.460 -17.311 19 28 19 -4.9
2 641 11.118 12.585 -17.678 19 19 19 -5.8
3 163 9.178 8.372 -1.165 19 19 19 -4.9
4 159 0.312 20.790 1.633 19 19 19 -4.3
5 111 1.759 -11.117 -13.647 19 19 19 -4.8
