# Supplementary material for: Mechanistic insight of the potential of geraniol against Alzheimer’s disease
Source: Eur J Med Res. 2022 Jun 14;27:93. doi: 10.1186/s40001-022-00699-8 (PMC9199166; doi:10.1186/s40001-022-00699-8)
Supplement: Supplementary file 1 — Additional file 1. S1_Rare data for target identification, S2_Rare data for GO terms and KEGG pathways analyses, S3_Rare data for GO terms and KEGG pathway analyses of functional clustering, S4_Rare data for molecular docking. [file 40001_2022_699_MOESM1_ESM.zip › Supplementary materials/S4_Rare data for molecular docking /JAK1-Geraniol complex /geraniol:jak1-3eyg_out_2.-5.8.complex.pdb]

REMARK The PDB FILE IS CREATED BY CY's PROGRAM AT Sat Nov 20 14:43:19 2021
ATOM      0  N   VAL A 865      -3.275  27.260   2.419  1.00 10.00           N  
ATOM      1  CA  VAL A 865      -4.049  27.303   3.704  1.00 10.00           C  
ATOM      2  C   VAL A 865      -4.780  25.990   4.046  1.00 10.00           C  
ATOM      3  O   VAL A 865      -5.423  25.869   5.078  1.00 10.00           O  
ATOM      4  CB  VAL A 865      -4.989  28.495   3.733  1.00 10.00           C  
ATOM      5  CG1 VAL A 865      -4.367  29.633   2.895  1.00 10.00           C  
ATOM      6  CG2 VAL A 865      -6.399  28.105   3.222  1.00 10.00           C  
ATOM      7  N   ASP A 866      -4.689  25.005   3.169  1.00 10.00           N  
ATOM      8  CA  ASP A 866      -4.660  23.637   3.646  1.00 10.00           C  
ATOM      9  C   ASP A 866      -3.154  23.363   3.816  1.00 10.00           C  
ATOM     10  O   ASP A 866      -2.435  23.263   2.809  1.00 10.00           O  
ATOM     11  CB  ASP A 866      -5.278  22.673   2.633  1.00 10.00           C  
ATOM     12  CG  ASP A 866      -5.172  21.227   3.081  1.00 10.00           C  
ATOM     13  OD1 ASP A 866      -4.248  20.913   3.865  1.00 10.00           O  
ATOM     14  OD2 ASP A 866      -6.020  20.407   2.672  1.00 10.00           O  
ATOM     15  N   PRO A 867      -2.657  23.279   5.079  1.00 10.00           N  
ATOM     16  CA  PRO A 867      -1.204  23.050   5.257  1.00 10.00           C  
ATOM     17  C   PRO A 867      -0.714  21.693   4.739  1.00 10.00           C  
ATOM     18  O   PRO A 867       0.490  21.501   4.631  1.00 10.00           O  
ATOM     19  CB  PRO A 867      -0.998  23.148   6.779  1.00 10.00           C  
ATOM     20  CG  PRO A 867      -2.337  22.840   7.368  1.00 10.00           C  
ATOM     21  CD  PRO A 867      -3.355  23.386   6.375  1.00 10.00           C  
ATOM     22  N   THR A 868      -1.629  20.770   4.430  1.00 10.00           N  
ATOM     23  CA  THR A 868      -1.228  19.427   3.994  1.00 10.00           C  
ATOM     24  C   THR A 868      -1.010  19.375   2.485  1.00 10.00           C  
ATOM     25  O   THR A 868      -0.565  18.350   1.952  1.00 10.00           O  
ATOM     26  CB  THR A 868      -2.238  18.321   4.399  1.00 10.00           C  
ATOM     27  OG1 THR A 868      -3.493  18.564   3.765  1.00 10.00           O  
ATOM     28  CG2 THR A 868      -2.437  18.246   5.916  1.00 10.00           C  
ATOM     29  N   HIS A 869      -1.331  20.473   1.800  1.00 10.00           N  
ATOM     30  CA  HIS A 869      -1.131  20.563   0.346  1.00 10.00           C  
ATOM     31  C   HIS A 869      -0.089  21.636   0.071  1.00 10.00           C  
ATOM     32  O   HIS A 869       0.292  22.397   1.002  1.00 10.00           O  
ATOM     33  CB  HIS A 869      -2.427  20.948  -0.362  1.00 10.00           C  
ATOM     34  CG  HIS A 869      -3.511  19.914  -0.306  1.00 10.00           C  
ATOM     35  ND1 HIS A 869      -4.815  20.208  -0.647  1.00 10.00           N  
ATOM     36  CD2 HIS A 869      -3.496  18.599   0.036  1.00 10.00           C  
ATOM     37  CE1 HIS A 869      -5.553  19.115  -0.536  1.00 10.00           C  
ATOM     38  NE2 HIS A 869      -4.779  18.130  -0.105  1.00 10.00           N  
ATOM     39  N   PHE A 870       0.348  21.724  -1.199  1.00 10.00           N  
ATOM     40  CA  PHE A 870       1.258  22.771  -1.651  1.00 10.00           C  
ATOM     41  C   PHE A 870       0.416  23.905  -2.243  1.00 10.00           C  
ATOM     42  O   PHE A 870      -0.425  23.662  -3.133  1.00 10.00           O  
ATOM     43  CB  PHE A 870       2.248  22.233  -2.705  1.00 10.00           C  
ATOM     44  CG  PHE A 870       3.321  21.336  -2.121  1.00 10.00           C  
ATOM     45  CD1 PHE A 870       3.052  20.005  -1.811  1.00 10.00           C  
ATOM     46  CD2 PHE A 870       4.596  21.824  -1.886  1.00 10.00           C  
ATOM     47  CE1 PHE A 870       4.049  19.177  -1.254  1.00 10.00           C  
ATOM     48  CE2 PHE A 870       5.614  21.006  -1.337  1.00 10.00           C  
ATOM     49  CZ  PHE A 870       5.343  19.686  -1.015  1.00 10.00           C  
ATOM     50  N   GLU A 871       0.623  25.130  -1.735  1.00 10.00           N  
ATOM     51  CA  GLU A 871      -0.024  26.311  -2.313  1.00 10.00           C  
ATOM     52  C   GLU A 871       0.583  26.719  -3.649  1.00 10.00           C  
ATOM     53  O   GLU A 871       1.794  26.984  -3.761  1.00 10.00           O  
ATOM     54  CB  GLU A 871       0.048  27.478  -1.351  1.00 10.00           C  
ATOM     55  CG  GLU A 871      -0.452  27.191   0.041  1.00 10.00           C  
ATOM     56  CD  GLU A 871      -0.518  28.466   0.857  1.00 10.00           C  
ATOM     57  OE1 GLU A 871      -1.093  29.477   0.374  1.00 10.00           O  
ATOM     58  OE2 GLU A 871       0.023  28.461   1.973  1.00 10.00           O  
ATOM     59  N   LYS A 872      -0.277  26.802  -4.661  1.00 10.00           N  
ATOM     60  CA  LYS A 872       0.122  27.190  -6.000  1.00 10.00           C  
ATOM     61  C   LYS A 872       0.919  28.480  -6.003  1.00 10.00           C  
ATOM     62  O   LYS A 872       1.922  28.574  -6.694  1.00 10.00           O  
ATOM     63  CB  LYS A 872      -1.114  27.326  -6.891  1.00 10.00           C  
ATOM     64  CG  LYS A 872      -0.814  27.792  -8.322  1.00 10.00           C  
ATOM     65  CD  LYS A 872      -2.020  27.503  -9.269  1.00 10.00           C  
ATOM     66  CE  LYS A 872      -1.903  28.320 -10.544  1.00 10.00           C  
ATOM     67  NZ  LYS A 872      -2.437  27.588 -11.724  1.00 10.00           N  
ATOM     68  N   ARG A 873       0.493  29.472  -5.218  1.00 10.00           N  
ATOM     69  CA  ARG A 873       1.153  30.796  -5.253  1.00 10.00           C  
ATOM     70  C   ARG A 873       2.587  30.777  -4.722  1.00 10.00           C  
ATOM     71  O   ARG A 873       3.356  31.732  -4.930  1.00 10.00           O  
ATOM     72  CB  ARG A 873       0.339  31.816  -4.461  1.00 10.00           C  
ATOM     73  CG  ARG A 873       0.302  31.535  -2.965  1.00 10.00           C  
ATOM     74  CD  ARG A 873      -0.457  32.620  -2.216  1.00 10.00           C  
ATOM     75  NE  ARG A 873      -0.755  32.086  -0.885  1.00 10.00           N  
ATOM     76  CZ  ARG A 873      -1.357  32.738   0.106  1.00 10.00           C  
ATOM     77  NH1 ARG A 873      -1.730  33.998  -0.057  1.00 10.00           N  
ATOM     78  NH2 ARG A 873      -1.574  32.120   1.274  1.00 10.00           N  
ATOM     79  N   PHE A 874       2.961  29.705  -4.024  1.00 10.00           N  
ATOM     80  CA  PHE A 874       4.326  29.605  -3.471  1.00 10.00           C  
ATOM     81  C   PHE A 874       5.216  28.609  -4.181  1.00 10.00           C  
ATOM     82  O   PHE A 874       6.357  28.419  -3.746  1.00 10.00           O  
ATOM     83  CB  PHE A 874       4.286  29.286  -1.972  1.00 10.00           C  
ATOM     84  CG  PHE A 874       3.634  30.367  -1.143  1.00 10.00           C  
ATOM     85  CD1 PHE A 874       3.985  31.700  -1.319  1.00 10.00           C  
ATOM     86  CD2 PHE A 874       2.701  30.041  -0.162  1.00 10.00           C  
ATOM     87  CE1 PHE A 874       3.378  32.707  -0.542  1.00 10.00           C  
ATOM     88  CE2 PHE A 874       2.101  31.029   0.618  1.00 10.00           C  
ATOM     89  CZ  PHE A 874       2.432  32.355   0.435  1.00 10.00           C  
ATOM     90  N   LEU A 875       4.702  27.965  -5.232  1.00 10.00           N  
ATOM     91  CA  LEU A 875       5.521  27.105  -6.082  1.00 10.00           C  
ATOM     92  C   LEU A 875       6.181  28.017  -7.089  1.00 10.00           C  
ATOM     93  O   LEU A 875       5.672  28.236  -8.190  1.00 10.00           O  
ATOM     94  CB  LEU A 875       4.669  26.044  -6.809  1.00 10.00           C  
ATOM     95  CG  LEU A 875       4.131  24.920  -5.924  1.00 10.00           C  
ATOM     96  CD1 LEU A 875       2.991  24.149  -6.643  1.00 10.00           C  
ATOM     97  CD2 LEU A 875       5.311  23.985  -5.537  1.00 10.00           C  
ATOM     98  N   LYS A 876       7.309  28.570  -6.695  1.00 10.00           N  
ATOM     99  CA  LYS A 876       7.961  29.605  -7.489  1.00 10.00           C  
ATOM    100  C   LYS A 876       8.666  28.942  -8.661  1.00 10.00           C  
ATOM    101  O   LYS A 876       9.588  28.127  -8.491  1.00 10.00           O  
ATOM    102  CB  LYS A 876       8.943  30.401  -6.630  1.00 10.00           C  
ATOM    103  CG  LYS A 876       8.366  31.102  -5.422  1.00 10.00           C  
ATOM    104  CD  LYS A 876       7.143  31.962  -5.758  1.00 10.00           C  
ATOM    105  CE  LYS A 876       6.658  32.687  -4.531  1.00 10.00           C  
ATOM    106  NZ  LYS A 876       5.554  33.649  -4.894  1.00 10.00           N  
ATOM    107  N   ARG A 877       8.200  29.266  -9.857  1.00 10.00           N  
ATOM    108  CA  ARG A 877       8.615  28.547 -11.033  1.00 10.00           C  
ATOM    109  C   ARG A 877      10.063  28.920 -11.309  1.00 10.00           C  
ATOM    110  O   ARG A 877      10.433  30.119 -11.167  1.00 10.00           O  
ATOM    111  CB  ARG A 877       7.759  28.961 -12.234  1.00 10.00           C  
ATOM    112  CG  ARG A 877       8.069  28.113 -13.472  1.00 10.00           C  
ATOM    113  CD  ARG A 877       7.466  28.663 -14.760  1.00 10.00           C  
ATOM    114  NE  ARG A 877       7.902  27.866 -15.906  1.00 10.00           N  
ATOM    115  CZ  ARG A 877       9.007  28.114 -16.594  1.00 10.00           C  
ATOM    116  NH1 ARG A 877       9.765  29.150 -16.262  1.00 10.00           N  
ATOM    117  NH2 ARG A 877       9.342  27.340 -17.620  1.00 10.00           N  
ATOM    118  N   ILE A 878      10.872  27.916 -11.682  1.00 10.00           N  
ATOM    119  CA  ILE A 878      12.279  28.146 -12.035  1.00 10.00           C  
ATOM    120  C   ILE A 878      12.578  27.873 -13.519  1.00 10.00           C  
ATOM    121  O   ILE A 878      13.017  28.778 -14.250  1.00 10.00           O  
ATOM    122  CB  ILE A 878      13.277  27.368 -11.094  1.00 10.00           C  
ATOM    123  CG1 ILE A 878      13.147  27.878  -9.655  1.00 10.00           C  
ATOM    124  CG2 ILE A 878      14.747  27.477 -11.612  1.00 10.00           C  
ATOM    125  CD1 ILE A 878      13.948  27.034  -8.600  1.00 10.00           C  
ATOM    126  N   ARG A 879      12.376  26.628 -13.955  1.00 10.00           N  
ATOM    127  CA  ARG A 879      12.581  26.231 -15.370  1.00 10.00           C  
ATOM    128  C   ARG A 879      11.864  24.914 -15.692  1.00 10.00           C  
ATOM    129  O   ARG A 879      11.447  24.202 -14.780  1.00 10.00           O  
ATOM    130  CB  ARG A 879      14.081  26.081 -15.696  1.00 10.00           C  
ATOM    131  CG  ARG A 879      14.767  24.959 -14.950  1.00 10.00           C  
ATOM    132  CD  ARG A 879      16.289  25.047 -15.087  1.00 10.00           C  
ATOM    133  NE  ARG A 879      16.956  24.091 -14.199  1.00 10.00           N  
ATOM    134  CZ  ARG A 879      17.232  22.855 -14.565  1.00 10.00           C  
ATOM    135  NH1 ARG A 879      16.901  22.477 -15.783  1.00 10.00           N  
ATOM    136  NH2 ARG A 879      17.824  22.004 -13.721  1.00 10.00           N  
ATOM    137  N   ASP A 880      11.768  24.571 -16.977  1.00 10.00           N  
ATOM    138  CA  ASP A 880      11.133  23.318 -17.389  1.00 10.00           C  
ATOM    139  C   ASP A 880      12.108  22.204 -17.174  1.00 10.00           C  
ATOM    140  O   ASP A 880      13.308  22.408 -17.353  1.00 10.00           O  
ATOM    141  CB  ASP A 880      10.781  23.350 -18.880  1.00 10.00           C  
ATOM    142  CG  ASP A 880       9.624  24.285 -19.183  1.00 10.00           C  
ATOM    143  OD1 ASP A 880       8.588  24.238 -18.474  1.00 10.00           O  
ATOM    144  OD2 ASP A 880       9.761  25.076 -20.141  1.00 10.00           O  
ATOM    145  N   LEU A 881      11.618  21.026 -16.799  1.00 10.00           N  
ATOM    146  CA  LEU A 881      12.503  19.846 -16.697  1.00 10.00           C  
ATOM    147  C   LEU A 881      12.276  18.787 -17.746  1.00 10.00           C  
ATOM    148  O   LEU A 881      13.212  18.090 -18.117  1.00 10.00           O  
ATOM    149  CB  LEU A 881      12.374  19.189 -15.323  1.00 10.00           C  
ATOM    150  CG  LEU A 881      12.793  20.074 -14.151  1.00 10.00           C  
ATOM    151  CD1 LEU A 881      12.378  19.417 -12.824  1.00 10.00           C  
ATOM    152  CD2 LEU A 881      14.317  20.331 -14.221  1.00 10.00           C  
ATOM    153  N   GLY A 882      11.031  18.622 -18.177  1.00 10.00           N  
ATOM    154  CA  GLY A 882      10.709  17.638 -19.202  1.00 10.00           C  
ATOM    155  C   GLY A 882       9.248  17.614 -19.531  1.00 10.00           C  
ATOM    156  O   GLY A 882       8.461  18.326 -18.927  1.00 10.00           O  
ATOM    157  N   GLU A 883       8.894  16.779 -20.504  1.00 10.00           N  
ATOM    158  CA  GLU A 883       7.516  16.582 -20.933  1.00 10.00           C  
ATOM    159  C   GLU A 883       7.283  15.099 -21.166  1.00 10.00           C  
ATOM    160  O   GLU A 883       8.173  14.375 -21.627  1.00 10.00           O  
ATOM    161  CB  GLU A 883       7.260  17.293 -22.259  1.00 10.00           C  
ATOM    162  CG  GLU A 883       6.593  18.636 -22.161  1.00 10.00           C  
ATOM    163  CD  GLU A 883       6.317  19.226 -23.536  1.00 10.00           C  
ATOM    164  OE1 GLU A 883       5.164  19.645 -23.799  1.00 10.00           O  
ATOM    165  OE2 GLU A 883       7.262  19.246 -24.354  1.00 10.00           O  
ATOM    166  N   GLY A 884       6.069  14.670 -20.868  1.00 10.00           N  
ATOM    167  CA  GLY A 884       5.629  13.312 -21.156  1.00 10.00           C  
ATOM    168  C   GLY A 884       4.342  13.364 -21.944  1.00 10.00           C  
ATOM    169  O   GLY A 884       4.158  14.251 -22.797  1.00 10.00           O  
ATOM    170  N   HIS A 885       3.447  12.422 -21.659  1.00 10.00           N  
ATOM    171  CA  HIS A 885       2.222  12.258 -22.451  1.00 10.00           C  
ATOM    172  C   HIS A 885       1.227  13.384 -22.155  1.00 10.00           C  
ATOM    173  O   HIS A 885       1.100  14.340 -22.936  1.00 10.00           O  
ATOM    174  CB  HIS A 885       1.597  10.873 -22.211  1.00 10.00           C  
ATOM    175  CG  HIS A 885       2.601   9.763 -22.167  1.00 10.00           C  
ATOM    176  ND1 HIS A 885       3.040   9.206 -20.985  1.00 10.00           N  
ATOM    177  CD2 HIS A 885       3.280   9.133 -23.157  1.00 10.00           C  
ATOM    178  CE1 HIS A 885       3.939   8.272 -21.249  1.00 10.00           C  
ATOM    179  NE2 HIS A 885       4.100   8.205 -22.560  1.00 10.00           N  
ATOM    180  N   PHE A 886       0.565  13.277 -21.007  1.00 10.00           N  
ATOM    181  CA  PHE A 886      -0.434  14.243 -20.567  1.00 10.00           C  
ATOM    182  C   PHE A 886       0.212  15.487 -19.956  1.00 10.00           C  
ATOM    183  O   PHE A 886      -0.393  16.570 -19.982  1.00 10.00           O  
ATOM    184  CB  PHE A 886      -1.347  13.610 -19.510  1.00 10.00           C  
ATOM    185  CG  PHE A 886      -1.619  12.148 -19.734  1.00 10.00           C  
ATOM    186  CD1 PHE A 886      -2.441  11.726 -20.787  1.00 10.00           C  
ATOM    187  CD2 PHE A 886      -1.057  11.191 -18.892  1.00 10.00           C  
ATOM    188  CE1 PHE A 886      -2.692  10.358 -20.998  1.00 10.00           C  
ATOM    189  CE2 PHE A 886      -1.296   9.823 -19.089  1.00 10.00           C  
ATOM    190  CZ  PHE A 886      -2.118   9.401 -20.142  1.00 10.00           C  
ATOM    191  N   GLY A 887       1.434  15.318 -19.424  1.00 10.00           N  
ATOM    192  CA  GLY A 887       2.033  16.272 -18.506  1.00 10.00           C  
ATOM    193  C   GLY A 887       3.330  16.945 -18.916  1.00 10.00           C  
ATOM    194  O   GLY A 887       3.989  16.583 -19.901  1.00 10.00           O  
ATOM    195  N   LYS A 888       3.672  17.981 -18.168  1.00 10.00           N  
ATOM    196  CA  LYS A 888       5.016  18.542 -18.201  1.00 10.00           C  
ATOM    197  C   LYS A 888       5.540  18.565 -16.754  1.00 10.00           C  
ATOM    198  O   LYS A 888       4.750  18.636 -15.819  1.00 10.00           O  
ATOM    199  CB  LYS A 888       5.003  19.947 -18.799  1.00 10.00           C  
ATOM    200  CG  LYS A 888       3.929  20.842 -18.240  1.00 10.00           C  
ATOM    201  CD  LYS A 888       4.308  22.304 -18.286  1.00 10.00           C  
ATOM    202  CE  LYS A 888       3.175  23.151 -17.679  1.00 10.00           C  
ATOM    203  NZ  LYS A 888       3.547  24.588 -17.448  1.00 10.00           N  
ATOM    204  N   VAL A 889       6.853  18.497 -16.579  1.00 10.00           N  
ATOM    205  CA  VAL A 889       7.457  18.649 -15.250  1.00 10.00           C  
ATOM    206  C   VAL A 889       8.327  19.918 -15.207  1.00 10.00           C  
ATOM    207  O   VAL A 889       9.103  20.172 -16.139  1.00 10.00           O  
ATOM    208  CB  VAL A 889       8.264  17.394 -14.878  1.00 10.00           C  
ATOM    209  CG1 VAL A 889       8.948  17.549 -13.533  1.00 10.00           C  
ATOM    210  CG2 VAL A 889       7.352  16.156 -14.884  1.00 10.00           C  
ATOM    211  N   GLU A 890       8.186  20.699 -14.128  1.00 10.00           N  
ATOM    212  CA  GLU A 890       8.908  21.945 -13.955  1.00 10.00           C  
ATOM    213  C   GLU A 890       9.598  21.934 -12.613  1.00 10.00           C  
ATOM    214  O   GLU A 890       9.099  21.331 -11.664  1.00 10.00           O  
ATOM    215  CB  GLU A 890       7.941  23.139 -13.966  1.00 10.00           C  
ATOM    216  CG  GLU A 890       7.452  23.543 -15.329  1.00 10.00           C  
ATOM    217  CD  GLU A 890       6.381  24.595 -15.253  1.00 10.00           C  
ATOM    218  OE1 GLU A 890       5.317  24.307 -14.657  1.00 10.00           O  
ATOM    219  OE2 GLU A 890       6.609  25.699 -15.786  1.00 10.00           O  
ATOM    220  N   LEU A 891      10.737  22.606 -12.545  1.00 10.00           N  
ATOM    221  CA  LEU A 891      11.436  22.851 -11.307  1.00 10.00           C  
ATOM    222  C   LEU A 891      10.861  24.106 -10.656  1.00 10.00           C  
ATOM    223  O   LEU A 891      10.811  25.174 -11.301  1.00 10.00           O  
ATOM    224  CB  LEU A 891      12.933  23.059 -11.614  1.00 10.00           C  
ATOM    225  CG  LEU A 891      13.792  23.419 -10.400  1.00 10.00           C  
ATOM    226  CD1 LEU A 891      13.739  22.277  -9.371  1.00 10.00           C  
ATOM    227  CD2 LEU A 891      15.222  23.770 -10.780  1.00 10.00           C  
ATOM    228  N   CYS A 892      10.447  23.996  -9.386  1.00 10.00           N  
ATOM    229  CA  CYS A 892      10.001  25.129  -8.570  1.00 10.00           C  
ATOM    230  C   CYS A 892      10.746  25.134  -7.253  1.00 10.00           C  
ATOM    231  O   CYS A 892      11.203  24.076  -6.797  1.00 10.00           O  
ATOM    232  CB  CYS A 892       8.492  25.027  -8.279  1.00 10.00           C  
ATOM    233  SG  CYS A 892       7.518  25.099  -9.816  1.00 10.00           S  
ATOM    234  N   ARG A 893      10.878  26.311  -6.635  1.00 10.00           N  
ATOM    235  CA  ARG A 893      11.202  26.372  -5.201  1.00 10.00           C  
ATOM    236  C   ARG A 893       9.919  26.600  -4.443  1.00 10.00           C  
ATOM    237  O   ARG A 893       9.246  27.620  -4.643  1.00 10.00           O  
ATOM    238  CB  ARG A 893      12.209  27.483  -4.818  1.00 10.00           C  
ATOM    239  CG  ARG A 893      12.593  27.392  -3.307  1.00 10.00           C  
ATOM    240  CD  ARG A 893      13.671  28.392  -2.866  1.00 10.00           C  
ATOM    241  NE  ARG A 893      14.826  28.308  -3.750  1.00 10.00           N  
ATOM    242  CZ  ARG A 893      15.782  27.387  -3.675  1.00 10.00           C  
ATOM    243  NH1 ARG A 893      15.762  26.452  -2.729  1.00 10.00           N  
ATOM    244  NH2 ARG A 893      16.772  27.421  -4.558  1.00 10.00           N  
ATOM    245  N   TYR A 894       9.536  25.664  -3.582  1.00 10.00           N  
ATOM    246  CA  TYR A 894       8.375  25.911  -2.752  1.00 10.00           C  
ATOM    247  C   TYR A 894       8.752  26.831  -1.581  1.00 10.00           C  
ATOM    248  O   TYR A 894       9.412  26.411  -0.618  1.00 10.00           O  
ATOM    249  CB  TYR A 894       7.737  24.615  -2.223  1.00 10.00           C  
ATOM    250  CG  TYR A 894       6.395  24.888  -1.548  1.00 10.00           C  
ATOM    251  CD1 TYR A 894       5.339  25.492  -2.262  1.00 10.00           C  
ATOM    252  CD2 TYR A 894       6.175  24.540  -0.207  1.00 10.00           C  
ATOM    253  CE1 TYR A 894       4.127  25.738  -1.658  1.00 10.00           C  
ATOM    254  CE2 TYR A 894       4.938  24.762   0.399  1.00 10.00           C  
ATOM    255  CZ  TYR A 894       3.928  25.365  -0.331  1.00 10.00           C  
ATOM    256  OH  TYR A 894       2.706  25.591   0.247  1.00 10.00           O  
ATOM    257  N   ASP A 895       8.335  28.089  -1.657  1.00 10.00           N  
ATOM    258  CA  ASP A 895       8.845  29.031  -0.678  1.00 10.00           C  
ATOM    259  C   ASP A 895       7.766  29.783   0.089  1.00 10.00           C  
ATOM    260  O   ASP A 895       7.650  31.011  -0.075  1.00 10.00           O  
ATOM    261  CB  ASP A 895       9.811  29.992  -1.362  1.00 10.00           C  
ATOM    262  CG  ASP A 895      10.733  30.692  -0.370  1.00 10.00           C  
ATOM    263  OD1 ASP A 895      11.263  30.025   0.573  1.00 10.00           O  
ATOM    264  OD2 ASP A 895      10.908  31.916  -0.539  1.00 10.00           O  
ATOM    265  N   PRO A 896       6.982  29.068   0.926  1.00 10.00           N  
ATOM    266  CA  PRO A 896       5.845  29.708   1.598  1.00 10.00           C  
ATOM    267  C   PRO A 896       6.252  30.796   2.591  1.00 10.00           C  
ATOM    268  O   PRO A 896       5.484  31.734   2.808  1.00 10.00           O  
ATOM    269  CB  PRO A 896       5.154  28.546   2.314  1.00 10.00           C  
ATOM    270  CG  PRO A 896       6.202  27.545   2.518  1.00 10.00           C  
ATOM    271  CD  PRO A 896       7.097  27.651   1.311  1.00 10.00           C  
ATOM    272  N   GLU A 897       7.459  30.694   3.142  1.00 10.00           N  
ATOM    273  CA  GLU A 897       7.970  31.664   4.139  1.00 10.00           C  
ATOM    274  C   GLU A 897       8.471  32.935   3.476  1.00 10.00           C  
ATOM    275  O   GLU A 897       8.741  33.920   4.142  1.00 10.00           O  
ATOM    276  CB  GLU A 897       9.105  31.052   4.973  1.00 10.00           C  
ATOM    277  CG  GLU A 897       8.660  30.056   6.039  1.00 10.00           C  
ATOM    278  CD  GLU A 897       9.848  29.484   6.845  1.00 10.00           C  
ATOM    279  OE1 GLU A 897      10.817  30.236   7.150  1.00 10.00           O  
ATOM    280  OE2 GLU A 897       9.810  28.274   7.174  1.00 10.00           O  
ATOM    281  N   GLY A 898       8.609  32.884   2.158  1.00 10.00           N  
ATOM    282  CA  GLY A 898       9.128  33.980   1.359  1.00 10.00           C  
ATOM    283  C   GLY A 898      10.551  34.439   1.618  1.00 10.00           C  
ATOM    284  O   GLY A 898      10.934  35.503   1.136  1.00 10.00           O  
ATOM    285  N   ASP A 899      11.336  33.643   2.350  1.00 10.00           N  
ATOM    286  CA  ASP A 899      12.733  33.985   2.714  1.00 10.00           C  
ATOM    287  C   ASP A 899      13.766  33.119   1.996  1.00 10.00           C  
ATOM    288  O   ASP A 899      14.883  32.967   2.488  1.00 10.00           O  
ATOM    289  CB  ASP A 899      12.947  33.799   4.222  1.00 10.00           C  
ATOM    290  CG  ASP A 899      12.570  32.393   4.705  1.00 10.00           C  
ATOM    291  OD1 ASP A 899      12.374  31.480   3.858  1.00 10.00           O  
ATOM    292  OD2 ASP A 899      12.471  32.190   5.937  1.00 10.00           O  
ATOM    293  N   ASN A 900      13.380  32.546   0.858  1.00 10.00           N  
ATOM    294  CA  ASN A 900      14.226  31.614   0.084  1.00 10.00           C  
ATOM    295  C   ASN A 900      14.871  30.464   0.843  1.00 10.00           C  
ATOM    296  O   ASN A 900      15.989  30.062   0.533  1.00 10.00           O  
ATOM    297  CB  ASN A 900      15.297  32.375  -0.697  1.00 10.00           C  
ATOM    298  CG  ASN A 900      14.861  32.670  -2.075  1.00 10.00           C  
ATOM    299  OD1 ASN A 900      14.615  33.828  -2.412  1.00 10.00           O  
ATOM    300  ND2 ASN A 900      14.699  31.626  -2.889  1.00 10.00           N  
ATOM    301  N   THR A 901      14.186  29.936   1.840  1.00 10.00           N  
ATOM    302  CA  THR A 901      14.731  28.790   2.532  1.00 10.00           C  
ATOM    303  C   THR A 901      14.006  27.491   2.145  1.00 10.00           C  
ATOM    304  O   THR A 901      14.364  26.433   2.660  1.00 10.00           O  
ATOM    305  CB  THR A 901      14.726  28.985   4.106  1.00 10.00           C  
ATOM    306  OG1 THR A 901      13.379  28.991   4.614  1.00 10.00           O  
ATOM    307  CG2 THR A 901      15.450  30.302   4.515  1.00 10.00           C  
ATOM    308  N   GLY A 902      12.961  27.590   1.302  1.00 10.00           N  
ATOM    309  CA  GLY A 902      12.158  26.415   0.899  1.00 10.00           C  
ATOM    310  C   GLY A 902      12.916  25.508  -0.065  1.00 10.00           C  
ATOM    311  O   GLY A 902      13.946  25.923  -0.623  1.00 10.00           O  
ATOM    312  N   GLU A 903      12.449  24.279  -0.252  1.00 10.00           N  
ATOM    313  CA  GLU A 903      13.163  23.349  -1.116  1.00 10.00           C  
ATOM    314  C   GLU A 903      12.716  23.449  -2.542  1.00 10.00           C  
ATOM    315  O   GLU A 903      11.563  23.808  -2.836  1.00 10.00           O  
ATOM    316  CB  GLU A 903      13.053  21.878  -0.661  1.00 10.00           C  
ATOM    317  CG  GLU A 903      11.668  21.372  -0.214  1.00 10.00           C  
ATOM    318  CD  GLU A 903      11.639  19.850   0.106  1.00 10.00           C  
ATOM    319  OE1 GLU A 903      12.676  19.309   0.574  1.00 10.00           O  
ATOM    320  OE2 GLU A 903      10.579  19.211  -0.116  1.00 10.00           O  
ATOM    321  N   GLN A 904      13.646  23.113  -3.423  1.00 10.00           N  
ATOM    322  CA  GLN A 904      13.371  22.863  -4.811  1.00 10.00           C  
ATOM    323  C   GLN A 904      12.615  21.515  -4.904  1.00 10.00           C  
ATOM    324  O   GLN A 904      12.967  20.532  -4.217  1.00 10.00           O  
ATOM    325  CB  GLN A 904      14.704  22.818  -5.566  1.00 10.00           C  
ATOM    326  CG  GLN A 904      15.386  24.226  -5.717  1.00 10.00           C  
ATOM    327  CD  GLN A 904      16.497  24.309  -6.788  1.00 10.00           C  
ATOM    328  OE1 GLN A 904      17.106  23.305  -7.183  1.00 10.00           O  
ATOM    329  NE2 GLN A 904      16.771  25.525  -7.242  1.00 10.00           N  
ATOM    330  N   VAL A 905      11.568  21.487  -5.718  1.00 10.00           N  
ATOM    331  CA  VAL A 905      10.706  20.308  -5.922  1.00 10.00           C  
ATOM    332  C   VAL A 905      10.385  20.249  -7.447  1.00 10.00           C  
ATOM    333  O   VAL A 905      10.500  21.254  -8.180  1.00 10.00           O  
ATOM    334  CB  VAL A 905       9.403  20.368  -5.086  1.00 10.00           C  
ATOM    335  CG1 VAL A 905       9.671  20.232  -3.547  1.00 10.00           C  
ATOM    336  CG2 VAL A 905       8.580  21.698  -5.393  1.00 10.00           C  
ATOM    337  N   ALA A 906      10.030  19.066  -7.924  1.00 10.00           N  
ATOM    338  CA  ALA A 906       9.626  18.881  -9.315  1.00 10.00           C  
ATOM    339  C   ALA A 906       8.103  18.811  -9.295  1.00 10.00           C  
ATOM    340  O   ALA A 906       7.527  18.173  -8.416  1.00 10.00           O  
ATOM    341  CB  ALA A 906      10.217  17.578  -9.872  1.00 10.00           C  
ATOM    342  N   VAL A 907       7.471  19.514 -10.239  1.00 10.00           N  
ATOM    343  CA  VAL A 907       6.031  19.700 -10.253  1.00 10.00           C  
ATOM    344  C   VAL A 907       5.520  19.216 -11.600  1.00 10.00           C  
ATOM    345  O   VAL A 907       5.949  19.735 -12.628  1.00 10.00           O  
ATOM    346  CB  VAL A 907       5.647  21.195 -10.044  1.00 10.00           C  
ATOM    347  CG1 VAL A 907       4.112  21.379 -10.108  1.00 10.00           C  
ATOM    348  CG2 VAL A 907       6.205  21.720  -8.677  1.00 10.00           C  
ATOM    349  N   LYS A 908       4.618  18.228 -11.590  1.00 10.00           N  
ATOM    350  CA  LYS A 908       3.984  17.765 -12.829  1.00 10.00           C  
ATOM    351  C   LYS A 908       2.583  18.377 -12.980  1.00 10.00           C  
ATOM    352  O   LYS A 908       1.751  18.250 -12.101  1.00 10.00           O  
ATOM    353  CB  LYS A 908       3.923  16.235 -12.894  1.00 10.00           C  
ATOM    354  CG  LYS A 908       3.376  15.677 -14.243  1.00 10.00           C  
ATOM    355  CD  LYS A 908       3.729  14.187 -14.350  1.00 10.00           C  
ATOM    356  CE  LYS A 908       3.293  13.555 -15.625  1.00 10.00           C  
ATOM    357  NZ  LYS A 908       3.760  12.143 -15.635  1.00 10.00           N  
ATOM    358  N   SER A 909       2.360  19.057 -14.093  1.00 10.00           N  
ATOM    359  CA  SER A 909       1.081  19.700 -14.391  1.00 10.00           C  
ATOM    360  C   SER A 909       0.601  19.225 -15.758  1.00 10.00           C  
ATOM    361  O   SER A 909       1.369  18.694 -16.559  1.00 10.00           O  
ATOM    362  CB  SER A 909       1.235  21.238 -14.430  1.00 10.00           C  
ATOM    363  OG  SER A 909       1.748  21.792 -13.225  1.00 10.00           O  
ATOM    364  N   LEU A 910      -0.682  19.403 -16.028  1.00 10.00           N  
ATOM    365  CA  LEU A 910      -1.205  19.136 -17.370  1.00 10.00           C  
ATOM    366  C   LEU A 910      -0.580  20.119 -18.340  1.00 10.00           C  
ATOM    367  O   LEU A 910      -0.417  21.294 -18.005  1.00 10.00           O  
ATOM    368  CB  LEU A 910      -2.732  19.262 -17.387  1.00 10.00           C  
ATOM    369  CG  LEU A 910      -3.384  18.263 -16.429  1.00 10.00           C  
ATOM    370  CD1 LEU A 910      -4.831  18.650 -16.116  1.00 10.00           C  
ATOM    371  CD2 LEU A 910      -3.249  16.807 -16.946  1.00 10.00           C  
ATOM    372  N   LYS A 911      -0.208  19.627 -19.520  1.00 10.00           N  
ATOM    373  CA  LYS A 911       0.319  20.464 -20.617  1.00 10.00           C  
ATOM    374  C   LYS A 911      -0.609  21.620 -21.051  1.00 10.00           C  
ATOM    375  O   LYS A 911      -1.832  21.490 -21.039  1.00 10.00           O  
ATOM    376  CB  LYS A 911       0.656  19.594 -21.838  1.00 10.00           C  
ATOM    377  CG  LYS A 911       1.988  18.863 -21.732  1.00 10.00           C  
ATOM    378  CD  LYS A 911       2.036  17.620 -22.607  1.00 10.00           C  
ATOM    379  CE  LYS A 911       2.702  17.907 -23.941  1.00 10.00           C  
ATOM    380  NZ  LYS A 911       3.732  16.870 -24.292  1.00 10.00           N  
ATOM    381  N   PRO A 912       0.006  22.739 -21.431  1.00 10.00           N  
ATOM    382  CA  PRO A 912      -0.688  23.923 -21.933  1.00 10.00           C  
ATOM    383  C   PRO A 912      -1.579  23.597 -23.128  1.00 10.00           C  
ATOM    384  O   PRO A 912      -2.791  23.444 -22.986  1.00 10.00           O  
ATOM    385  CB  PRO A 912       0.340  25.003 -22.308  1.00 10.00           C  
ATOM    386  N   HIS A 918      -7.235  15.929 -19.527  1.00 10.00           N  
ATOM    387  CA  HIS A 918      -6.508  14.716 -19.121  1.00 10.00           C  
ATOM    388  C   HIS A 918      -6.327  14.717 -17.623  1.00 10.00           C  
ATOM    389  O   HIS A 918      -5.484  14.000 -17.062  1.00 10.00           O  
ATOM    390  CB  HIS A 918      -5.161  14.632 -19.829  1.00 10.00           C  
ATOM    391  CG  HIS A 918      -5.275  14.417 -21.304  1.00 10.00           C  
ATOM    392  ND1 HIS A 918      -5.627  13.202 -21.852  1.00 10.00           N  
ATOM    393  CD2 HIS A 918      -5.086  15.260 -22.346  1.00 10.00           C  
ATOM    394  CE1 HIS A 918      -5.643  13.304 -23.169  1.00 10.00           C  
ATOM    395  NE2 HIS A 918      -5.315  14.542 -23.495  1.00 10.00           N  
ATOM    396  N   ILE A 919      -7.153  15.524 -16.978  1.00 10.00           N  
ATOM    397  CA  ILE A 919      -7.133  15.644 -15.536  1.00 10.00           C  
ATOM    398  C   ILE A 919      -7.260  14.292 -14.827  1.00 10.00           C  
ATOM    399  O   ILE A 919      -6.498  14.008 -13.915  1.00 10.00           O  
ATOM    400  CB  ILE A 919      -8.188  16.663 -15.063  1.00 10.00           C  
ATOM    401  CG1 ILE A 919      -8.228  16.755 -13.549  1.00 10.00           C  
ATOM    402  CG2 ILE A 919      -9.578  16.341 -15.657  1.00 10.00           C  
ATOM    403  CD1 ILE A 919      -7.121  17.605 -12.978  1.00 10.00           C  
ATOM    404  N   ALA A 920      -8.184  13.444 -15.280  1.00 10.00           N  
ATOM    405  CA  ALA A 920      -8.429  12.139 -14.651  1.00 10.00           C  
ATOM    406  C   ALA A 920      -7.161  11.266 -14.648  1.00 10.00           C  
ATOM    407  O   ALA A 920      -6.886  10.545 -13.687  1.00 10.00           O  
ATOM    408  CB  ALA A 920      -9.551  11.422 -15.379  1.00 10.00           C  
ATOM    409  N   ASP A 921      -6.406  11.349 -15.738  1.00 10.00           N  
ATOM    410  CA  ASP A 921      -5.163  10.609 -15.919  1.00 10.00           C  
ATOM    411  C   ASP A 921      -4.073  11.004 -14.925  1.00 10.00           C  
ATOM    412  O   ASP A 921      -3.358  10.131 -14.396  1.00 10.00           O  
ATOM    413  CB  ASP A 921      -4.669  10.790 -17.348  1.00 10.00           C  
ATOM    414  CG  ASP A 921      -5.727  10.418 -18.355  1.00 10.00           C  
ATOM    415  OD1 ASP A 921      -6.081   9.215 -18.407  1.00 10.00           O  
ATOM    416  OD2 ASP A 921      -6.227  11.328 -19.055  1.00 10.00           O  
ATOM    417  N   LEU A 922      -3.946  12.303 -14.689  1.00 10.00           N  
ATOM    418  CA  LEU A 922      -2.991  12.805 -13.708  1.00 10.00           C  
ATOM    419  C   LEU A 922      -3.424  12.389 -12.332  1.00 10.00           C  
ATOM    420  O   LEU A 922      -2.595  11.979 -11.527  1.00 10.00           O  
ATOM    421  CB  LEU A 922      -2.860  14.330 -13.785  1.00 10.00           C  
ATOM    422  CG  LEU A 922      -1.802  14.969 -12.878  1.00 10.00           C  
ATOM    423  CD1 LEU A 922      -0.439  14.281 -12.991  1.00 10.00           C  
ATOM    424  CD2 LEU A 922      -1.670  16.458 -13.261  1.00 10.00           C  
ATOM    425  N   LYS A 923      -4.720  12.456 -12.044  1.00 10.00           N  
ATOM    426  CA  LYS A 923      -5.181  12.006 -10.730  1.00 10.00           C  
ATOM    427  C   LYS A 923      -4.918  10.527 -10.461  1.00 10.00           C  
ATOM    428  O   LYS A 923      -4.587  10.134  -9.323  1.00 10.00           O  
ATOM    429  CB  LYS A 923      -6.665  12.317 -10.513  1.00 10.00           C  
ATOM    430  CG  LYS A 923      -6.955  13.758 -10.090  1.00 10.00           C  
ATOM    431  CD  LYS A 923      -8.360  13.827  -9.434  1.00 10.00           C  
ATOM    432  CE  LYS A 923      -8.753  15.236  -9.029  1.00 10.00           C  
ATOM    433  NZ  LYS A 923      -8.617  16.203 -10.165  1.00 10.00           N  
ATOM    434  N   LYS A 924      -5.068   9.696 -11.493  1.00 10.00           N  
ATOM    435  CA  LYS A 924      -4.757   8.264 -11.352  1.00 10.00           C  
ATOM    436  C   LYS A 924      -3.256   8.091 -11.072  1.00 10.00           C  
ATOM    437  O   LYS A 924      -2.864   7.264 -10.258  1.00 10.00           O  
ATOM    438  CB  LYS A 924      -5.096   7.529 -12.640  1.00 10.00           C  
ATOM    439  CG  LYS A 924      -6.601   7.363 -12.873  1.00 10.00           C  
ATOM    440  CD  LYS A 924      -6.849   7.046 -14.355  1.00 10.00           C  
ATOM    441  CE  LYS A 924      -8.282   6.612 -14.574  1.00 10.00           C  
ATOM    442  NZ  LYS A 924      -8.456   6.051 -15.945  1.00 10.00           N  
ATOM    443  N   GLU A 925      -2.424   8.881 -11.753  1.00 10.00           N  
ATOM    444  CA  GLU A 925      -0.966   8.821 -11.528  1.00 10.00           C  
ATOM    445  C   GLU A 925      -0.623   9.257 -10.115  1.00 10.00           C  
ATOM    446  O   GLU A 925       0.207   8.637  -9.463  1.00 10.00           O  
ATOM    447  CB  GLU A 925      -0.188   9.648 -12.547  1.00 10.00           C  
ATOM    448  CG  GLU A 925       1.339   9.576 -12.318  1.00 10.00           C  
ATOM    449  CD  GLU A 925       2.151  10.304 -13.371  1.00 10.00           C  
ATOM    450  OE1 GLU A 925       1.550  10.913 -14.277  1.00 10.00           O  
ATOM    451  OE2 GLU A 925       3.397  10.232 -13.303  1.00 10.00           O  
ATOM    452  N   ILE A 926      -1.285  10.306  -9.631  1.00 10.00           N  
ATOM    453  CA  ILE A 926      -1.155  10.717  -8.219  1.00 10.00           C  
ATOM    454  C   ILE A 926      -1.495   9.628  -7.199  1.00 10.00           C  
ATOM    455  O   ILE A 926      -0.750   9.439  -6.209  1.00 10.00           O  
ATOM    456  CB  ILE A 926      -1.986  12.029  -7.940  1.00 10.00           C  
ATOM    457  CG1 ILE A 926      -1.325  13.228  -8.666  1.00 10.00           C  
ATOM    458  CG2 ILE A 926      -2.174  12.289  -6.412  1.00 10.00           C  
ATOM    459  CD1 ILE A 926      -2.210  14.441  -8.816  1.00 10.00           C  
ATOM    460  N   GLU A 927      -2.615   8.931  -7.412  1.00 10.00           N  
ATOM    461  CA  GLU A 927      -3.010   7.813  -6.541  1.00 10.00           C  
ATOM    462  C   GLU A 927      -1.978   6.681  -6.546  1.00 10.00           C  
ATOM    463  O   GLU A 927      -1.680   6.098  -5.516  1.00 10.00           O  
ATOM    464  CB  GLU A 927      -4.391   7.259  -6.908  1.00 10.00           C  
ATOM    465  CG  GLU A 927      -4.972   6.259  -5.886  1.00 10.00           C  
ATOM    466  CD  GLU A 927      -4.938   6.760  -4.416  1.00 10.00           C  
ATOM    467  OE1 GLU A 927      -5.547   7.814  -4.106  1.00 10.00           O  
ATOM    468  OE2 GLU A 927      -4.299   6.081  -3.567  1.00 10.00           O  
ATOM    469  N   ILE A 928      -1.422   6.378  -7.709  1.00 10.00           N  
ATOM    470  CA  ILE A 928      -0.363   5.382  -7.735  1.00 10.00           C  
ATOM    471  C   ILE A 928       0.842   5.862  -6.938  1.00 10.00           C  
ATOM    472  O   ILE A 928       1.271   5.191  -6.004  1.00 10.00           O  
ATOM    473  CB  ILE A 928      -0.014   4.973  -9.161  1.00 10.00           C  
ATOM    474  CG1 ILE A 928      -1.183   4.133  -9.722  1.00 10.00           C  
ATOM    475  CG2 ILE A 928       1.361   4.204  -9.220  1.00 10.00           C  
ATOM    476  CD1 ILE A 928      -1.343   4.189 -11.234  1.00 10.00           C  
ATOM    477  N   LEU A 929       1.367   7.037  -7.262  1.00 10.00           N  
ATOM    478  CA  LEU A 929       2.613   7.462  -6.601  1.00 10.00           C  
ATOM    479  C   LEU A 929       2.437   7.682  -5.092  1.00 10.00           C  
ATOM    480  O   LEU A 929       3.348   7.404  -4.321  1.00 10.00           O  
ATOM    481  CB  LEU A 929       3.233   8.680  -7.312  1.00 10.00           C  
ATOM    482  CG  LEU A 929       4.671   9.058  -6.945  1.00 10.00           C  
ATOM    483  CD1 LEU A 929       5.643   7.931  -7.195  1.00 10.00           C  
ATOM    484  CD2 LEU A 929       5.061  10.283  -7.725  1.00 10.00           C  
ATOM    485  N   ARG A 930       1.274   8.175  -4.670  1.00 10.00           N  
ATOM    486  CA  ARG A 930       0.917   8.153  -3.238  1.00 10.00           C  
ATOM    487  C   ARG A 930       1.112   6.794  -2.568  1.00 10.00           C  
ATOM    488  O   ARG A 930       1.419   6.720  -1.380  1.00 10.00           O  
ATOM    489  CB  ARG A 930      -0.570   8.497  -3.040  1.00 10.00           C  
ATOM    490  CG  ARG A 930      -0.867   9.857  -2.563  1.00 10.00           C  
ATOM    491  CD  ARG A 930      -2.374  10.127  -2.598  1.00 10.00           C  
ATOM    492  NE  ARG A 930      -2.636  11.480  -2.119  1.00 10.00           N  
ATOM    493  CZ  ARG A 930      -3.794  12.134  -2.218  1.00 10.00           C  
ATOM    494  NH1 ARG A 930      -4.843  11.572  -2.812  1.00 10.00           N  
ATOM    495  NH2 ARG A 930      -3.896  13.368  -1.721  1.00 10.00           N  
ATOM    496  N   ASN A 931       0.879   5.726  -3.331  1.00 10.00           N  
ATOM    497  CA  ASN A 931       0.807   4.373  -2.796  1.00 10.00           C  
ATOM    498  C   ASN A 931       2.177   3.714  -2.927  1.00 10.00           C  
ATOM    499  O   ASN A 931       2.310   2.546  -2.660  1.00 10.00           O  
ATOM    500  CB  ASN A 931      -0.283   3.593  -3.581  1.00 10.00           C  
ATOM    501  CG  ASN A 931      -0.632   2.209  -2.965  1.00 10.00           C  
ATOM    502  OD1 ASN A 931      -0.842   2.089  -1.752  1.00 10.00           O  
ATOM    503  ND2 ASN A 931      -0.737   1.176  -3.821  1.00 10.00           N  
ATOM    504  N   LEU A 932       3.198   4.470  -3.361  1.00 10.00           N  
ATOM    505  CA  LEU A 932       4.557   3.903  -3.570  1.00 10.00           C  
ATOM    506  C   LEU A 932       5.578   4.611  -2.717  1.00 10.00           C  
ATOM    507  O   LEU A 932       5.643   5.856  -2.712  1.00 10.00           O  
ATOM    508  CB  LEU A 932       4.985   4.049  -5.047  1.00 10.00           C  
ATOM    509  CG  LEU A 932       4.153   3.357  -6.136  1.00 10.00           C  
ATOM    510  CD1 LEU A 932       4.720   3.640  -7.488  1.00 10.00           C  
ATOM    511  CD2 LEU A 932       4.081   1.850  -5.893  1.00 10.00           C  
ATOM    512  N   TYR A 933       6.411   3.841  -2.023  1.00 10.00           N  
ATOM    513  CA  TYR A 933       7.473   4.424  -1.217  1.00 10.00           C  
ATOM    514  C   TYR A 933       8.643   3.447  -1.276  1.00 10.00           C  
ATOM    515  O   TYR A 933       8.565   2.333  -0.718  1.00 10.00           O  
ATOM    516  CB  TYR A 933       6.981   4.617   0.214  1.00 10.00           C  
ATOM    517  CG  TYR A 933       7.729   5.620   1.056  1.00 10.00           C  
ATOM    518  CD1 TYR A 933       7.297   6.939   1.133  1.00 10.00           C  
ATOM    519  CD2 TYR A 933       8.836   5.250   1.794  1.00 10.00           C  
ATOM    520  CE1 TYR A 933       7.961   7.869   1.919  1.00 10.00           C  
ATOM    521  CE2 TYR A 933       9.527   6.179   2.606  1.00 10.00           C  
ATOM    522  CZ  TYR A 933       9.076   7.479   2.662  1.00 10.00           C  
ATOM    523  OH  TYR A 933       9.716   8.422   3.448  1.00 10.00           O  
ATOM    524  N   HIS A 934       9.694   3.819  -2.021  1.00 10.00           N  
ATOM    525  CA  HIS A 934      10.847   2.924  -2.219  1.00 10.00           C  
ATOM    526  C   HIS A 934      12.113   3.739  -2.522  1.00 10.00           C  
ATOM    527  O   HIS A 934      12.048   4.813  -3.136  1.00 10.00           O  
ATOM    528  CB  HIS A 934      10.561   1.900  -3.346  1.00 10.00           C  
ATOM    529  CG  HIS A 934      11.580   0.801  -3.457  1.00 10.00           C  
ATOM    530  ND1 HIS A 934      12.764   0.938  -4.155  1.00 10.00           N  
ATOM    531  CD2 HIS A 934      11.585  -0.459  -2.960  1.00 10.00           C  
ATOM    532  CE1 HIS A 934      13.445  -0.192  -4.092  1.00 10.00           C  
ATOM    533  NE2 HIS A 934      12.750  -1.059  -3.370  1.00 10.00           N  
ATOM    534  N   GLU A 935      13.255   3.209  -2.114  1.00 10.00           N  
ATOM    535  CA  GLU A 935      14.547   3.852  -2.340  1.00 10.00           C  
ATOM    536  C   GLU A 935      14.844   4.169  -3.820  1.00 10.00           C  
ATOM    537  O   GLU A 935      15.517   5.142  -4.138  1.00 10.00           O  
ATOM    538  CB  GLU A 935      15.664   2.970  -1.796  1.00 10.00           C  
ATOM    539  CG  GLU A 935      16.957   3.730  -1.664  1.00 10.00           C  
ATOM    540  CD  GLU A 935      17.937   3.089  -0.707  1.00 10.00           C  
ATOM    541  OE1 GLU A 935      17.713   3.204   0.526  1.00 10.00           O  
ATOM    542  OE2 GLU A 935      18.937   2.498  -1.199  1.00 10.00           O  
ATOM    543  N   ASN A 936      14.342   3.330  -4.718  1.00 10.00           N  
ATOM    544  CA  ASN A 936      14.546   3.529  -6.148  1.00 10.00           C  
ATOM    545  C   ASN A 936      13.281   3.945  -6.870  1.00 10.00           C  
ATOM    546  O   ASN A 936      13.081   3.657  -8.059  1.00 10.00           O  
ATOM    547  CB  ASN A 936      15.172   2.271  -6.723  1.00 10.00           C  
ATOM    548  CG  ASN A 936      16.456   1.938  -6.017  1.00 10.00           C  
ATOM    549  OD1 ASN A 936      17.428   2.696  -6.086  1.00 10.00           O  
ATOM    550  ND2 ASN A 936      16.440   0.861  -5.254  1.00 10.00           N  
ATOM    551  N   ILE A 937      12.388   4.603  -6.142  1.00 10.00           N  
ATOM    552  CA  ILE A 937      11.230   5.199  -6.781  1.00 10.00           C  
ATOM    553  C   ILE A 937      11.202   6.698  -6.419  1.00 10.00           C  
ATOM    554  O   ILE A 937      11.400   7.046  -5.257  1.00 10.00           O  
ATOM    555  CB  ILE A 937       9.901   4.508  -6.372  1.00 10.00           C  
ATOM    556  CG1 ILE A 937       9.832   3.076  -6.995  1.00 10.00           C  
ATOM    557  CG2 ILE A 937       8.727   5.375  -6.844  1.00 10.00           C  
ATOM    558  CD1 ILE A 937       8.615   2.238  -6.583  1.00 10.00           C  
ATOM    559  N   VAL A 938      10.943   7.560  -7.407  1.00 10.00           N  
ATOM    560  CA  VAL A 938      10.894   9.012  -7.127  1.00 10.00           C  
ATOM    561  C   VAL A 938       9.902   9.297  -5.983  1.00 10.00           C  
ATOM    562  O   VAL A 938       8.780   8.774  -5.956  1.00 10.00           O  
ATOM    563  CB  VAL A 938      10.602   9.872  -8.375  1.00 10.00           C  
ATOM    564  CG1 VAL A 938       9.245   9.621  -8.873  1.00 10.00           C  
ATOM    565  CG2 VAL A 938      10.813  11.388  -8.046  1.00 10.00           C  
ATOM    566  N   LYS A 939      10.329  10.145  -5.056  1.00 10.00           N  
ATOM    567  CA  LYS A 939       9.567  10.376  -3.824  1.00 10.00           C  
ATOM    568  C   LYS A 939       8.404  11.308  -4.066  1.00 10.00           C  
ATOM    569  O   LYS A 939       8.592  12.456  -4.495  1.00 10.00           O  
ATOM    570  CB  LYS A 939      10.486  10.924  -2.712  1.00 10.00           C  
ATOM    571  CG  LYS A 939       9.809  10.961  -1.367  1.00 10.00           C  
ATOM    572  CD  LYS A 939      10.813  10.791  -0.246  1.00 10.00           C  
ATOM    573  CE  LYS A 939      10.091  10.695   1.091  1.00 10.00           C  
ATOM    574  NZ  LYS A 939      11.000  11.013   2.217  1.00 10.00           N  
ATOM    575  N   TYR A 940       7.209  10.805  -3.759  1.00 10.00           N  
ATOM    576  CA  TYR A 940       5.968  11.599  -3.739  1.00 10.00           C  
ATOM    577  C   TYR A 940       6.056  12.632  -2.597  1.00 10.00           C  
ATOM    578  O   TYR A 940       6.382  12.256  -1.476  1.00 10.00           O  
ATOM    579  CB  TYR A 940       4.783  10.663  -3.484  1.00 10.00           C  
ATOM    580  CG  TYR A 940       3.475  11.385  -3.238  1.00 10.00           C  
ATOM    581  CD1 TYR A 940       2.755  11.923  -4.305  1.00 10.00           C  
ATOM    582  CD2 TYR A 940       2.962  11.534  -1.942  1.00 10.00           C  
ATOM    583  CE1 TYR A 940       1.563  12.590  -4.099  1.00 10.00           C  
ATOM    584  CE2 TYR A 940       1.747  12.214  -1.721  1.00 10.00           C  
ATOM    585  CZ  TYR A 940       1.079  12.748  -2.810  1.00 10.00           C  
ATOM    586  OH  TYR A 940      -0.106  13.420  -2.648  1.00 10.00           O  
ATOM    587  N   LYS A 941       5.771  13.907  -2.872  1.00 10.00           N  
ATOM    588  CA  LYS A 941       5.708  14.934  -1.801  1.00 10.00           C  
ATOM    589  C   LYS A 941       4.293  15.438  -1.483  1.00 10.00           C  
ATOM    590  O   LYS A 941       3.967  15.753  -0.327  1.00 10.00           O  
ATOM    591  CB  LYS A 941       6.595  16.155  -2.142  1.00 10.00           C  
ATOM    592  CG  LYS A 941       8.107  15.843  -2.281  1.00 10.00           C  
ATOM    593  CD  LYS A 941       8.692  15.222  -1.020  1.00 10.00           C  
ATOM    594  CE  LYS A 941      10.171  15.571  -0.887  1.00 10.00           C  
ATOM    595  NZ  LYS A 941      10.963  14.458  -0.269  1.00 10.00           N  
ATOM    596  N   GLY A 942       3.471  15.565  -2.499  1.00 10.00           N  
ATOM    597  CA  GLY A 942       2.116  16.036  -2.267  1.00 10.00           C  
ATOM    598  C   GLY A 942       1.381  16.494  -3.497  1.00 10.00           C  
ATOM    599  O   GLY A 942       1.749  16.184  -4.630  1.00 10.00           O  
ATOM    600  N   ILE A 943       0.310  17.243  -3.264  1.00 10.00           N  
ATOM    601  CA  ILE A 943      -0.465  17.768  -4.343  1.00 10.00           C  
ATOM    602  C   ILE A 943      -0.702  19.239  -4.104  1.00 10.00           C  
ATOM    603  O   ILE A 943      -0.577  19.717  -2.977  1.00 10.00           O  
ATOM    604  CB  ILE A 943      -1.823  17.061  -4.513  1.00 10.00           C  
ATOM    605  CG1 ILE A 943      -2.663  17.188  -3.222  1.00 10.00           C  
ATOM    606  CG2 ILE A 943      -1.584  15.606  -4.974  1.00 10.00           C  
ATOM    607  CD1 ILE A 943      -4.116  16.588  -3.313  1.00 10.00           C  
ATOM    608  N   CYS A 944      -1.008  19.904  -5.208  1.00 10.00           N  
ATOM    609  CA  CYS A 944      -1.439  21.292  -5.274  1.00 10.00           C  
ATOM    610  C   CYS A 944      -2.771  21.276  -6.023  1.00 10.00           C  
ATOM    611  O   CYS A 944      -2.860  20.756  -7.143  1.00 10.00           O  
ATOM    612  CB  CYS A 944      -0.409  22.104  -6.062  1.00 10.00           C  
ATOM    613  SG  CYS A 944      -0.903  23.816  -6.452  1.00 10.00           S  
ATOM    614  N   THR A 945      -3.810  21.817  -5.408  1.00 10.00           N  
ATOM    615  CA  THR A 945      -5.143  21.809  -6.031  1.00 10.00           C  
ATOM    616  C   THR A 945      -5.585  23.209  -6.491  1.00 10.00           C  
ATOM    617  O   THR A 945      -5.277  24.205  -5.833  1.00 10.00           O  
ATOM    618  CB  THR A 945      -6.192  21.173  -5.103  1.00 10.00           C  
ATOM    619  OG1 THR A 945      -5.933  21.573  -3.749  1.00 10.00           O  
ATOM    620  CG2 THR A 945      -6.115  19.633  -5.202  1.00 10.00           C  
ATOM    621  N   GLU A 946      -6.289  23.272  -7.624  1.00 10.00           N  
ATOM    622  CA  GLU A 946      -6.576  24.540  -8.289  1.00 10.00           C  
ATOM    623  C   GLU A 946      -7.984  25.027  -7.980  1.00 10.00           C  
ATOM    624  O   GLU A 946      -8.930  24.257  -8.087  1.00 10.00           O  
ATOM    625  CB  GLU A 946      -6.367  24.412  -9.806  1.00 10.00           C  
ATOM    626  N   ASN A 950     -10.971  20.796  -9.353  1.00 10.00           N  
ATOM    627  CA  ASN A 950     -10.685  20.835 -10.791  1.00 10.00           C  
ATOM    628  C   ASN A 950      -9.241  20.396 -11.101  1.00 10.00           C  
ATOM    629  O   ASN A 950      -8.932  19.195 -11.077  1.00 10.00           O  
ATOM    630  CB  ASN A 950     -10.979  22.241 -11.375  1.00 10.00           C  
ATOM    631  N   GLY A 951      -8.368  21.369 -11.382  1.00 10.00           N  
ATOM    632  CA  GLY A 951      -6.979  21.097 -11.773  1.00 10.00           C  
ATOM    633  C   GLY A 951      -6.178  20.576 -10.599  1.00 10.00           C  
ATOM    634  O   GLY A 951      -6.566  20.758  -9.431  1.00 10.00           O  
ATOM    635  N   ILE A 952      -5.066  19.901 -10.893  1.00 10.00           N  
ATOM    636  CA  ILE A 952      -4.226  19.381  -9.813  1.00 10.00           C  
ATOM    637  C   ILE A 952      -2.791  19.366 -10.327  1.00 10.00           C  
ATOM    638  O   ILE A 952      -2.575  19.356 -11.526  1.00 10.00           O  
ATOM    639  CB  ILE A 952      -4.748  17.985  -9.313  1.00 10.00           C  
ATOM    640  CG1 ILE A 952      -4.182  17.615  -7.948  1.00 10.00           C  
ATOM    641  CG2 ILE A 952      -4.528  16.915 -10.364  1.00 10.00           C  
ATOM    642  CD1 ILE A 952      -5.005  16.558  -7.183  1.00 10.00           C  
ATOM    643  N   LYS A 953      -1.830  19.432  -9.417  1.00 10.00           N  
ATOM    644  CA  LYS A 953      -0.415  19.253  -9.753  1.00 10.00           C  
ATOM    645  C   LYS A 953       0.134  18.188  -8.845  1.00 10.00           C  
ATOM    646  O   LYS A 953      -0.291  18.073  -7.724  1.00 10.00           O  
ATOM    647  CB  LYS A 953       0.380  20.550  -9.561  1.00 10.00           C  
ATOM    648  CG  LYS A 953      -0.217  21.732 -10.299  1.00 10.00           C  
ATOM    649  CD  LYS A 953       0.647  22.983 -10.221  1.00 10.00           C  
ATOM    650  CE  LYS A 953       0.094  23.989 -11.204  1.00 10.00           C  
ATOM    651  NZ  LYS A 953       1.135  24.493 -12.129  1.00 10.00           N  
ATOM    652  N   LEU A 954       1.096  17.424  -9.339  1.00 10.00           N  
ATOM    653  CA  LEU A 954       1.734  16.360  -8.566  1.00 10.00           C  
ATOM    654  C   LEU A 954       3.087  16.928  -8.182  1.00 10.00           C  
ATOM    655  O   LEU A 954       3.822  17.411  -9.060  1.00 10.00           O  
ATOM    656  CB  LEU A 954       1.929  15.121  -9.448  1.00 10.00           C  
ATOM    657  CG  LEU A 954       2.845  13.985  -8.999  1.00 10.00           C  
ATOM    658  CD1 LEU A 954       2.478  13.544  -7.593  1.00 10.00           C  
ATOM    659  CD2 LEU A 954       2.717  12.861  -9.980  1.00 10.00           C  
ATOM    660  N   ILE A 955       3.391  16.905  -6.889  1.00 10.00           N  
ATOM    661  CA  ILE A 955       4.642  17.434  -6.384  1.00 10.00           C  
ATOM    662  C   ILE A 955       5.541  16.254  -5.995  1.00 10.00           C  
ATOM    663  O   ILE A 955       5.131  15.366  -5.237  1.00 10.00           O  
ATOM    664  CB  ILE A 955       4.450  18.333  -5.110  1.00 10.00           C  
ATOM    665  CG1 ILE A 955       3.302  19.370  -5.278  1.00 10.00           C  
ATOM    666  CG2 ILE A 955       5.772  18.992  -4.707  1.00 10.00           C  
ATOM    667  CD1 ILE A 955       3.342  20.155  -6.520  1.00 10.00           C  
ATOM    668  N   MET A 956       6.763  16.271  -6.505  1.00 10.00           N  
ATOM    669  CA  MET A 956       7.757  15.221  -6.254  1.00 10.00           C  
ATOM    670  C   MET A 956       9.096  15.811  -5.837  1.00 10.00           C  
ATOM    671  O   MET A 956       9.349  16.998  -6.078  1.00 10.00           O  
ATOM    672  CB  MET A 956       8.004  14.446  -7.557  1.00 10.00           C  
ATOM    673  CG  MET A 956       6.786  13.604  -8.010  1.00 10.00           C  
ATOM    674  SD  MET A 956       6.977  13.006  -9.705  1.00 10.00           S  
ATOM    675  CE  MET A 956       6.742  14.505 -10.656  1.00 10.00           C  
ATOM    676  N   GLU A 957       9.990  14.993  -5.267  1.00 10.00           N  
ATOM    677  CA  GLU A 957      11.371  15.434  -5.063  1.00 10.00           C  
ATOM    678  C   GLU A 957      12.044  15.761  -6.420  1.00 10.00           C  
ATOM    679  O   GLU A 957      11.686  15.208  -7.485  1.00 10.00           O  
ATOM    680  CB  GLU A 957      12.188  14.394  -4.285  1.00 10.00           C  
ATOM    681  CG  GLU A 957      12.484  13.157  -5.141  1.00 10.00           C  
ATOM    682  CD  GLU A 957      13.303  12.114  -4.416  1.00 10.00           C  
ATOM    683  OE1 GLU A 957      14.011  12.463  -3.452  1.00 10.00           O  
ATOM    684  OE2 GLU A 957      13.218  10.943  -4.812  1.00 10.00           O  
ATOM    685  N   PHE A 958      13.011  16.679  -6.378  1.00 10.00           N  
ATOM    686  CA  PHE A 958      13.769  17.053  -7.556  1.00 10.00           C  
ATOM    687  C   PHE A 958      15.065  16.266  -7.595  1.00 10.00           C  
ATOM    688  O   PHE A 958      15.772  16.240  -6.597  1.00 10.00           O  
ATOM    689  CB  PHE A 958      14.134  18.534  -7.423  1.00 10.00           C  
ATOM    690  CG  PHE A 958      15.070  19.037  -8.476  1.00 10.00           C  
ATOM    691  CD1 PHE A 958      14.842  18.778  -9.836  1.00 10.00           C  
ATOM    692  CD2 PHE A 958      16.133  19.848  -8.115  1.00 10.00           C  
ATOM    693  CE1 PHE A 958      15.693  19.299 -10.815  1.00 10.00           C  
ATOM    694  CE2 PHE A 958      16.985  20.377  -9.096  1.00 10.00           C  
ATOM    695  CZ  PHE A 958      16.741  20.116 -10.437  1.00 10.00           C  
ATOM    696  N   LEU A 959      15.366  15.631  -8.738  1.00 10.00           N  
ATOM    697  CA  LEU A 959      16.611  14.842  -8.908  1.00 10.00           C  
ATOM    698  C   LEU A 959      17.432  15.523  -9.990  1.00 10.00           C  
ATOM    699  O   LEU A 959      17.121  15.383 -11.178  1.00 10.00           O  
ATOM    700  CB  LEU A 959      16.309  13.374  -9.247  1.00 10.00           C  
ATOM    701  CG  LEU A 959      15.551  12.481  -8.212  1.00 10.00           C  
ATOM    702  CD1 LEU A 959      15.898  11.035  -8.414  1.00 10.00           C  
ATOM    703  CD2 LEU A 959      15.877  12.826  -6.810  1.00 10.00           C  
ATOM    704  N   PRO A 960      18.400  16.359  -9.570  1.00 10.00           N  
ATOM    705  CA  PRO A 960      19.134  17.339 -10.380  1.00 10.00           C  
ATOM    706  C   PRO A 960      19.829  16.820 -11.641  1.00 10.00           C  
ATOM    707  O   PRO A 960      19.918  17.546 -12.626  1.00 10.00           O  
ATOM    708  CB  PRO A 960      20.154  17.943  -9.399  1.00 10.00           C  
ATOM    709  CG  PRO A 960      19.702  17.551  -8.056  1.00 10.00           C  
ATOM    710  CD  PRO A 960      18.741  16.440  -8.142  1.00 10.00           C  
ATOM    711  N   SER A 961      20.303  15.580 -11.625  1.00 10.00           N  
ATOM    712  CA  SER A 961      20.987  15.021 -12.816  1.00 10.00           C  
ATOM    713  C   SER A 961      20.052  14.596 -13.947  1.00 10.00           C  
ATOM    714  O   SER A 961      20.506  14.302 -15.033  1.00 10.00           O  
ATOM    715  CB  SER A 961      21.899  13.883 -12.410  1.00 10.00           C  
ATOM    716  OG  SER A 961      23.012  14.407 -11.740  1.00 10.00           O  
ATOM    717  N   GLY A 962      18.740  14.595 -13.719  1.00 10.00           N  
ATOM    718  CA  GLY A 962      17.804  14.368 -14.816  1.00 10.00           C  
ATOM    719  C   GLY A 962      17.717  12.890 -15.185  1.00 10.00           C  
ATOM    720  O   GLY A 962      18.090  12.034 -14.389  1.00 10.00           O  
ATOM    721  N   SER A 963      17.222  12.577 -16.367  1.00 10.00           N  
ATOM    722  CA  SER A 963      17.051  11.161 -16.707  1.00 10.00           C  
ATOM    723  C   SER A 963      18.351  10.551 -17.194  1.00 10.00           C  
ATOM    724  O   SER A 963      19.278  11.265 -17.630  1.00 10.00           O  
ATOM    725  CB  SER A 963      15.968  10.957 -17.740  1.00 10.00           C  
ATOM    726  OG  SER A 963      16.450  11.232 -19.043  1.00 10.00           O  
ATOM    727  N   LEU A 964      18.414   9.226 -17.137  1.00 10.00           N  
ATOM    728  CA  LEU A 964      19.521   8.478 -17.705  1.00 10.00           C  
ATOM    729  C   LEU A 964      19.759   8.860 -19.168  1.00 10.00           C  
ATOM    730  O   LEU A 964      20.882   8.912 -19.619  1.00 10.00           O  
ATOM    731  CB  LEU A 964      19.214   6.985 -17.646  1.00 10.00           C  
ATOM    732  CG  LEU A 964      19.645   6.189 -16.425  1.00 10.00           C  
ATOM    733  CD1 LEU A 964      19.443   4.684 -16.698  1.00 10.00           C  
ATOM    734  CD2 LEU A 964      21.083   6.502 -16.063  1.00 10.00           C  
ATOM    735  N   LYS A 965      18.687   9.121 -19.898  1.00 10.00           N  
ATOM    736  CA  LYS A 965      18.763   9.459 -21.324  1.00 10.00           C  
ATOM    737  C   LYS A 965      19.591  10.713 -21.605  1.00 10.00           C  
ATOM    738  O   LYS A 965      20.223  10.825 -22.643  1.00 10.00           O  
ATOM    739  CB  LYS A 965      17.342   9.647 -21.882  1.00 10.00           C  
ATOM    740  CG  LYS A 965      17.252   9.870 -23.407  1.00 10.00           C  
ATOM    741  CD  LYS A 965      17.659   8.618 -24.200  1.00 10.00           C  
ATOM    742  CE  LYS A 965      17.266   8.715 -25.680  1.00 10.00           C  
ATOM    743  NZ  LYS A 965      18.262   7.981 -26.526  1.00 10.00           N  
ATOM    744  N   GLU A 966      19.540  11.674 -20.701  1.00 10.00           N  
ATOM    745  CA  GLU A 966      20.322  12.890 -20.836  1.00 10.00           C  
ATOM    746  C   GLU A 966      21.652  12.810 -20.093  1.00 10.00           C  
ATOM    747  O   GLU A 966      22.636  13.404 -20.548  1.00 10.00           O  
ATOM    748  CB  GLU A 966      19.531  14.078 -20.299  1.00 10.00           C  
ATOM    749  CG  GLU A 966      18.498  14.641 -21.285  1.00 10.00           C  
ATOM    750  CD  GLU A 966      17.266  13.759 -21.446  1.00 10.00           C  
ATOM    751  OE1 GLU A 966      16.631  13.413 -20.419  1.00 10.00           O  
ATOM    752  OE2 GLU A 966      16.921  13.423 -22.607  1.00 10.00           O  
ATOM    753  N   TYR A 967      21.672  12.113 -18.947  1.00 10.00           N  
ATOM    754  CA  TYR A 967      22.872  11.960 -18.104  1.00 10.00           C  
ATOM    755  C   TYR A 967      23.953  11.060 -18.720  1.00 10.00           C  
ATOM    756  O   TYR A 967      25.147  11.380 -18.679  1.00 10.00           O  
ATOM    757  CB  TYR A 967      22.480  11.365 -16.745  1.00 10.00           C  
ATOM    758  CG  TYR A 967      23.594  11.206 -15.749  1.00 10.00           C  
ATOM    759  CD1 TYR A 967      24.129  12.322 -15.062  1.00 10.00           C  
ATOM    760  CD2 TYR A 967      24.106   9.943 -15.456  1.00 10.00           C  
ATOM    761  CE1 TYR A 967      25.140  12.169 -14.126  1.00 10.00           C  
ATOM    762  CE2 TYR A 967      25.118   9.779 -14.523  1.00 10.00           C  
ATOM    763  CZ  TYR A 967      25.637  10.894 -13.862  1.00 10.00           C  
ATOM    764  OH  TYR A 967      26.634  10.708 -12.936  1.00 10.00           O  
ATOM    765  N   LEU A 968      23.555   9.901 -19.233  1.00 10.00           N  
ATOM    766  CA  LEU A 968      24.571   8.962 -19.695  1.00 10.00           C  
ATOM    767  C   LEU A 968      25.433   9.529 -20.863  1.00 10.00           C  
ATOM    768  O   LEU A 968      26.644   9.438 -20.779  1.00 10.00           O  
ATOM    769  CB  LEU A 968      23.974   7.577 -20.020  1.00 10.00           C  
ATOM    770  CG  LEU A 968      23.416   6.770 -18.824  1.00 10.00           C  
ATOM    771  CD1 LEU A 968      22.796   5.420 -19.299  1.00 10.00           C  
ATOM    772  CD2 LEU A 968      24.526   6.502 -17.778  1.00 10.00           C  
ATOM    773  N   PRO A 969      24.825  10.111 -21.932  1.00 10.00           N  
ATOM    774  CA  PRO A 969      25.695  10.681 -23.002  1.00 10.00           C  
ATOM    775  C   PRO A 969      26.757  11.681 -22.506  1.00 10.00           C  
ATOM    776  O   PRO A 969      27.877  11.732 -23.046  1.00 10.00           O  
ATOM    777  CB  PRO A 969      24.692  11.360 -23.940  1.00 10.00           C  
ATOM    778  CG  PRO A 969      23.457  10.522 -23.807  1.00 10.00           C  
ATOM    779  CD  PRO A 969      23.408  10.230 -22.300  1.00 10.00           C  
ATOM    780  N   LYS A 970      26.428  12.429 -21.458  1.00 10.00           N  
ATOM    781  CA  LYS A 970      27.365  13.366 -20.858  1.00 10.00           C  
ATOM    782  C   LYS A 970      28.436  12.741 -19.955  1.00 10.00           C  
ATOM    783  O   LYS A 970      29.327  13.457 -19.515  1.00 10.00           O  
ATOM    784  CB  LYS A 970      26.607  14.424 -20.058  1.00 10.00           C  
ATOM    785  CG  LYS A 970      25.995  15.497 -20.904  1.00 10.00           C  
ATOM    786  CD  LYS A 970      25.034  16.349 -20.086  1.00 10.00           C  
ATOM    787  CE  LYS A 970      24.188  17.228 -20.985  1.00 10.00           C  
ATOM    788  NZ  LYS A 970      23.336  18.146 -20.184  1.00 10.00           N  
ATOM    789  N   ASN A 971      28.358  11.436 -19.671  1.00 10.00           N  
ATOM    790  CA  ASN A 971      29.185  10.830 -18.606  1.00 10.00           C  
ATOM    791  C   ASN A 971      29.837   9.490 -18.957  1.00 10.00           C  
ATOM    792  O   ASN A 971      30.117   8.665 -18.082  1.00 10.00           O  
ATOM    793  CB  ASN A 971      28.363  10.707 -17.300  1.00 10.00           C  
ATOM    794  CG  ASN A 971      28.076  12.044 -16.672  1.00 10.00           C  
ATOM    795  OD1 ASN A 971      26.986  12.610 -16.825  1.00 10.00           O  
ATOM    796  ND2 ASN A 971      29.071  12.583 -15.983  1.00 10.00           N  
ATOM    797  N   LYS A 972      30.097   9.270 -20.237  1.00 10.00           N  
ATOM    798  CA  LYS A 972      30.679   8.010 -20.678  1.00 10.00           C  
ATOM    799  C   LYS A 972      31.994   7.684 -19.978  1.00 10.00           C  
ATOM    800  O   LYS A 972      32.309   6.509 -19.730  1.00 10.00           O  
ATOM    801  CB  LYS A 972      30.941   8.047 -22.176  1.00 10.00           C  
ATOM    802  CG  LYS A 972      29.766   8.430 -23.020  1.00 10.00           C  
ATOM    803  CD  LYS A 972      30.007   7.957 -24.445  1.00 10.00           C  
ATOM    804  CE  LYS A 972      28.827   8.286 -25.331  1.00 10.00           C  
ATOM    805  NZ  LYS A 972      28.669   7.277 -26.418  1.00 10.00           N  
ATOM    806  N   ASN A 973      32.779   8.715 -19.685  1.00 10.00           N  
ATOM    807  CA  ASN A 973      34.095   8.502 -19.113  1.00 10.00           C  
ATOM    808  C   ASN A 973      34.052   8.442 -17.607  1.00 10.00           C  
ATOM    809  O   ASN A 973      35.067   8.190 -16.957  1.00 10.00           O  
ATOM    810  CB  ASN A 973      35.064   9.584 -19.578  1.00 10.00           C  
ATOM    811  CG  ASN A 973      35.778   9.203 -20.841  1.00 10.00           C  
ATOM    812  OD1 ASN A 973      36.990   9.413 -20.965  1.00 10.00           O  
ATOM    813  ND2 ASN A 973      35.043   8.630 -21.796  1.00 10.00           N  
ATOM    814  N   LYS A 974      32.871   8.688 -17.061  1.00 10.00           N  
ATOM    815  CA  LYS A 974      32.656   8.705 -15.627  1.00 10.00           C  
ATOM    816  C   LYS A 974      31.958   7.426 -15.187  1.00 10.00           C  
ATOM    817  O   LYS A 974      32.206   6.930 -14.088  1.00 10.00           O  
ATOM    818  CB  LYS A 974      31.798   9.919 -15.261  1.00 10.00           C  
ATOM    819  CG  LYS A 974      31.611  10.151 -13.769  1.00 10.00           C  
ATOM    820  CD  LYS A 974      31.145  11.570 -13.553  1.00 10.00           C  
ATOM    821  CE  LYS A 974      30.486  11.754 -12.217  1.00 10.00           C  
ATOM    822  NZ  LYS A 974      29.877  13.120 -12.184  1.00 10.00           N  
ATOM    823  N   ILE A 975      31.094   6.882 -16.044  1.00 10.00           N  
ATOM    824  CA  ILE A 975      30.250   5.759 -15.619  1.00 10.00           C  
ATOM    825  C   ILE A 975      30.732   4.450 -16.246  1.00 10.00           C  
ATOM    826  O   ILE A 975      30.614   4.282 -17.459  1.00 10.00           O  
ATOM    827  CB  ILE A 975      28.768   5.997 -16.010  1.00 10.00           C  
ATOM    828  CG1 ILE A 975      28.227   7.325 -15.406  1.00 10.00           C  
ATOM    829  CG2 ILE A 975      27.903   4.790 -15.594  1.00 10.00           C  
ATOM    830  CD1 ILE A 975      28.304   7.382 -13.874  1.00 10.00           C  
ATOM    831  N   ASN A 976      31.252   3.525 -15.445  1.00 10.00           N  
ATOM    832  CA  ASN A 976      31.814   2.298 -16.006  1.00 10.00           C  
ATOM    833  C   ASN A 976      30.806   1.168 -15.925  1.00 10.00           C  
ATOM    834  O   ASN A 976      29.704   1.353 -15.402  1.00 10.00           O  
ATOM    835  CB  ASN A 976      33.160   1.894 -15.351  1.00 10.00           C  
ATOM    836  CG  ASN A 976      33.075   1.787 -13.841  1.00 10.00           C  
ATOM    837  OD1 ASN A 976      31.991   1.676 -13.257  1.00 10.00           O  
ATOM    838  ND2 ASN A 976      34.232   1.843 -13.189  1.00 10.00           N  
ATOM    839  N   LEU A 977      31.180   0.004 -16.430  1.00 10.00           N  
ATOM    840  CA  LEU A 977      30.272  -1.145 -16.429  1.00 10.00           C  
ATOM    841  C   LEU A 977      29.808  -1.527 -15.035  1.00 10.00           C  
ATOM    842  O   LEU A 977      28.626  -1.841 -14.842  1.00 10.00           O  
ATOM    843  CB  LEU A 977      30.880  -2.337 -17.154  1.00 10.00           C  
ATOM    844  CG  LEU A 977      30.053  -3.645 -17.168  1.00 10.00           C  
ATOM    845  CD1 LEU A 977      28.949  -3.606 -18.188  1.00 10.00           C  
ATOM    846  CD2 LEU A 977      30.951  -4.849 -17.412  1.00 10.00           C  
ATOM    847  N   LYS A 978      30.716  -1.501 -14.060  1.00 10.00           N  
ATOM    848  CA  LYS A 978      30.370  -1.764 -12.663  1.00 10.00           C  
ATOM    849  C   LYS A 978      29.229  -0.822 -12.176  1.00 10.00           C  
ATOM    850  O   LYS A 978      28.228  -1.261 -11.592  1.00 10.00           O  
ATOM    851  CB  LYS A 978      31.626  -1.599 -11.795  1.00 10.00           C  
ATOM    852  CG  LYS A 978      31.548  -2.158 -10.384  1.00 10.00           C  
ATOM    853  CD  LYS A 978      32.935  -2.065  -9.718  1.00 10.00           C  
ATOM    854  CE  LYS A 978      32.983  -2.852  -8.412  1.00 10.00           C  
ATOM    855  NZ  LYS A 978      34.300  -2.704  -7.690  1.00 10.00           N  
ATOM    856  N   GLN A 979      29.390   0.474 -12.397  1.00 10.00           N  
ATOM    857  CA  GLN A 979      28.311   1.428 -12.065  1.00 10.00           C  
ATOM    858  C   GLN A 979      27.006   1.163 -12.839  1.00 10.00           C  
ATOM    859  O   GLN A 979      25.893   1.338 -12.286  1.00 10.00           O  
ATOM    860  CB  GLN A 979      28.774   2.872 -12.302  1.00 10.00           C  
ATOM    861  CG  GLN A 979      27.790   3.879 -11.688  1.00 10.00           C  
ATOM    862  CD  GLN A 979      27.538   3.595 -10.226  1.00 10.00           C  
ATOM    863  OE1 GLN A 979      26.445   3.128  -9.812  1.00 10.00           O  
ATOM    864  NE2 GLN A 979      28.550   3.866  -9.420  1.00 10.00           N  
ATOM    865  N   GLN A 980      27.123   0.765 -14.111  1.00 10.00           N  
ATOM    866  CA  GLN A 980      25.923   0.416 -14.915  1.00 10.00           C  
ATOM    867  C   GLN A 980      25.167  -0.762 -14.317  1.00 10.00           C  
ATOM    868  O   GLN A 980      23.921  -0.767 -14.243  1.00 10.00           O  
ATOM    869  CB  GLN A 980      26.282   0.123 -16.388  1.00 10.00           C  
ATOM    870  CG  GLN A 980      26.804   1.321 -17.203  1.00 10.00           C  
ATOM    871  CD  GLN A 980      27.460   0.871 -18.530  1.00 10.00           C  
ATOM    872  OE1 GLN A 980      28.293  -0.034 -18.538  1.00 10.00           O  
ATOM    873  NE2 GLN A 980      27.081   1.499 -19.641  1.00 10.00           N  
ATOM    874  N   LEU A 981      25.898  -1.783 -13.888  1.00 10.00           N  
ATOM    875  CA  LEU A 981      25.260  -2.928 -13.232  1.00 10.00           C  
ATOM    876  C   LEU A 981      24.604  -2.537 -11.911  1.00 10.00           C  
ATOM    877  O   LEU A 981      23.555  -3.063 -11.571  1.00 10.00           O  
ATOM    878  CB  LEU A 981      26.270  -4.048 -13.005  1.00 10.00           C  
ATOM    879  CG  LEU A 981      26.988  -4.583 -14.242  1.00 10.00           C  
ATOM    880  CD1 LEU A 981      27.979  -5.671 -13.828  1.00 10.00           C  
ATOM    881  CD2 LEU A 981      25.997  -5.084 -15.308  1.00 10.00           C  
ATOM    882  N   LYS A 982      25.205  -1.606 -11.164  1.00 10.00           N  
ATOM    883  CA  LYS A 982      24.544  -1.117  -9.940  1.00 10.00           C  
ATOM    884  C   LYS A 982      23.237  -0.399 -10.254  1.00 10.00           C  
ATOM    885  O   LYS A 982      22.253  -0.538  -9.514  1.00 10.00           O  
ATOM    886  CB  LYS A 982      25.485  -0.222  -9.136  1.00 10.00           C  
ATOM    887  CG  LYS A 982      26.627  -1.002  -8.488  1.00 10.00           C  
ATOM    888  CD  LYS A 982      27.660  -0.018  -7.901  1.00 10.00           C  
ATOM    889  CE  LYS A 982      29.013  -0.689  -7.729  1.00 10.00           C  
ATOM    890  NZ  LYS A 982      29.013  -1.715  -6.671  1.00 10.00           N  
ATOM    891  N   TYR A 983      23.213   0.366 -11.341  1.00 10.00           N  
ATOM    892  CA  TYR A 983      21.956   0.974 -11.780  1.00 10.00           C  
ATOM    893  C   TYR A 983      20.964  -0.120 -12.171  1.00 10.00           C  
ATOM    894  O   TYR A 983      19.789   0.028 -11.927  1.00 10.00           O  
ATOM    895  CB  TYR A 983      22.151   1.886 -13.003  1.00 10.00           C  
ATOM    896  CG  TYR A 983      22.958   3.152 -12.788  1.00 10.00           C  
ATOM    897  CD1 TYR A 983      23.184   3.667 -11.507  1.00 10.00           C  
ATOM    898  CD2 TYR A 983      23.490   3.835 -13.887  1.00 10.00           C  
ATOM    899  CE1 TYR A 983      23.943   4.861 -11.332  1.00 10.00           C  
ATOM    900  CE2 TYR A 983      24.237   4.997 -13.740  1.00 10.00           C  
ATOM    901  CZ  TYR A 983      24.464   5.504 -12.465  1.00 10.00           C  
ATOM    902  OH  TYR A 983      25.198   6.649 -12.356  1.00 10.00           O  
ATOM    903  N   ALA A 984      21.424  -1.171 -12.858  1.00 10.00           N  
ATOM    904  CA  ALA A 984      20.514  -2.255 -13.274  1.00 10.00           C  
ATOM    905  C   ALA A 984      19.844  -2.837 -12.045  1.00 10.00           C  
ATOM    906  O   ALA A 984      18.639  -3.029 -12.041  1.00 10.00           O  
ATOM    907  CB  ALA A 984      21.256  -3.355 -14.087  1.00 10.00           C  
ATOM    908  N   VAL A 985      20.628  -3.102 -10.992  1.00 10.00           N  
ATOM    909  CA  VAL A 985      20.104  -3.637  -9.720  1.00 10.00           C  
ATOM    910  C   VAL A 985      19.076  -2.703  -9.088  1.00 10.00           C  
ATOM    911  O   VAL A 985      18.017  -3.144  -8.658  1.00 10.00           O  
ATOM    912  CB  VAL A 985      21.254  -3.948  -8.719  1.00 10.00           C  
ATOM    913  CG1 VAL A 985      20.730  -4.169  -7.270  1.00 10.00           C  
ATOM    914  CG2 VAL A 985      22.076  -5.135  -9.228  1.00 10.00           C  
ATOM    915  N   GLN A 986      19.370  -1.405  -9.056  1.00 10.00           N  
ATOM    916  CA  GLN A 986      18.439  -0.417  -8.456  1.00 10.00           C  
ATOM    917  C   GLN A 986      17.129  -0.311  -9.223  1.00 10.00           C  
ATOM    918  O   GLN A 986      16.044  -0.270  -8.625  1.00 10.00           O  
ATOM    919  CB  GLN A 986      19.114   0.940  -8.400  1.00 10.00           C  
ATOM    920  CG  GLN A 986      20.300   0.921  -7.459  1.00 10.00           C  
ATOM    921  CD  GLN A 986      21.156   2.133  -7.579  1.00 10.00           C  
ATOM    922  OE1 GLN A 986      20.836   3.044  -8.329  1.00 10.00           O  
ATOM    923  NE2 GLN A 986      22.259   2.170  -6.814  1.00 10.00           N  
ATOM    924  N   ILE A 987      17.226  -0.261 -10.549  1.00 10.00           N  
ATOM    925  CA  ILE A 987      16.025  -0.371 -11.399  1.00 10.00           C  
ATOM    926  C   ILE A 987      15.214  -1.647 -11.112  1.00 10.00           C  
ATOM    927  O   ILE A 987      14.011  -1.588 -10.906  1.00 10.00           O  
ATOM    928  CB  ILE A 987      16.386  -0.245 -12.887  1.00 10.00           C  
ATOM    929  CG1 ILE A 987      17.020   1.131 -13.155  1.00 10.00           C  
ATOM    930  CG2 ILE A 987      15.118  -0.462 -13.786  1.00 10.00           C  
ATOM    931  CD1 ILE A 987      17.796   1.179 -14.489  1.00 10.00           C  
ATOM    932  N   CYS A 988      15.885  -2.795 -11.055  1.00 10.00           N  
ATOM    933  CA  CYS A 988      15.180  -4.050 -10.790  1.00 10.00           C  
ATOM    934  C   CYS A 988      14.546  -4.075  -9.405  1.00 10.00           C  
ATOM    935  O   CYS A 988      13.430  -4.616  -9.215  1.00 10.00           O  
ATOM    936  CB  CYS A 988      16.133  -5.228 -10.969  1.00 10.00           C  
ATOM    937  SG  CYS A 988      16.493  -5.482 -12.709  1.00 10.00           S  
ATOM    938  N   LYS A 989      15.247  -3.508  -8.425  1.00 10.00           N  
ATOM    939  CA  LYS A 989      14.637  -3.389  -7.093  1.00 10.00           C  
ATOM    940  C   LYS A 989      13.363  -2.521  -7.082  1.00 10.00           C  
ATOM    941  O   LYS A 989      12.374  -2.911  -6.497  1.00 10.00           O  
ATOM    942  CB  LYS A 989      15.650  -2.891  -6.071  1.00 10.00           C  
ATOM    943  CG  LYS A 989      16.690  -3.957  -5.646  1.00 10.00           C  
ATOM    944  CD  LYS A 989      17.689  -3.332  -4.669  1.00 10.00           C  
ATOM    945  CE  LYS A 989      18.638  -4.379  -4.104  1.00 10.00           C  
ATOM    946  NZ  LYS A 989      19.511  -3.743  -3.049  1.00 10.00           N  
ATOM    947  N   GLY A 990      13.398  -1.340  -7.699  1.00 10.00           N  
ATOM    948  CA  GLY A 990      12.185  -0.484  -7.776  1.00 10.00           C  
ATOM    949  C   GLY A 990      11.061  -1.196  -8.496  1.00 10.00           C  
ATOM    950  O   GLY A 990       9.898  -1.116  -8.101  1.00 10.00           O  
ATOM    951  N   MET A 991      11.417  -1.891  -9.567  1.00 10.00           N  
ATOM    952  CA  MET A 991      10.450  -2.659 -10.346  1.00 10.00           C  
ATOM    953  C   MET A 991       9.863  -3.865  -9.608  1.00 10.00           C  
ATOM    954  O   MET A 991       8.689  -4.119  -9.724  1.00 10.00           O  
ATOM    955  CB  MET A 991      11.088  -3.089 -11.661  1.00 10.00           C  
ATOM    956  CG  MET A 991      11.246  -1.910 -12.644  1.00 10.00           C  
ATOM    957  SD  MET A 991       9.733  -1.010 -13.035  1.00 10.00           S  
ATOM    958  CE  MET A 991       8.597  -2.265 -13.663  1.00 10.00           C  
ATOM    959  N   ASP A 992      10.685  -4.611  -8.888  1.00 10.00           N  
ATOM    960  CA  ASP A 992      10.182  -5.724  -8.044  1.00 10.00           C  
ATOM    961  C   ASP A 992       9.189  -5.206  -6.983  1.00 10.00           C  
ATOM    962  O   ASP A 992       8.125  -5.818  -6.726  1.00 10.00           O  
ATOM    963  CB  ASP A 992      11.371  -6.468  -7.410  1.00 10.00           C  
ATOM    964  CG  ASP A 992      10.935  -7.548  -6.437  1.00 10.00           C  
ATOM    965  OD1 ASP A 992      10.422  -8.576  -6.918  1.00 10.00           O  
ATOM    966  OD2 ASP A 992      11.085  -7.327  -5.208  1.00 10.00           O  
ATOM    967  N   TYR A 993       9.509  -4.056  -6.386  1.00 10.00           N  
ATOM    968  CA  TYR A 993       8.595  -3.397  -5.451  1.00 10.00           C  
ATOM    969  C   TYR A 993       7.273  -3.013  -6.122  1.00 10.00           C  
ATOM    970  O   TYR A 993       6.172  -3.292  -5.593  1.00 10.00           O  
ATOM    971  CB  TYR A 993       9.286  -2.161  -4.818  1.00 10.00           C  
ATOM    972  CG  TYR A 993       8.321  -1.309  -4.032  1.00 10.00           C  
ATOM    973  CD1 TYR A 993       7.904  -1.679  -2.739  1.00 10.00           C  
ATOM    974  CD2 TYR A 993       7.829  -0.127  -4.575  1.00 10.00           C  
ATOM    975  CE1 TYR A 993       6.971  -0.862  -2.014  1.00 10.00           C  
ATOM    976  CE2 TYR A 993       6.888   0.671  -3.892  1.00 10.00           C  
ATOM    977  CZ  TYR A 993       6.476   0.296  -2.612  1.00 10.00           C  
ATOM    978  OH  TYR A 993       5.587   1.093  -1.954  1.00 10.00           O  
ATOM    979  N   LEU A 994       7.373  -2.362  -7.288  1.00 10.00           N  
ATOM    980  CA  LEU A 994       6.200  -1.942  -8.019  1.00 10.00           C  
ATOM    981  C   LEU A 994       5.282  -3.137  -8.293  1.00 10.00           C  
ATOM    982  O   LEU A 994       4.057  -3.075  -8.085  1.00 10.00           O  
ATOM    983  CB  LEU A 994       6.641  -1.285  -9.334  1.00 10.00           C  
ATOM    984  CG  LEU A 994       5.492  -0.665 -10.130  1.00 10.00           C  
ATOM    985  CD1 LEU A 994       4.860   0.512  -9.353  1.00 10.00           C  
ATOM    986  CD2 LEU A 994       6.008  -0.199 -11.469  1.00 10.00           C  
ATOM    987  N   GLY A 995       5.884  -4.235  -8.722  1.00 10.00           N  
ATOM    988  CA  GLY A 995       5.132  -5.456  -9.054  1.00 10.00           C  
ATOM    989  C   GLY A 995       4.471  -6.026  -7.810  1.00 10.00           C  
ATOM    990  O   GLY A 995       3.318  -6.453  -7.855  1.00 10.00           O  
ATOM    991  N   SER A 996       5.188  -5.994  -6.687  1.00 10.00           N  
ATOM    992  CA  SER A 996       4.695  -6.559  -5.439  1.00 10.00           C  
ATOM    993  C   SER A 996       3.443  -5.816  -5.023  1.00 10.00           C  
ATOM    994  O   SER A 996       2.623  -6.360  -4.306  1.00 10.00           O  
ATOM    995  CB  SER A 996       5.746  -6.450  -4.332  1.00 10.00           C  
ATOM    996  OG  SER A 996       5.742  -5.156  -3.762  1.00 10.00           O  
ATOM    997  N   ARG A 997       3.330  -4.553  -5.455  1.00 10.00           N  
ATOM    998  CA  ARG A 997       2.167  -3.702  -5.197  1.00 10.00           C  
ATOM    999  C   ARG A 997       1.060  -3.859  -6.243  1.00 10.00           C  
ATOM   1000  O   ARG A 997       0.065  -3.111  -6.212  1.00 10.00           O  
ATOM   1001  CB  ARG A 997       2.601  -2.233  -5.140  1.00 10.00           C  
ATOM   1002  CG  ARG A 997       3.489  -1.944  -3.947  1.00 10.00           C  
ATOM   1003  CD  ARG A 997       2.609  -2.107  -2.734  1.00 10.00           C  
ATOM   1004  NE  ARG A 997       3.310  -2.416  -1.486  1.00 10.00           N  
ATOM   1005  CZ  ARG A 997       3.670  -3.631  -1.058  1.00 10.00           C  
ATOM   1006  NH1 ARG A 997       3.474  -4.735  -1.769  1.00 10.00           N  
ATOM   1007  NH2 ARG A 997       4.259  -3.731   0.119  1.00 10.00           N  
ATOM   1008  N   GLN A 998       1.272  -4.800  -7.172  1.00 10.00           N  
ATOM   1009  CA  GLN A 998       0.309  -5.182  -8.233  1.00 10.00           C  
ATOM   1010  C   GLN A 998       0.121  -4.105  -9.303  1.00 10.00           C  
ATOM   1011  O   GLN A 998      -0.971  -3.919  -9.827  1.00 10.00           O  
ATOM   1012  CB  GLN A 998      -1.033  -5.633  -7.634  1.00 10.00           C  
ATOM   1013  CG  GLN A 998      -0.856  -6.855  -6.662  1.00 10.00           C  
ATOM   1014  CD  GLN A 998      -2.134  -7.235  -5.931  1.00 10.00           C  
ATOM   1015  OE1 GLN A 998      -3.220  -7.240  -6.517  1.00 10.00           O  
ATOM   1016  NE2 GLN A 998      -2.006  -7.568  -4.643  1.00 10.00           N  
ATOM   1017  N   TYR A 999       1.198  -3.393  -9.610  1.00 10.00           N  
ATOM   1018  CA  TYR A 999       1.208  -2.465 -10.715  1.00 10.00           C  
ATOM   1019  C   TYR A 999       2.113  -2.925 -11.826  1.00 10.00           C  
ATOM   1020  O   TYR A 999       3.138  -3.569 -11.576  1.00 10.00           O  
ATOM   1021  CB  TYR A 999       1.729  -1.122 -10.270  1.00 10.00           C  
ATOM   1022  CG  TYR A 999       0.813  -0.375  -9.360  1.00 10.00           C  
ATOM   1023  CD1 TYR A 999       1.227  -0.023  -8.080  1.00 10.00           C  
ATOM   1024  CD2 TYR A 999      -0.464  -0.013  -9.779  1.00 10.00           C  
ATOM   1025  CE1 TYR A 999       0.388   0.701  -7.223  1.00 10.00           C  
ATOM   1026  CE2 TYR A 999      -1.301   0.710  -8.943  1.00 10.00           C  
ATOM   1027  CZ  TYR A 999      -0.864   1.052  -7.664  1.00 10.00           C  
ATOM   1028  OH  TYR A 999      -1.684   1.770  -6.834  1.00 10.00           O  
ATOM   1029  N   VAL A1000       1.729  -2.552 -13.045  1.00 10.00           N  
ATOM   1030  CA  VAL A1000       2.518  -2.744 -14.248  1.00 10.00           C  
ATOM   1031  C   VAL A1000       2.854  -1.346 -14.746  1.00 10.00           C  
ATOM   1032  O   VAL A1000       1.954  -0.493 -14.866  1.00 10.00           O  
ATOM   1033  CB  VAL A1000       1.793  -3.579 -15.328  1.00 10.00           C  
ATOM   1034  CG1 VAL A1000       1.864  -5.064 -14.950  1.00 10.00           C  
ATOM   1035  CG2 VAL A1000       0.319  -3.132 -15.499  1.00 10.00           C  
ATOM   1036  N   HIS A1001       4.148  -1.106 -14.996  1.00 10.00           N  
ATOM   1037  CA  HIS A1001       4.619   0.241 -15.286  1.00 10.00           C  
ATOM   1038  C   HIS A1001       4.230   0.742 -16.669  1.00 10.00           C  
ATOM   1039  O   HIS A1001       3.746   1.881 -16.822  1.00 10.00           O  
ATOM   1040  CB  HIS A1001       6.120   0.348 -15.105  1.00 10.00           C  
ATOM   1041  CG  HIS A1001       6.649   1.733 -15.355  1.00 10.00           C  
ATOM   1042  ND1 HIS A1001       6.927   2.627 -14.337  1.00 10.00           N  
ATOM   1043  CD2 HIS A1001       6.943   2.377 -16.512  1.00 10.00           C  
ATOM   1044  CE1 HIS A1001       7.388   3.757 -14.852  1.00 10.00           C  
ATOM   1045  NE2 HIS A1001       7.371   3.641 -16.173  1.00 10.00           N  
ATOM   1046  N   ARG A1002       4.480  -0.091 -17.664  1.00 10.00           N  
ATOM   1047  CA  ARG A1002       4.036   0.136 -19.054  1.00 10.00           C  
ATOM   1048  C   ARG A1002       4.845   1.173 -19.857  1.00 10.00           C  
ATOM   1049  O   ARG A1002       4.508   1.421 -21.007  1.00 10.00           O  
ATOM   1050  CB  ARG A1002       2.504   0.409 -19.165  1.00 10.00           C  
ATOM   1051  CG  ARG A1002       1.633  -0.754 -18.695  1.00 10.00           C  
ATOM   1052  CD  ARG A1002       0.121  -0.524 -18.993  1.00 10.00           C  
ATOM   1053  NE  ARG A1002      -0.021  -0.213 -20.415  1.00 10.00           N  
ATOM   1054  CZ  ARG A1002      -0.410   0.952 -20.921  1.00 10.00           C  
ATOM   1055  NH1 ARG A1002      -0.793   1.972 -20.140  1.00 10.00           N  
ATOM   1056  NH2 ARG A1002      -0.471   1.071 -22.232  1.00 10.00           N  
ATOM   1057  N   ASP A1003       5.899   1.750 -19.279  1.00 10.00           N  
ATOM   1058  CA  ASP A1003       6.688   2.799 -19.937  1.00 10.00           C  
ATOM   1059  C   ASP A1003       8.113   2.780 -19.388  1.00 10.00           C  
ATOM   1060  O   ASP A1003       8.750   3.836 -19.183  1.00 10.00           O  
ATOM   1061  CB  ASP A1003       6.027   4.171 -19.699  1.00 10.00           C  
ATOM   1062  CG  ASP A1003       6.445   5.249 -20.732  1.00 10.00           C  
ATOM   1063  OD1 ASP A1003       6.985   4.925 -21.801  1.00 10.00           O  
ATOM   1064  OD2 ASP A1003       6.242   6.447 -20.443  1.00 10.00           O  
ATOM   1065  N   LEU A1004       8.621   1.570 -19.128  1.00 10.00           N  
ATOM   1066  CA  LEU A1004       9.946   1.459 -18.554  1.00 10.00           C  
ATOM   1067  C   LEU A1004      10.964   1.635 -19.680  1.00 10.00           C  
ATOM   1068  O   LEU A1004      11.086   0.782 -20.568  1.00 10.00           O  
ATOM   1069  CB  LEU A1004      10.160   0.121 -17.782  1.00 10.00           C  
ATOM   1070  CG  LEU A1004      11.546  -0.067 -17.125  1.00 10.00           C  
ATOM   1071  CD1 LEU A1004      11.909   1.066 -16.179  1.00 10.00           C  
ATOM   1072  CD2 LEU A1004      11.599  -1.424 -16.386  1.00 10.00           C  
ATOM   1073  N   ALA A1005      11.645   2.790 -19.659  1.00 10.00           N  
ATOM   1074  CA  ALA A1005      12.660   3.143 -20.646  1.00 10.00           C  
ATOM   1075  C   ALA A1005      13.621   4.106 -19.940  1.00 10.00           C  
ATOM   1076  O   ALA A1005      13.284   4.727 -18.905  1.00 10.00           O  
ATOM   1077  CB  ALA A1005      12.030   3.832 -21.868  1.00 10.00           C  
ATOM   1078  N   ALA A1006      14.815   4.267 -20.493  1.00 10.00           N  
ATOM   1079  CA  ALA A1006      15.791   5.121 -19.839  1.00 10.00           C  
ATOM   1080  C   ALA A1006      15.303   6.565 -19.634  1.00 10.00           C  
ATOM   1081  O   ALA A1006      15.713   7.204 -18.669  1.00 10.00           O  
ATOM   1082  CB  ALA A1006      17.125   5.090 -20.593  1.00 10.00           C  
ATOM   1083  N   ARG A1007      14.437   7.080 -20.521  1.00 10.00           N  
ATOM   1084  CA  ARG A1007      13.933   8.468 -20.367  1.00 10.00           C  
ATOM   1085  C   ARG A1007      13.132   8.655 -19.045  1.00 10.00           C  
ATOM   1086  O   ARG A1007      12.872   9.789 -18.620  1.00 10.00           O  
ATOM   1087  CB  ARG A1007      13.057   8.831 -21.570  1.00 10.00           C  
ATOM   1088  CG  ARG A1007      11.826   7.906 -21.705  1.00 10.00           C  
ATOM   1089  CD  ARG A1007      11.030   8.208 -23.001  1.00 10.00           C  
ATOM   1090  NE  ARG A1007      10.034   7.152 -23.188  1.00 10.00           N  
ATOM   1091  CZ  ARG A1007      10.228   6.035 -23.889  1.00 10.00           C  
ATOM   1092  NH1 ARG A1007      11.375   5.817 -24.541  1.00 10.00           N  
ATOM   1093  NH2 ARG A1007       9.260   5.128 -23.942  1.00 10.00           N  
ATOM   1094  N   ASN A1008      12.741   7.542 -18.410  1.00 10.00           N  
ATOM   1095  CA  ASN A1008      11.939   7.565 -17.189  1.00 10.00           C  
ATOM   1096  C   ASN A1008      12.697   7.125 -15.968  1.00 10.00           C  
ATOM   1097  O   ASN A1008      12.120   7.008 -14.872  1.00 10.00           O  
ATOM   1098  CB  ASN A1008      10.663   6.732 -17.339  1.00 10.00           C  
ATOM   1099  CG  ASN A1008       9.681   7.378 -18.259  1.00 10.00           C  
ATOM   1100  OD1 ASN A1008       9.596   8.605 -18.302  1.00 10.00           O  
ATOM   1101  ND2 ASN A1008       8.911   6.572 -18.992  1.00 10.00           N  
ATOM   1102  N   VAL A1009      13.993   6.895 -16.146  1.00 10.00           N  
ATOM   1103  CA  VAL A1009      14.854   6.598 -15.008  1.00 10.00           C  
ATOM   1104  C   VAL A1009      15.628   7.872 -14.681  1.00 10.00           C  
ATOM   1105  O   VAL A1009      16.336   8.400 -15.522  1.00 10.00           O  
ATOM   1106  CB  VAL A1009      15.807   5.412 -15.273  1.00 10.00           C  
ATOM   1107  CG1 VAL A1009      16.749   5.209 -14.070  1.00 10.00           C  
ATOM   1108  CG2 VAL A1009      15.020   4.132 -15.511  1.00 10.00           C  
ATOM   1109  N   LEU A1010      15.445   8.363 -13.464  1.00 10.00           N  
ATOM   1110  CA  LEU A1010      16.074   9.588 -12.975  1.00 10.00           C  
ATOM   1111  C   LEU A1010      17.326   9.275 -12.208  1.00 10.00           C  
ATOM   1112  O   LEU A1010      17.445   8.234 -11.554  1.00 10.00           O  
ATOM   1113  CB  LEU A1010      15.119  10.313 -12.026  1.00 10.00           C  
ATOM   1114  CG  LEU A1010      14.209  11.302 -12.693  1.00 10.00           C  
ATOM   1115  CD1 LEU A1010      12.967  11.467 -11.857  1.00 10.00           C  
ATOM   1116  CD2 LEU A1010      14.991  12.627 -12.825  1.00 10.00           C  
ATOM   1117  N   VAL A1011      18.277  10.190 -12.284  1.00 10.00           N  
ATOM   1118  CA  VAL A1011      19.555   9.978 -11.647  1.00 10.00           C  
ATOM   1119  C   VAL A1011      19.612  10.921 -10.437  1.00 10.00           C  
ATOM   1120  O   VAL A1011      19.549  12.148 -10.586  1.00 10.00           O  
ATOM   1121  CB  VAL A1011      20.720  10.305 -12.616  1.00 10.00           C  
ATOM   1122  CG1 VAL A1011      22.071  10.157 -11.912  1.00 10.00           C  
ATOM   1123  CG2 VAL A1011      20.618   9.451 -13.899  1.00 10.00           C  
ATOM   1124  N   GLU A1012      19.713  10.351  -9.251  1.00 10.00           N  
ATOM   1125  CA  GLU A1012      19.879  11.187  -8.075  1.00 10.00           C  
ATOM   1126  C   GLU A1012      21.336  11.628  -8.013  1.00 10.00           C  
ATOM   1127  O   GLU A1012      21.625  12.812  -7.849  1.00 10.00           O  
ATOM   1128  CB  GLU A1012      19.524  10.447  -6.818  1.00 10.00           C  
ATOM   1129  CG  GLU A1012      19.553  11.410  -5.617  1.00 10.00           C  
ATOM   1130  CD  GLU A1012      19.396  10.699  -4.329  1.00 10.00           C  
ATOM   1131  OE1 GLU A1012      19.981   9.607  -4.179  1.00 10.00           O  
ATOM   1132  OE2 GLU A1012      18.684  11.238  -3.469  1.00 10.00           O  
ATOM   1133  N   SER A1013      22.230  10.664  -8.200  1.00 10.00           N  
ATOM   1134  CA  SER A1013      23.668  10.935  -8.262  1.00 10.00           C  
ATOM   1135  C   SER A1013      24.343   9.883  -9.106  1.00 10.00           C  
ATOM   1136  O   SER A1013      23.711   8.951  -9.617  1.00 10.00           O  
ATOM   1137  CB  SER A1013      24.268  10.891  -6.859  1.00 10.00           C  
ATOM   1138  OG  SER A1013      24.368   9.559  -6.371  1.00 10.00           O  
ATOM   1139  N   GLU A1014      25.657  10.005  -9.204  1.00 10.00           N  
ATOM   1140  CA  GLU A1014      26.474   8.995  -9.845  1.00 10.00           C  
ATOM   1141  C   GLU A1014      26.192   7.590  -9.322  1.00 10.00           C  
ATOM   1142  O   GLU A1014      26.387   6.602 -10.057  1.00 10.00           O  
ATOM   1143  CB  GLU A1014      27.928   9.343  -9.603  1.00 10.00           C  
ATOM   1144  CG  GLU A1014      28.885   8.239  -9.793  1.00 10.00           C  
ATOM   1145  CD  GLU A1014      30.328   8.745  -9.774  1.00 10.00           C  
ATOM   1146  OE1 GLU A1014      30.535   9.986  -9.632  1.00 10.00           O  
ATOM   1147  OE2 GLU A1014      31.240   7.894  -9.908  1.00 10.00           O  
ATOM   1148  N   HIS A1015      25.749   7.509  -8.067  1.00 10.00           N  
ATOM   1149  CA  HIS A1015      25.626   6.236  -7.394  1.00 10.00           C  
ATOM   1150  C   HIS A1015      24.195   5.730  -7.263  1.00 10.00           C  
ATOM   1151  O   HIS A1015      23.976   4.597  -6.828  1.00 10.00           O  
ATOM   1152  CB  HIS A1015      26.223   6.334  -5.993  1.00 10.00           C  
ATOM   1153  CG  HIS A1015      27.632   6.845  -5.968  1.00 10.00           C  
ATOM   1154  ND1 HIS A1015      28.701   6.112  -6.443  1.00 10.00           N  
ATOM   1155  CD2 HIS A1015      28.143   8.021  -5.538  1.00 10.00           C  
ATOM   1156  CE1 HIS A1015      29.811   6.816  -6.304  1.00 10.00           C  
ATOM   1157  NE2 HIS A1015      29.499   7.974  -5.751  1.00 10.00           N  
ATOM   1158  N   GLN A1016      23.222   6.560  -7.581  1.00 10.00           N  
ATOM   1159  CA  GLN A1016      21.850   6.106  -7.418  1.00 10.00           C  
ATOM   1160  C   GLN A1016      20.873   6.640  -8.458  1.00 10.00           C  
ATOM   1161  O   GLN A1016      20.914   7.820  -8.826  1.00 10.00           O  
ATOM   1162  CB  GLN A1016      21.351   6.408  -6.000  1.00 10.00           C  
ATOM   1163  CG  GLN A1016      19.837   6.181  -5.835  1.00 10.00           C  
ATOM   1164  CD  GLN A1016      19.458   5.718  -4.460  1.00 10.00           C  
ATOM   1165  OE1 GLN A1016      20.217   5.010  -3.812  1.00 10.00           O  
ATOM   1166  NE2 GLN A1016      18.267   6.088  -4.016  1.00 10.00           N  
ATOM   1167  N   VAL A1017      19.990   5.749  -8.916  1.00 10.00           N  
ATOM   1168  CA  VAL A1017      18.903   6.091  -9.824  1.00 10.00           C  
ATOM   1169  C   VAL A1017      17.536   5.714  -9.231  1.00 10.00           C  
ATOM   1170  O   VAL A1017      17.435   4.897  -8.285  1.00 10.00           O  
ATOM   1171  CB  VAL A1017      19.047   5.400 -11.236  1.00 10.00           C  
ATOM   1172  CG1 VAL A1017      20.317   5.891 -11.985  1.00 10.00           C  
ATOM   1173  CG2 VAL A1017      19.031   3.889 -11.127  1.00 10.00           C  
ATOM   1174  N   LYS A1018      16.487   6.297  -9.792  1.00 10.00           N  
ATOM   1175  CA  LYS A1018      15.110   6.013  -9.335  1.00 10.00           C  
ATOM   1176  C   LYS A1018      14.156   5.999 -10.530  1.00 10.00           C  
ATOM   1177  O   LYS A1018      14.329   6.770 -11.479  1.00 10.00           O  
ATOM   1178  CB  LYS A1018      14.643   7.080  -8.336  1.00 10.00           C  
ATOM   1179  CG  LYS A1018      15.654   7.437  -7.184  1.00 10.00           C  
ATOM   1180  CD  LYS A1018      14.852   8.064  -6.051  1.00 10.00           C  
ATOM   1181  CE  LYS A1018      15.811   8.409  -4.910  1.00 10.00           C  
ATOM   1182  NZ  LYS A1018      15.045   9.186  -3.881  1.00 10.00           N  
ATOM   1183  N   ILE A1019      13.140   5.132 -10.494  1.00 10.00           N  
ATOM   1184  CA  ILE A1019      12.065   5.167 -11.502  1.00 10.00           C  
ATOM   1185  C   ILE A1019      11.267   6.468 -11.243  1.00 10.00           C  
ATOM   1186  O   ILE A1019      10.873   6.744 -10.105  1.00 10.00           O  
ATOM   1187  CB  ILE A1019      11.153   3.926 -11.429  1.00 10.00           C  
ATOM   1188  CG1 ILE A1019      12.024   2.661 -11.576  1.00 10.00           C  
ATOM   1189  CG2 ILE A1019      10.082   3.935 -12.547  1.00 10.00           C  
ATOM   1190  CD1 ILE A1019      11.481   1.447 -10.850  1.00 10.00           C  
ATOM   1191  N   GLY A1020      11.076   7.278 -12.288  1.00 10.00           N  
ATOM   1192  CA  GLY A1020      10.739   8.689 -12.058  1.00 10.00           C  
ATOM   1193  C   GLY A1020       9.476   9.210 -12.700  1.00 10.00           C  
ATOM   1194  O   GLY A1020       9.230  10.442 -12.675  1.00 10.00           O  
ATOM   1195  N   ASP A1021       8.677   8.306 -13.282  1.00 10.00           N  
ATOM   1196  CA  ASP A1021       7.401   8.670 -13.929  1.00 10.00           C  
ATOM   1197  C   ASP A1021       6.497   7.445 -13.926  1.00 10.00           C  
ATOM   1198  O   ASP A1021       7.018   6.334 -13.996  1.00 10.00           O  
ATOM   1199  CB  ASP A1021       7.569   9.104 -15.391  1.00 10.00           C  
ATOM   1200  CG  ASP A1021       6.352   9.854 -15.905  1.00 10.00           C  
ATOM   1201  OD1 ASP A1021       6.167  11.057 -15.511  1.00 10.00           O  
ATOM   1202  OD2 ASP A1021       5.549   9.249 -16.656  1.00 10.00           O  
ATOM   1203  N   PHE A1022       5.173   7.655 -13.851  1.00 10.00           N  
ATOM   1204  CA  PHE A1022       4.171   6.571 -13.704  1.00 10.00           C  
ATOM   1205  C   PHE A1022       2.916   6.844 -14.516  1.00 10.00           C  
ATOM   1206  O   PHE A1022       1.847   6.363 -14.167  1.00 10.00           O  
ATOM   1207  CB  PHE A1022       3.842   6.318 -12.212  1.00 10.00           C  
ATOM   1208  CG  PHE A1022       5.012   5.823 -11.470  1.00 10.00           C  
ATOM   1209  CD1 PHE A1022       5.288   4.462 -11.431  1.00 10.00           C  
ATOM   1210  CD2 PHE A1022       5.927   6.709 -10.913  1.00 10.00           C  
ATOM   1211  CE1 PHE A1022       6.423   3.981 -10.796  1.00 10.00           C  
ATOM   1212  CE2 PHE A1022       7.082   6.224 -10.275  1.00 10.00           C  
ATOM   1213  CZ  PHE A1022       7.326   4.859 -10.215  1.00 10.00           C  
ATOM   1214  N   GLY A1023       3.058   7.589 -15.616  1.00 10.00           N  
ATOM   1215  CA  GLY A1023       1.881   8.104 -16.358  1.00 10.00           C  
ATOM   1216  C   GLY A1023       1.073   7.032 -17.087  1.00 10.00           C  
ATOM   1217  O   GLY A1023      -0.102   7.220 -17.353  1.00 10.00           O  
ATOM   1218  N   LEU A1024       1.697   5.895 -17.390  1.00 10.00           N  
ATOM   1219  CA  LEU A1024       1.012   4.785 -18.063  1.00 10.00           C  
ATOM   1220  C   LEU A1024       0.788   3.585 -17.154  1.00 10.00           C  
ATOM   1221  O   LEU A1024       0.310   2.547 -17.611  1.00 10.00           O  
ATOM   1222  CB  LEU A1024       1.819   4.285 -19.277  1.00 10.00           C  
ATOM   1223  CG  LEU A1024       2.103   5.208 -20.456  1.00 10.00           C  
ATOM   1224  CD1 LEU A1024       2.516   4.377 -21.678  1.00 10.00           C  
ATOM   1225  CD2 LEU A1024       0.894   6.057 -20.794  1.00 10.00           C  
ATOM   1226  N   THR A1025       1.138   3.729 -15.883  1.00 10.00           N  
ATOM   1227  CA  THR A1025       1.122   2.627 -14.915  1.00 10.00           C  
ATOM   1228  C   THR A1025      -0.303   2.186 -14.637  1.00 10.00           C  
ATOM   1229  O   THR A1025      -1.197   3.023 -14.535  1.00 10.00           O  
ATOM   1230  CB  THR A1025       1.810   3.088 -13.641  1.00 10.00           C  
ATOM   1231  OG1 THR A1025       3.201   3.217 -13.924  1.00 10.00           O  
ATOM   1232  CG2 THR A1025       1.677   2.065 -12.481  1.00 10.00           C  
ATOM   1233  N   LYS A1026      -0.532   0.878 -14.529  1.00 10.00           N  
ATOM   1234  CA  LYS A1026      -1.885   0.371 -14.284  1.00 10.00           C  
ATOM   1235  C   LYS A1026      -1.849  -0.689 -13.198  1.00 10.00           C  
ATOM   1236  O   LYS A1026      -0.829  -1.344 -13.023  1.00 10.00           O  
ATOM   1237  CB  LYS A1026      -2.438  -0.264 -15.548  1.00 10.00           C  
ATOM   1238  CG  LYS A1026      -2.634   0.688 -16.710  1.00 10.00           C  
ATOM   1239  CD  LYS A1026      -3.846   1.565 -16.465  1.00 10.00           C  
ATOM   1240  CE  LYS A1026      -4.061   2.492 -17.636  1.00 10.00           C  
ATOM   1241  NZ  LYS A1026      -5.470   2.966 -17.680  1.00 10.00           N  
ATOM   1242  N   ALA A1027      -2.960  -0.859 -12.484  1.00 10.00           N  
ATOM   1243  CA  ALA A1027      -3.121  -1.978 -11.529  1.00 10.00           C  
ATOM   1244  C   ALA A1027      -3.523  -3.285 -12.218  1.00 10.00           C  
ATOM   1245  O   ALA A1027      -4.369  -3.286 -13.106  1.00 10.00           O  
ATOM   1246  CB  ALA A1027      -4.132  -1.625 -10.452  1.00 10.00           C  
ATOM   1247  N   ILE A1028      -2.885  -4.396 -11.818  1.00 10.00           N  
ATOM   1248  CA  ILE A1028      -3.379  -5.743 -12.156  1.00 10.00           C  
ATOM   1249  C   ILE A1028      -4.317  -6.193 -11.030  1.00 10.00           C  
ATOM   1250  O   ILE A1028      -3.957  -6.118  -9.846  1.00 10.00           O  
ATOM   1251  CB  ILE A1028      -2.233  -6.781 -12.332  1.00 10.00           C  
ATOM   1252  CG1 ILE A1028      -1.379  -6.421 -13.557  1.00 10.00           C  
ATOM   1253  CG2 ILE A1028      -2.794  -8.202 -12.520  1.00 10.00           C  
ATOM   1254  CD1 ILE A1028      -0.120  -7.288 -13.747  1.00 10.00           C  
ATOM   1255  N   GLU A1029      -5.519  -6.644 -11.380  1.00 10.00           N  
ATOM   1256  CA  GLU A1029      -6.455  -7.110 -10.313  1.00 10.00           C  
ATOM   1257  C   GLU A1029      -5.887  -8.316  -9.539  1.00 10.00           C  
ATOM   1258  O   GLU A1029      -5.190  -9.165 -10.110  1.00 10.00           O  
ATOM   1259  CB  GLU A1029      -7.835  -7.448 -10.884  1.00 10.00           C  
ATOM   1260  N   THR A1030      -6.177  -8.382  -8.238  1.00 10.00           N  
ATOM   1261  CA  THR A1030      -5.794  -9.541  -7.433  1.00 10.00           C  
ATOM   1262  C   THR A1030      -6.200 -10.837  -8.116  1.00 10.00           C  
ATOM   1263  O   THR A1030      -7.321 -10.960  -8.614  1.00 10.00           O  
ATOM   1264  CB  THR A1030      -6.465  -9.491  -6.049  1.00 10.00           C  
ATOM   1265  OG1 THR A1030      -6.327  -8.158  -5.529  1.00 10.00           O  
ATOM   1266  CG2 THR A1030      -5.796 -10.514  -5.102  1.00 10.00           C  
ATOM   1267  N   ASP A1031      -5.270 -11.791  -8.129  1.00 10.00           N  
ATOM   1268  CA  ASP A1031      -5.435 -13.116  -8.732  1.00 10.00           C  
ATOM   1269  C   ASP A1031      -5.392 -13.098 -10.252  1.00 10.00           C  
ATOM   1270  O   ASP A1031      -5.324 -14.154 -10.871  1.00 10.00           O  
ATOM   1271  CB  ASP A1031      -6.717 -13.831  -8.239  1.00 10.00           C  
ATOM   1272  CG  ASP A1031      -6.657 -14.200  -6.764  1.00 10.00           C  
ATOM   1273  OD1 ASP A1031      -5.564 -14.513  -6.271  1.00 10.00           O  
ATOM   1274  OD2 ASP A1031      -7.714 -14.202  -6.086  1.00 10.00           O  
ATOM   1275  N   LYS A1032      -5.399 -11.913 -10.863  1.00 10.00           N  
ATOM   1276  CA  LYS A1032      -5.196 -11.827 -12.314  1.00 10.00           C  
ATOM   1277  C   LYS A1032      -3.720 -11.713 -12.700  1.00 10.00           C  
ATOM   1278  O   LYS A1032      -2.903 -11.286 -11.891  1.00 10.00           O  
ATOM   1279  CB  LYS A1032      -5.964 -10.654 -12.901  1.00 10.00           C  
ATOM   1280  CG  LYS A1032      -7.486 -10.747 -12.714  1.00 10.00           C  
ATOM   1281  CD  LYS A1032      -8.096 -11.866 -13.537  1.00 10.00           C  
ATOM   1282  CE  LYS A1032      -9.609 -11.897 -13.379  1.00 10.00           C  
ATOM   1283  NZ  LYS A1032     -10.195 -12.687 -14.469  1.00 10.00           N  
ATOM   1284  N   GLU A1033      -3.386 -12.067 -13.939  1.00 10.00           N  
ATOM   1285  CA  GLU A1033      -1.983 -12.066 -14.362  1.00 10.00           C  
ATOM   1286  C   GLU A1033      -1.636 -10.914 -15.279  1.00 10.00           C  
ATOM   1287  O   GLU A1033      -0.451 -10.610 -15.506  1.00 10.00           O  
ATOM   1288  CB  GLU A1033      -1.639 -13.373 -15.034  1.00 10.00           C  
ATOM   1289  CG  GLU A1033      -1.659 -14.535 -14.050  1.00 10.00           C  
ATOM   1290  CD  GLU A1033      -1.125 -15.813 -14.647  1.00 10.00           C  
ATOM   1291  OE1 GLU A1033      -1.409 -16.102 -15.838  1.00 10.00           O  
ATOM   1292  OE2 GLU A1033      -0.421 -16.537 -13.911  1.00 10.00           O  
ATOM   1293  N   THR A1036      -5.701  -5.631 -19.224  1.00 10.00           N  
ATOM   1294  CA  THR A1036      -6.011  -5.422 -20.647  1.00 10.00           C  
ATOM   1295  C   THR A1036      -6.173  -3.953 -20.928  1.00 10.00           C  
ATOM   1296  O   THR A1036      -7.061  -3.331 -20.395  1.00 10.00           O  
ATOM   1297  CB  THR A1036      -7.308  -6.145 -21.058  1.00 10.00           C  
ATOM   1298  OG1 THR A1036      -7.133  -7.540 -20.833  1.00 10.00           O  
ATOM   1299  CG2 THR A1036      -7.619  -5.905 -22.539  1.00 10.00           C  
ATOM   1300  N   VAL A1037      -5.323  -3.424 -21.791  1.00 10.00           N  
ATOM   1301  CA  VAL A1037      -5.332  -2.012 -22.116  1.00 10.00           C  
ATOM   1302  C   VAL A1037      -6.341  -1.742 -23.225  1.00 10.00           C  
ATOM   1303  O   VAL A1037      -6.430  -2.468 -24.224  1.00 10.00           O  
ATOM   1304  CB  VAL A1037      -3.902  -1.541 -22.473  1.00 10.00           C  
ATOM   1305  CG1 VAL A1037      -3.881  -0.275 -23.331  1.00 10.00           C  
ATOM   1306  CG2 VAL A1037      -3.098  -1.314 -21.166  1.00 10.00           C  
ATOM   1307  N   LYS A1038      -7.140  -0.719 -22.994  1.00 10.00           N  
ATOM   1308  CA  LYS A1038      -8.186  -0.313 -23.915  1.00 10.00           C  
ATOM   1309  C   LYS A1038      -7.667   0.855 -24.749  1.00 10.00           C  
ATOM   1310  O   LYS A1038      -8.005   1.008 -25.925  1.00 10.00           O  
ATOM   1311  CB  LYS A1038      -9.431   0.088 -23.122  1.00 10.00           C  
ATOM   1312  CG  LYS A1038     -10.083  -1.083 -22.339  1.00 10.00           C  
ATOM   1313  CD  LYS A1038      -9.382  -1.352 -20.995  1.00 10.00           C  
ATOM   1314  CE  LYS A1038     -10.058  -2.477 -20.210  1.00 10.00           C  
ATOM   1315  NZ  LYS A1038      -9.205  -2.864 -19.031  1.00 10.00           N  
ATOM   1316  N   ASP A1039      -6.794   1.650 -24.148  1.00 10.00           N  
ATOM   1317  CA  ASP A1039      -6.230   2.814 -24.804  1.00 10.00           C  
ATOM   1318  C   ASP A1039      -4.683   2.696 -24.929  1.00 10.00           C  
ATOM   1319  O   ASP A1039      -3.951   3.004 -23.989  1.00 10.00           O  
ATOM   1320  CB  ASP A1039      -6.672   4.041 -24.034  1.00 10.00           C  
ATOM   1321  CG  ASP A1039      -6.113   5.333 -24.604  1.00 10.00           C  
ATOM   1322  OD1 ASP A1039      -5.341   5.321 -25.591  1.00 10.00           O  
ATOM   1323  OD2 ASP A1039      -6.464   6.383 -24.050  1.00 10.00           O  
ATOM   1324  N   ASP A1040      -4.217   2.228 -26.093  1.00 10.00           N  
ATOM   1325  CA  ASP A1040      -2.790   2.026 -26.400  1.00 10.00           C  
ATOM   1326  C   ASP A1040      -2.102   3.235 -27.049  1.00 10.00           C  
ATOM   1327  O   ASP A1040      -0.971   3.107 -27.537  1.00 10.00           O  
ATOM   1328  CB  ASP A1040      -2.588   0.886 -27.418  1.00 10.00           C  
ATOM   1329  CG  ASP A1040      -3.330  -0.407 -27.075  1.00 10.00           C  
ATOM   1330  OD1 ASP A1040      -4.568  -0.481 -27.331  1.00 10.00           O  
ATOM   1331  OD2 ASP A1040      -2.649  -1.377 -26.638  1.00 10.00           O  
ATOM   1332  N   ARG A1041      -2.762   4.390 -27.115  1.00 10.00           N  
ATOM   1333  CA  ARG A1041      -2.242   5.486 -27.943  1.00 10.00           C  
ATOM   1334  C   ARG A1041      -0.882   6.050 -27.542  1.00 10.00           C  
ATOM   1335  O   ARG A1041      -0.161   6.604 -28.380  1.00 10.00           O  
ATOM   1336  CB  ARG A1041      -3.266   6.611 -28.092  1.00 10.00           C  
ATOM   1337  CG  ARG A1041      -4.424   6.223 -29.006  1.00 10.00           C  
ATOM   1338  CD  ARG A1041      -5.507   7.282 -28.991  1.00 10.00           C  
ATOM   1339  NE  ARG A1041      -6.023   7.460 -27.638  1.00 10.00           N  
ATOM   1340  CZ  ARG A1041      -7.096   8.180 -27.334  1.00 10.00           C  
ATOM   1341  NH1 ARG A1041      -7.776   8.797 -28.287  1.00 10.00           N  
ATOM   1342  NH2 ARG A1041      -7.494   8.267 -26.070  1.00 10.00           N  
ATOM   1343  N   ASP A1042      -0.514   5.897 -26.278  1.00 10.00           N  
ATOM   1344  CA  ASP A1042       0.734   6.485 -25.767  1.00 10.00           C  
ATOM   1345  C   ASP A1042       1.875   5.462 -25.705  1.00 10.00           C  
ATOM   1346  O   ASP A1042       2.953   5.750 -25.210  1.00 10.00           O  
ATOM   1347  CB  ASP A1042       0.497   7.055 -24.353  1.00 10.00           C  
ATOM   1348  CG  ASP A1042      -0.957   7.453 -24.097  1.00 10.00           C  
ATOM   1349  OD1 ASP A1042      -1.844   6.572 -24.114  1.00 10.00           O  
ATOM   1350  OD2 ASP A1042      -1.208   8.652 -23.856  1.00 10.00           O  
ATOM   1351  N   SER A1043       1.619   4.258 -26.191  1.00 10.00           N  
ATOM   1352  CA  SER A1043       2.484   3.136 -25.933  1.00 10.00           C  
ATOM   1353  C   SER A1043       3.857   3.230 -26.639  1.00 10.00           C  
ATOM   1354  O   SER A1043       3.913   3.484 -27.854  1.00 10.00           O  
ATOM   1355  CB  SER A1043       1.761   1.864 -26.342  1.00 10.00           C  
ATOM   1356  OG  SER A1043       0.680   1.630 -25.473  1.00 10.00           O  
ATOM   1357  N   PRO A1044       4.961   3.026 -25.871  1.00 10.00           N  
ATOM   1358  CA  PRO A1044       6.298   2.927 -26.449  1.00 10.00           C  
ATOM   1359  C   PRO A1044       6.517   1.553 -27.072  1.00 10.00           C  
ATOM   1360  O   PRO A1044       7.146   0.695 -26.459  1.00 10.00           O  
ATOM   1361  CB  PRO A1044       7.216   3.113 -25.226  1.00 10.00           C  
ATOM   1362  CG  PRO A1044       6.428   2.561 -24.091  1.00 10.00           C  
ATOM   1363  CD  PRO A1044       4.985   2.899 -24.393  1.00 10.00           C  
ATOM   1364  N   VAL A1045       6.032   1.346 -28.298  1.00 10.00           N  
ATOM   1365  CA  VAL A1045       6.011  -0.003 -28.889  1.00 10.00           C  
ATOM   1366  C   VAL A1045       7.386  -0.722 -29.047  1.00 10.00           C  
ATOM   1367  O   VAL A1045       7.462  -1.968 -29.047  1.00 10.00           O  
ATOM   1368  CB  VAL A1045       5.225  -0.003 -30.259  1.00 10.00           C  
ATOM   1369  CG1 VAL A1045       3.713   0.455 -30.059  1.00 10.00           C  
ATOM   1370  CG2 VAL A1045       5.905   0.870 -31.269  1.00 10.00           C  
ATOM   1371  N   PHE A1046       8.467   0.047 -29.189  1.00 10.00           N  
ATOM   1372  CA  PHE A1046       9.788  -0.544 -29.356  1.00 10.00           C  
ATOM   1373  C   PHE A1046      10.394  -1.009 -28.040  1.00 10.00           C  
ATOM   1374  O   PHE A1046      11.454  -1.653 -28.031  1.00 10.00           O  
ATOM   1375  CB  PHE A1046      10.709   0.430 -30.107  1.00 10.00           C  
ATOM   1376  CG  PHE A1046      10.303   0.603 -31.555  1.00 10.00           C  
ATOM   1377  CD1 PHE A1046       9.700   1.775 -31.990  1.00 10.00           C  
ATOM   1378  CD2 PHE A1046      10.467  -0.445 -32.450  1.00 10.00           C  
ATOM   1379  CE1 PHE A1046       9.309   1.922 -33.319  1.00 10.00           C  
ATOM   1380  CE2 PHE A1046      10.073  -0.306 -33.797  1.00 10.00           C  
ATOM   1381  CZ  PHE A1046       9.480   0.874 -34.211  1.00 10.00           C  
ATOM   1382  N   TRP A1047       9.690  -0.708 -26.941  1.00 10.00           N  
ATOM   1383  CA  TRP A1047      10.019  -1.255 -25.615  1.00 10.00           C  
ATOM   1384  C   TRP A1047       9.076  -2.374 -25.158  1.00 10.00           C  
ATOM   1385  O   TRP A1047       9.183  -2.855 -24.029  1.00 10.00           O  
ATOM   1386  CB  TRP A1047       9.998  -0.129 -24.578  1.00 10.00           C  
ATOM   1387  CG  TRP A1047      11.248   0.682 -24.541  1.00 10.00           C  
ATOM   1388  CD1 TRP A1047      12.224   0.638 -23.575  1.00 10.00           C  
ATOM   1389  CD2 TRP A1047      11.666   1.672 -25.491  1.00 10.00           C  
ATOM   1390  NE1 TRP A1047      13.220   1.569 -23.855  1.00 10.00           N  
ATOM   1391  CE2 TRP A1047      12.919   2.187 -25.042  1.00 10.00           C  
ATOM   1392  CE3 TRP A1047      11.123   2.163 -26.693  1.00 10.00           C  
ATOM   1393  CZ2 TRP A1047      13.607   3.214 -25.729  1.00 10.00           C  
ATOM   1394  CZ3 TRP A1047      11.821   3.170 -27.388  1.00 10.00           C  
ATOM   1395  CH2 TRP A1047      13.053   3.673 -26.901  1.00 10.00           C  
ATOM   1396  N   TYR A1048       8.142  -2.780 -26.026  1.00 10.00           N  
ATOM   1397  CA  TYR A1048       7.025  -3.656 -25.615  1.00 10.00           C  
ATOM   1398  C   TYR A1048       7.189  -5.094 -26.023  1.00 10.00           C  
ATOM   1399  O   TYR A1048       7.665  -5.393 -27.126  1.00 10.00           O  
ATOM   1400  CB  TYR A1048       5.698  -3.166 -26.188  1.00 10.00           C  
ATOM   1401  CG  TYR A1048       4.954  -2.205 -25.288  1.00 10.00           C  
ATOM   1402  CD1 TYR A1048       5.571  -1.649 -24.160  1.00 10.00           C  
ATOM   1403  CD2 TYR A1048       3.645  -1.818 -25.587  1.00 10.00           C  
ATOM   1404  CE1 TYR A1048       4.885  -0.752 -23.325  1.00 10.00           C  
ATOM   1405  CE2 TYR A1048       2.940  -0.923 -24.754  1.00 10.00           C  
ATOM   1406  CZ  TYR A1048       3.569  -0.394 -23.629  1.00 10.00           C  
ATOM   1407  OH  TYR A1048       2.892   0.487 -22.804  1.00 10.00           O  
ATOM   1408  N   ALA A1049       6.729  -5.974 -25.142  1.00 10.00           N  
ATOM   1409  CA  ALA A1049       6.747  -7.390 -25.389  1.00 10.00           C  
ATOM   1410  C   ALA A1049       5.640  -7.751 -26.409  1.00 10.00           C  
ATOM   1411  O   ALA A1049       4.671  -6.997 -26.596  1.00 10.00           O  
ATOM   1412  CB  ALA A1049       6.568  -8.164 -24.078  1.00 10.00           C  
ATOM   1413  N   PRO A1050       5.772  -8.920 -27.037  1.00 10.00           N  
ATOM   1414  CA  PRO A1050       4.854  -9.383 -28.087  1.00 10.00           C  
ATOM   1415  C   PRO A1050       3.408  -9.446 -27.631  1.00 10.00           C  
ATOM   1416  O   PRO A1050       2.526  -9.054 -28.389  1.00 10.00           O  
ATOM   1417  CB  PRO A1050       5.386 -10.775 -28.439  1.00 10.00           C  
ATOM   1418  CG  PRO A1050       6.856 -10.728 -28.061  1.00 10.00           C  
ATOM   1419  CD  PRO A1050       6.858  -9.891 -26.778  1.00 10.00           C  
ATOM   1420  N   GLU A1051       3.158  -9.878 -26.398  1.00 10.00           N  
ATOM   1421  CA  GLU A1051       1.777  -9.927 -25.902  1.00 10.00           C  
ATOM   1422  C   GLU A1051       1.122  -8.565 -25.794  1.00 10.00           C  
ATOM   1423  O   GLU A1051      -0.103  -8.439 -25.913  1.00 10.00           O  
ATOM   1424  CB  GLU A1051       1.665 -10.742 -24.584  1.00 10.00           C  
ATOM   1425  CG  GLU A1051       2.301 -10.141 -23.313  1.00 10.00           C  
ATOM   1426  CD  GLU A1051       3.833 -10.312 -23.225  1.00 10.00           C  
ATOM   1427  OE1 GLU A1051       4.469 -10.819 -24.175  1.00 10.00           O  
ATOM   1428  OE2 GLU A1051       4.415  -9.902 -22.190  1.00 10.00           O  
ATOM   1429  N   CYS A1052       1.924  -7.539 -25.525  1.00 10.00           N  
ATOM   1430  CA  CYS A1052       1.405  -6.177 -25.432  1.00 10.00           C  
ATOM   1431  C   CYS A1052       1.068  -5.706 -26.852  1.00 10.00           C  
ATOM   1432  O   CYS A1052       0.019  -5.101 -27.083  1.00 10.00           O  
ATOM   1433  CB  CYS A1052       2.427  -5.247 -24.785  1.00 10.00           C  
ATOM   1434  SG  CYS A1052       3.256  -5.958 -23.304  1.00 10.00           S  
ATOM   1435  N   LEU A1053       1.931  -6.031 -27.808  1.00 10.00           N  
ATOM   1436  CA  LEU A1053       1.707  -5.606 -29.207  1.00 10.00           C  
ATOM   1437  C   LEU A1053       0.552  -6.387 -29.824  1.00 10.00           C  
ATOM   1438  O   LEU A1053      -0.312  -5.782 -30.465  1.00 10.00           O  
ATOM   1439  CB  LEU A1053       2.975  -5.810 -30.048  1.00 10.00           C  
ATOM   1440  CG  LEU A1053       4.282  -5.181 -29.494  1.00 10.00           C  
ATOM   1441  CD1 LEU A1053       5.455  -5.747 -30.311  1.00 10.00           C  
ATOM   1442  CD2 LEU A1053       4.158  -3.663 -29.591  1.00 10.00           C  
ATOM   1443  N   MET A1054       0.545  -7.709 -29.621  1.00 10.00           N  
ATOM   1444  CA  MET A1054      -0.454  -8.605 -30.230  1.00 10.00           C  
ATOM   1445  C   MET A1054      -1.837  -8.584 -29.571  1.00 10.00           C  
ATOM   1446  O   MET A1054      -2.870  -8.684 -30.266  1.00 10.00           O  
ATOM   1447  CB  MET A1054       0.070 -10.029 -30.275  1.00 10.00           C  
ATOM   1448  CG  MET A1054       1.294 -10.226 -31.146  1.00 10.00           C  
ATOM   1449  SD  MET A1054       1.993 -11.890 -30.991  1.00 10.00           S  
ATOM   1450  CE  MET A1054       1.869 -12.224 -29.228  1.00 10.00           C  
ATOM   1451  N   GLN A1055      -1.884  -8.444 -28.241  1.00 10.00           N  
ATOM   1452  CA  GLN A1055      -3.174  -8.499 -27.545  1.00 10.00           C  
ATOM   1453  C   GLN A1055      -3.516  -7.373 -26.581  1.00 10.00           C  
ATOM   1454  O   GLN A1055      -4.551  -7.444 -25.926  1.00 10.00           O  
ATOM   1455  CB  GLN A1055      -3.301  -9.833 -26.821  1.00 10.00           C  
ATOM   1456  CG  GLN A1055      -2.908 -11.050 -27.664  1.00 10.00           C  
ATOM   1457  CD  GLN A1055      -2.421 -12.209 -26.805  1.00 10.00           C  
ATOM   1458  OE1 GLN A1055      -1.243 -12.608 -26.871  1.00 10.00           O  
ATOM   1459  NE2 GLN A1055      -3.320 -12.750 -25.977  1.00 10.00           N  
ATOM   1460  N   SER A1056      -2.679  -6.337 -26.482  1.00 10.00           N  
ATOM   1461  CA  SER A1056      -2.825  -5.303 -25.443  1.00 10.00           C  
ATOM   1462  C   SER A1056      -2.967  -5.871 -23.991  1.00 10.00           C  
ATOM   1463  O   SER A1056      -3.528  -5.228 -23.091  1.00 10.00           O  
ATOM   1464  CB  SER A1056      -3.934  -4.270 -25.779  1.00 10.00           C  
ATOM   1465  OG  SER A1056      -3.769  -3.694 -27.080  1.00 10.00           O  
ATOM   1466  N   LYS A1057      -2.401  -7.058 -23.762  1.00 10.00           N  
ATOM   1467  CA  LYS A1057      -2.328  -7.623 -22.423  1.00 10.00           C  
ATOM   1468  C   LYS A1057      -0.990  -7.278 -21.791  1.00 10.00           C  
ATOM   1469  O   LYS A1057       0.054  -7.412 -22.419  1.00 10.00           O  
ATOM   1470  CB  LYS A1057      -2.542  -9.129 -22.467  1.00 10.00           C  
ATOM   1471  CG  LYS A1057      -3.976  -9.517 -22.857  1.00 10.00           C  
ATOM   1472  CD  LYS A1057      -4.129 -11.035 -23.031  1.00 10.00           C  
ATOM   1473  CE  LYS A1057      -5.596 -11.381 -23.282  1.00 10.00           C  
ATOM   1474  NZ  LYS A1057      -5.837 -12.853 -23.352  1.00 10.00           N  
ATOM   1475  N   PHE A1058      -1.028  -6.827 -20.538  1.00 10.00           N  
ATOM   1476  CA  PHE A1058       0.179  -6.384 -19.822  1.00 10.00           C  
ATOM   1477  C   PHE A1058       0.391  -7.160 -18.536  1.00 10.00           C  
ATOM   1478  O   PHE A1058      -0.426  -7.093 -17.624  1.00 10.00           O  
ATOM   1479  CB  PHE A1058       0.102  -4.896 -19.504  1.00 10.00           C  
ATOM   1480  CG  PHE A1058       0.346  -4.015 -20.682  1.00 10.00           C  
ATOM   1481  CD1 PHE A1058       1.625  -3.582 -20.984  1.00 10.00           C  
ATOM   1482  CD2 PHE A1058      -0.702  -3.605 -21.489  1.00 10.00           C  
ATOM   1483  CE1 PHE A1058       1.853  -2.762 -22.078  1.00 10.00           C  
ATOM   1484  CE2 PHE A1058      -0.486  -2.769 -22.589  1.00 10.00           C  
ATOM   1485  CZ  PHE A1058       0.784  -2.346 -22.882  1.00 10.00           C  
ATOM   1486  N   TYR A1059       1.491  -7.908 -18.483  1.00 10.00           N  
ATOM   1487  CA  TYR A1059       1.840  -8.730 -17.325  1.00 10.00           C  
ATOM   1488  C   TYR A1059       3.011  -8.081 -16.649  1.00 10.00           C  
ATOM   1489  O   TYR A1059       3.729  -7.309 -17.278  1.00 10.00           O  
ATOM   1490  CB  TYR A1059       2.368 -10.090 -17.801  1.00 10.00           C  
ATOM   1491  CG  TYR A1059       1.411 -10.956 -18.578  1.00 10.00           C  
ATOM   1492  CD1 TYR A1059       0.916 -12.131 -18.021  1.00 10.00           C  
ATOM   1493  CD2 TYR A1059       1.008 -10.603 -19.881  1.00 10.00           C  
ATOM   1494  CE1 TYR A1059       0.032 -12.942 -18.739  1.00 10.00           C  
ATOM   1495  CE2 TYR A1059       0.130 -11.393 -20.600  1.00 10.00           C  
ATOM   1496  CZ  TYR A1059      -0.350 -12.570 -20.023  1.00 10.00           C  
ATOM   1497  OH  TYR A1059      -1.206 -13.385 -20.734  1.00 10.00           O  
ATOM   1498  N   ILE A1060       3.290  -8.460 -15.397  1.00 10.00           N  
ATOM   1499  CA  ILE A1060       4.598  -8.111 -14.804  1.00 10.00           C  
ATOM   1500  C   ILE A1060       5.749  -8.562 -15.717  1.00 10.00           C  
ATOM   1501  O   ILE A1060       6.749  -7.866 -15.839  1.00 10.00           O  
ATOM   1502  CB  ILE A1060       4.758  -8.745 -13.386  1.00 10.00           C  
ATOM   1503  CG1 ILE A1060       3.827  -8.041 -12.394  1.00 10.00           C  
ATOM   1504  CG2 ILE A1060       6.267  -8.840 -12.973  1.00 10.00           C  
ATOM   1505  CD1 ILE A1060       3.741  -8.731 -11.039  1.00 10.00           C  
ATOM   1506  N   ALA A1061       5.603  -9.729 -16.364  1.00 10.00           N  
ATOM   1507  CA  ALA A1061       6.616 -10.218 -17.299  1.00 10.00           C  
ATOM   1508  C   ALA A1061       6.787  -9.300 -18.528  1.00 10.00           C  
ATOM   1509  O   ALA A1061       7.848  -9.260 -19.157  1.00 10.00           O  
ATOM   1510  CB  ALA A1061       6.376 -11.702 -17.695  1.00 10.00           C  
ATOM   1511  N   SER A1062       5.786  -8.487 -18.809  1.00 10.00           N  
ATOM   1512  CA  SER A1062       5.902  -7.499 -19.877  1.00 10.00           C  
ATOM   1513  C   SER A1062       6.852  -6.350 -19.451  1.00 10.00           C  
ATOM   1514  O   SER A1062       7.583  -5.825 -20.270  1.00 10.00           O  
ATOM   1515  CB  SER A1062       4.525  -6.946 -20.202  1.00 10.00           C  
ATOM   1516  OG  SER A1062       3.624  -8.004 -20.540  1.00 10.00           O  
ATOM   1517  N   ASP A1063       6.822  -5.970 -18.173  1.00 10.00           N  
ATOM   1518  CA  ASP A1063       7.770  -4.968 -17.636  1.00 10.00           C  
ATOM   1519  C   ASP A1063       9.202  -5.556 -17.603  1.00 10.00           C  
ATOM   1520  O   ASP A1063      10.175  -4.860 -17.846  1.00 10.00           O  
ATOM   1521  CB  ASP A1063       7.372  -4.515 -16.235  1.00 10.00           C  
ATOM   1522  CG  ASP A1063       6.339  -3.388 -16.223  1.00 10.00           C  
ATOM   1523  OD1 ASP A1063       6.169  -2.648 -17.243  1.00 10.00           O  
ATOM   1524  OD2 ASP A1063       5.693  -3.245 -15.163  1.00 10.00           O  
ATOM   1525  N   VAL A1064       9.317  -6.855 -17.396  1.00 10.00           N  
ATOM   1526  CA  VAL A1064      10.647  -7.496 -17.486  1.00 10.00           C  
ATOM   1527  C   VAL A1064      11.253  -7.299 -18.888  1.00 10.00           C  
ATOM   1528  O   VAL A1064      12.436  -6.915 -19.043  1.00 10.00           O  
ATOM   1529  CB  VAL A1064      10.598  -9.003 -17.102  1.00 10.00           C  
ATOM   1530  CG1 VAL A1064      11.948  -9.661 -17.418  1.00 10.00           C  
ATOM   1531  CG2 VAL A1064      10.298  -9.170 -15.594  1.00 10.00           C  
ATOM   1532  N   TRP A1065      10.458  -7.599 -19.911  1.00 10.00           N  
ATOM   1533  CA  TRP A1065      10.835  -7.337 -21.315  1.00 10.00           C  
ATOM   1534  C   TRP A1065      11.315  -5.918 -21.502  1.00 10.00           C  
ATOM   1535  O   TRP A1065      12.421  -5.710 -22.011  1.00 10.00           O  
ATOM   1536  CB  TRP A1065       9.665  -7.616 -22.269  1.00 10.00           C  
ATOM   1537  CG  TRP A1065       9.994  -7.386 -23.754  1.00 10.00           C  
ATOM   1538  CD1 TRP A1065      10.181  -6.156 -24.387  1.00 10.00           C  
ATOM   1539  CD2 TRP A1065      10.181  -8.388 -24.771  1.00 10.00           C  
ATOM   1540  NE1 TRP A1065      10.463  -6.352 -25.724  1.00 10.00           N  
ATOM   1541  CE2 TRP A1065      10.473  -7.708 -25.984  1.00 10.00           C  
ATOM   1542  CE3 TRP A1065      10.167  -9.795 -24.765  1.00 10.00           C  
ATOM   1543  CZ2 TRP A1065      10.708  -8.381 -27.192  1.00 10.00           C  
ATOM   1544  CZ3 TRP A1065      10.399 -10.479 -25.980  1.00 10.00           C  
ATOM   1545  CH2 TRP A1065      10.663  -9.766 -27.181  1.00 10.00           C  
ATOM   1546  N   SER A1066      10.508  -4.939 -21.072  1.00 10.00           N  
ATOM   1547  CA  SER A1066      10.914  -3.507 -21.157  1.00 10.00           C  
ATOM   1548  C   SER A1066      12.201  -3.234 -20.417  1.00 10.00           C  
ATOM   1549  O   SER A1066      13.061  -2.468 -20.894  1.00 10.00           O  
ATOM   1550  CB  SER A1066       9.818  -2.620 -20.578  1.00 10.00           C  
ATOM   1551  OG  SER A1066       8.629  -2.796 -21.347  1.00 10.00           O  
ATOM   1552  N   PHE A1067      12.375  -3.863 -19.254  1.00 10.00           N  
ATOM   1553  CA  PHE A1067      13.620  -3.686 -18.563  1.00 10.00           C  
ATOM   1554  C   PHE A1067      14.829  -4.161 -19.396  1.00 10.00           C  
ATOM   1555  O   PHE A1067      15.907  -3.504 -19.402  1.00 10.00           O  
ATOM   1556  CB  PHE A1067      13.643  -4.385 -17.186  1.00 10.00           C  
ATOM   1557  CG  PHE A1067      15.031  -4.421 -16.607  1.00 10.00           C  
ATOM   1558  CD1 PHE A1067      15.605  -3.254 -16.107  1.00 10.00           C  
ATOM   1559  CD2 PHE A1067      15.818  -5.566 -16.724  1.00 10.00           C  
ATOM   1560  CE1 PHE A1067      16.935  -3.245 -15.663  1.00 10.00           C  
ATOM   1561  CE2 PHE A1067      17.149  -5.574 -16.267  1.00 10.00           C  
ATOM   1562  CZ  PHE A1067      17.697  -4.399 -15.737  1.00 10.00           C  
ATOM   1563  N   GLY A1068      14.713  -5.322 -20.030  1.00 10.00           N  
ATOM   1564  CA  GLY A1068      15.803  -5.767 -20.968  1.00 10.00           C  
ATOM   1565  C   GLY A1068      16.149  -4.682 -21.985  1.00 10.00           C  
ATOM   1566  O   GLY A1068      17.329  -4.402 -22.271  1.00 10.00           O  
ATOM   1567  N   VAL A1069      15.129  -4.038 -22.538  1.00 10.00           N  
ATOM   1568  CA  VAL A1069      15.369  -2.955 -23.510  1.00 10.00           C  
ATOM   1569  C   VAL A1069      16.048  -1.755 -22.841  1.00 10.00           C  
ATOM   1570  O   VAL A1069      17.002  -1.156 -23.390  1.00 10.00           O  
ATOM   1571  CB  VAL A1069      14.041  -2.531 -24.228  1.00 10.00           C  
ATOM   1572  CG1 VAL A1069      14.326  -1.454 -25.280  1.00 10.00           C  
ATOM   1573  CG2 VAL A1069      13.405  -3.730 -24.928  1.00 10.00           C  
ATOM   1574  N   THR A1070      15.603  -1.420 -21.632  1.00 10.00           N  
ATOM   1575  CA  THR A1070      16.222  -0.348 -20.848  1.00 10.00           C  
ATOM   1576  C   THR A1070      17.713  -0.614 -20.539  1.00 10.00           C  
ATOM   1577  O   THR A1070      18.576   0.289 -20.635  1.00 10.00           O  
ATOM   1578  CB  THR A1070      15.434  -0.128 -19.565  1.00 10.00           C  
ATOM   1579  OG1 THR A1070      14.116   0.291 -19.918  1.00 10.00           O  
ATOM   1580  CG2 THR A1070      16.038   0.988 -18.736  1.00 10.00           C  
ATOM   1581  N   LEU A1071      18.000  -1.845 -20.137  1.00 10.00           N  
ATOM   1582  CA  LEU A1071      19.368  -2.340 -19.934  1.00 10.00           C  
ATOM   1583  C   LEU A1071      20.242  -2.159 -21.175  1.00 10.00           C  
ATOM   1584  O   LEU A1071      21.392  -1.704 -21.085  1.00 10.00           O  
ATOM   1585  CB  LEU A1071      19.283  -3.819 -19.538  1.00 10.00           C  
ATOM   1586  CG  LEU A1071      20.630  -4.486 -19.179  1.00 10.00           C  
ATOM   1587  CD1 LEU A1071      21.255  -3.808 -17.939  1.00 10.00           C  
ATOM   1588  CD2 LEU A1071      20.351  -5.982 -18.961  1.00 10.00           C  
ATOM   1589  N   HIS A1072      19.690  -2.491 -22.341  1.00 10.00           N  
ATOM   1590  CA  HIS A1072      20.353  -2.210 -23.623  1.00 10.00           C  
ATOM   1591  C   HIS A1072      20.703  -0.735 -23.778  1.00 10.00           C  
ATOM   1592  O   HIS A1072      21.847  -0.400 -24.087  1.00 10.00           O  
ATOM   1593  CB  HIS A1072      19.492  -2.658 -24.796  1.00 10.00           C  
ATOM   1594  CG  HIS A1072      20.260  -2.793 -26.070  1.00 10.00           C  
ATOM   1595  ND1 HIS A1072      20.534  -1.716 -26.885  1.00 10.00           N  
ATOM   1596  CD2 HIS A1072      20.840  -3.873 -26.655  1.00 10.00           C  
ATOM   1597  CE1 HIS A1072      21.238  -2.131 -27.926  1.00 10.00           C  
ATOM   1598  NE2 HIS A1072      21.434  -3.434 -27.814  1.00 10.00           N  
ATOM   1599  N   GLU A1073      19.729   0.146 -23.560  1.00 10.00           N  
ATOM   1600  CA  GLU A1073      19.991   1.578 -23.558  1.00 10.00           C  
ATOM   1601  C   GLU A1073      21.109   1.966 -22.602  1.00 10.00           C  
ATOM   1602  O   GLU A1073      21.969   2.781 -22.950  1.00 10.00           O  
ATOM   1603  CB  GLU A1073      18.733   2.366 -23.131  1.00 10.00           C  
ATOM   1604  CG  GLU A1073      17.591   2.352 -24.068  1.00 10.00           C  
ATOM   1605  CD  GLU A1073      16.465   3.268 -23.558  1.00 10.00           C  
ATOM   1606  OE1 GLU A1073      15.596   2.787 -22.769  1.00 10.00           O  
ATOM   1607  OE2 GLU A1073      16.457   4.462 -23.948  1.00 10.00           O  
ATOM   1608  N   LEU A1074      21.037   1.453 -21.369  1.00 10.00           N  
ATOM   1609  CA  LEU A1074      22.022   1.767 -20.327  1.00 10.00           C  
ATOM   1610  C   LEU A1074      23.439   1.375 -20.785  1.00 10.00           C  
ATOM   1611  O   LEU A1074      24.395   2.176 -20.673  1.00 10.00           O  
ATOM   1612  CB  LEU A1074      21.621   1.087 -18.995  1.00 10.00           C  
ATOM   1613  CG  LEU A1074      22.596   0.940 -17.808  1.00 10.00           C  
ATOM   1614  CD1 LEU A1074      23.176   2.288 -17.407  1.00 10.00           C  
ATOM   1615  CD2 LEU A1074      21.920   0.300 -16.571  1.00 10.00           C  
ATOM   1616  N   LEU A1075      23.561   0.177 -21.354  1.00 10.00           N  
ATOM   1617  CA  LEU A1075      24.863  -0.292 -21.866  1.00 10.00           C  
ATOM   1618  C   LEU A1075      25.396   0.468 -23.097  1.00 10.00           C  
ATOM   1619  O   LEU A1075      26.603   0.449 -23.366  1.00 10.00           O  
ATOM   1620  CB  LEU A1075      24.806  -1.790 -22.167  1.00 10.00           C  
ATOM   1621  CG  LEU A1075      24.541  -2.681 -20.950  1.00 10.00           C  
ATOM   1622  CD1 LEU A1075      24.154  -4.061 -21.410  1.00 10.00           C  
ATOM   1623  CD2 LEU A1075      25.734  -2.777 -20.038  1.00 10.00           C  
ATOM   1624  N   THR A1076      24.521   1.102 -23.872  1.00 10.00           N  
ATOM   1625  CA  THR A1076      24.970   1.889 -25.009  1.00 10.00           C  
ATOM   1626  C   THR A1076      25.077   3.370 -24.623  1.00 10.00           C  
ATOM   1627  O   THR A1076      25.172   4.238 -25.493  1.00 10.00           O  
ATOM   1628  CB  THR A1076      24.056   1.712 -26.256  1.00 10.00           C  
ATOM   1629  OG1 THR A1076      22.736   2.178 -25.965  1.00 10.00           O  
ATOM   1630  CG2 THR A1076      23.946   0.208 -26.657  1.00 10.00           C  
ATOM   1631  N   TYR A1077      24.980   3.649 -23.322  1.00 10.00           N  
ATOM   1632  CA  TYR A1077      24.992   5.022 -22.786  1.00 10.00           C  
ATOM   1633  C   TYR A1077      23.955   5.921 -23.426  1.00 10.00           C  
ATOM   1634  O   TYR A1077      24.187   7.120 -23.600  1.00 10.00           O  
ATOM   1635  CB  TYR A1077      26.378   5.647 -22.961  1.00 10.00           C  
ATOM   1636  CG  TYR A1077      27.422   4.988 -22.123  1.00 10.00           C  
ATOM   1637  CD1 TYR A1077      28.127   3.887 -22.606  1.00 10.00           C  
ATOM   1638  CD2 TYR A1077      27.707   5.450 -20.834  1.00 10.00           C  
ATOM   1639  CE1 TYR A1077      29.092   3.287 -21.844  1.00 10.00           C  
ATOM   1640  CE2 TYR A1077      28.677   4.842 -20.059  1.00 10.00           C  
ATOM   1641  CZ  TYR A1077      29.377   3.778 -20.577  1.00 10.00           C  
ATOM   1642  OH  TYR A1077      30.358   3.151 -19.839  1.00 10.00           O  
ATOM   1643  N   CYS A1078      22.818   5.331 -23.791  1.00 10.00           N  
ATOM   1644  CA  CYS A1078      21.719   6.051 -24.421  1.00 10.00           C  
ATOM   1645  C   CYS A1078      22.083   6.813 -25.686  1.00 10.00           C  
ATOM   1646  O   CYS A1078      21.486   7.828 -25.969  1.00 10.00           O  
ATOM   1647  CB  CYS A1078      21.043   6.988 -23.410  1.00 10.00           C  
ATOM   1648  SG  CYS A1078      20.160   6.049 -22.083  1.00 10.00           S  
ATOM   1649  N   ASP A1079      23.077   6.330 -26.431  1.00 10.00           N  
ATOM   1650  CA  ASP A1079      23.405   6.895 -27.746  1.00 10.00           C  
ATOM   1651  C   ASP A1079      22.160   6.893 -28.628  1.00 10.00           C  
ATOM   1652  O   ASP A1079      21.480   5.873 -28.774  1.00 10.00           O  
ATOM   1653  CB  ASP A1079      24.527   6.078 -28.410  1.00 10.00           C  
ATOM   1654  CG  ASP A1079      24.761   6.482 -29.877  1.00 10.00           C  
ATOM   1655  OD1 ASP A1079      24.813   7.703 -30.156  1.00 10.00           O  
ATOM   1656  OD2 ASP A1079      24.869   5.583 -30.752  1.00 10.00           O  
ATOM   1657  N   SER A1080      21.830   8.037 -29.219  1.00 10.00           N  
ATOM   1658  CA  SER A1080      20.598   8.104 -30.028  1.00 10.00           C  
ATOM   1659  C   SER A1080      20.590   7.127 -31.230  1.00 10.00           C  
ATOM   1660  O   SER A1080      19.538   6.579 -31.599  1.00 10.00           O  
ATOM   1661  CB  SER A1080      20.291   9.549 -30.441  1.00 10.00           C  
ATOM   1662  OG  SER A1080      21.400  10.147 -31.106  1.00 10.00           O  
ATOM   1663  N   ASP A1081      21.770   6.869 -31.791  1.00 10.00           N  
ATOM   1664  CA  ASP A1081      21.911   6.006 -32.977  1.00 10.00           C  
ATOM   1665  C   ASP A1081      21.849   4.523 -32.640  1.00 10.00           C  
ATOM   1666  O   ASP A1081      21.846   3.679 -33.532  1.00 10.00           O  
ATOM   1667  CB  ASP A1081      23.241   6.292 -33.662  1.00 10.00           C  
ATOM   1668  CG  ASP A1081      23.453   7.771 -33.892  1.00 10.00           C  
ATOM   1669  OD1 ASP A1081      22.667   8.355 -34.682  1.00 10.00           O  
ATOM   1670  OD2 ASP A1081      24.386   8.339 -33.270  1.00 10.00           O  
ATOM   1671  N   SER A1082      21.846   4.226 -31.344  1.00 10.00           N  
ATOM   1672  CA  SER A1082      21.652   2.868 -30.844  1.00 10.00           C  
ATOM   1673  C   SER A1082      20.343   2.669 -30.091  1.00 10.00           C  
ATOM   1674  O   SER A1082      20.144   1.632 -29.476  1.00 10.00           O  
ATOM   1675  CB  SER A1082      22.817   2.484 -29.936  1.00 10.00           C  
ATOM   1676  OG  SER A1082      23.937   2.217 -30.755  1.00 10.00           O  
ATOM   1677  N   SER A1083      19.444   3.644 -30.157  1.00 10.00           N  
ATOM   1678  CA  SER A1083      18.189   3.540 -29.435  1.00 10.00           C  
ATOM   1679  C   SER A1083      17.342   2.383 -29.968  1.00 10.00           C  
ATOM   1680  O   SER A1083      17.366   2.089 -31.164  1.00 10.00           O  
ATOM   1681  CB  SER A1083      17.437   4.861 -29.487  1.00 10.00           C  
ATOM   1682  OG  SER A1083      16.487   4.850 -30.519  1.00 10.00           O  
ATOM   1683  N   PRO A1084      16.598   1.706 -29.083  1.00 10.00           N  
ATOM   1684  CA  PRO A1084      15.751   0.585 -29.515  1.00 10.00           C  
ATOM   1685  C   PRO A1084      14.907   0.954 -30.753  1.00 10.00           C  
ATOM   1686  O   PRO A1084      14.775   0.140 -31.657  1.00 10.00           O  
ATOM   1687  CB  PRO A1084      14.857   0.312 -28.292  1.00 10.00           C  
ATOM   1688  CG  PRO A1084      15.713   0.783 -27.099  1.00 10.00           C  
ATOM   1689  CD  PRO A1084      16.556   1.933 -27.613  1.00 10.00           C  
ATOM   1690  N   MET A1085      14.370   2.163 -30.790  1.00 10.00           N  
ATOM   1691  CA  MET A1085      13.561   2.610 -31.937  1.00 10.00           C  
ATOM   1692  C   MET A1085      14.422   2.652 -33.182  1.00 10.00           C  
ATOM   1693  O   MET A1085      14.060   2.085 -34.187  1.00 10.00           O  
ATOM   1694  CB  MET A1085      12.926   3.990 -31.708  1.00 10.00           C  
ATOM   1695  CG  MET A1085      11.969   4.384 -32.839  1.00 10.00           C  
ATOM   1696  SD  MET A1085      11.147   5.979 -32.666  1.00 10.00           S  
ATOM   1697  CE  MET A1085       9.595   5.530 -31.894  1.00 10.00           C  
ATOM   1698  N   ALA A1086      15.568   3.312 -33.111  1.00 10.00           N  
ATOM   1699  CA  ALA A1086      16.411   3.416 -34.298  1.00 10.00           C  
ATOM   1700  C   ALA A1086      16.860   2.039 -34.758  1.00 10.00           C  
ATOM   1701  O   ALA A1086      16.824   1.734 -35.953  1.00 10.00           O  
ATOM   1702  CB  ALA A1086      17.597   4.322 -34.037  1.00 10.00           C  
ATOM   1703  N   LEU A1087      17.233   1.172 -33.819  1.00 10.00           N  
ATOM   1704  CA  LEU A1087      17.695  -0.165 -34.200  1.00 10.00           C  
ATOM   1705  C   LEU A1087      16.593  -1.034 -34.824  1.00 10.00           C  
ATOM   1706  O   LEU A1087      16.807  -1.685 -35.849  1.00 10.00           O  
ATOM   1707  CB  LEU A1087      18.363  -0.884 -33.016  1.00 10.00           C  
ATOM   1708  CG  LEU A1087      19.618  -0.183 -32.485  1.00 10.00           C  
ATOM   1709  CD1 LEU A1087      20.220  -1.002 -31.335  1.00 10.00           C  
ATOM   1710  CD2 LEU A1087      20.675  -0.009 -33.608  1.00 10.00           C  
ATOM   1711  N   PHE A1088      15.416  -1.072 -34.211  1.00 10.00           N  
ATOM   1712  CA  PHE A1088      14.351  -1.903 -34.772  1.00 10.00           C  
ATOM   1713  C   PHE A1088      13.888  -1.370 -36.128  1.00 10.00           C  
ATOM   1714  O   PHE A1088      13.569  -2.158 -37.023  1.00 10.00           O  
ATOM   1715  CB  PHE A1088      13.170  -2.036 -33.816  1.00 10.00           C  
ATOM   1716  CG  PHE A1088      13.333  -3.130 -32.768  1.00 10.00           C  
ATOM   1717  CD1 PHE A1088      13.313  -2.806 -31.413  1.00 10.00           C  
ATOM   1718  CD2 PHE A1088      13.461  -4.481 -33.136  1.00 10.00           C  
ATOM   1719  CE1 PHE A1088      13.424  -3.813 -30.422  1.00 10.00           C  
ATOM   1720  CE2 PHE A1088      13.576  -5.486 -32.170  1.00 10.00           C  
ATOM   1721  CZ  PHE A1088      13.552  -5.155 -30.798  1.00 10.00           C  
ATOM   1722  N   LEU A1089      13.866  -0.043 -36.279  1.00 10.00           N  
ATOM   1723  CA  LEU A1089      13.471   0.586 -37.559  1.00 10.00           C  
ATOM   1724  C   LEU A1089      14.364   0.138 -38.706  1.00 10.00           C  
ATOM   1725  O   LEU A1089      13.886  -0.106 -39.814  1.00 10.00           O  
ATOM   1726  CB  LEU A1089      13.440   2.114 -37.430  1.00 10.00           C  
ATOM   1727  CG  LEU A1089      12.120   2.605 -36.787  1.00 10.00           C  
ATOM   1728  CD1 LEU A1089      12.065   4.095 -36.555  1.00 10.00           C  
ATOM   1729  CD2 LEU A1089      10.881   2.172 -37.558  1.00 10.00           C  
ATOM   1730  N   LYS A1090      15.654  -0.010 -38.420  1.00 10.00           N  
ATOM   1731  CA  LYS A1090      16.630  -0.555 -39.371  1.00 10.00           C  
ATOM   1732  C   LYS A1090      16.360  -2.013 -39.748  1.00 10.00           C  
ATOM   1733  O   LYS A1090      16.732  -2.440 -40.838  1.00 10.00           O  
ATOM   1734  CB  LYS A1090      18.036  -0.473 -38.774  1.00 10.00           C  
ATOM   1735  CG  LYS A1090      18.906   0.627 -39.293  1.00 10.00           C  
ATOM   1736  CD  LYS A1090      18.421   1.975 -38.876  1.00 10.00           C  
ATOM   1737  CE  LYS A1090      19.508   3.017 -39.066  1.00 10.00           C  
ATOM   1738  NZ  LYS A1090      19.111   4.344 -38.491  1.00 10.00           N  
ATOM   1739  N   MET A1091      15.771  -2.783 -38.832  1.00 10.00           N  
ATOM   1740  CA  MET A1091      15.474  -4.188 -39.086  1.00 10.00           C  
ATOM   1741  C   MET A1091      14.203  -4.333 -39.877  1.00 10.00           C  
ATOM   1742  O   MET A1091      14.099  -5.223 -40.714  1.00 10.00           O  
ATOM   1743  CB  MET A1091      15.303  -4.976 -37.784  1.00 10.00           C  
ATOM   1744  CG  MET A1091      16.526  -5.062 -36.922  1.00 10.00           C  
ATOM   1745  SD  MET A1091      16.221  -6.175 -35.551  1.00 10.00           S  
ATOM   1746  CE  MET A1091      17.420  -5.561 -34.359  1.00 10.00           C  
ATOM   1747  N   ILE A1092      13.220  -3.474 -39.613  1.00 10.00           N  
ATOM   1748  CA  ILE A1092      11.899  -3.677 -40.203  1.00 10.00           C  
ATOM   1749  C   ILE A1092      11.558  -2.687 -41.309  1.00 10.00           C  
ATOM   1750  O   ILE A1092      10.608  -2.926 -42.062  1.00 10.00           O  
ATOM   1751  CB  ILE A1092      10.745  -3.723 -39.144  1.00 10.00           C  
ATOM   1752  CG1 ILE A1092      10.528  -2.349 -38.529  1.00 10.00           C  
ATOM   1753  CG2 ILE A1092      10.981  -4.836 -38.123  1.00 10.00           C  
ATOM   1754  CD1 ILE A1092       9.417  -2.296 -37.479  1.00 10.00           C  
ATOM   1755  N   GLY A1093      12.334  -1.609 -41.419  1.00 10.00           N  
ATOM   1756  CA  GLY A1093      12.070  -0.553 -42.385  1.00 10.00           C  
ATOM   1757  C   GLY A1093      11.318   0.601 -41.746  1.00 10.00           C  
ATOM   1758  O   GLY A1093      10.441   0.382 -40.897  1.00 10.00           O  
ATOM   1759  N   PRO A1094      11.634   1.837 -42.158  1.00 10.00           N  
ATOM   1760  CA  PRO A1094      11.169   3.030 -41.465  1.00 10.00           C  
ATOM   1761  C   PRO A1094       9.882   3.672 -41.999  1.00 10.00           C  
ATOM   1762  O   PRO A1094       9.379   4.627 -41.396  1.00 10.00           O  
ATOM   1763  CB  PRO A1094      12.330   3.991 -41.687  1.00 10.00           C  
ATOM   1764  CG  PRO A1094      12.759   3.658 -43.107  1.00 10.00           C  
ATOM   1765  CD  PRO A1094      12.483   2.187 -43.309  1.00 10.00           C  
ATOM   1766  N   THR A1095       9.349   3.188 -43.115  1.00 10.00           N  
ATOM   1767  CA  THR A1095       8.200   3.873 -43.682  1.00 10.00           C  
ATOM   1768  C   THR A1095       6.967   2.975 -43.800  1.00 10.00           C  
ATOM   1769  O   THR A1095       6.219   3.070 -44.787  1.00 10.00           O  
ATOM   1770  CB  THR A1095       8.538   4.503 -45.084  1.00 10.00           C  
ATOM   1771  OG1 THR A1095       9.099   3.492 -45.934  1.00 10.00           O  
ATOM   1772  CG2 THR A1095       9.524   5.665 -44.959  1.00 10.00           C  
ATOM   1773  N   HIS A1096       6.749   2.104 -42.809  1.00 10.00           N  
ATOM   1774  CA  HIS A1096       5.579   1.214 -42.854  1.00 10.00           C  
ATOM   1775  C   HIS A1096       4.319   1.808 -42.236  1.00 10.00           C  
ATOM   1776  O   HIS A1096       3.248   1.182 -42.283  1.00 10.00           O  
ATOM   1777  CB  HIS A1096       5.872  -0.167 -42.241  1.00 10.00           C  
ATOM   1778  CG  HIS A1096       6.953  -0.921 -42.947  1.00 10.00           C  
ATOM   1779  ND1 HIS A1096       6.786  -1.454 -44.205  1.00 10.00           N  
ATOM   1780  CD2 HIS A1096       8.216  -1.230 -42.569  1.00 10.00           C  
ATOM   1781  CE1 HIS A1096       7.903  -2.057 -44.574  1.00 10.00           C  
ATOM   1782  NE2 HIS A1096       8.784  -1.940 -43.597  1.00 10.00           N  
ATOM   1783  N   GLY A1097       4.431   3.002 -41.663  1.00 10.00           N  
ATOM   1784  CA  GLY A1097       3.260   3.689 -41.096  1.00 10.00           C  
ATOM   1785  C   GLY A1097       2.488   2.762 -40.163  1.00 10.00           C  
ATOM   1786  O   GLY A1097       3.076   2.155 -39.270  1.00 10.00           O  
ATOM   1787  N   GLN A1098       1.186   2.599 -40.398  1.00 10.00           N  
ATOM   1788  CA  GLN A1098       0.358   1.764 -39.528  1.00 10.00           C  
ATOM   1789  C   GLN A1098       0.674   0.257 -39.592  1.00 10.00           C  
ATOM   1790  O   GLN A1098       0.097  -0.548 -38.840  1.00 10.00           O  
ATOM   1791  CB  GLN A1098      -1.119   1.990 -39.858  1.00 10.00           C  
ATOM   1792  CG  GLN A1098      -1.593   3.433 -39.800  1.00 10.00           C  
ATOM   1793  CD  GLN A1098      -3.124   3.531 -40.059  1.00 10.00           C  
ATOM   1794  OE1 GLN A1098      -3.565   4.062 -41.099  1.00 10.00           O  
ATOM   1795  NE2 GLN A1098      -3.924   2.957 -39.142  1.00 10.00           N  
ATOM   1796  N   MET A1099       1.570  -0.145 -40.488  1.00 10.00           N  
ATOM   1797  CA  MET A1099       2.014  -1.532 -40.485  1.00 10.00           C  
ATOM   1798  C   MET A1099       3.263  -1.744 -39.634  1.00 10.00           C  
ATOM   1799  O   MET A1099       3.752  -2.862 -39.554  1.00 10.00           O  
ATOM   1800  CB  MET A1099       2.276  -2.040 -41.904  1.00 10.00           C  
ATOM   1801  CG  MET A1099       1.061  -2.715 -42.559  1.00 10.00           C  
ATOM   1802  SD  MET A1099      -0.443  -1.691 -42.654  1.00 10.00           S  
ATOM   1803  CE  MET A1099       0.009  -0.354 -43.725  1.00 10.00           C  
ATOM   1804  N   THR A1100       3.783  -0.671 -39.040  1.00 10.00           N  
ATOM   1805  CA  THR A1100       5.004  -0.734 -38.215  1.00 10.00           C  
ATOM   1806  C   THR A1100       4.953  -1.824 -37.150  1.00 10.00           C  
ATOM   1807  O   THR A1100       5.819  -2.698 -37.144  1.00 10.00           O  
ATOM   1808  CB  THR A1100       5.293   0.609 -37.581  1.00 10.00           C  
ATOM   1809  OG1 THR A1100       5.604   1.520 -38.629  1.00 10.00           O  
ATOM   1810  CG2 THR A1100       6.508   0.547 -36.608  1.00 10.00           C  
ATOM   1811  N   VAL A1101       3.922  -1.800 -36.295  1.00 10.00           N  
ATOM   1812  CA  VAL A1101       3.795  -2.797 -35.234  1.00 10.00           C  
ATOM   1813  C   VAL A1101       3.688  -4.202 -35.784  1.00 10.00           C  
ATOM   1814  O   VAL A1101       4.293  -5.120 -35.245  1.00 10.00           O  
ATOM   1815  CB  VAL A1101       2.666  -2.472 -34.246  1.00 10.00           C  
ATOM   1816  CG1 VAL A1101       2.348  -3.664 -33.344  1.00 10.00           C  
ATOM   1817  CG2 VAL A1101       3.077  -1.293 -33.417  1.00 10.00           C  
ATOM   1818  N   THR A1102       2.948  -4.367 -36.886  1.00 10.00           N  
ATOM   1819  CA  THR A1102       2.851  -5.662 -37.535  1.00 10.00           C  
ATOM   1820  C   THR A1102       4.211  -6.230 -37.946  1.00 10.00           C  
ATOM   1821  O   THR A1102       4.466  -7.422 -37.760  1.00 10.00           O  
ATOM   1822  CB  THR A1102       1.856  -5.636 -38.748  1.00 10.00           C  
ATOM   1823  OG1 THR A1102       0.564  -5.192 -38.281  1.00 10.00           O  
ATOM   1824  CG2 THR A1102       1.752  -7.037 -39.372  1.00 10.00           C  
ATOM   1825  N   ARG A1103       5.085  -5.383 -38.486  1.00 10.00           N  
ATOM   1826  CA  ARG A1103       6.403  -5.837 -38.924  1.00 10.00           C  
ATOM   1827  C   ARG A1103       7.268  -6.138 -37.707  1.00 10.00           C  
ATOM   1828  O   ARG A1103       8.040  -7.086 -37.712  1.00 10.00           O  
ATOM   1829  CB  ARG A1103       7.113  -4.754 -39.746  1.00 10.00           C  
ATOM   1830  CG  ARG A1103       6.181  -3.902 -40.577  1.00 10.00           C  
ATOM   1831  CD  ARG A1103       6.380  -4.135 -42.047  1.00 10.00           C  
ATOM   1832  NE  ARG A1103       6.052  -5.492 -42.467  1.00 10.00           N  
ATOM   1833  CZ  ARG A1103       6.335  -5.973 -43.674  1.00 10.00           C  
ATOM   1834  NH1 ARG A1103       6.958  -5.209 -44.571  1.00 10.00           N  
ATOM   1835  NH2 ARG A1103       6.007  -7.224 -43.977  1.00 10.00           N  
ATOM   1836  N   LEU A1104       7.148  -5.295 -36.682  1.00 10.00           N  
ATOM   1837  CA  LEU A1104       7.873  -5.515 -35.421  1.00 10.00           C  
ATOM   1838  C   LEU A1104       7.543  -6.877 -34.848  1.00 10.00           C  
ATOM   1839  O   LEU A1104       8.437  -7.665 -34.506  1.00 10.00           O  
ATOM   1840  CB  LEU A1104       7.535  -4.385 -34.441  1.00 10.00           C  
ATOM   1841  CG  LEU A1104       8.154  -4.384 -33.037  1.00 10.00           C  
ATOM   1842  CD1 LEU A1104       9.712  -4.371 -33.139  1.00 10.00           C  
ATOM   1843  CD2 LEU A1104       7.670  -3.151 -32.322  1.00 10.00           C  
ATOM   1844  N   VAL A1105       6.252  -7.180 -34.777  1.00 10.00           N  
ATOM   1845  CA  VAL A1105       5.805  -8.465 -34.251  1.00 10.00           C  
ATOM   1846  C   VAL A1105       6.357  -9.608 -35.108  1.00 10.00           C  
ATOM   1847  O   VAL A1105       6.860 -10.607 -34.565  1.00 10.00           O  
ATOM   1848  CB  VAL A1105       4.272  -8.562 -34.157  1.00 10.00           C  
ATOM   1849  CG1 VAL A1105       3.836 -10.035 -33.956  1.00 10.00           C  
ATOM   1850  CG2 VAL A1105       3.741  -7.622 -33.044  1.00 10.00           C  
ATOM   1851  N   ASN A1106       6.268  -9.468 -36.433  1.00 10.00           N  
ATOM   1852  CA  ASN A1106       6.830 -10.497 -37.335  1.00 10.00           C  
ATOM   1853  C   ASN A1106       8.299 -10.739 -37.025  1.00 10.00           C  
ATOM   1854  O   ASN A1106       8.710 -11.877 -36.832  1.00 10.00           O  
ATOM   1855  CB  ASN A1106       6.632 -10.140 -38.816  1.00 10.00           C  
ATOM   1856  CG  ASN A1106       5.146 -10.137 -39.237  1.00 10.00           C  
ATOM   1857  OD1 ASN A1106       4.277 -10.625 -38.509  1.00 10.00           O  
ATOM   1858  ND2 ASN A1106       4.858  -9.572 -40.419  1.00 10.00           N  
ATOM   1859  N   THR A1107       9.069  -9.664 -36.917  1.00 10.00           N  
ATOM   1860  CA  THR A1107      10.490  -9.759 -36.590  1.00 10.00           C  
ATOM   1861  C   THR A1107      10.745 -10.512 -35.279  1.00 10.00           C  
ATOM   1862  O   THR A1107      11.643 -11.361 -35.189  1.00 10.00           O  
ATOM   1863  CB  THR A1107      11.122  -8.342 -36.543  1.00 10.00           C  
ATOM   1864  OG1 THR A1107      11.254  -7.850 -37.878  1.00 10.00           O  
ATOM   1865  CG2 THR A1107      12.507  -8.355 -35.913  1.00 10.00           C  
ATOM   1866  N   LEU A1108       9.967 -10.168 -34.255  1.00 10.00           N  
ATOM   1867  CA  LEU A1108      10.100 -10.798 -32.950  1.00 10.00           C  
ATOM   1868  C   LEU A1108       9.715 -12.263 -33.029  1.00 10.00           C  
ATOM   1869  O   LEU A1108      10.385 -13.084 -32.442  1.00 10.00           O  
ATOM   1870  CB  LEU A1108       9.252 -10.063 -31.888  1.00 10.00           C  
ATOM   1871  CG  LEU A1108       9.756  -8.632 -31.601  1.00 10.00           C  
ATOM   1872  CD1 LEU A1108       8.786  -7.946 -30.605  1.00 10.00           C  
ATOM   1873  CD2 LEU A1108      11.211  -8.640 -31.066  1.00 10.00           C  
ATOM   1874  N   LYS A1109       8.625 -12.586 -33.739  1.00 10.00           N  
ATOM   1875  CA  LYS A1109       8.234 -13.999 -33.936  1.00 10.00           C  
ATOM   1876  C   LYS A1109       9.349 -14.811 -34.590  1.00 10.00           C  
ATOM   1877  O   LYS A1109       9.492 -15.981 -34.314  1.00 10.00           O  
ATOM   1878  CB  LYS A1109       6.979 -14.107 -34.802  1.00 10.00           C  
ATOM   1879  CG  LYS A1109       5.697 -13.855 -34.056  1.00 10.00           C  
ATOM   1880  CD  LYS A1109       4.543 -13.536 -35.010  1.00 10.00           C  
ATOM   1881  CE  LYS A1109       3.214 -13.898 -34.371  1.00 10.00           C  
ATOM   1882  NZ  LYS A1109       2.068 -13.634 -35.288  1.00 10.00           N  
ATOM   1883  N   GLU A1110      10.124 -14.176 -35.473  1.00 10.00           N  
ATOM   1884  CA  GLU A1110      11.246 -14.823 -36.146  1.00 10.00           C  
ATOM   1885  C   GLU A1110      12.422 -15.002 -35.209  1.00 10.00           C  
ATOM   1886  O   GLU A1110      13.417 -15.614 -35.586  1.00 10.00           O  
ATOM   1887  CB  GLU A1110      11.717 -13.996 -37.336  1.00 10.00           C  
ATOM   1888  CG  GLU A1110      10.799 -14.011 -38.552  1.00 10.00           C  
ATOM   1889  CD  GLU A1110      11.258 -12.976 -39.592  1.00 10.00           C  
ATOM   1890  OE1 GLU A1110      12.449 -12.555 -39.521  1.00 10.00           O  
ATOM   1891  OE2 GLU A1110      10.436 -12.575 -40.467  1.00 10.00           O  
ATOM   1892  N   GLY A1111      12.331 -14.437 -34.004  1.00 10.00           N  
ATOM   1893  CA  GLY A1111      13.356 -14.661 -33.003  1.00 10.00           C  
ATOM   1894  C   GLY A1111      14.458 -13.626 -33.000  1.00 10.00           C  
ATOM   1895  O   GLY A1111      15.438 -13.767 -32.267  1.00 10.00           O  
ATOM   1896  N   LYS A1112      14.305 -12.562 -33.787  1.00 10.00           N  
ATOM   1897  CA  LYS A1112      15.305 -11.521 -33.778  1.00 10.00           C  
ATOM   1898  C   LYS A1112      15.167 -10.647 -32.519  1.00 10.00           C  
ATOM   1899  O   LYS A1112      14.052 -10.381 -32.043  1.00 10.00           O  
ATOM   1900  CB  LYS A1112      15.211 -10.655 -35.024  1.00 10.00           C  
ATOM   1901  CG  LYS A1112      15.614 -11.371 -36.325  1.00 10.00           C  
ATOM   1902  CD  LYS A1112      15.389 -10.465 -37.537  1.00 10.00           C  
ATOM   1903  CE  LYS A1112      15.732 -11.183 -38.857  1.00 10.00           C  
ATOM   1904  NZ  LYS A1112      17.220 -11.216 -39.070  1.00 10.00           N  
ATOM   1905  N   ARG A1113      16.302 -10.188 -32.014  1.00 10.00           N  
ATOM   1906  CA  ARG A1113      16.354  -9.270 -30.866  1.00 10.00           C  
ATOM   1907  C   ARG A1113      17.442  -8.210 -31.097  1.00 10.00           C  
ATOM   1908  O   ARG A1113      18.243  -8.330 -32.028  1.00 10.00           O  
ATOM   1909  CB  ARG A1113      16.648 -10.063 -29.587  1.00 10.00           C  
ATOM   1910  CG  ARG A1113      15.677 -11.230 -29.270  1.00 10.00           C  
ATOM   1911  CD  ARG A1113      14.292 -10.705 -28.814  1.00 10.00           C  
ATOM   1912  NE  ARG A1113      13.343 -11.744 -28.402  1.00 10.00           N  
ATOM   1913  CZ  ARG A1113      12.548 -12.448 -29.206  1.00 10.00           C  
ATOM   1914  NH1 ARG A1113      12.588 -12.285 -30.530  1.00 10.00           N  
ATOM   1915  NH2 ARG A1113      11.687 -13.323 -28.678  1.00 10.00           N  
ATOM   1916  N   LEU A1114      17.470  -7.175 -30.262  1.00 10.00           N  
ATOM   1917  CA  LEU A1114      18.581  -6.226 -30.259  1.00 10.00           C  
ATOM   1918  C   LEU A1114      19.895  -6.964 -29.977  1.00 10.00           C  
ATOM   1919  O   LEU A1114      19.947  -7.861 -29.127  1.00 10.00           O  
ATOM   1920  CB  LEU A1114      18.342  -5.121 -29.207  1.00 10.00           C  
ATOM   1921  CG  LEU A1114      17.072  -4.264 -29.415  1.00 10.00           C  
ATOM   1922  CD1 LEU A1114      16.883  -3.336 -28.213  1.00 10.00           C  
ATOM   1923  CD2 LEU A1114      17.091  -3.444 -30.748  1.00 10.00           C  
ATOM   1924  N   PRO A1115      20.962  -6.604 -30.690  1.00 10.00           N  
ATOM   1925  CA  PRO A1115      22.224  -7.305 -30.459  1.00 10.00           C  
ATOM   1926  C   PRO A1115      22.914  -6.881 -29.167  1.00 10.00           C  
ATOM   1927  O   PRO A1115      22.543  -5.858 -28.552  1.00 10.00           O  
ATOM   1928  CB  PRO A1115      23.066  -6.861 -31.657  1.00 10.00           C  
ATOM   1929  CG  PRO A1115      22.578  -5.498 -31.954  1.00 10.00           C  
ATOM   1930  CD  PRO A1115      21.094  -5.579 -31.743  1.00 10.00           C  
ATOM   1931  N   CYS A1116      23.924  -7.665 -28.791  1.00 10.00           N  
ATOM   1932  CA  CYS A1116      24.812  -7.399 -27.660  1.00 10.00           C  
ATOM   1933  C   CYS A1116      25.616  -6.140 -27.893  1.00 10.00           C  
ATOM   1934  O   CYS A1116      26.435  -6.093 -28.827  1.00 10.00           O  
ATOM   1935  CB  CYS A1116      25.809  -8.541 -27.509  1.00 10.00           C  
ATOM   1936  SG  CYS A1116      26.686  -8.441 -25.989  1.00 10.00           S  
ATOM   1937  N   PRO A1117      25.433  -5.128 -27.030  1.00 10.00           N  
ATOM   1938  CA  PRO A1117      26.212  -3.922 -27.282  1.00 10.00           C  
ATOM   1939  C   PRO A1117      27.708  -4.236 -27.192  1.00 10.00           C  
ATOM   1940  O   PRO A1117      28.122  -5.081 -26.406  1.00 10.00           O  
ATOM   1941  CB  PRO A1117      25.773  -2.969 -26.152  1.00 10.00           C  
ATOM   1942  CG  PRO A1117      24.451  -3.514 -25.668  1.00 10.00           C  
ATOM   1943  CD  PRO A1117      24.562  -5.006 -25.848  1.00 10.00           C  
ATOM   1944  N   PRO A1118      28.528  -3.564 -27.997  1.00 10.00           N  
ATOM   1945  CA  PRO A1118      29.924  -3.928 -27.887  1.00 10.00           C  
ATOM   1946  C   PRO A1118      30.332  -3.510 -26.476  1.00 10.00           C  
ATOM   1947  O   PRO A1118      29.729  -2.596 -25.916  1.00 10.00           O  
ATOM   1948  CB  PRO A1118      30.591  -3.063 -28.954  1.00 10.00           C  
ATOM   1949  CG  PRO A1118      29.668  -1.900 -29.131  1.00 10.00           C  
ATOM   1950  CD  PRO A1118      28.293  -2.450 -28.930  1.00 10.00           C  
ATOM   1951  N   ASN A1119      31.289  -4.182 -25.852  1.00 10.00           N  
ATOM   1952  CA  ASN A1119      31.641  -3.772 -24.480  1.00 10.00           C  
ATOM   1953  C   ASN A1119      30.656  -4.292 -23.423  1.00 10.00           C  
ATOM   1954  O   ASN A1119      30.860  -4.111 -22.215  1.00 10.00           O  
ATOM   1955  CB  ASN A1119      31.823  -2.233 -24.378  1.00 10.00           C  
ATOM   1956  CG  ASN A1119      32.848  -1.671 -25.413  1.00 10.00           C  
ATOM   1957  OD1 ASN A1119      33.781  -2.374 -25.812  1.00 10.00           O  
ATOM   1958  ND2 ASN A1119      32.658  -0.404 -25.848  1.00 10.00           N  
ATOM   1959  N   CYS A1120      29.587  -4.951 -23.860  1.00 10.00           N  
ATOM   1960  CA  CYS A1120      28.735  -5.693 -22.917  1.00 10.00           C  
ATOM   1961  C   CYS A1120      29.215  -7.152 -22.864  1.00 10.00           C  
ATOM   1962  O   CYS A1120      29.234  -7.849 -23.882  1.00 10.00           O  
ATOM   1963  CB  CYS A1120      27.252  -5.614 -23.283  1.00 10.00           C  
ATOM   1964  SG  CYS A1120      26.145  -6.680 -22.273  1.00 10.00           S  
ATOM   1965  N   PRO A1121      29.643  -7.605 -21.678  1.00 10.00           N  
ATOM   1966  CA  PRO A1121      30.117  -8.966 -21.562  1.00 10.00           C  
ATOM   1967  C   PRO A1121      29.007  -9.976 -21.794  1.00 10.00           C  
ATOM   1968  O   PRO A1121      27.816  -9.655 -21.610  1.00 10.00           O  
ATOM   1969  CB  PRO A1121      30.625  -9.064 -20.123  1.00 10.00           C  
ATOM   1970  CG  PRO A1121      30.286  -7.812 -19.455  1.00 10.00           C  
ATOM   1971  CD  PRO A1121      29.729  -6.843 -20.417  1.00 10.00           C  
ATOM   1972  N   ASP A1122      29.384 -11.186 -22.202  1.00 10.00           N  
ATOM   1973  CA  ASP A1122      28.361 -12.182 -22.469  1.00 10.00           C  
ATOM   1974  C   ASP A1122      27.471 -12.476 -21.257  1.00 10.00           C  
ATOM   1975  O   ASP A1122      26.279 -12.747 -21.416  1.00 10.00           O  
ATOM   1976  CB  ASP A1122      28.959 -13.489 -22.969  1.00 10.00           C  
ATOM   1977  CG  ASP A1122      27.872 -14.501 -23.338  1.00 10.00           C  
ATOM   1978  OD1 ASP A1122      26.996 -14.150 -24.189  1.00 10.00           O  
ATOM   1979  OD2 ASP A1122      27.867 -15.615 -22.745  1.00 10.00           O  
ATOM   1980  N   GLU A1123      28.032 -12.457 -20.049  1.00 10.00           N  
ATOM   1981  CA  GLU A1123      27.237 -12.833 -18.879  1.00 10.00           C  
ATOM   1982  C   GLU A1123      26.102 -11.819 -18.614  1.00 10.00           C  
ATOM   1983  O   GLU A1123      25.030 -12.160 -18.113  1.00 10.00           O  
ATOM   1984  CB  GLU A1123      28.115 -13.047 -17.648  1.00 10.00           C  
ATOM   1985  CG  GLU A1123      28.980 -11.879 -17.293  1.00 10.00           C  
ATOM   1986  CD  GLU A1123      30.396 -11.928 -17.870  1.00 10.00           C  
ATOM   1987  OE1 GLU A1123      30.633 -12.532 -18.963  1.00 10.00           O  
ATOM   1988  OE2 GLU A1123      31.273 -11.302 -17.211  1.00 10.00           O  
ATOM   1989  N   VAL A1124      26.336 -10.578 -18.993  1.00 10.00           N  
ATOM   1990  CA  VAL A1124      25.287  -9.562 -18.887  1.00 10.00           C  
ATOM   1991  C   VAL A1124      24.264  -9.726 -20.009  1.00 10.00           C  
ATOM   1992  O   VAL A1124      23.032  -9.674 -19.773  1.00 10.00           O  
ATOM   1993  CB  VAL A1124      25.881  -8.162 -18.887  1.00 10.00           C  
ATOM   1994  CG1 VAL A1124      24.737  -7.103 -18.793  1.00 10.00           C  
ATOM   1995  CG2 VAL A1124      26.905  -8.044 -17.710  1.00 10.00           C  
ATOM   1996  N   TYR A1125      24.773  -9.934 -21.225  1.00 10.00           N  
ATOM   1997  CA  TYR A1125      23.881 -10.195 -22.351  1.00 10.00           C  
ATOM   1998  C   TYR A1125      22.933 -11.372 -22.100  1.00 10.00           C  
ATOM   1999  O   TYR A1125      21.773 -11.350 -22.537  1.00 10.00           O  
ATOM   2000  CB  TYR A1125      24.661 -10.402 -23.653  1.00 10.00           C  
ATOM   2001  CG  TYR A1125      23.762 -10.346 -24.888  1.00 10.00           C  
ATOM   2002  CD1 TYR A1125      23.691 -11.408 -25.784  1.00 10.00           C  
ATOM   2003  CD2 TYR A1125      22.973  -9.235 -25.128  1.00 10.00           C  
ATOM   2004  CE1 TYR A1125      22.870 -11.345 -26.909  1.00 10.00           C  
ATOM   2005  CE2 TYR A1125      22.138  -9.164 -26.239  1.00 10.00           C  
ATOM   2006  CZ  TYR A1125      22.092 -10.223 -27.130  1.00 10.00           C  
ATOM   2007  OH  TYR A1125      21.241 -10.138 -28.233  1.00 10.00           O  
ATOM   2008  N   GLN A1126      23.428 -12.414 -21.440  1.00 10.00           N  
ATOM   2009  CA  GLN A1126      22.562 -13.548 -21.121  1.00 10.00           C  
ATOM   2010  C   GLN A1126      21.412 -13.183 -20.190  1.00 10.00           C  
ATOM   2011  O   GLN A1126      20.293 -13.663 -20.368  1.00 10.00           O  
ATOM   2012  CB  GLN A1126      23.369 -14.745 -20.598  1.00 10.00           C  
ATOM   2013  CG  GLN A1126      24.307 -15.347 -21.679  1.00 10.00           C  
ATOM   2014  CD  GLN A1126      23.635 -15.462 -23.069  1.00 10.00           C  
ATOM   2015  OE1 GLN A1126      22.502 -15.947 -23.193  1.00 10.00           O  
ATOM   2016  NE2 GLN A1126      24.338 -15.002 -24.116  1.00 10.00           N  
ATOM   2017  N   LEU A1127      21.667 -12.284 -19.241  1.00 10.00           N  
ATOM   2018  CA  LEU A1127      20.605 -11.744 -18.397  1.00 10.00           C  
ATOM   2019  C   LEU A1127      19.573 -10.962 -19.223  1.00 10.00           C  
ATOM   2020  O   LEU A1127      18.361 -11.116 -19.048  1.00 10.00           O  
ATOM   2021  CB  LEU A1127      21.206 -10.871 -17.275  1.00 10.00           C  
ATOM   2022  CG  LEU A1127      21.953 -11.652 -16.172  1.00 10.00           C  
ATOM   2023  CD1 LEU A1127      22.541 -10.726 -15.151  1.00 10.00           C  
ATOM   2024  CD2 LEU A1127      21.060 -12.685 -15.489  1.00 10.00           C  
ATOM   2025  N   MET A1128      20.062 -10.134 -20.124  1.00 10.00           N  
ATOM   2026  CA  MET A1128      19.217  -9.372 -21.019  1.00 10.00           C  
ATOM   2027  C   MET A1128      18.356 -10.304 -21.867  1.00 10.00           C  
ATOM   2028  O   MET A1128      17.166 -10.079 -22.037  1.00 10.00           O  
ATOM   2029  CB  MET A1128      20.112  -8.504 -21.904  1.00 10.00           C  
ATOM   2030  CG  MET A1128      19.398  -7.468 -22.793  1.00 10.00           C  
ATOM   2031  SD  MET A1128      20.586  -6.518 -23.846  1.00 10.00           S  
ATOM   2032  CE  MET A1128      21.629  -5.724 -22.636  1.00 10.00           C  
ATOM   2033  N   ARG A1129      18.959 -11.351 -22.420  1.00 10.00           N  
ATOM   2034  CA  ARG A1129      18.197 -12.305 -23.237  1.00 10.00           C  
ATOM   2035  C   ARG A1129      17.095 -12.994 -22.463  1.00 10.00           C  
ATOM   2036  O   ARG A1129      16.052 -13.286 -23.029  1.00 10.00           O  
ATOM   2037  CB  ARG A1129      19.119 -13.322 -23.911  1.00 10.00           C  
ATOM   2038  CG  ARG A1129      19.934 -12.691 -25.017  1.00 10.00           C  
ATOM   2039  CD  ARG A1129      20.522 -13.757 -25.963  1.00 10.00           C  
ATOM   2040  NE  ARG A1129      19.495 -14.489 -26.732  1.00 10.00           N  
ATOM   2041  CZ  ARG A1129      18.860 -14.018 -27.809  1.00 10.00           C  
ATOM   2042  NH1 ARG A1129      19.112 -12.792 -28.280  1.00 10.00           N  
ATOM   2043  NH2 ARG A1129      17.956 -14.775 -28.416  1.00 10.00           N  
ATOM   2044  N   LYS A1130      17.293 -13.206 -21.161  1.00 10.00           N  
ATOM   2045  CA  LYS A1130      16.290 -13.850 -20.341  1.00 10.00           C  
ATOM   2046  C   LYS A1130      15.031 -12.975 -20.186  1.00 10.00           C  
ATOM   2047  O   LYS A1130      13.963 -13.461 -19.818  1.00 10.00           O  
ATOM   2048  CB  LYS A1130      16.886 -14.154 -18.978  1.00 10.00           C  
ATOM   2049  CG  LYS A1130      17.707 -15.452 -18.923  1.00 10.00           C  
ATOM   2050  CD  LYS A1130      18.278 -15.616 -17.512  1.00 10.00           C  
ATOM   2051  CE  LYS A1130      19.596 -16.374 -17.528  1.00 10.00           C  
ATOM   2052  NZ  LYS A1130      19.464 -17.733 -18.166  1.00 10.00           N  
ATOM   2053  N   CYS A1131      15.164 -11.681 -20.453  1.00 10.00           N  
ATOM   2054  CA  CYS A1131      14.004 -10.770 -20.398  1.00 10.00           C  
ATOM   2055  C   CYS A1131      13.231 -10.839 -21.701  1.00 10.00           C  
ATOM   2056  O   CYS A1131      12.111 -10.317 -21.798  1.00 10.00           O  
ATOM   2057  CB  CYS A1131      14.484  -9.324 -20.246  1.00 10.00           C  
ATOM   2058  SG  CYS A1131      15.472  -9.044 -18.770  1.00 10.00           S  
ATOM   2059  N   TRP A1132      13.855 -11.423 -22.728  1.00 10.00           N  
ATOM   2060  CA  TRP A1132      13.293 -11.406 -24.078  1.00 10.00           C  
ATOM   2061  C   TRP A1132      12.762 -12.717 -24.658  1.00 10.00           C  
ATOM   2062  O   TRP A1132      12.651 -12.860 -25.892  1.00 10.00           O  
ATOM   2063  CB  TRP A1132      14.319 -10.840 -25.027  1.00 10.00           C  
ATOM   2064  CG  TRP A1132      14.622  -9.373 -24.745  1.00 10.00           C  
ATOM   2065  CD1 TRP A1132      13.817  -8.451 -24.088  1.00 10.00           C  
ATOM   2066  CD2 TRP A1132      15.771  -8.677 -25.171  1.00 10.00           C  
ATOM   2067  NE1 TRP A1132      14.436  -7.225 -24.080  1.00 10.00           N  
ATOM   2068  CE2 TRP A1132      15.636  -7.338 -24.743  1.00 10.00           C  
ATOM   2069  CE3 TRP A1132      16.928  -9.057 -25.878  1.00 10.00           C  
ATOM   2070  CZ2 TRP A1132      16.620  -6.373 -24.992  1.00 10.00           C  
ATOM   2071  CZ3 TRP A1132      17.919  -8.100 -26.110  1.00 10.00           C  
ATOM   2072  CH2 TRP A1132      17.747  -6.760 -25.669  1.00 10.00           C  
ATOM   2073  N   GLU A1133      12.457 -13.673 -23.790  1.00 10.00           N  
ATOM   2074  CA  GLU A1133      11.742 -14.866 -24.224  1.00 10.00           C  
ATOM   2075  C   GLU A1133      10.417 -14.407 -24.810  1.00 10.00           C  
ATOM   2076  O   GLU A1133       9.757 -13.555 -24.241  1.00 10.00           O  
ATOM   2077  CB  GLU A1133      11.499 -15.798 -23.036  1.00 10.00           C  
ATOM   2078  CG  GLU A1133      12.779 -16.457 -22.524  1.00 10.00           C  
ATOM   2079  CD  GLU A1133      13.195 -17.635 -23.406  1.00 10.00           C  
ATOM   2080  OE1 GLU A1133      12.402 -18.033 -24.286  1.00 10.00           O  
ATOM   2081  OE2 GLU A1133      14.309 -18.152 -23.217  1.00 10.00           O  
ATOM   2082  N   PHE A1134      10.043 -14.966 -25.954  1.00 10.00           N  
ATOM   2083  CA  PHE A1134       8.743 -14.657 -26.555  1.00 10.00           C  
ATOM   2084  C   PHE A1134       7.526 -14.825 -25.605  1.00 10.00           C  
ATOM   2085  O   PHE A1134       6.648 -13.958 -25.562  1.00 10.00           O  
ATOM   2086  CB  PHE A1134       8.540 -15.484 -27.867  1.00 10.00           C  
ATOM   2087  CG  PHE A1134       7.475 -14.917 -28.768  1.00 10.00           C  
ATOM   2088  CD1 PHE A1134       7.805 -13.988 -29.740  1.00 10.00           C  
ATOM   2089  CD2 PHE A1134       6.145 -15.266 -28.604  1.00 10.00           C  
ATOM   2090  CE1 PHE A1134       6.825 -13.436 -30.564  1.00 10.00           C  
ATOM   2091  CE2 PHE A1134       5.157 -14.703 -29.420  1.00 10.00           C  
ATOM   2092  CZ  PHE A1134       5.503 -13.800 -30.402  1.00 10.00           C  
ATOM   2093  N   GLN A1135       7.461 -15.947 -24.889  1.00 10.00           N  
ATOM   2094  CA  GLN A1135       6.363 -16.230 -23.969  1.00 10.00           C  
ATOM   2095  C   GLN A1135       6.655 -15.579 -22.628  1.00 10.00           C  
ATOM   2096  O   GLN A1135       7.742 -15.769 -22.095  1.00 10.00           O  
ATOM   2097  CB  GLN A1135       6.196 -17.747 -23.713  1.00 10.00           C  
ATOM   2098  CG  GLN A1135       5.729 -18.619 -24.881  1.00 10.00           C  
ATOM   2099  CD  GLN A1135       4.443 -18.125 -25.521  1.00 10.00           C  
ATOM   2100  OE1 GLN A1135       4.364 -18.016 -26.748  1.00 10.00           O  
ATOM   2101  NE2 GLN A1135       3.428 -17.818 -24.701  1.00 10.00           N  
ATOM   2102  N   PRO A1136       5.680 -14.836 -22.073  1.00 10.00           N  
ATOM   2103  CA  PRO A1136       5.881 -14.182 -20.752  1.00 10.00           C  
ATOM   2104  C   PRO A1136       6.269 -15.153 -19.618  1.00 10.00           C  
ATOM   2105  O   PRO A1136       7.162 -14.836 -18.838  1.00 10.00           O  
ATOM   2106  CB  PRO A1136       4.548 -13.501 -20.462  1.00 10.00           C  
ATOM   2107  CG  PRO A1136       3.659 -13.701 -21.685  1.00 10.00           C  
ATOM   2108  CD  PRO A1136       4.351 -14.584 -22.668  1.00 10.00           C  
ATOM   2109  N   SER A1137       5.660 -16.341 -19.546  1.00 10.00           N  
ATOM   2110  CA  SER A1137       6.039 -17.310 -18.498  1.00 10.00           C  
ATOM   2111  C   SER A1137       7.463 -17.837 -18.603  1.00 10.00           C  
ATOM   2112  O   SER A1137       7.996 -18.371 -17.630  1.00 10.00           O  
ATOM   2113  CB  SER A1137       5.056 -18.488 -18.440  1.00 10.00           C  
ATOM   2114  OG  SER A1137       5.065 -19.131 -19.705  1.00 10.00           O  
ATOM   2115  N   ASN A1138       8.097 -17.703 -19.764  1.00 10.00           N  
ATOM   2116  CA  ASN A1138       9.489 -18.122 -19.895  1.00 10.00           C  
ATOM   2117  C   ASN A1138      10.530 -17.088 -19.466  1.00 10.00           C  
ATOM   2118  O   ASN A1138      11.727 -17.383 -19.429  1.00 10.00           O  
ATOM   2119  CB  ASN A1138       9.772 -18.593 -21.327  1.00 10.00           C  
ATOM   2120  CG  ASN A1138       9.085 -19.892 -21.626  1.00 10.00           C  
ATOM   2121  OD1 ASN A1138       8.975 -20.759 -20.747  1.00 10.00           O  
ATOM   2122  ND2 ASN A1138       8.580 -20.031 -22.846  1.00 10.00           N  
ATOM   2123  N   ARG A1139      10.074 -15.887 -19.134  1.00 10.00           N  
ATOM   2124  CA  ARG A1139      11.012 -14.803 -18.800  1.00 10.00           C  
ATOM   2125  C   ARG A1139      11.432 -14.904 -17.357  1.00 10.00           C  
ATOM   2126  O   ARG A1139      10.674 -15.422 -16.514  1.00 10.00           O  
ATOM   2127  CB  ARG A1139      10.350 -13.446 -19.039  1.00 10.00           C  
ATOM   2128  CG  ARG A1139      10.171 -13.139 -20.505  1.00 10.00           C  
ATOM   2129  CD  ARG A1139       9.468 -11.816 -20.761  1.00 10.00           C  
ATOM   2130  NE  ARG A1139       8.838 -11.959 -22.076  1.00 10.00           N  
ATOM   2131  CZ  ARG A1139       7.663 -11.447 -22.431  1.00 10.00           C  
ATOM   2132  NH1 ARG A1139       6.981 -10.667 -21.616  1.00 10.00           N  
ATOM   2133  NH2 ARG A1139       7.197 -11.704 -23.644  1.00 10.00           N  
ATOM   2134  N   THR A1140      12.611 -14.358 -17.065  1.00 10.00           N  
ATOM   2135  CA  THR A1140      13.120 -14.256 -15.718  1.00 10.00           C  
ATOM   2136  C   THR A1140      12.225 -13.283 -14.923  1.00 10.00           C  
ATOM   2137  O   THR A1140      11.474 -12.499 -15.517  1.00 10.00           O  
ATOM   2138  CB  THR A1140      14.598 -13.760 -15.736  1.00 10.00           C  
ATOM   2139  OG1 THR A1140      15.103 -13.692 -14.391  1.00 10.00           O  
ATOM   2140  CG2 THR A1140      14.715 -12.350 -16.425  1.00 10.00           C  
ATOM   2141  N   SER A1141      12.279 -13.371 -13.598  1.00 10.00           N  
ATOM   2142  CA  SER A1141      11.600 -12.429 -12.727  1.00 10.00           C  
ATOM   2143  C   SER A1141      12.565 -11.285 -12.392  1.00 10.00           C  
ATOM   2144  O   SER A1141      13.759 -11.385 -12.643  1.00 10.00           O  
ATOM   2145  CB  SER A1141      11.153 -13.131 -11.447  1.00 10.00           C  
ATOM   2146  OG  SER A1141      12.310 -13.481 -10.692  1.00 10.00           O  
ATOM   2147  N   PHE A1142      12.053 -10.185 -11.854  1.00 10.00           N  
ATOM   2148  CA  PHE A1142      12.949  -9.126 -11.381  1.00 10.00           C  
ATOM   2149  C   PHE A1142      13.847  -9.571 -10.213  1.00 10.00           C  
ATOM   2150  O   PHE A1142      14.992  -9.194 -10.177  1.00 10.00           O  
ATOM   2151  CB  PHE A1142      12.160  -7.862 -10.987  1.00 10.00           C  
ATOM   2152  CG  PHE A1142      11.747  -7.022 -12.177  1.00 10.00           C  
ATOM   2153  CD1 PHE A1142      12.719  -6.398 -12.948  1.00 10.00           C  
ATOM   2154  CD2 PHE A1142      10.405  -6.816 -12.489  1.00 10.00           C  
ATOM   2155  CE1 PHE A1142      12.396  -5.611 -13.994  1.00 10.00           C  
ATOM   2156  CE2 PHE A1142      10.056  -6.035 -13.602  1.00 10.00           C  
ATOM   2157  CZ  PHE A1142      11.069  -5.423 -14.344  1.00 10.00           C  
ATOM   2158  N   GLN A1143      13.322 -10.362  -9.272  1.00 10.00           N  
ATOM   2159  CA  GLN A1143      14.147 -10.933  -8.166  1.00 10.00           C  
ATOM   2160  C   GLN A1143      15.316 -11.768  -8.707  1.00 10.00           C  
ATOM   2161  O   GLN A1143      16.447 -11.670  -8.230  1.00 10.00           O  
ATOM   2162  CB  GLN A1143      13.292 -11.783  -7.214  1.00 10.00           C  
ATOM   2163  CG  GLN A1143      14.079 -12.310  -5.985  1.00 10.00           C  
ATOM   2164  CD  GLN A1143      14.701 -11.169  -5.200  1.00 10.00           C  
ATOM   2165  OE1 GLN A1143      14.043 -10.187  -4.930  1.00 10.00           O  
ATOM   2166  NE2 GLN A1143      15.976 -11.289  -4.853  1.00 10.00           N  
ATOM   2167  N   ASN A1144      15.065 -12.547  -9.750  1.00 10.00           N  
ATOM   2168  CA  ASN A1144      16.142 -13.345 -10.340  1.00 10.00           C  
ATOM   2169  C   ASN A1144      17.178 -12.457 -11.007  1.00 10.00           C  
ATOM   2170  O   ASN A1144      18.387 -12.734 -10.959  1.00 10.00           O  
ATOM   2171  CB  ASN A1144      15.574 -14.400 -11.295  1.00 10.00           C  
ATOM   2172  CG  ASN A1144      16.631 -15.347 -11.825  1.00 10.00           C  
ATOM   2173  OD1 ASN A1144      16.915 -15.337 -13.036  1.00 10.00           O  
ATOM   2174  ND2 ASN A1144      17.233 -16.173 -10.929  1.00 10.00           N  
ATOM   2175  N   LEU A1145      16.727 -11.343 -11.585  1.00 10.00           N  
ATOM   2176  CA  LEU A1145      17.663 -10.381 -12.201  1.00 10.00           C  
ATOM   2177  C   LEU A1145      18.537  -9.700 -11.157  1.00 10.00           C  
ATOM   2178  O   LEU A1145      19.757  -9.489 -11.378  1.00 10.00           O  
ATOM   2179  CB  LEU A1145      16.898  -9.311 -12.983  1.00 10.00           C  
ATOM   2180  CG  LEU A1145      16.332  -9.818 -14.321  1.00 10.00           C  
ATOM   2181  CD1 LEU A1145      15.344  -8.862 -14.906  1.00 10.00           C  
ATOM   2182  CD2 LEU A1145      17.517 -10.013 -15.300  1.00 10.00           C  
ATOM   2183  N   ILE A1146      17.904  -9.288 -10.067  1.00 10.00           N  
ATOM   2184  CA  ILE A1146      18.625  -8.629  -8.986  1.00 10.00           C  
ATOM   2185  C   ILE A1146      19.785  -9.554  -8.594  1.00 10.00           C  
ATOM   2186  O   ILE A1146      20.938  -9.136  -8.520  1.00 10.00           O  
ATOM   2187  CB  ILE A1146      17.702  -8.367  -7.795  1.00 10.00           C  
ATOM   2188  CG1 ILE A1146      16.713  -7.263  -8.167  1.00 10.00           C  
ATOM   2189  CG2 ILE A1146      18.517  -7.935  -6.521  1.00 10.00           C  
ATOM   2190  CD1 ILE A1146      15.517  -7.181  -7.286  1.00 10.00           C  
ATOM   2191  N   GLU A1147      19.468 -10.818  -8.368  1.00 10.00           N  
ATOM   2192  CA  GLU A1147      20.455 -11.756  -7.852  1.00 10.00           C  
ATOM   2193  C   GLU A1147      21.499 -12.068  -8.930  1.00 10.00           C  
ATOM   2194  O   GLU A1147      22.680 -12.177  -8.626  1.00 10.00           O  
ATOM   2195  CB  GLU A1147      19.757 -13.010  -7.327  1.00 10.00           C  
ATOM   2196  CG  GLU A1147      18.917 -12.728  -6.068  1.00 10.00           C  
ATOM   2197  CD  GLU A1147      18.026 -13.889  -5.655  1.00 10.00           C  
ATOM   2198  OE1 GLU A1147      18.194 -15.015  -6.180  1.00 10.00           O  
ATOM   2199  OE2 GLU A1147      17.162 -13.678  -4.784  1.00 10.00           O  
ATOM   2200  N   GLY A1148      21.063 -12.109 -10.186  1.00 10.00           N  
ATOM   2201  CA  GLY A1148      21.954 -12.349 -11.320  1.00 10.00           C  
ATOM   2202  C   GLY A1148      22.974 -11.241 -11.528  1.00 10.00           C  
ATOM   2203  O   GLY A1148      24.158 -11.507 -11.794  1.00 10.00           O  
ATOM   2204  N   PHE A1149      22.521  -9.993 -11.409  1.00 10.00           N  
ATOM   2205  CA  PHE A1149      23.449  -8.868 -11.474  1.00 10.00           C  
ATOM   2206  C   PHE A1149      24.381  -8.805 -10.268  1.00 10.00           C  
ATOM   2207  O   PHE A1149      25.580  -8.546 -10.436  1.00 10.00           O  
ATOM   2208  CB  PHE A1149      22.740  -7.519 -11.612  1.00 10.00           C  
ATOM   2209  CG  PHE A1149      21.994  -7.357 -12.902  1.00 10.00           C  
ATOM   2210  CD1 PHE A1149      22.654  -7.397 -14.123  1.00 10.00           C  
ATOM   2211  CD2 PHE A1149      20.624  -7.125 -12.886  1.00 10.00           C  
ATOM   2212  CE1 PHE A1149      21.939  -7.246 -15.311  1.00 10.00           C  
ATOM   2213  CE2 PHE A1149      19.896  -6.959 -14.078  1.00 10.00           C  
ATOM   2214  CZ  PHE A1149      20.557  -7.038 -15.282  1.00 10.00           C  
ATOM   2215  N   GLU A1150      23.833  -9.002  -9.068  1.00 10.00           N  
ATOM   2216  CA  GLU A1150      24.681  -8.993  -7.851  1.00 10.00           C  
ATOM   2217  C   GLU A1150      25.817 -10.003  -7.859  1.00 10.00           C  
ATOM   2218  O   GLU A1150      26.869  -9.729  -7.302  1.00 10.00           O  
ATOM   2219  CB  GLU A1150      23.857  -9.125  -6.568  1.00 10.00           C  
ATOM   2220  CG  GLU A1150      23.029  -7.840  -6.234  1.00 10.00           C  
ATOM   2221  CD  GLU A1150      22.038  -8.042  -5.092  1.00 10.00           C  
ATOM   2222  OE1 GLU A1150      21.549  -9.173  -4.914  1.00 10.00           O  
ATOM   2223  OE2 GLU A1150      21.704  -7.061  -4.395  1.00 10.00           O  
ATOM   2224  N   ALA A1151      25.605 -11.157  -8.483  1.00 10.00           N  
ATOM   2225  CA  ALA A1151      26.653 -12.175  -8.640  1.00 10.00           C  
ATOM   2226  C   ALA A1151      27.805 -11.702  -9.546  1.00 10.00           C  
ATOM   2227  O   ALA A1151      28.892 -12.302  -9.544  1.00 10.00           O  
ATOM   2228  CB  ALA A1151      26.057 -13.457  -9.206  1.00 10.00           C  
ATOM   2229  N   LEU A1152      27.561 -10.655 -10.338  1.00 10.00           N  
ATOM   2230  CA  LEU A1152      28.591 -10.077 -11.213  1.00 10.00           C  
ATOM   2231  C   LEU A1152      29.266  -8.899 -10.547  1.00 10.00           C  
ATOM   2232  O   LEU A1152      30.162  -8.293 -11.146  1.00 10.00           O  
ATOM   2233  CB  LEU A1152      27.995  -9.565 -12.553  1.00 10.00           C  
ATOM   2234  CG  LEU A1152      27.241 -10.625 -13.369  1.00 10.00           C  
ATOM   2235  CD1 LEU A1152      26.604 -10.027 -14.652  1.00 10.00           C  
ATOM   2236  CD2 LEU A1152      28.220 -11.797 -13.703  1.00 10.00           C  
ATOM   2237  N   LEU A1153      28.815  -8.550  -9.349  1.00 10.00           N  
ATOM   2238  CA  LEU A1153      29.394  -7.423  -8.622  1.00 10.00           C  
ATOM   2239  C   LEU A1153      30.215  -7.884  -7.423  1.00 10.00           C  
ATOM   2240  O   LEU A1153      29.707  -8.597  -6.549  1.00 10.00           O  
ATOM   2241  CB  LEU A1153      28.302  -6.420  -8.224  1.00 10.00           C  
ATOM   2242  CG  LEU A1153      27.654  -5.658  -9.403  1.00 10.00           C  
ATOM   2243  CD1 LEU A1153      26.283  -5.126  -9.013  1.00 10.00           C  
ATOM   2244  CD2 LEU A1153      28.553  -4.510  -9.921  1.00 10.00           C  
ATOM   2245  N   LYS A1154      31.482  -7.462  -7.418  1.00 10.00           N  
ATOM   2246  CA  LYS A1154      32.530  -7.902  -6.473  1.00 10.00           C  
ATOM   2247  C   LYS A1154      32.699  -9.421  -6.376  1.00 10.00           C  
ATOM   2248  O   LYS A1154      33.815  -9.945  -6.482  1.00 10.00           O  
ATOM   2249  CB  LYS A1154      32.331  -7.284  -5.078  1.00 10.00           C  
ATOM   2250  CG  LYS A1154      32.841  -5.841  -4.941  1.00 10.00           C  
ATOM   2251  CD  LYS A1154      34.287  -5.631  -5.458  1.00 10.00           C  
ATOM   2252  CE  LYS A1154      35.368  -6.395  -4.650  1.00 10.00           C  
ATOM   2253  NZ  LYS A1154      35.791  -5.710  -3.398  1.00 10.00           N  
TER 
HETATM    1  C   LIG A   1      11.399  14.809 -12.886  1.00  0.00           C  
HETATM    2  C   LIG A   1      10.946  14.482 -14.315  1.00  0.00           C  
HETATM    3  C   LIG A   1      10.876  13.003 -14.575  1.00  0.00           C  
HETATM    4  C   LIG A   1      11.724  12.245 -15.295  1.00  0.00           C  
HETATM    5  C   LIG A   1      11.481  10.767 -15.450  1.00  0.00           C  
HETATM    6  C   LIG A   1      12.963  12.742 -15.984  1.00  0.00           C  
HETATM    7  C   LIG A   1      12.714  15.557 -12.818  1.00  0.00           C  
HETATM    8  C   LIG A   1      13.200  15.873 -11.427  1.00  0.00           C  
HETATM    9  C   LIG A   1      13.453  15.912 -13.887  1.00  0.00           C  
HETATM   10  C   LIG A   1      14.770  16.620 -13.900  1.00  0.00           C  
HETATM   11  O   LIG A   1      15.111  16.918 -15.247  1.00  0.00           O  
HETATM   12  H   LIG A   1      15.718  17.675 -15.268  1.00  0.00           H  
