# Supplementary material for: Mechanistic insight of the potential of geraniol against Alzheimer’s disease
Source: Eur J Med Res. 2022 Jun 14;27:93. doi: 10.1186/s40001-022-00699-8 (PMC9199166; doi:10.1186/s40001-022-00699-8)
Supplement: Supplementary file 1 — Additional file 1. S1_Rare data for target identification, S2_Rare data for GO terms and KEGG pathways analyses, S3_Rare data for GO terms and KEGG pathway analyses of functional clustering, S4_Rare data for molecular docking. [file 40001_2022_699_MOESM1_ESM.zip › Supplementary materials/S4_Rare data for molecular docking /JAK2-Geraniol complex /geraniol:jak2-2b7a_out_3.-5.8.complex.pdb]

REMARK The PDB FILE IS CREATED BY CY's PROGRAM AT Sat Nov 20 15:12:00 2021
ATOM      0  N   GLN A 843     134.888  59.436   5.113  1.00 10.00           N  
ATOM      1  CA  GLN A 843     133.465  59.048   5.350  1.00 10.00           C  
ATOM      2  C   GLN A 843     133.127  59.010   6.844  1.00 10.00           C  
ATOM      3  O   GLN A 843     133.921  59.445   7.682  1.00 10.00           O  
ATOM      4  CB  GLN A 843     133.156  57.698   4.689  1.00 10.00           C  
ATOM      5  CG  GLN A 843     133.161  57.729   3.162  1.00 10.00           C  
ATOM      6  CD  GLN A 843     132.828  56.384   2.534  1.00 10.00           C  
ATOM      7  OE1 GLN A 843     133.121  55.326   3.095  1.00 10.00           O  
ATOM      8  NE2 GLN A 843     132.218  56.421   1.354  1.00 10.00           N  
ATOM      9  N   PHE A 844     131.939  58.500   7.163  1.00 10.00           N  
ATOM     10  CA  PHE A 844     131.482  58.365   8.542  1.00 10.00           C  
ATOM     11  C   PHE A 844     131.527  56.903   8.975  1.00 10.00           C  
ATOM     12  O   PHE A 844     130.963  56.031   8.310  1.00 10.00           O  
ATOM     13  CB  PHE A 844     130.064  58.924   8.694  1.00 10.00           C  
ATOM     14  CG  PHE A 844     129.997  60.427   8.695  1.00 10.00           C  
ATOM     15  CD1 PHE A 844     129.995  61.142   7.500  1.00 10.00           C  
ATOM     16  CD2 PHE A 844     129.929  61.129   9.894  1.00 10.00           C  
ATOM     17  CE1 PHE A 844     129.933  62.533   7.502  1.00 10.00           C  
ATOM     18  CE2 PHE A 844     129.866  62.521   9.907  1.00 10.00           C  
ATOM     19  CZ  PHE A 844     129.868  63.224   8.709  1.00 10.00           C  
ATOM     20  N   GLU A 845     132.207  56.646  10.089  1.00 10.00           N  
ATOM     21  CA  GLU A 845     132.359  55.291  10.612  1.00 10.00           C  
ATOM     22  C   GLU A 845     131.127  54.842  11.392  1.00 10.00           C  
ATOM     23  O   GLU A 845     130.602  55.585  12.226  1.00 10.00           O  
ATOM     24  CB  GLU A 845     133.611  55.190  11.488  1.00 10.00           C  
ATOM     25  CG  GLU A 845     134.919  55.168  10.707  1.00 10.00           C  
ATOM     26  CD  GLU A 845     135.260  53.789  10.167  1.00 10.00           C  
ATOM     27  OE1 GLU A 845     135.522  52.875  10.981  1.00 10.00           O  
ATOM     28  OE2 GLU A 845     135.279  53.622   8.929  1.00 10.00           O  
ATOM     29  N   GLU A 846     130.682  53.621  11.105  1.00 10.00           N  
ATOM     30  CA  GLU A 846     129.534  52.994  11.766  1.00 10.00           C  
ATOM     31  C   GLU A 846     129.650  53.004  13.296  1.00 10.00           C  
ATOM     32  O   GLU A 846     128.705  53.384  13.996  1.00 10.00           O  
ATOM     33  CB  GLU A 846     129.368  51.558  11.246  1.00 10.00           C  
ATOM     34  CG  GLU A 846     128.421  50.669  12.051  1.00 10.00           C  
ATOM     35  CD  GLU A 846     126.972  50.822  11.638  1.00 10.00           C  
ATOM     36  OE1 GLU A 846     126.617  50.377  10.524  1.00 10.00           O  
ATOM     37  OE2 GLU A 846     126.184  51.378  12.435  1.00 10.00           O  
ATOM     38  N   ARG A 847     130.817  52.604  13.798  1.00 10.00           N  
ATOM     39  CA  ARG A 847     131.047  52.416  15.234  1.00 10.00           C  
ATOM     40  C   ARG A 847     131.058  53.704  16.062  1.00 10.00           C  
ATOM     41  O   ARG A 847     130.921  53.657  17.287  1.00 10.00           O  
ATOM     42  CB  ARG A 847     132.342  51.623  15.467  1.00 10.00           C  
ATOM     43  CG  ARG A 847     133.618  52.322  15.004  1.00 10.00           C  
ATOM     44  CD  ARG A 847     134.785  51.352  14.947  1.00 10.00           C  
ATOM     45  NE  ARG A 847     136.066  52.042  14.812  1.00 10.00           N  
ATOM     46  CZ  ARG A 847     136.885  52.322  15.825  1.00 10.00           C  
ATOM     47  NH1 ARG A 847     136.569  51.972  17.067  1.00 10.00           N  
ATOM     48  NH2 ARG A 847     138.028  52.955  15.595  1.00 10.00           N  
ATOM     49  N   HIS A 848     131.226  54.844  15.393  1.00 10.00           N  
ATOM     50  CA  HIS A 848     131.310  56.140  16.069  1.00 10.00           C  
ATOM     51  C   HIS A 848     129.999  56.925  16.006  1.00 10.00           C  
ATOM     52  O   HIS A 848     129.897  58.028  16.551  1.00 10.00           O  
ATOM     53  CB  HIS A 848     132.458  56.973  15.490  1.00 10.00           C  
ATOM     54  CG  HIS A 848     133.817  56.401  15.755  1.00 10.00           C  
ATOM     55  ND1 HIS A 848     134.708  56.105  14.746  1.00 10.00           N  
ATOM     56  CD2 HIS A 848     134.436  56.071  16.913  1.00 10.00           C  
ATOM     57  CE1 HIS A 848     135.819  55.619  15.272  1.00 10.00           C  
ATOM     58  NE2 HIS A 848     135.679  55.587  16.585  1.00 10.00           N  
ATOM     59  N   LEU A 849     129.001  56.345  15.345  1.00 10.00           N  
ATOM     60  CA  LEU A 849     127.690  56.963  15.199  1.00 10.00           C  
ATOM     61  C   LEU A 849     126.769  56.470  16.317  1.00 10.00           C  
ATOM     62  O   LEU A 849     126.403  55.294  16.356  1.00 10.00           O  
ATOM     63  CB  LEU A 849     127.121  56.630  13.818  1.00 10.00           C  
ATOM     64  CG  LEU A 849     126.072  57.511  13.135  1.00 10.00           C  
ATOM     65  CD1 LEU A 849     126.564  58.943  12.911  1.00 10.00           C  
ATOM     66  CD2 LEU A 849     125.685  56.871  11.808  1.00 10.00           C  
ATOM     67  N   LYS A 850     126.419  57.371  17.232  1.00 10.00           N  
ATOM     68  CA  LYS A 850     125.627  57.027  18.417  1.00 10.00           C  
ATOM     69  C   LYS A 850     124.164  57.436  18.260  1.00 10.00           C  
ATOM     70  O   LYS A 850     123.866  58.614  18.066  1.00 10.00           O  
ATOM     71  CB  LYS A 850     126.211  57.697  19.666  1.00 10.00           C  
ATOM     72  CG  LYS A 850     127.609  57.243  20.046  1.00 10.00           C  
ATOM     73  CD  LYS A 850     128.095  57.984  21.283  1.00 10.00           C  
ATOM     74  CE  LYS A 850     129.410  57.412  21.789  1.00 10.00           C  
ATOM     75  NZ  LYS A 850     129.849  58.072  23.049  1.00 10.00           N  
ATOM     76  N   PHE A 851     123.259  56.464  18.358  1.00 10.00           N  
ATOM     77  CA  PHE A 851     121.824  56.721  18.234  1.00 10.00           C  
ATOM     78  C   PHE A 851     121.291  57.532  19.409  1.00 10.00           C  
ATOM     79  O   PHE A 851     121.582  57.229  20.568  1.00 10.00           O  
ATOM     80  CB  PHE A 851     121.042  55.407  18.106  1.00 10.00           C  
ATOM     81  CG  PHE A 851     119.544  55.584  18.112  1.00 10.00           C  
ATOM     82  CD1 PHE A 851     118.855  55.850  16.930  1.00 10.00           C  
ATOM     83  CD2 PHE A 851     118.823  55.486  19.300  1.00 10.00           C  
ATOM     84  CE1 PHE A 851     117.473  56.015  16.932  1.00 10.00           C  
ATOM     85  CE2 PHE A 851     117.441  55.650  19.314  1.00 10.00           C  
ATOM     86  CZ  PHE A 851     116.764  55.910  18.124  1.00 10.00           C  
ATOM     87  N   LEU A 852     120.497  58.553  19.100  1.00 10.00           N  
ATOM     88  CA  LEU A 852     119.879  59.379  20.129  1.00 10.00           C  
ATOM     89  C   LEU A 852     118.358  59.252  20.119  1.00 10.00           C  
ATOM     90  O   LEU A 852     117.759  58.917  21.139  1.00 10.00           O  
ATOM     91  CB  LEU A 852     120.316  60.843  19.996  1.00 10.00           C  
ATOM     92  CG  LEU A 852     121.803  61.150  20.201  1.00 10.00           C  
ATOM     93  CD1 LEU A 852     122.088  62.607  19.873  1.00 10.00           C  
ATOM     94  CD2 LEU A 852     122.262  60.824  21.622  1.00 10.00           C  
ATOM     95  N   GLN A 853     117.744  59.510  18.965  1.00 10.00           N  
ATOM     96  CA  GLN A 853     116.298  59.354  18.805  1.00 10.00           C  
ATOM     97  C   GLN A 853     115.870  59.242  17.344  1.00 10.00           C  
ATOM     98  O   GLN A 853     116.598  59.654  16.437  1.00 10.00           O  
ATOM     99  CB  GLN A 853     115.537  60.501  19.485  1.00 10.00           C  
ATOM    100  CG  GLN A 853     115.768  61.870  18.870  1.00 10.00           C  
ATOM    101  CD  GLN A 853     114.801  62.912  19.395  1.00 10.00           C  
ATOM    102  OE1 GLN A 853     115.194  63.824  20.120  1.00 10.00           O  
ATOM    103  NE2 GLN A 853     113.527  62.778  19.037  1.00 10.00           N  
ATOM    104  N   GLN A 854     114.685  58.671  17.137  1.00 10.00           N  
ATOM    105  CA  GLN A 854     114.025  58.672  15.837  1.00 10.00           C  
ATOM    106  C   GLN A 854     113.509  60.082  15.551  1.00 10.00           C  
ATOM    107  O   GLN A 854     112.875  60.703  16.411  1.00 10.00           O  
ATOM    108  CB  GLN A 854     112.874  57.658  15.831  1.00 10.00           C  
ATOM    109  CG  GLN A 854     112.060  57.594  14.535  1.00 10.00           C  
ATOM    110  CD  GLN A 854     112.833  57.013  13.361  1.00 10.00           C  
ATOM    111  OE1 GLN A 854     113.713  56.166  13.532  1.00 10.00           O  
ATOM    112  NE2 GLN A 854     112.495  57.461  12.156  1.00 10.00           N  
ATOM    113  N   LEU A 855     113.793  60.586  14.352  1.00 10.00           N  
ATOM    114  CA  LEU A 855     113.381  61.938  13.971  1.00 10.00           C  
ATOM    115  C   LEU A 855     112.132  61.954  13.100  1.00 10.00           C  
ATOM    116  O   LEU A 855     111.219  62.746  13.334  1.00 10.00           O  
ATOM    117  CB  LEU A 855     114.520  62.691  13.276  1.00 10.00           C  
ATOM    118  CG  LEU A 855     115.664  63.197  14.155  1.00 10.00           C  
ATOM    119  CD1 LEU A 855     116.734  63.828  13.288  1.00 10.00           C  
ATOM    120  CD2 LEU A 855     115.169  64.181  15.213  1.00 10.00           C  
ATOM    121  N   GLY A 856     112.100  61.085  12.096  1.00 10.00           N  
ATOM    122  CA  GLY A 856     110.941  60.976  11.223  1.00 10.00           C  
ATOM    123  C   GLY A 856     111.035  59.844  10.222  1.00 10.00           C  
ATOM    124  O   GLY A 856     112.084  59.211  10.082  1.00 10.00           O  
ATOM    125  N   LYS A 857     109.923  59.595   9.536  1.00 10.00           N  
ATOM    126  CA  LYS A 857     109.846  58.601   8.468  1.00 10.00           C  
ATOM    127  C   LYS A 857     109.165  59.203   7.242  1.00 10.00           C  
ATOM    128  O   LYS A 857     108.179  59.935   7.365  1.00 10.00           O  
ATOM    129  CB  LYS A 857     109.069  57.366   8.931  1.00 10.00           C  
ATOM    130  CG  LYS A 857     109.799  56.500   9.945  1.00 10.00           C  
ATOM    131  CD  LYS A 857     108.990  55.262  10.290  1.00 10.00           C  
ATOM    132  CE  LYS A 857     109.735  54.374  11.272  1.00 10.00           C  
ATOM    133  NZ  LYS A 857     108.955  53.146  11.590  1.00 10.00           N  
ATOM    134  N   GLY A 858     109.690  58.885   6.063  1.00 10.00           N  
ATOM    135  CA  GLY A 858     109.136  59.396   4.813  1.00 10.00           C  
ATOM    136  C   GLY A 858     109.345  58.451   3.649  1.00 10.00           C  
ATOM    137  O   GLY A 858     110.463  57.981   3.414  1.00 10.00           O  
ATOM    138  N   ASN A 859     108.259  58.186   2.920  1.00 10.00           N  
ATOM    139  CA  ASN A 859     108.258  57.282   1.765  1.00 10.00           C  
ATOM    140  C   ASN A 859     108.767  55.874   2.109  1.00 10.00           C  
ATOM    141  O   ASN A 859     107.990  55.026   2.558  1.00 10.00           O  
ATOM    142  CB  ASN A 859     109.017  57.901   0.578  1.00 10.00           C  
ATOM    143  CG  ASN A 859     108.346  59.160   0.043  1.00 10.00           C  
ATOM    144  OD1 ASN A 859     107.167  59.148  -0.314  1.00 10.00           O  
ATOM    145  ND2 ASN A 859     109.101  60.253  -0.023  1.00 10.00           N  
ATOM    146  N   PHE A 860     110.063  55.637   1.908  1.00 10.00           N  
ATOM    147  CA  PHE A 860     110.682  54.353   2.251  1.00 10.00           C  
ATOM    148  C   PHE A 860     111.917  54.543   3.132  1.00 10.00           C  
ATOM    149  O   PHE A 860     112.605  53.577   3.476  1.00 10.00           O  
ATOM    150  CB  PHE A 860     111.040  53.564   0.984  1.00 10.00           C  
ATOM    151  CG  PHE A 860     109.855  53.231   0.118  1.00 10.00           C  
ATOM    152  CD1 PHE A 860     108.965  52.222   0.485  1.00 10.00           C  
ATOM    153  CD2 PHE A 860     109.633  53.921  -1.070  1.00 10.00           C  
ATOM    154  CE1 PHE A 860     107.868  51.912  -0.314  1.00 10.00           C  
ATOM    155  CE2 PHE A 860     108.540  53.616  -1.878  1.00 10.00           C  
ATOM    156  CZ  PHE A 860     107.656  52.610  -1.499  1.00 10.00           C  
ATOM    157  N   GLY A 861     112.183  55.795   3.498  1.00 10.00           N  
ATOM    158  CA  GLY A 861     113.322  56.140   4.341  1.00 10.00           C  
ATOM    159  C   GLY A 861     112.947  56.471   5.774  1.00 10.00           C  
ATOM    160  O   GLY A 861     111.778  56.719   6.091  1.00 10.00           O  
ATOM    161  N   SER A 862     113.956  56.473   6.640  1.00 10.00           N  
ATOM    162  CA  SER A 862     113.791  56.791   8.051  1.00 10.00           C  
ATOM    163  C   SER A 862     114.984  57.622   8.501  1.00 10.00           C  
ATOM    164  O   SER A 862     116.119  57.330   8.128  1.00 10.00           O  
ATOM    165  CB  SER A 862     113.683  55.506   8.874  1.00 10.00           C  
ATOM    166  OG  SER A 862     113.750  55.770  10.263  1.00 10.00           O  
ATOM    167  N   VAL A 863     114.717  58.665   9.285  1.00 10.00           N  
ATOM    168  CA  VAL A 863     115.763  59.574   9.752  1.00 10.00           C  
ATOM    169  C   VAL A 863     115.924  59.483  11.267  1.00 10.00           C  
ATOM    170  O   VAL A 863     114.937  59.451  12.008  1.00 10.00           O  
ATOM    171  CB  VAL A 863     115.506  61.045   9.320  1.00 10.00           C  
ATOM    172  CG1 VAL A 863     116.690  61.935   9.685  1.00 10.00           C  
ATOM    173  CG2 VAL A 863     115.256  61.126   7.823  1.00 10.00           C  
ATOM    174  N   GLU A 864     117.180  59.431  11.704  1.00 10.00           N  
ATOM    175  CA  GLU A 864     117.528  59.333  13.115  1.00 10.00           C  
ATOM    176  C   GLU A 864     118.463  60.459  13.527  1.00 10.00           C  
ATOM    177  O   GLU A 864     119.311  60.895  12.745  1.00 10.00           O  
ATOM    178  CB  GLU A 864     118.213  57.994  13.407  1.00 10.00           C  
ATOM    179  CG  GLU A 864     117.308  56.781  13.298  1.00 10.00           C  
ATOM    180  CD  GLU A 864     118.063  55.465  13.416  1.00 10.00           C  
ATOM    181  OE1 GLU A 864     119.315  55.478  13.448  1.00 10.00           O  
ATOM    182  OE2 GLU A 864     117.395  54.412  13.473  1.00 10.00           O  
ATOM    183  N   MET A 865     118.295  60.921  14.761  1.00 10.00           N  
ATOM    184  CA  MET A 865     119.228  61.841  15.391  1.00 10.00           C  
ATOM    185  C   MET A 865     120.379  61.030  15.976  1.00 10.00           C  
ATOM    186  O   MET A 865     120.165  60.141  16.804  1.00 10.00           O  
ATOM    187  CB  MET A 865     118.520  62.628  16.492  1.00 10.00           C  
ATOM    188  CG  MET A 865     119.361  63.688  17.173  1.00 10.00           C  
ATOM    189  SD  MET A 865     118.472  64.395  18.571  1.00 10.00           S  
ATOM    190  CE  MET A 865     119.472  65.832  18.934  1.00 10.00           C  
ATOM    191  N   CYS A 866     121.595  61.335  15.534  1.00 10.00           N  
ATOM    192  CA  CYS A 866     122.781  60.629  16.002  1.00 10.00           C  
ATOM    193  C   CYS A 866     123.898  61.596  16.370  1.00 10.00           C  
ATOM    194  O   CYS A 866     124.001  62.684  15.804  1.00 10.00           O  
ATOM    195  CB  CYS A 866     123.278  59.643  14.941  1.00 10.00           C  
ATOM    196  SG  CYS A 866     122.135  58.302  14.544  1.00 10.00           S  
ATOM    197  N   ARG A 867     124.722  61.197  17.334  1.00 10.00           N  
ATOM    198  CA  ARG A 867     125.941  61.929  17.644  1.00 10.00           C  
ATOM    199  C   ARG A 867     127.118  61.195  17.012  1.00 10.00           C  
ATOM    200  O   ARG A 867     127.375  60.033  17.337  1.00 10.00           O  
ATOM    201  CB  ARG A 867     126.128  62.060  19.158  1.00 10.00           C  
ATOM    202  CG  ARG A 867     127.273  62.975  19.564  1.00 10.00           C  
ATOM    203  CD  ARG A 867     127.106  63.483  20.981  1.00 10.00           C  
ATOM    204  NE  ARG A 867     127.781  64.767  21.158  1.00 10.00           N  
ATOM    205  CZ  ARG A 867     127.513  65.638  22.125  1.00 10.00           C  
ATOM    206  NH1 ARG A 867     126.573  65.385  23.026  1.00 10.00           N  
ATOM    207  NH2 ARG A 867     128.188  66.774  22.184  1.00 10.00           N  
ATOM    208  N   TYR A 868     127.807  61.857  16.086  1.00 10.00           N  
ATOM    209  CA  TYR A 868     129.016  61.285  15.505  1.00 10.00           C  
ATOM    210  C   TYR A 868     130.204  61.647  16.380  1.00 10.00           C  
ATOM    211  O   TYR A 868     130.687  62.779  16.350  1.00 10.00           O  
ATOM    212  CB  TYR A 868     129.239  61.735  14.057  1.00 10.00           C  
ATOM    213  CG  TYR A 868     130.374  60.987  13.385  1.00 10.00           C  
ATOM    214  CD1 TYR A 868     130.280  59.614  13.143  1.00 10.00           C  
ATOM    215  CD2 TYR A 868     131.545  61.643  13.005  1.00 10.00           C  
ATOM    216  CE1 TYR A 868     131.318  58.913  12.537  1.00 10.00           C  
ATOM    217  CE2 TYR A 868     132.594  60.949  12.394  1.00 10.00           C  
ATOM    218  CZ  TYR A 868     132.471  59.585  12.166  1.00 10.00           C  
ATOM    219  OH  TYR A 868     133.493  58.886  11.564  1.00 10.00           O  
ATOM    220  N   ASP A 869     130.665  60.668  17.154  1.00 10.00           N  
ATOM    221  CA  ASP A 869     131.653  60.888  18.204  1.00 10.00           C  
ATOM    222  C   ASP A 869     132.911  60.030  17.983  1.00 10.00           C  
ATOM    223  O   ASP A 869     133.128  59.049  18.703  1.00 10.00           O  
ATOM    224  CB  ASP A 869     131.006  60.580  19.562  1.00 10.00           C  
ATOM    225  CG  ASP A 869     131.782  61.147  20.735  1.00 10.00           C  
ATOM    226  OD1 ASP A 869     132.436  62.201  20.587  1.00 10.00           O  
ATOM    227  OD2 ASP A 869     131.715  60.539  21.823  1.00 10.00           O  
ATOM    228  N   PRO A 870     133.751  60.402  16.991  1.00 10.00           N  
ATOM    229  CA  PRO A 870     134.929  59.598  16.647  1.00 10.00           C  
ATOM    230  C   PRO A 870     136.016  59.573  17.723  1.00 10.00           C  
ATOM    231  O   PRO A 870     136.860  58.674  17.717  1.00 10.00           O  
ATOM    232  CB  PRO A 870     135.453  60.267  15.371  1.00 10.00           C  
ATOM    233  CG  PRO A 870     134.974  61.660  15.451  1.00 10.00           C  
ATOM    234  CD  PRO A 870     133.643  61.597  16.132  1.00 10.00           C  
ATOM    235  N   LEU A 871     135.995  60.547  18.629  1.00 10.00           N  
ATOM    236  CA  LEU A 871     136.947  60.589  19.738  1.00 10.00           C  
ATOM    237  C   LEU A 871     136.396  59.889  20.980  1.00 10.00           C  
ATOM    238  O   LEU A 871     137.109  59.718  21.974  1.00 10.00           O  
ATOM    239  CB  LEU A 871     137.346  62.035  20.062  1.00 10.00           C  
ATOM    240  CG  LEU A 871     138.054  62.856  18.976  1.00 10.00           C  
ATOM    241  CD1 LEU A 871     138.160  64.313  19.402  1.00 10.00           C  
ATOM    242  CD2 LEU A 871     139.433  62.291  18.645  1.00 10.00           C  
ATOM    243  N   GLN A 872     135.124  59.489  20.907  1.00 10.00           N  
ATOM    244  CA  GLN A 872     134.432  58.757  21.979  1.00 10.00           C  
ATOM    245  C   GLN A 872     134.521  59.451  23.344  1.00 10.00           C  
ATOM    246  O   GLN A 872     134.655  58.798  24.384  1.00 10.00           O  
ATOM    247  CB  GLN A 872     134.922  57.300  22.059  1.00 10.00           C  
ATOM    248  CG  GLN A 872     134.572  56.441  20.839  1.00 10.00           C  
ATOM    249  CD  GLN A 872     133.095  56.074  20.764  1.00 10.00           C  
ATOM    250  OE1 GLN A 872     132.454  55.804  21.782  1.00 10.00           O  
ATOM    251  NE2 GLN A 872     132.552  56.057  19.551  1.00 10.00           N  
ATOM    252  N   ASP A 873     134.432  60.780  23.321  1.00 10.00           N  
ATOM    253  CA  ASP A 873     134.546  61.604  24.523  1.00 10.00           C  
ATOM    254  C   ASP A 873     133.360  62.559  24.681  1.00 10.00           C  
ATOM    255  O   ASP A 873     133.397  63.473  25.510  1.00 10.00           O  
ATOM    256  CB  ASP A 873     135.869  62.386  24.507  1.00 10.00           C  
ATOM    257  CG  ASP A 873     135.993  63.326  23.309  1.00 10.00           C  
ATOM    258  OD1 ASP A 873     135.159  63.254  22.380  1.00 10.00           O  
ATOM    259  OD2 ASP A 873     136.938  64.143  23.296  1.00 10.00           O  
ATOM    260  N   ASN A 874     132.315  62.333  23.883  1.00 10.00           N  
ATOM    261  CA  ASN A 874     131.115  63.178  23.854  1.00 10.00           C  
ATOM    262  C   ASN A 874     131.429  64.633  23.472  1.00 10.00           C  
ATOM    263  O   ASN A 874     131.099  65.572  24.204  1.00 10.00           O  
ATOM    264  CB  ASN A 874     130.339  63.085  25.182  1.00 10.00           C  
ATOM    265  CG  ASN A 874     128.878  63.494  25.044  1.00 10.00           C  
ATOM    266  OD1 ASN A 874     128.426  64.450  25.678  1.00 10.00           O  
ATOM    267  ND2 ASN A 874     128.133  62.769  24.216  1.00 10.00           N  
ATOM    268  N   THR A 875     132.089  64.800  22.326  1.00 10.00           N  
ATOM    269  CA  THR A 875     132.406  66.124  21.777  1.00 10.00           C  
ATOM    270  C   THR A 875     131.985  66.236  20.310  1.00 10.00           C  
ATOM    271  O   THR A 875     132.029  67.319  19.722  1.00 10.00           O  
ATOM    272  CB  THR A 875     133.914  66.463  21.884  1.00 10.00           C  
ATOM    273  OG1 THR A 875     134.683  65.480  21.180  1.00 10.00           O  
ATOM    274  CG2 THR A 875     134.363  66.526  23.341  1.00 10.00           C  
ATOM    275  N   GLY A 876     131.580  65.111  19.726  1.00 10.00           N  
ATOM    276  CA  GLY A 876     131.178  65.070  18.326  1.00 10.00           C  
ATOM    277  C   GLY A 876     129.890  65.820  18.056  1.00 10.00           C  
ATOM    278  O   GLY A 876     129.085  66.041  18.963  1.00 10.00           O  
ATOM    279  N   GLU A 877     129.696  66.219  16.804  1.00 10.00           N  
ATOM    280  CA  GLU A 877     128.490  66.941  16.422  1.00 10.00           C  
ATOM    281  C   GLU A 877     127.297  66.004  16.242  1.00 10.00           C  
ATOM    282  O   GLU A 877     127.453  64.846  15.843  1.00 10.00           O  
ATOM    283  CB  GLU A 877     128.720  67.798  15.168  1.00 10.00           C  
ATOM    284  CG  GLU A 877     129.147  67.029  13.926  1.00 10.00           C  
ATOM    285  CD  GLU A 877     129.230  67.901  12.684  1.00 10.00           C  
ATOM    286  OE1 GLU A 877     130.052  67.589  11.798  1.00 10.00           O  
ATOM    287  OE2 GLU A 877     128.476  68.893  12.584  1.00 10.00           O  
ATOM    288  N   VAL A 878     126.113  66.513  16.567  1.00 10.00           N  
ATOM    289  CA  VAL A 878     124.865  65.812  16.301  1.00 10.00           C  
ATOM    290  C   VAL A 878     124.540  65.951  14.816  1.00 10.00           C  
ATOM    291  O   VAL A 878     124.669  67.034  14.241  1.00 10.00           O  
ATOM    292  CB  VAL A 878     123.699  66.361  17.160  1.00 10.00           C  
ATOM    293  CG1 VAL A 878     122.390  65.696  16.778  1.00 10.00           C  
ATOM    294  CG2 VAL A 878     123.979  66.156  18.646  1.00 10.00           C  
ATOM    295  N   VAL A 879     124.138  64.842  14.203  1.00 10.00           N  
ATOM    296  CA  VAL A 879     123.799  64.809  12.786  1.00 10.00           C  
ATOM    297  C   VAL A 879     122.489  64.055  12.568  1.00 10.00           C  
ATOM    298  O   VAL A 879     122.000  63.373  13.471  1.00 10.00           O  
ATOM    299  CB  VAL A 879     124.926  64.153  11.937  1.00 10.00           C  
ATOM    300  CG1 VAL A 879     126.203  64.994  11.979  1.00 10.00           C  
ATOM    301  CG2 VAL A 879     125.199  62.713  12.395  1.00 10.00           C  
ATOM    302  N   ALA A 880     121.923  64.198  11.372  1.00 10.00           N  
ATOM    303  CA  ALA A 880     120.752  63.436  10.971  1.00 10.00           C  
ATOM    304  C   ALA A 880     121.182  62.308  10.042  1.00 10.00           C  
ATOM    305  O   ALA A 880     121.977  62.513   9.121  1.00 10.00           O  
ATOM    306  CB  ALA A 880     119.742  64.332  10.293  1.00 10.00           C  
ATOM    307  N   VAL A 881     120.665  61.112  10.299  1.00 10.00           N  
ATOM    308  CA  VAL A 881     121.063  59.929   9.546  1.00 10.00           C  
ATOM    309  C   VAL A 881     119.841  59.296   8.900  1.00 10.00           C  
ATOM    310  O   VAL A 881     118.913  58.873   9.591  1.00 10.00           O  
ATOM    311  CB  VAL A 881     121.804  58.897  10.440  1.00 10.00           C  
ATOM    312  CG1 VAL A 881     122.255  57.692   9.619  1.00 10.00           C  
ATOM    313  CG2 VAL A 881     123.001  59.544  11.133  1.00 10.00           C  
ATOM    314  N   LYS A 882     119.843  59.255   7.571  1.00 10.00           N  
ATOM    315  CA  LYS A 882     118.762  58.632   6.819  1.00 10.00           C  
ATOM    316  C   LYS A 882     119.176  57.258   6.304  1.00 10.00           C  
ATOM    317  O   LYS A 882     120.257  57.097   5.735  1.00 10.00           O  
ATOM    318  CB  LYS A 882     118.312  59.524   5.655  1.00 10.00           C  
ATOM    319  CG  LYS A 882     117.098  58.992   4.897  1.00 10.00           C  
ATOM    320  CD  LYS A 882     116.611  59.959   3.830  1.00 10.00           C  
ATOM    321  CE  LYS A 882     115.354  59.432   3.151  1.00 10.00           C  
ATOM    322  NZ  LYS A 882     114.853  60.339   2.076  1.00 10.00           N  
ATOM    323  N   LYS A 883     118.307  56.275   6.517  1.00 10.00           N  
ATOM    324  CA  LYS A 883     118.477  54.948   5.936  1.00 10.00           C  
ATOM    325  C   LYS A 883     117.138  54.394   5.458  1.00 10.00           C  
ATOM    326  O   LYS A 883     116.079  54.900   5.833  1.00 10.00           O  
ATOM    327  CB  LYS A 883     119.151  53.986   6.925  1.00 10.00           C  
ATOM    328  CG  LYS A 883     118.340  53.638   8.167  1.00 10.00           C  
ATOM    329  CD  LYS A 883     119.076  52.597   9.003  1.00 10.00           C  
ATOM    330  CE  LYS A 883     118.463  52.443  10.385  1.00 10.00           C  
ATOM    331  NZ  LYS A 883     119.315  51.599  11.271  1.00 10.00           N  
ATOM    332  N   LEU A 884     117.194  53.362   4.621  1.00 10.00           N  
ATOM    333  CA  LEU A 884     115.990  52.686   4.155  1.00 10.00           C  
ATOM    334  C   LEU A 884     115.415  51.826   5.275  1.00 10.00           C  
ATOM    335  O   LEU A 884     116.148  51.076   5.924  1.00 10.00           O  
ATOM    336  CB  LEU A 884     116.290  51.830   2.919  1.00 10.00           C  
ATOM    337  CG  LEU A 884     116.802  52.539   1.659  1.00 10.00           C  
ATOM    338  CD1 LEU A 884     117.362  51.526   0.674  1.00 10.00           C  
ATOM    339  CD2 LEU A 884     115.715  53.389   1.000  1.00 10.00           C  
ATOM    340  N   GLN A 885     114.108  51.954   5.504  1.00 10.00           N  
ATOM    341  CA  GLN A 885     113.411  51.169   6.528  1.00 10.00           C  
ATOM    342  C   GLN A 885     113.481  49.677   6.202  1.00 10.00           C  
ATOM    343  O   GLN A 885     113.638  48.848   7.096  1.00 10.00           O  
ATOM    344  CB  GLN A 885     111.957  51.638   6.679  1.00 10.00           C  
ATOM    345  CG  GLN A 885     111.165  50.974   7.820  1.00 10.00           C  
ATOM    346  CD  GLN A 885     111.569  51.445   9.218  1.00 10.00           C  
ATOM    347  OE1 GLN A 885     112.306  52.419   9.383  1.00 10.00           O  
ATOM    348  NE2 GLN A 885     111.073  50.748  10.234  1.00 10.00           N  
ATOM    349  N   HIS A 886     113.368  49.350   4.918  1.00 10.00           N  
ATOM    350  CA  HIS A 886     113.592  47.992   4.433  1.00 10.00           C  
ATOM    351  C   HIS A 886     114.418  48.030   3.152  1.00 10.00           C  
ATOM    352  O   HIS A 886     113.964  48.531   2.120  1.00 10.00           O  
ATOM    353  CB  HIS A 886     112.266  47.258   4.222  1.00 10.00           C  
ATOM    354  CG  HIS A 886     111.599  46.848   5.497  1.00 10.00           C  
ATOM    355  ND1 HIS A 886     110.747  47.679   6.193  1.00 10.00           N  
ATOM    356  CD2 HIS A 886     111.669  45.698   6.210  1.00 10.00           C  
ATOM    357  CE1 HIS A 886     110.317  47.057   7.276  1.00 10.00           C  
ATOM    358  NE2 HIS A 886     110.862  45.854   7.311  1.00 10.00           N  
ATOM    359  N   SER A 887     115.637  47.504   3.235  1.00 10.00           N  
ATOM    360  CA  SER A 887     116.596  47.577   2.135  1.00 10.00           C  
ATOM    361  C   SER A 887     116.256  46.624   0.990  1.00 10.00           C  
ATOM    362  O   SER A 887     116.378  45.403   1.119  1.00 10.00           O  
ATOM    363  CB  SER A 887     118.021  47.331   2.643  1.00 10.00           C  
ATOM    364  OG  SER A 887     118.978  47.671   1.655  1.00 10.00           O  
ATOM    365  N   THR A 888     115.814  47.204  -0.122  1.00 10.00           N  
ATOM    366  CA  THR A 888     115.568  46.475  -1.362  1.00 10.00           C  
ATOM    367  C   THR A 888     116.564  46.992  -2.396  1.00 10.00           C  
ATOM    368  O   THR A 888     116.944  48.162  -2.356  1.00 10.00           O  
ATOM    369  CB  THR A 888     114.127  46.709  -1.878  1.00 10.00           C  
ATOM    370  OG1 THR A 888     113.199  46.603  -0.791  1.00 10.00           O  
ATOM    371  CG2 THR A 888     113.754  45.695  -2.956  1.00 10.00           C  
ATOM    372  N   GLU A 889     116.985  46.121  -3.312  1.00 10.00           N  
ATOM    373  CA  GLU A 889     117.925  46.494  -4.371  1.00 10.00           C  
ATOM    374  C   GLU A 889     117.372  47.615  -5.256  1.00 10.00           C  
ATOM    375  O   GLU A 889     118.126  48.463  -5.741  1.00 10.00           O  
ATOM    376  CB  GLU A 889     118.306  45.270  -5.214  1.00 10.00           C  
ATOM    377  CG  GLU A 889     119.553  45.453  -6.086  1.00 10.00           C  
ATOM    378  CD  GLU A 889     120.785  45.892  -5.297  1.00 10.00           C  
ATOM    379  OE1 GLU A 889     121.059  45.313  -4.221  1.00 10.00           O  
ATOM    380  OE2 GLU A 889     121.483  46.818  -5.763  1.00 10.00           O  
ATOM    381  N   GLU A 890     116.054  47.607  -5.452  1.00 10.00           N  
ATOM    382  CA  GLU A 890     115.353  48.670  -6.169  1.00 10.00           C  
ATOM    383  C   GLU A 890     115.422  49.983  -5.389  1.00 10.00           C  
ATOM    384  O   GLU A 890     115.714  51.037  -5.960  1.00 10.00           O  
ATOM    385  CB  GLU A 890     113.890  48.282  -6.412  1.00 10.00           C  
ATOM    386  CG  GLU A 890     113.687  47.082  -7.339  1.00 10.00           C  
ATOM    387  CD  GLU A 890     113.798  47.435  -8.816  1.00 10.00           C  
ATOM    388  OE1 GLU A 890     113.585  48.613  -9.179  1.00 10.00           O  
ATOM    389  OE2 GLU A 890     114.094  46.525  -9.620  1.00 10.00           O  
ATOM    390  N   HIS A 891     115.158  49.907  -4.084  1.00 10.00           N  
ATOM    391  CA  HIS A 891     115.202  51.076  -3.206  1.00 10.00           C  
ATOM    392  C   HIS A 891     116.626  51.561  -2.951  1.00 10.00           C  
ATOM    393  O   HIS A 891     116.845  52.756  -2.759  1.00 10.00           O  
ATOM    394  CB  HIS A 891     114.494  50.799  -1.876  1.00 10.00           C  
ATOM    395  CG  HIS A 891     113.005  50.688  -1.995  1.00 10.00           C  
ATOM    396  ND1 HIS A 891     112.291  49.641  -1.454  1.00 10.00           N  
ATOM    397  CD2 HIS A 891     112.097  51.490  -2.601  1.00 10.00           C  
ATOM    398  CE1 HIS A 891     111.006  49.805  -1.716  1.00 10.00           C  
ATOM    399  NE2 HIS A 891     110.862  50.919  -2.412  1.00 10.00           N  
ATOM    400  N   LEU A 892     117.580  50.632  -2.949  1.00 10.00           N  
ATOM    401  CA  LEU A 892     118.996  50.960  -2.779  1.00 10.00           C  
ATOM    402  C   LEU A 892     119.517  51.765  -3.968  1.00 10.00           C  
ATOM    403  O   LEU A 892     120.278  52.719  -3.792  1.00 10.00           O  
ATOM    404  CB  LEU A 892     119.830  49.689  -2.585  1.00 10.00           C  
ATOM    405  CG  LEU A 892     121.310  49.833  -2.212  1.00 10.00           C  
ATOM    406  CD1 LEU A 892     121.485  50.424  -0.816  1.00 10.00           C  
ATOM    407  CD2 LEU A 892     122.010  48.489  -2.314  1.00 10.00           C  
ATOM    408  N   ARG A 893     119.096  51.371  -5.169  1.00 10.00           N  
ATOM    409  CA  ARG A 893     119.427  52.085  -6.400  1.00 10.00           C  
ATOM    410  C   ARG A 893     118.821  53.494  -6.396  1.00 10.00           C  
ATOM    411  O   ARG A 893     119.482  54.458  -6.791  1.00 10.00           O  
ATOM    412  CB  ARG A 893     118.959  51.279  -7.619  1.00 10.00           C  
ATOM    413  CG  ARG A 893     119.243  51.926  -8.972  1.00 10.00           C  
ATOM    414  CD  ARG A 893     119.234  50.911 -10.117  1.00 10.00           C  
ATOM    415  NE  ARG A 893     117.958  50.206 -10.263  1.00 10.00           N  
ATOM    416  CZ  ARG A 893     117.756  48.929  -9.941  1.00 10.00           C  
ATOM    417  NH1 ARG A 893     118.743  48.189  -9.448  1.00 10.00           N  
ATOM    418  NH2 ARG A 893     116.559  48.387 -10.115  1.00 10.00           N  
ATOM    419  N   ASP A 894     117.570  53.598  -5.944  1.00 10.00           N  
ATOM    420  CA  ASP A 894     116.902  54.887  -5.754  1.00 10.00           C  
ATOM    421  C   ASP A 894     117.635  55.737  -4.722  1.00 10.00           C  
ATOM    422  O   ASP A 894     117.874  56.923  -4.946  1.00 10.00           O  
ATOM    423  CB  ASP A 894     115.449  54.687  -5.310  1.00 10.00           C  
ATOM    424  CG  ASP A 894     114.547  54.197  -6.430  1.00 10.00           C  
ATOM    425  OD1 ASP A 894     114.932  54.290  -7.615  1.00 10.00           O  
ATOM    426  OD2 ASP A 894     113.435  53.722  -6.118  1.00 10.00           O  
ATOM    427  N   PHE A 895     117.995  55.113  -3.599  1.00 10.00           N  
ATOM    428  CA  PHE A 895     118.684  55.791  -2.502  1.00 10.00           C  
ATOM    429  C   PHE A 895     120.053  56.312  -2.935  1.00 10.00           C  
ATOM    430  O   PHE A 895     120.435  57.423  -2.571  1.00 10.00           O  
ATOM    431  CB  PHE A 895     118.802  54.862  -1.286  1.00 10.00           C  
ATOM    432  CG  PHE A 895     119.200  55.559  -0.008  1.00 10.00           C  
ATOM    433  CD1 PHE A 895     118.736  56.842   0.288  1.00 10.00           C  
ATOM    434  CD2 PHE A 895     120.018  54.915   0.918  1.00 10.00           C  
ATOM    435  CE1 PHE A 895     119.102  57.479   1.476  1.00 10.00           C  
ATOM    436  CE2 PHE A 895     120.383  55.542   2.109  1.00 10.00           C  
ATOM    437  CZ  PHE A 895     119.923  56.828   2.386  1.00 10.00           C  
ATOM    438  N   GLU A 896     120.773  55.514  -3.724  1.00 10.00           N  
ATOM    439  CA  GLU A 896     122.066  55.920  -4.285  1.00 10.00           C  
ATOM    440  C   GLU A 896     121.937  57.171  -5.155  1.00 10.00           C  
ATOM    441  O   GLU A 896     122.761  58.079  -5.065  1.00 10.00           O  
ATOM    442  CB  GLU A 896     122.687  54.782  -5.100  1.00 10.00           C  
ATOM    443  CG  GLU A 896     123.350  53.692  -4.268  1.00 10.00           C  
ATOM    444  CD  GLU A 896     123.851  52.525  -5.106  1.00 10.00           C  
ATOM    445  OE1 GLU A 896     123.804  52.603  -6.354  1.00 10.00           O  
ATOM    446  OE2 GLU A 896     124.296  51.522  -4.511  1.00 10.00           O  
ATOM    447  N   ARG A 897     120.905  57.200  -5.997  1.00 10.00           N  
ATOM    448  CA  ARG A 897     120.602  58.367  -6.822  1.00 10.00           C  
ATOM    449  C   ARG A 897     120.222  59.580  -5.971  1.00 10.00           C  
ATOM    450  O   ARG A 897     120.674  60.688  -6.241  1.00 10.00           O  
ATOM    451  CB  ARG A 897     119.497  58.052  -7.833  1.00 10.00           C  
ATOM    452  CG  ARG A 897     120.004  57.427  -9.120  1.00 10.00           C  
ATOM    453  CD  ARG A 897     118.856  57.003 -10.019  1.00 10.00           C  
ATOM    454  NE  ARG A 897     118.252  55.746  -9.580  1.00 10.00           N  
ATOM    455  CZ  ARG A 897     117.142  55.220 -10.090  1.00 10.00           C  
ATOM    456  NH1 ARG A 897     116.485  55.840 -11.065  1.00 10.00           N  
ATOM    457  NH2 ARG A 897     116.681  54.070  -9.618  1.00 10.00           N  
ATOM    458  N   GLU A 898     119.405  59.356  -4.942  1.00 10.00           N  
ATOM    459  CA  GLU A 898     119.020  60.409  -3.997  1.00 10.00           C  
ATOM    460  C   GLU A 898     120.245  61.075  -3.367  1.00 10.00           C  
ATOM    461  O   GLU A 898     120.324  62.301  -3.297  1.00 10.00           O  
ATOM    462  CB  GLU A 898     118.107  59.844  -2.906  1.00 10.00           C  
ATOM    463  CG  GLU A 898     117.611  60.877  -1.894  1.00 10.00           C  
ATOM    464  CD  GLU A 898     116.898  60.249  -0.713  1.00 10.00           C  
ATOM    465  OE1 GLU A 898     116.344  59.138  -0.861  1.00 10.00           O  
ATOM    466  OE2 GLU A 898     116.883  60.874   0.368  1.00 10.00           O  
ATOM    467  N   ILE A 899     121.192  60.256  -2.915  1.00 10.00           N  
ATOM    468  CA  ILE A 899     122.426  60.743  -2.303  1.00 10.00           C  
ATOM    469  C   ILE A 899     123.227  61.600  -3.286  1.00 10.00           C  
ATOM    470  O   ILE A 899     123.725  62.666  -2.918  1.00 10.00           O  
ATOM    471  CB  ILE A 899     123.279  59.579  -1.742  1.00 10.00           C  
ATOM    472  CG1 ILE A 899     122.590  58.968  -0.515  1.00 10.00           C  
ATOM    473  CG2 ILE A 899     124.691  60.048  -1.383  1.00 10.00           C  
ATOM    474  CD1 ILE A 899     123.038  57.555  -0.185  1.00 10.00           C  
ATOM    475  N   GLU A 900     123.324  61.138  -4.532  1.00 10.00           N  
ATOM    476  CA  GLU A 900     123.997  61.894  -5.588  1.00 10.00           C  
ATOM    477  C   GLU A 900     123.294  63.217  -5.884  1.00 10.00           C  
ATOM    478  O   GLU A 900     123.955  64.231  -6.105  1.00 10.00           O  
ATOM    479  CB  GLU A 900     124.142  61.058  -6.864  1.00 10.00           C  
ATOM    480  CG  GLU A 900     125.178  59.940  -6.757  1.00 10.00           C  
ATOM    481  CD  GLU A 900     126.506  60.410  -6.172  1.00 10.00           C  
ATOM    482  OE1 GLU A 900     126.935  59.839  -5.145  1.00 10.00           O  
ATOM    483  OE2 GLU A 900     127.113  61.353  -6.730  1.00 10.00           O  
ATOM    484  N   ILE A 901     121.961  63.194  -5.880  1.00 10.00           N  
ATOM    485  CA  ILE A 901     121.154  64.408  -6.036  1.00 10.00           C  
ATOM    486  C   ILE A 901     121.528  65.430  -4.966  1.00 10.00           C  
ATOM    487  O   ILE A 901     121.906  66.554  -5.289  1.00 10.00           O  
ATOM    488  CB  ILE A 901     119.618  64.118  -5.973  1.00 10.00           C  
ATOM    489  CG1 ILE A 901     119.163  63.212  -7.129  1.00 10.00           C  
ATOM    490  CG2 ILE A 901     118.801  65.416  -5.929  1.00 10.00           C  
ATOM    491  CD1 ILE A 901     119.232  63.830  -8.503  1.00 10.00           C  
ATOM    492  N   LEU A 902     121.443  65.023  -3.701  1.00 10.00           N  
ATOM    493  CA  LEU A 902     121.672  65.934  -2.575  1.00 10.00           C  
ATOM    494  C   LEU A 902     123.098  66.473  -2.539  1.00 10.00           C  
ATOM    495  O   LEU A 902     123.312  67.661  -2.280  1.00 10.00           O  
ATOM    496  CB  LEU A 902     121.318  65.262  -1.244  1.00 10.00           C  
ATOM    497  CG  LEU A 902     121.363  66.137   0.015  1.00 10.00           C  
ATOM    498  CD1 LEU A 902     120.541  67.411  -0.160  1.00 10.00           C  
ATOM    499  CD2 LEU A 902     120.896  65.358   1.231  1.00 10.00           C  
ATOM    500  N   LYS A 903     124.061  65.593  -2.807  1.00 10.00           N  
ATOM    501  CA  LYS A 903     125.472  65.960  -2.862  1.00 10.00           C  
ATOM    502  C   LYS A 903     125.728  67.039  -3.919  1.00 10.00           C  
ATOM    503  O   LYS A 903     126.579  67.911  -3.728  1.00 10.00           O  
ATOM    504  CB  LYS A 903     126.322  64.719  -3.146  1.00 10.00           C  
ATOM    505  CG  LYS A 903     127.801  64.883  -2.851  1.00 10.00           C  
ATOM    506  CD  LYS A 903     128.574  63.627  -3.229  1.00 10.00           C  
ATOM    507  CE  LYS A 903     130.077  63.836  -3.104  1.00 10.00           C  
ATOM    508  NZ  LYS A 903     130.597  64.810  -4.110  1.00 10.00           N  
ATOM    509  N   SER A 904     124.976  66.979  -5.018  1.00 10.00           N  
ATOM    510  CA  SER A 904     125.123  67.923  -6.127  1.00 10.00           C  
ATOM    511  C   SER A 904     124.479  69.283  -5.841  1.00 10.00           C  
ATOM    512  O   SER A 904     124.635  70.226  -6.619  1.00 10.00           O  
ATOM    513  CB  SER A 904     124.537  67.330  -7.413  1.00 10.00           C  
ATOM    514  OG  SER A 904     123.119  67.405  -7.417  1.00 10.00           O  
ATOM    515  N   LEU A 905     123.754  69.374  -4.729  1.00 10.00           N  
ATOM    516  CA  LEU A 905     123.036  70.592  -4.369  1.00 10.00           C  
ATOM    517  C   LEU A 905     123.734  71.348  -3.241  1.00 10.00           C  
ATOM    518  O   LEU A 905     123.982  70.795  -2.169  1.00 10.00           O  
ATOM    519  CB  LEU A 905     121.588  70.272  -3.976  1.00 10.00           C  
ATOM    520  CG  LEU A 905     120.670  69.628  -5.022  1.00 10.00           C  
ATOM    521  CD1 LEU A 905     119.410  69.101  -4.355  1.00 10.00           C  
ATOM    522  CD2 LEU A 905     120.329  70.597  -6.154  1.00 10.00           C  
ATOM    523  N   GLN A 906     124.056  72.611  -3.502  1.00 10.00           N  
ATOM    524  CA  GLN A 906     124.620  73.504  -2.493  1.00 10.00           C  
ATOM    525  C   GLN A 906     123.891  74.843  -2.546  1.00 10.00           C  
ATOM    526  O   GLN A 906     124.109  75.653  -3.455  1.00 10.00           O  
ATOM    527  CB  GLN A 906     126.125  73.693  -2.705  1.00 10.00           C  
ATOM    528  CG  GLN A 906     126.965  72.466  -2.365  1.00 10.00           C  
ATOM    529  CD  GLN A 906     128.313  72.463  -3.065  1.00 10.00           C  
ATOM    530  OE1 GLN A 906     129.357  72.337  -2.423  1.00 10.00           O  
ATOM    531  NE2 GLN A 906     128.297  72.601  -4.390  1.00 10.00           N  
ATOM    532  N   HIS A 907     123.016  75.058  -1.568  1.00 10.00           N  
ATOM    533  CA  HIS A 907     122.147  76.230  -1.535  1.00 10.00           C  
ATOM    534  C   HIS A 907     121.727  76.491  -0.097  1.00 10.00           C  
ATOM    535  O   HIS A 907     121.562  75.550   0.686  1.00 10.00           O  
ATOM    536  CB  HIS A 907     120.913  75.990  -2.414  1.00 10.00           C  
ATOM    537  CG  HIS A 907     120.125  77.227  -2.710  1.00 10.00           C  
ATOM    538  ND1 HIS A 907     119.126  77.689  -1.880  1.00 10.00           N  
ATOM    539  CD2 HIS A 907     120.184  78.097  -3.747  1.00 10.00           C  
ATOM    540  CE1 HIS A 907     118.609  78.794  -2.389  1.00 10.00           C  
ATOM    541  NE2 HIS A 907     119.232  79.061  -3.523  1.00 10.00           N  
ATOM    542  N   ASP A 908     121.553  77.767   0.243  1.00 10.00           N  
ATOM    543  CA  ASP A 908     121.150  78.183   1.591  1.00 10.00           C  
ATOM    544  C   ASP A 908     119.841  77.537   2.046  1.00 10.00           C  
ATOM    545  O   ASP A 908     119.622  77.335   3.245  1.00 10.00           O  
ATOM    546  CB  ASP A 908     121.014  79.711   1.662  1.00 10.00           C  
ATOM    547  CG  ASP A 908     122.361  80.433   1.717  1.00 10.00           C  
ATOM    548  OD1 ASP A 908     123.419  79.770   1.798  1.00 10.00           O  
ATOM    549  OD2 ASP A 908     122.355  81.683   1.683  1.00 10.00           O  
ATOM    550  N   ASN A 909     118.976  77.217   1.086  1.00 10.00           N  
ATOM    551  CA  ASN A 909     117.653  76.681   1.390  1.00 10.00           C  
ATOM    552  C   ASN A 909     117.482  75.223   0.978  1.00 10.00           C  
ATOM    553  O   ASN A 909     116.378  74.777   0.660  1.00 10.00           O  
ATOM    554  CB  ASN A 909     116.572  77.570   0.773  1.00 10.00           C  
ATOM    555  CG  ASN A 909     116.699  79.013   1.209  1.00 10.00           C  
ATOM    556  OD1 ASN A 909     116.561  79.336   2.392  1.00 10.00           O  
ATOM    557  ND2 ASN A 909     116.973  79.887   0.260  1.00 10.00           N  
ATOM    558  N   ILE A 910     118.593  74.494   0.990  1.00 10.00           N  
ATOM    559  CA  ILE A 910     118.606  73.052   0.795  1.00 10.00           C  
ATOM    560  C   ILE A 910     119.459  72.435   1.901  1.00 10.00           C  
ATOM    561  O   ILE A 910     120.560  72.918   2.184  1.00 10.00           O  
ATOM    562  CB  ILE A 910     119.139  72.666  -0.610  1.00 10.00           C  
ATOM    563  CG1 ILE A 910     118.116  73.070  -1.681  1.00 10.00           C  
ATOM    564  CG2 ILE A 910     119.457  71.161  -0.690  1.00 10.00           C  
ATOM    565  CD1 ILE A 910     118.571  72.857  -3.092  1.00 10.00           C  
ATOM    566  N   VAL A 911     118.933  71.386   2.533  1.00 10.00           N  
ATOM    567  CA  VAL A 911     119.619  70.698   3.631  1.00 10.00           C  
ATOM    568  C   VAL A 911     121.016  70.231   3.205  1.00 10.00           C  
ATOM    569  O   VAL A 911     121.196  69.709   2.105  1.00 10.00           O  
ATOM    570  CB  VAL A 911     118.763  69.516   4.200  1.00 10.00           C  
ATOM    571  CG1 VAL A 911     118.657  68.356   3.195  1.00 10.00           C  
ATOM    572  CG2 VAL A 911     119.316  69.030   5.535  1.00 10.00           C  
ATOM    573  N   LYS A 912     121.998  70.438   4.077  1.00 10.00           N  
ATOM    574  CA  LYS A 912     123.392  70.133   3.760  1.00 10.00           C  
ATOM    575  C   LYS A 912     123.719  68.644   3.818  1.00 10.00           C  
ATOM    576  O   LYS A 912     123.413  67.958   4.798  1.00 10.00           O  
ATOM    577  CB  LYS A 912     124.343  70.914   4.677  1.00 10.00           C  
ATOM    578  CG  LYS A 912     124.409  72.402   4.387  1.00 10.00           C  
ATOM    579  CD  LYS A 912     125.259  73.143   5.416  1.00 10.00           C  
ATOM    580  CE  LYS A 912     125.381  74.620   5.060  1.00 10.00           C  
ATOM    581  NZ  LYS A 912     125.822  75.460   6.216  1.00 10.00           N  
ATOM    582  N   TYR A 913     124.331  68.157   2.743  1.00 10.00           N  
ATOM    583  CA  TYR A 913     124.924  66.830   2.700  1.00 10.00           C  
ATOM    584  C   TYR A 913     126.216  66.844   3.511  1.00 10.00           C  
ATOM    585  O   TYR A 913     127.030  67.761   3.372  1.00 10.00           O  
ATOM    586  CB  TYR A 913     125.210  66.436   1.246  1.00 10.00           C  
ATOM    587  CG  TYR A 913     126.094  65.216   1.074  1.00 10.00           C  
ATOM    588  CD1 TYR A 913     125.546  63.937   1.040  1.00 10.00           C  
ATOM    589  CD2 TYR A 913     127.477  65.346   0.928  1.00 10.00           C  
ATOM    590  CE1 TYR A 913     126.349  62.814   0.878  1.00 10.00           C  
ATOM    591  CE2 TYR A 913     128.291  64.230   0.765  1.00 10.00           C  
ATOM    592  CZ  TYR A 913     127.718  62.969   0.736  1.00 10.00           C  
ATOM    593  OH  TYR A 913     128.513  61.861   0.578  1.00 10.00           O  
ATOM    594  N   LYS A 914     126.402  65.830   4.352  1.00 10.00           N  
ATOM    595  CA  LYS A 914     127.616  65.716   5.159  1.00 10.00           C  
ATOM    596  C   LYS A 914     128.492  64.530   4.751  1.00 10.00           C  
ATOM    597  O   LYS A 914     129.720  64.612   4.803  1.00 10.00           O  
ATOM    598  CB  LYS A 914     127.275  65.643   6.649  1.00 10.00           C  
ATOM    599  CG  LYS A 914     126.968  66.996   7.283  1.00 10.00           C  
ATOM    600  CD  LYS A 914     126.859  66.876   8.797  1.00 10.00           C  
ATOM    601  CE  LYS A 914     126.977  68.230   9.484  1.00 10.00           C  
ATOM    602  NZ  LYS A 914     128.377  68.747   9.496  1.00 10.00           N  
ATOM    603  N   GLY A 915     127.856  63.436   4.346  1.00 10.00           N  
ATOM    604  CA  GLY A 915     128.574  62.233   3.945  1.00 10.00           C  
ATOM    605  C   GLY A 915     127.706  60.991   3.900  1.00 10.00           C  
ATOM    606  O   GLY A 915     126.477  61.071   3.993  1.00 10.00           O  
ATOM    607  N   VAL A 916     128.360  59.842   3.744  1.00 10.00           N  
ATOM    608  CA  VAL A 916     127.689  58.544   3.748  1.00 10.00           C  
ATOM    609  C   VAL A 916     128.333  57.589   4.751  1.00 10.00           C  
ATOM    610  O   VAL A 916     129.492  57.764   5.133  1.00 10.00           O  
ATOM    611  CB  VAL A 916     127.669  57.877   2.342  1.00 10.00           C  
ATOM    612  CG1 VAL A 916     126.708  58.603   1.411  1.00 10.00           C  
ATOM    613  CG2 VAL A 916     129.076  57.797   1.741  1.00 10.00           C  
ATOM    614  N   CYS A 917     127.569  56.587   5.175  1.00 10.00           N  
ATOM    615  CA  CYS A 917     128.068  55.558   6.078  1.00 10.00           C  
ATOM    616  C   CYS A 917     127.891  54.182   5.447  1.00 10.00           C  
ATOM    617  O   CYS A 917     126.785  53.812   5.044  1.00 10.00           O  
ATOM    618  CB  CYS A 917     127.351  55.633   7.429  1.00 10.00           C  
ATOM    619  SG  CYS A 917     127.977  54.486   8.683  1.00 10.00           S  
ATOM    620  N   TYR A 918     128.994  53.442   5.352  1.00 10.00           N  
ATOM    621  CA  TYR A 918     129.003  52.091   4.789  1.00 10.00           C  
ATOM    622  C   TYR A 918     129.336  51.048   5.852  1.00 10.00           C  
ATOM    623  O   TYR A 918     130.099  51.319   6.783  1.00 10.00           O  
ATOM    624  CB  TYR A 918     130.023  51.988   3.651  1.00 10.00           C  
ATOM    625  CG  TYR A 918     129.554  52.523   2.316  1.00 10.00           C  
ATOM    626  CD1 TYR A 918     129.927  53.795   1.884  1.00 10.00           C  
ATOM    627  CD2 TYR A 918     128.753  51.749   1.474  1.00 10.00           C  
ATOM    628  CE1 TYR A 918     129.504  54.290   0.648  1.00 10.00           C  
ATOM    629  CE2 TYR A 918     128.325  52.233   0.238  1.00 10.00           C  
ATOM    630  CZ  TYR A 918     128.703  53.504  -0.168  1.00 10.00           C  
ATOM    631  OH  TYR A 918     128.283  53.988  -1.387  1.00 10.00           O  
ATOM    632  N   SER A 919     128.767  49.854   5.699  1.00 10.00           N  
ATOM    633  CA  SER A 919     129.054  48.727   6.589  1.00 10.00           C  
ATOM    634  C   SER A 919     130.468  48.194   6.370  1.00 10.00           C  
ATOM    635  O   SER A 919     130.895  47.982   5.232  1.00 10.00           O  
ATOM    636  CB  SER A 919     128.036  47.603   6.379  1.00 10.00           C  
ATOM    637  OG  SER A 919     128.013  47.182   5.025  1.00 10.00           O  
ATOM    638  N   ASN A 924     124.451  48.201   4.182  1.00 10.00           N  
ATOM    639  CA  ASN A 924     123.454  49.097   4.758  1.00 10.00           C  
ATOM    640  C   ASN A 924     123.850  50.574   4.640  1.00 10.00           C  
ATOM    641  O   ASN A 924     124.466  51.148   5.545  1.00 10.00           O  
ATOM    642  CB  ASN A 924     123.138  48.706   6.211  1.00 10.00           C  
ATOM    643  CG  ASN A 924     124.370  48.258   6.983  1.00 10.00           C  
ATOM    644  OD1 ASN A 924     124.546  47.069   7.253  1.00 10.00           O  
ATOM    645  ND2 ASN A 924     125.228  49.209   7.340  1.00 10.00           N  
ATOM    646  N   LEU A 925     123.486  51.173   3.508  1.00 10.00           N  
ATOM    647  CA  LEU A 925     123.870  52.542   3.181  1.00 10.00           C  
ATOM    648  C   LEU A 925     123.112  53.542   4.048  1.00 10.00           C  
ATOM    649  O   LEU A 925     121.899  53.424   4.233  1.00 10.00           O  
ATOM    650  CB  LEU A 925     123.593  52.831   1.701  1.00 10.00           C  
ATOM    651  CG  LEU A 925     124.628  53.555   0.828  1.00 10.00           C  
ATOM    652  CD1 LEU A 925     124.018  53.863  -0.530  1.00 10.00           C  
ATOM    653  CD2 LEU A 925     125.185  54.827   1.459  1.00 10.00           C  
ATOM    654  N   LYS A 926     123.839  54.519   4.580  1.00 10.00           N  
ATOM    655  CA  LYS A 926     123.238  55.591   5.361  1.00 10.00           C  
ATOM    656  C   LYS A 926     123.672  56.955   4.838  1.00 10.00           C  
ATOM    657  O   LYS A 926     124.845  57.164   4.525  1.00 10.00           O  
ATOM    658  CB  LYS A 926     123.586  55.447   6.845  1.00 10.00           C  
ATOM    659  CG  LYS A 926     122.857  54.300   7.545  1.00 10.00           C  
ATOM    660  CD  LYS A 926     123.325  54.115   8.985  1.00 10.00           C  
ATOM    661  CE  LYS A 926     124.562  53.236   9.072  1.00 10.00           C  
ATOM    662  NZ  LYS A 926     125.075  53.141  10.469  1.00 10.00           N  
ATOM    663  N   LEU A 927     122.709  57.868   4.733  1.00 10.00           N  
ATOM    664  CA  LEU A 927     122.970  59.245   4.322  1.00 10.00           C  
ATOM    665  C   LEU A 927     123.070  60.138   5.550  1.00 10.00           C  
ATOM    666  O   LEU A 927     122.141  60.203   6.359  1.00 10.00           O  
ATOM    667  CB  LEU A 927     121.874  59.753   3.373  1.00 10.00           C  
ATOM    668  CG  LEU A 927     121.724  61.257   3.082  1.00 10.00           C  
ATOM    669  CD1 LEU A 927     122.964  61.851   2.430  1.00 10.00           C  
ATOM    670  CD2 LEU A 927     120.504  61.498   2.208  1.00 10.00           C  
ATOM    671  N   ILE A 928     124.204  60.820   5.676  1.00 10.00           N  
ATOM    672  CA  ILE A 928     124.441  61.733   6.788  1.00 10.00           C  
ATOM    673  C   ILE A 928     124.191  63.167   6.331  1.00 10.00           C  
ATOM    674  O   ILE A 928     124.838  63.659   5.401  1.00 10.00           O  
ATOM    675  CB  ILE A 928     125.884  61.610   7.360  1.00 10.00           C  
ATOM    676  CG1 ILE A 928     126.351  60.144   7.439  1.00 10.00           C  
ATOM    677  CG2 ILE A 928     126.008  62.356   8.703  1.00 10.00           C  
ATOM    678  CD1 ILE A 928     125.537  59.228   8.354  1.00 10.00           C  
ATOM    679  N   MET A 929     123.237  63.819   6.988  1.00 10.00           N  
ATOM    680  CA  MET A 929     122.895  65.207   6.707  1.00 10.00           C  
ATOM    681  C   MET A 929     123.155  66.055   7.941  1.00 10.00           C  
ATOM    682  O   MET A 929     123.335  65.522   9.043  1.00 10.00           O  
ATOM    683  CB  MET A 929     121.419  65.328   6.315  1.00 10.00           C  
ATOM    684  CG  MET A 929     121.067  64.755   4.946  1.00 10.00           C  
ATOM    685  SD  MET A 929     119.288  64.715   4.650  1.00 10.00           S  
ATOM    686  CE  MET A 929     118.827  63.242   5.568  1.00 10.00           C  
ATOM    687  N   GLU A 930     123.171  67.374   7.758  1.00 10.00           N  
ATOM    688  CA  GLU A 930     123.190  68.294   8.894  1.00 10.00           C  
ATOM    689  C   GLU A 930     121.916  68.114   9.722  1.00 10.00           C  
ATOM    690  O   GLU A 930     120.848  67.805   9.179  1.00 10.00           O  
ATOM    691  CB  GLU A 930     123.325  69.750   8.433  1.00 10.00           C  
ATOM    692  CG  GLU A 930     122.160  70.260   7.584  1.00 10.00           C  
ATOM    693  CD  GLU A 930     122.185  71.762   7.360  1.00 10.00           C  
ATOM    694  OE1 GLU A 930     121.596  72.218   6.359  1.00 10.00           O  
ATOM    695  OE2 GLU A 930     122.781  72.493   8.179  1.00 10.00           O  
ATOM    696  N   TYR A 931     122.041  68.292  11.032  1.00 10.00           N  
ATOM    697  CA  TYR A 931     120.885  68.256  11.918  1.00 10.00           C  
ATOM    698  C   TYR A 931     120.301  69.654  12.044  1.00 10.00           C  
ATOM    699  O   TYR A 931     120.990  70.595  12.451  1.00 10.00           O  
ATOM    700  CB  TYR A 931     121.264  67.700  13.294  1.00 10.00           C  
ATOM    701  CG  TYR A 931     120.166  67.790  14.336  1.00 10.00           C  
ATOM    702  CD1 TYR A 931     118.991  67.047  14.213  1.00 10.00           C  
ATOM    703  CD2 TYR A 931     120.310  68.609  15.455  1.00 10.00           C  
ATOM    704  CE1 TYR A 931     117.980  67.127  15.177  1.00 10.00           C  
ATOM    705  CE2 TYR A 931     119.307  68.693  16.426  1.00 10.00           C  
ATOM    706  CZ  TYR A 931     118.149  67.949  16.279  1.00 10.00           C  
ATOM    707  OH  TYR A 931     117.157  68.033  17.232  1.00 10.00           O  
ATOM    708  N   LEU A 932     119.030  69.780  11.676  1.00 10.00           N  
ATOM    709  CA  LEU A 932     118.318  71.047  11.770  1.00 10.00           C  
ATOM    710  C   LEU A 932     117.375  71.013  12.971  1.00 10.00           C  
ATOM    711  O   LEU A 932     116.326  70.365  12.929  1.00 10.00           O  
ATOM    712  CB  LEU A 932     117.601  71.370  10.456  1.00 10.00           C  
ATOM    713  CG  LEU A 932     118.543  71.583   9.257  1.00 10.00           C  
ATOM    714  CD1 LEU A 932     117.774  71.812   7.971  1.00 10.00           C  
ATOM    715  CD2 LEU A 932     119.515  72.734   9.503  1.00 10.00           C  
ATOM    716  N   PRO A 933     117.755  71.724  14.049  1.00 10.00           N  
ATOM    717  CA  PRO A 933     117.218  71.507  15.396  1.00 10.00           C  
ATOM    718  C   PRO A 933     115.734  71.839  15.586  1.00 10.00           C  
ATOM    719  O   PRO A 933     115.131  71.380  16.555  1.00 10.00           O  
ATOM    720  CB  PRO A 933     118.093  72.413  16.271  1.00 10.00           C  
ATOM    721  CG  PRO A 933     118.554  73.488  15.355  1.00 10.00           C  
ATOM    722  CD  PRO A 933     118.744  72.820  14.023  1.00 10.00           C  
ATOM    723  N   TYR A 934     115.153  72.614  14.675  1.00 10.00           N  
ATOM    724  CA  TYR A 934     113.747  72.994  14.799  1.00 10.00           C  
ATOM    725  C   TYR A 934     112.779  72.047  14.082  1.00 10.00           C  
ATOM    726  O   TYR A 934     111.561  72.213  14.176  1.00 10.00           O  
ATOM    727  CB  TYR A 934     113.534  74.455  14.380  1.00 10.00           C  
ATOM    728  CG  TYR A 934     114.106  75.449  15.371  1.00 10.00           C  
ATOM    729  CD1 TYR A 934     115.429  75.884  15.274  1.00 10.00           C  
ATOM    730  CD2 TYR A 934     113.328  75.938  16.421  1.00 10.00           C  
ATOM    731  CE1 TYR A 934     115.962  76.788  16.197  1.00 10.00           C  
ATOM    732  CE2 TYR A 934     113.847  76.842  17.342  1.00 10.00           C  
ATOM    733  CZ  TYR A 934     115.163  77.263  17.225  1.00 10.00           C  
ATOM    734  OH  TYR A 934     115.673  78.156  18.141  1.00 10.00           O  
ATOM    735  N   GLY A 935     113.322  71.051  13.382  1.00 10.00           N  
ATOM    736  CA  GLY A 935     112.514  70.007  12.749  1.00 10.00           C  
ATOM    737  C   GLY A 935     111.764  70.452  11.510  1.00 10.00           C  
ATOM    738  O   GLY A 935     112.117  71.455  10.892  1.00 10.00           O  
ATOM    739  N   SER A 936     110.727  69.700  11.142  1.00 10.00           N  
ATOM    740  CA  SER A 936     109.936  70.025   9.952  1.00 10.00           C  
ATOM    741  C   SER A 936     109.092  71.279  10.165  1.00 10.00           C  
ATOM    742  O   SER A 936     108.658  71.559  11.284  1.00 10.00           O  
ATOM    743  CB  SER A 936     109.044  68.852   9.532  1.00 10.00           C  
ATOM    744  OG  SER A 936     108.010  68.616  10.475  1.00 10.00           O  
ATOM    745  N   LEU A 937     108.876  72.025   9.083  1.00 10.00           N  
ATOM    746  CA  LEU A 937     108.048  73.232   9.100  1.00 10.00           C  
ATOM    747  C   LEU A 937     106.616  72.900   9.507  1.00 10.00           C  
ATOM    748  O   LEU A 937     105.964  73.688  10.194  1.00 10.00           O  
ATOM    749  CB  LEU A 937     108.047  73.900   7.718  1.00 10.00           C  
ATOM    750  CG  LEU A 937     108.216  75.419   7.578  1.00 10.00           C  
ATOM    751  CD1 LEU A 937     107.896  75.838   6.142  1.00 10.00           C  
ATOM    752  CD2 LEU A 937     107.387  76.231   8.574  1.00 10.00           C  
ATOM    753  N   ARG A 938     106.141  71.734   9.072  1.00 10.00           N  
ATOM    754  CA  ARG A 938     104.807  71.238   9.405  1.00 10.00           C  
ATOM    755  C   ARG A 938     104.581  71.208  10.919  1.00 10.00           C  
ATOM    756  O   ARG A 938     103.601  71.773  11.419  1.00 10.00           O  
ATOM    757  CB  ARG A 938     104.610  69.843   8.809  1.00 10.00           C  
ATOM    758  CG  ARG A 938     103.171  69.503   8.466  1.00 10.00           C  
ATOM    759  CD  ARG A 938     102.576  68.474   9.397  1.00 10.00           C  
ATOM    760  NE  ARG A 938     101.214  68.126   8.991  1.00 10.00           N  
ATOM    761  CZ  ARG A 938     100.903  67.186   8.102  1.00 10.00           C  
ATOM    762  NH1 ARG A 938     101.855  66.475   7.508  1.00 10.00           N  
ATOM    763  NH2 ARG A 938      99.631  66.955   7.804  1.00 10.00           N  
ATOM    764  N   ASP A 939     105.500  70.560  11.634  1.00 10.00           N  
ATOM    765  CA  ASP A 939     105.423  70.442  13.090  1.00 10.00           C  
ATOM    766  C   ASP A 939     105.745  71.754  13.797  1.00 10.00           C  
ATOM    767  O   ASP A 939     105.114  72.088  14.796  1.00 10.00           O  
ATOM    768  CB  ASP A 939     106.358  69.337  13.594  1.00 10.00           C  
ATOM    769  CG  ASP A 939     105.955  67.955  13.108  1.00 10.00           C  
ATOM    770  OD1 ASP A 939     106.861  67.133  12.855  1.00 10.00           O  
ATOM    771  OD2 ASP A 939     104.741  67.682  12.979  1.00 10.00           O  
ATOM    772  N   TYR A 940     106.729  72.485  13.276  1.00 10.00           N  
ATOM    773  CA  TYR A 940     107.149  73.765  13.851  1.00 10.00           C  
ATOM    774  C   TYR A 940     106.029  74.807  13.815  1.00 10.00           C  
ATOM    775  O   TYR A 940     105.791  75.502  14.806  1.00 10.00           O  
ATOM    776  CB  TYR A 940     108.398  74.287  13.132  1.00 10.00           C  
ATOM    777  CG  TYR A 940     108.880  75.652  13.582  1.00 10.00           C  
ATOM    778  CD1 TYR A 940     109.479  75.829  14.832  1.00 10.00           C  
ATOM    779  CD2 TYR A 940     108.758  76.762  12.746  1.00 10.00           C  
ATOM    780  CE1 TYR A 940     109.930  77.083  15.243  1.00 10.00           C  
ATOM    781  CE2 TYR A 940     109.205  78.018  13.144  1.00 10.00           C  
ATOM    782  CZ  TYR A 940     109.788  78.170  14.392  1.00 10.00           C  
ATOM    783  OH  TYR A 940     110.232  79.410  14.784  1.00 10.00           O  
ATOM    784  N   LEU A 941     105.347  74.899  12.675  1.00 10.00           N  
ATOM    785  CA  LEU A 941     104.258  75.858  12.485  1.00 10.00           C  
ATOM    786  C   LEU A 941     103.042  75.533  13.353  1.00 10.00           C  
ATOM    787  O   LEU A 941     102.443  76.428  13.948  1.00 10.00           O  
ATOM    788  CB  LEU A 941     103.857  75.925  11.005  1.00 10.00           C  
ATOM    789  CG  LEU A 941     102.808  76.950  10.561  1.00 10.00           C  
ATOM    790  CD1 LEU A 941     103.278  78.370  10.824  1.00 10.00           C  
ATOM    791  CD2 LEU A 941     102.483  76.762   9.088  1.00 10.00           C  
ATOM    792  N   GLN A 942     102.692  74.251  13.414  1.00 10.00           N  
ATOM    793  CA  GLN A 942     101.548  73.775  14.188  1.00 10.00           C  
ATOM    794  C   GLN A 942     101.726  74.016  15.688  1.00 10.00           C  
ATOM    795  O   GLN A 942     100.785  74.425  16.372  1.00 10.00           O  
ATOM    796  CB  GLN A 942     101.314  72.286  13.911  1.00 10.00           C  
ATOM    797  CG  GLN A 942      99.960  71.754  14.365  1.00 10.00           C  
ATOM    798  CD  GLN A 942      99.728  70.310  13.950  1.00 10.00           C  
ATOM    799  OE1 GLN A 942     100.578  69.443  14.167  1.00 10.00           O  
ATOM    800  NE2 GLN A 942      98.567  70.044  13.356  1.00 10.00           N  
ATOM    801  N   LYS A 943     102.938  73.772  16.186  1.00 10.00           N  
ATOM    802  CA  LYS A 943     103.239  73.891  17.613  1.00 10.00           C  
ATOM    803  C   LYS A 943     103.478  75.327  18.073  1.00 10.00           C  
ATOM    804  O   LYS A 943     103.295  75.639  19.252  1.00 10.00           O  
ATOM    805  CB  LYS A 943     104.451  73.030  17.985  1.00 10.00           C  
ATOM    806  CG  LYS A 943     104.215  71.528  17.920  1.00 10.00           C  
ATOM    807  CD  LYS A 943     105.525  70.773  18.110  1.00 10.00           C  
ATOM    808  CE  LYS A 943     105.373  69.292  17.802  1.00 10.00           C  
ATOM    809  NZ  LYS A 943     106.681  68.581  17.888  1.00 10.00           N  
ATOM    810  N   HIS A 944     103.885  76.198  17.151  1.00 10.00           N  
ATOM    811  CA  HIS A 944     104.277  77.565  17.512  1.00 10.00           C  
ATOM    812  C   HIS A 944     103.597  78.644  16.665  1.00 10.00           C  
ATOM    813  O   HIS A 944     104.197  79.676  16.348  1.00 10.00           O  
ATOM    814  CB  HIS A 944     105.803  77.699  17.470  1.00 10.00           C  
ATOM    815  CG  HIS A 944     106.515  76.665  18.285  1.00 10.00           C  
ATOM    816  ND1 HIS A 944     106.958  75.474  17.752  1.00 10.00           N  
ATOM    817  CD2 HIS A 944     106.834  76.629  19.601  1.00 10.00           C  
ATOM    818  CE1 HIS A 944     107.533  74.755  18.700  1.00 10.00           C  
ATOM    819  NE2 HIS A 944     107.469  75.433  19.832  1.00 10.00           N  
ATOM    820  N   LYS A 945     102.329  78.405  16.337  1.00 10.00           N  
ATOM    821  CA  LYS A 945     101.527  79.296  15.487  1.00 10.00           C  
ATOM    822  C   LYS A 945     101.359  80.730  16.011  1.00 10.00           C  
ATOM    823  O   LYS A 945     101.103  81.648  15.228  1.00 10.00           O  
ATOM    824  CB  LYS A 945     100.156  78.667  15.205  1.00 10.00           C  
ATOM    825  CG  LYS A 945      99.360  78.295  16.448  1.00 10.00           C  
ATOM    826  CD  LYS A 945      98.147  77.450  16.106  1.00 10.00           C  
ATOM    827  CE  LYS A 945      97.463  76.949  17.372  1.00 10.00           C  
ATOM    828  NZ  LYS A 945      96.286  76.087  17.071  1.00 10.00           N  
ATOM    829  N   GLU A 946     101.503  80.918  17.324  1.00 10.00           N  
ATOM    830  CA  GLU A 946     101.391  82.248  17.938  1.00 10.00           C  
ATOM    831  C   GLU A 946     102.601  83.127  17.619  1.00 10.00           C  
ATOM    832  O   GLU A 946     102.491  84.354  17.573  1.00 10.00           O  
ATOM    833  CB  GLU A 946     101.220  82.156  19.464  1.00 10.00           C  
ATOM    834  CG  GLU A 946     100.462  80.936  19.980  1.00 10.00           C  
ATOM    835  CD  GLU A 946     101.387  79.815  20.433  1.00 10.00           C  
ATOM    836  OE1 GLU A 946     102.192  79.325  19.610  1.00 10.00           O  
ATOM    837  OE2 GLU A 946     101.305  79.424  21.619  1.00 10.00           O  
ATOM    838  N   ARG A 947     103.750  82.487  17.410  1.00 10.00           N  
ATOM    839  CA  ARG A 947     105.012  83.175  17.142  1.00 10.00           C  
ATOM    840  C   ARG A 947     105.157  83.579  15.672  1.00 10.00           C  
ATOM    841  O   ARG A 947     105.828  84.565  15.354  1.00 10.00           O  
ATOM    842  CB  ARG A 947     106.187  82.281  17.564  1.00 10.00           C  
ATOM    843  CG  ARG A 947     107.578  82.889  17.367  1.00 10.00           C  
ATOM    844  CD  ARG A 947     108.682  81.982  17.908  1.00 10.00           C  
ATOM    845  NE  ARG A 947     108.858  82.123  19.354  1.00 10.00           N  
ATOM    846  CZ  ARG A 947     108.343  81.303  20.266  1.00 10.00           C  
ATOM    847  NH1 ARG A 947     107.614  80.256  19.898  1.00 10.00           N  
ATOM    848  NH2 ARG A 947     108.564  81.527  21.555  1.00 10.00           N  
ATOM    849  N   ILE A 948     104.519  82.820  14.785  1.00 10.00           N  
ATOM    850  CA  ILE A 948     104.714  82.974  13.345  1.00 10.00           C  
ATOM    851  C   ILE A 948     103.573  83.763  12.693  1.00 10.00           C  
ATOM    852  O   ILE A 948     102.435  83.295  12.631  1.00 10.00           O  
ATOM    853  CB  ILE A 948     104.891  81.593  12.661  1.00 10.00           C  
ATOM    854  CG1 ILE A 948     105.976  80.781  13.381  1.00 10.00           C  
ATOM    855  CG2 ILE A 948     105.234  81.760  11.182  1.00 10.00           C  
ATOM    856  CD1 ILE A 948     105.766  79.284  13.347  1.00 10.00           C  
ATOM    857  N   ASP A 949     103.887  84.964  12.214  1.00 10.00           N  
ATOM    858  CA  ASP A 949     102.899  85.794  11.523  1.00 10.00           C  
ATOM    859  C   ASP A 949     102.957  85.607  10.004  1.00 10.00           C  
ATOM    860  O   ASP A 949     103.789  84.854   9.494  1.00 10.00           O  
ATOM    861  CB  ASP A 949     103.034  87.277  11.919  1.00 10.00           C  
ATOM    862  CG  ASP A 949     104.386  87.880  11.551  1.00 10.00           C  
ATOM    863  OD1 ASP A 949     104.531  89.112  11.698  1.00 10.00           O  
ATOM    864  OD2 ASP A 949     105.302  87.145  11.126  1.00 10.00           O  
ATOM    865  N   HIS A 950     102.067  86.297   9.294  1.00 10.00           N  
ATOM    866  CA  HIS A 950     101.977  86.203   7.836  1.00 10.00           C  
ATOM    867  C   HIS A 950     103.249  86.653   7.123  1.00 10.00           C  
ATOM    868  O   HIS A 950     103.614  86.091   6.087  1.00 10.00           O  
ATOM    869  CB  HIS A 950     100.765  86.985   7.331  1.00 10.00           C  
ATOM    870  CG  HIS A 950      99.474  86.237   7.450  1.00 10.00           C  
ATOM    871  ND1 HIS A 950      98.299  86.689   6.894  1.00 10.00           N  
ATOM    872  CD2 HIS A 950      99.179  85.056   8.045  1.00 10.00           C  
ATOM    873  CE1 HIS A 950      97.331  85.829   7.154  1.00 10.00           C  
ATOM    874  NE2 HIS A 950      97.840  84.826   7.847  1.00 10.00           N  
ATOM    875  N   ILE A 951     103.916  87.660   7.687  1.00 10.00           N  
ATOM    876  CA  ILE A 951     105.191  88.154   7.160  1.00 10.00           C  
ATOM    877  C   ILE A 951     106.257  87.050   7.184  1.00 10.00           C  
ATOM    878  O   ILE A 951     107.008  86.882   6.219  1.00 10.00           O  
ATOM    879  CB  ILE A 951     105.679  89.417   7.927  1.00 10.00           C  
ATOM    880  CG1 ILE A 951     104.609  90.518   7.884  1.00 10.00           C  
ATOM    881  CG2 ILE A 951     106.997  89.936   7.347  1.00 10.00           C  
ATOM    882  CD1 ILE A 951     104.848  91.677   8.846  1.00 10.00           C  
ATOM    883  N   LYS A 952     106.306  86.295   8.281  1.00 10.00           N  
ATOM    884  CA  LYS A 952     107.221  85.158   8.407  1.00 10.00           C  
ATOM    885  C   LYS A 952     106.868  84.015   7.453  1.00 10.00           C  
ATOM    886  O   LYS A 952     107.761  83.362   6.904  1.00 10.00           O  
ATOM    887  CB  LYS A 952     107.251  84.648   9.848  1.00 10.00           C  
ATOM    888  CG  LYS A 952     108.202  85.401  10.758  1.00 10.00           C  
ATOM    889  CD  LYS A 952     109.598  84.786  10.735  1.00 10.00           C  
ATOM    890  CE  LYS A 952     110.474  85.363  11.841  1.00 10.00           C  
ATOM    891  NZ  LYS A 952     109.927  85.124  13.214  1.00 10.00           N  
ATOM    892  N   LEU A 953     105.569  83.780   7.262  1.00 10.00           N  
ATOM    893  CA  LEU A 953     105.098  82.758   6.323  1.00 10.00           C  
ATOM    894  C   LEU A 953     105.559  83.055   4.900  1.00 10.00           C  
ATOM    895  O   LEU A 953     105.892  82.141   4.144  1.00 10.00           O  
ATOM    896  CB  LEU A 953     103.571  82.625   6.361  1.00 10.00           C  
ATOM    897  CG  LEU A 953     102.882  82.056   7.608  1.00 10.00           C  
ATOM    898  CD1 LEU A 953     101.389  81.929   7.354  1.00 10.00           C  
ATOM    899  CD2 LEU A 953     103.461  80.709   8.017  1.00 10.00           C  
ATOM    900  N   LEU A 954     105.584  84.337   4.545  1.00 10.00           N  
ATOM    901  CA  LEU A 954     106.011  84.749   3.211  1.00 10.00           C  
ATOM    902  C   LEU A 954     107.531  84.709   3.065  1.00 10.00           C  
ATOM    903  O   LEU A 954     108.046  84.479   1.967  1.00 10.00           O  
ATOM    904  CB  LEU A 954     105.449  86.130   2.858  1.00 10.00           C  
ATOM    905  CG  LEU A 954     103.926  86.234   2.717  1.00 10.00           C  
ATOM    906  CD1 LEU A 954     103.524  87.660   2.379  1.00 10.00           C  
ATOM    907  CD2 LEU A 954     103.381  85.257   1.679  1.00 10.00           C  
ATOM    908  N   GLN A 955     108.240  84.933   4.171  1.00 10.00           N  
ATOM    909  CA  GLN A 955     109.690  84.755   4.195  1.00 10.00           C  
ATOM    910  C   GLN A 955     110.052  83.294   3.900  1.00 10.00           C  
ATOM    911  O   GLN A 955     110.925  83.027   3.072  1.00 10.00           O  
ATOM    912  CB  GLN A 955     110.293  85.205   5.529  1.00 10.00           C  
ATOM    913  CG  GLN A 955     111.826  85.211   5.529  1.00 10.00           C  
ATOM    914  CD  GLN A 955     112.447  85.543   6.879  1.00 10.00           C  
ATOM    915  OE1 GLN A 955     113.652  85.789   6.967  1.00 10.00           O  
ATOM    916  NE2 GLN A 955     111.636  85.547   7.933  1.00 10.00           N  
ATOM    917  N   TYR A 956     109.367  82.363   4.567  1.00 10.00           N  
ATOM    918  CA  TYR A 956     109.557  80.932   4.319  1.00 10.00           C  
ATOM    919  C   TYR A 956     109.188  80.580   2.882  1.00 10.00           C  
ATOM    920  O   TYR A 956     109.895  79.814   2.224  1.00 10.00           O  
ATOM    921  CB  TYR A 956     108.727  80.071   5.283  1.00 10.00           C  
ATOM    922  CG  TYR A 956     108.993  80.273   6.767  1.00 10.00           C  
ATOM    923  CD1 TYR A 956     108.008  79.973   7.706  1.00 10.00           C  
ATOM    924  CD2 TYR A 956     110.217  80.759   7.233  1.00 10.00           C  
ATOM    925  CE1 TYR A 956     108.231  80.145   9.072  1.00 10.00           C  
ATOM    926  CE2 TYR A 956     110.451  80.938   8.601  1.00 10.00           C  
ATOM    927  CZ  TYR A 956     109.452  80.628   9.512  1.00 10.00           C  
ATOM    928  OH  TYR A 956     109.665  80.802  10.863  1.00 10.00           O  
ATOM    929  N   THR A 957     108.082  81.151   2.408  1.00 10.00           N  
ATOM    930  CA  THR A 957     107.579  80.917   1.051  1.00 10.00           C  
ATOM    931  C   THR A 957     108.616  81.311   0.001  1.00 10.00           C  
ATOM    932  O   THR A 957     108.867  80.564  -0.949  1.00 10.00           O  
ATOM    933  CB  THR A 957     106.254  81.676   0.819  1.00 10.00           C  
ATOM    934  OG1 THR A 957     105.271  81.201   1.746  1.00 10.00           O  
ATOM    935  CG2 THR A 957     105.734  81.473  -0.604  1.00 10.00           C  
ATOM    936  N   SER A 958     109.224  82.478   0.196  1.00 10.00           N  
ATOM    937  CA  SER A 958     110.272  82.986  -0.688  1.00 10.00           C  
ATOM    938  C   SER A 958     111.482  82.051  -0.721  1.00 10.00           C  
ATOM    939  O   SER A 958     112.016  81.754  -1.792  1.00 10.00           O  
ATOM    940  CB  SER A 958     110.695  84.387  -0.242  1.00 10.00           C  
ATOM    941  OG  SER A 958     111.628  84.952  -1.143  1.00 10.00           O  
ATOM    942  N   GLN A 959     111.899  81.588   0.456  1.00 10.00           N  
ATOM    943  CA  GLN A 959     113.033  80.670   0.586  1.00 10.00           C  
ATOM    944  C   GLN A 959     112.786  79.330  -0.110  1.00 10.00           C  
ATOM    945  O   GLN A 959     113.692  78.771  -0.731  1.00 10.00           O  
ATOM    946  CB  GLN A 959     113.377  80.460   2.064  1.00 10.00           C  
ATOM    947  CG  GLN A 959     114.004  81.697   2.716  1.00 10.00           C  
ATOM    948  CD  GLN A 959     114.034  81.632   4.230  1.00 10.00           C  
ATOM    949  OE1 GLN A 959     113.602  80.650   4.836  1.00 10.00           O  
ATOM    950  NE2 GLN A 959     114.540  82.690   4.852  1.00 10.00           N  
ATOM    951  N   ILE A 960     111.557  78.828  -0.001  1.00 10.00           N  
ATOM    952  CA  ILE A 960     111.143  77.599  -0.682  1.00 10.00           C  
ATOM    953  C   ILE A 960     111.211  77.768  -2.208  1.00 10.00           C  
ATOM    954  O   ILE A 960     111.724  76.891  -2.910  1.00 10.00           O  
ATOM    955  CB  ILE A 960     109.733  77.136  -0.216  1.00 10.00           C  
ATOM    956  CG1 ILE A 960     109.781  76.711   1.257  1.00 10.00           C  
ATOM    957  CG2 ILE A 960     109.211  75.983  -1.089  1.00 10.00           C  
ATOM    958  CD1 ILE A 960     108.442  76.776   1.990  1.00 10.00           C  
ATOM    959  N   CYS A 961     110.715  78.903  -2.704  1.00 10.00           N  
ATOM    960  CA  CYS A 961     110.765  79.223  -4.135  1.00 10.00           C  
ATOM    961  C   CYS A 961     112.189  79.301  -4.666  1.00 10.00           C  
ATOM    962  O   CYS A 961     112.468  78.835  -5.770  1.00 10.00           O  
ATOM    963  CB  CYS A 961     110.054  80.546  -4.425  1.00 10.00           C  
ATOM    964  SG  CYS A 961     108.270  80.453  -4.336  1.00 10.00           S  
ATOM    965  N   LYS A 962     113.080  79.903  -3.883  1.00 10.00           N  
ATOM    966  CA  LYS A 962     114.473  80.064  -4.293  1.00 10.00           C  
ATOM    967  C   LYS A 962     115.205  78.726  -4.309  1.00 10.00           C  
ATOM    968  O   LYS A 962     116.016  78.471  -5.199  1.00 10.00           O  
ATOM    969  CB  LYS A 962     115.187  81.099  -3.420  1.00 10.00           C  
ATOM    970  CG  LYS A 962     114.705  82.520  -3.690  1.00 10.00           C  
ATOM    971  CD  LYS A 962     115.313  83.537  -2.747  1.00 10.00           C  
ATOM    972  CE  LYS A 962     114.655  84.897  -2.946  1.00 10.00           C  
ATOM    973  NZ  LYS A 962     115.162  85.918  -1.988  1.00 10.00           N  
ATOM    974  N   GLY A 963     114.895  77.869  -3.337  1.00 10.00           N  
ATOM    975  CA  GLY A 963     115.408  76.500  -3.322  1.00 10.00           C  
ATOM    976  C   GLY A 963     114.923  75.701  -4.521  1.00 10.00           C  
ATOM    977  O   GLY A 963     115.693  74.954  -5.129  1.00 10.00           O  
ATOM    978  N   MET A 964     113.647  75.872  -4.863  1.00 10.00           N  
ATOM    979  CA  MET A 964     113.042  75.182  -6.006  1.00 10.00           C  
ATOM    980  C   MET A 964     113.552  75.675  -7.360  1.00 10.00           C  
ATOM    981  O   MET A 964     113.713  74.886  -8.296  1.00 10.00           O  
ATOM    982  CB  MET A 964     111.513  75.278  -5.956  1.00 10.00           C  
ATOM    983  CG  MET A 964     110.865  74.354  -4.924  1.00 10.00           C  
ATOM    984  SD  MET A 964     111.433  72.641  -5.031  1.00 10.00           S  
ATOM    985  CE  MET A 964     110.903  72.183  -6.680  1.00 10.00           C  
ATOM    986  N   GLU A 965     113.786  76.981  -7.471  1.00 10.00           N  
ATOM    987  CA  GLU A 965     114.376  77.535  -8.687  1.00 10.00           C  
ATOM    988  C   GLU A 965     115.763  76.931  -8.904  1.00 10.00           C  
ATOM    989  O   GLU A 965     116.128  76.585 -10.028  1.00 10.00           O  
ATOM    990  CB  GLU A 965     114.417  79.069  -8.642  1.00 10.00           C  
ATOM    991  CG  GLU A 965     115.163  79.753  -9.806  1.00 10.00           C  
ATOM    992  CD  GLU A 965     114.684  79.335 -11.203  1.00 10.00           C  
ATOM    993  OE1 GLU A 965     113.629  78.676 -11.326  1.00 10.00           O  
ATOM    994  OE2 GLU A 965     115.377  79.671 -12.189  1.00 10.00           O  
ATOM    995  N   TYR A 966     116.512  76.782  -7.814  1.00 10.00           N  
ATOM    996  CA  TYR A 966     117.821  76.144  -7.853  1.00 10.00           C  
ATOM    997  C   TYR A 966     117.732  74.688  -8.316  1.00 10.00           C  
ATOM    998  O   TYR A 966     118.561  74.247  -9.110  1.00 10.00           O  
ATOM    999  CB  TYR A 966     118.517  76.260  -6.492  1.00 10.00           C  
ATOM   1000  CG  TYR A 966     119.889  75.623  -6.420  1.00 10.00           C  
ATOM   1001  CD1 TYR A 966     120.960  76.115  -7.171  1.00 10.00           C  
ATOM   1002  CD2 TYR A 966     120.120  74.538  -5.583  1.00 10.00           C  
ATOM   1003  CE1 TYR A 966     122.221  75.527  -7.095  1.00 10.00           C  
ATOM   1004  CE2 TYR A 966     121.370  73.948  -5.496  1.00 10.00           C  
ATOM   1005  CZ  TYR A 966     122.415  74.443  -6.252  1.00 10.00           C  
ATOM   1006  OH  TYR A 966     123.647  73.842  -6.155  1.00 10.00           O  
ATOM   1007  N   LEU A 967     116.726  73.954  -7.836  1.00 10.00           N  
ATOM   1008  CA  LEU A 967     116.472  72.588  -8.310  1.00 10.00           C  
ATOM   1009  C   LEU A 967     116.240  72.544  -9.815  1.00 10.00           C  
ATOM   1010  O   LEU A 967     116.772  71.673 -10.505  1.00 10.00           O  
ATOM   1011  CB  LEU A 967     115.255  71.966  -7.616  1.00 10.00           C  
ATOM   1012  CG  LEU A 967     115.295  71.466  -6.173  1.00 10.00           C  
ATOM   1013  CD1 LEU A 967     114.326  70.295  -6.049  1.00 10.00           C  
ATOM   1014  CD2 LEU A 967     116.682  71.037  -5.756  1.00 10.00           C  
ATOM   1015  N   GLY A 968     115.430  73.483 -10.303  1.00 10.00           N  
ATOM   1016  CA  GLY A 968     115.074  73.569 -11.717  1.00 10.00           C  
ATOM   1017  C   GLY A 968     116.254  73.843 -12.625  1.00 10.00           C  
ATOM   1018  O   GLY A 968     116.276  73.396 -13.773  1.00 10.00           O  
ATOM   1019  N   THR A 969     117.237  74.574 -12.103  1.00 10.00           N  
ATOM   1020  CA  THR A 969     118.447  74.907 -12.848  1.00 10.00           C  
ATOM   1021  C   THR A 969     119.278  73.648 -13.140  1.00 10.00           C  
ATOM   1022  O   THR A 969     120.088  73.629 -14.067  1.00 10.00           O  
ATOM   1023  CB  THR A 969     119.280  76.003 -12.115  1.00 10.00           C  
ATOM   1024  OG1 THR A 969     120.005  76.785 -13.071  1.00 10.00           O  
ATOM   1025  CG2 THR A 969     120.254  75.406 -11.113  1.00 10.00           C  
ATOM   1026  N   LYS A 970     119.052  72.597 -12.354  1.00 10.00           N  
ATOM   1027  CA  LYS A 970     119.732  71.316 -12.553  1.00 10.00           C  
ATOM   1028  C   LYS A 970     118.787  70.293 -13.179  1.00 10.00           C  
ATOM   1029  O   LYS A 970     119.127  69.116 -13.310  1.00 10.00           O  
ATOM   1030  CB  LYS A 970     120.312  70.799 -11.233  1.00 10.00           C  
ATOM   1031  CG  LYS A 970     121.206  71.814 -10.532  1.00 10.00           C  
ATOM   1032  CD  LYS A 970     122.339  71.169  -9.766  1.00 10.00           C  
ATOM   1033  CE  LYS A 970     123.293  72.238  -9.256  1.00 10.00           C  
ATOM   1034  NZ  LYS A 970     124.627  71.675  -8.911  1.00 10.00           N  
ATOM   1035  N   ARG A 971     117.605  70.769 -13.573  1.00 10.00           N  
ATOM   1036  CA  ARG A 971     116.549  69.947 -14.179  1.00 10.00           C  
ATOM   1037  C   ARG A 971     116.052  68.832 -13.248  1.00 10.00           C  
ATOM   1038  O   ARG A 971     115.624  67.767 -13.700  1.00 10.00           O  
ATOM   1039  CB  ARG A 971     116.975  69.421 -15.563  1.00 10.00           C  
ATOM   1040  CG  ARG A 971     117.106  70.534 -16.611  1.00 10.00           C  
ATOM   1041  CD  ARG A 971     117.600  70.038 -17.972  1.00 10.00           C  
ATOM   1042  NE  ARG A 971     116.664  69.126 -18.635  1.00 10.00           N  
ATOM   1043  CZ  ARG A 971     115.600  69.505 -19.342  1.00 10.00           C  
ATOM   1044  NH1 ARG A 971     115.303  70.792 -19.483  1.00 10.00           N  
ATOM   1045  NH2 ARG A 971     114.823  68.592 -19.907  1.00 10.00           N  
ATOM   1046  N   TYR A 972     116.113  69.101 -11.944  1.00 10.00           N  
ATOM   1047  CA  TYR A 972     115.582  68.197 -10.931  1.00 10.00           C  
ATOM   1048  C   TYR A 972     114.112  68.509 -10.675  1.00 10.00           C  
ATOM   1049  O   TYR A 972     113.731  69.676 -10.548  1.00 10.00           O  
ATOM   1050  CB  TYR A 972     116.351  68.329  -9.611  1.00 10.00           C  
ATOM   1051  CG  TYR A 972     117.802  67.889  -9.628  1.00 10.00           C  
ATOM   1052  CD1 TYR A 972     118.666  68.265  -8.598  1.00 10.00           C  
ATOM   1053  CD2 TYR A 972     118.316  67.100 -10.661  1.00 10.00           C  
ATOM   1054  CE1 TYR A 972     119.997  67.866  -8.593  1.00 10.00           C  
ATOM   1055  CE2 TYR A 972     119.650  66.704 -10.668  1.00 10.00           C  
ATOM   1056  CZ  TYR A 972     120.482  67.089  -9.628  1.00 10.00           C  
ATOM   1057  OH  TYR A 972     121.799  66.697  -9.622  1.00 10.00           O  
ATOM   1058  N   ILE A 973     113.297  67.459 -10.606  1.00 10.00           N  
ATOM   1059  CA  ILE A 973     111.889  67.581 -10.236  1.00 10.00           C  
ATOM   1060  C   ILE A 973     111.719  66.949  -8.862  1.00 10.00           C  
ATOM   1061  O   ILE A 973     112.007  65.766  -8.682  1.00 10.00           O  
ATOM   1062  CB  ILE A 973     110.945  66.883 -11.260  1.00 10.00           C  
ATOM   1063  CG1 ILE A 973     111.346  67.212 -12.708  1.00 10.00           C  
ATOM   1064  CG2 ILE A 973     109.479  67.243 -10.988  1.00 10.00           C  
ATOM   1065  CD1 ILE A 973     111.337  68.706 -13.067  1.00 10.00           C  
ATOM   1066  N   HIS A 974     111.263  67.742  -7.896  1.00 10.00           N  
ATOM   1067  CA  HIS A 974     111.178  67.287  -6.507  1.00 10.00           C  
ATOM   1068  C   HIS A 974     110.146  66.177  -6.285  1.00 10.00           C  
ATOM   1069  O   HIS A 974     110.448  65.167  -5.638  1.00 10.00           O  
ATOM   1070  CB  HIS A 974     110.919  68.460  -5.559  1.00 10.00           C  
ATOM   1071  CG  HIS A 974     111.031  68.082  -4.120  1.00 10.00           C  
ATOM   1072  ND1 HIS A 974     112.205  68.205  -3.410  1.00 10.00           N  
ATOM   1073  CD2 HIS A 974     110.134  67.526  -3.273  1.00 10.00           C  
ATOM   1074  CE1 HIS A 974     112.017  67.769  -2.178  1.00 10.00           C  
ATOM   1075  NE2 HIS A 974     110.770  67.350  -2.069  1.00 10.00           N  
ATOM   1076  N   ARG A 975     108.937  66.379  -6.809  1.00 10.00           N  
ATOM   1077  CA  ARG A 975     107.857  65.375  -6.794  1.00 10.00           C  
ATOM   1078  C   ARG A 975     107.192  65.109  -5.437  1.00 10.00           C  
ATOM   1079  O   ARG A 975     106.308  64.250  -5.343  1.00 10.00           O  
ATOM   1080  CB  ARG A 975     108.331  64.041  -7.399  1.00 10.00           C  
ATOM   1081  CG  ARG A 975     108.646  64.095  -8.881  1.00 10.00           C  
ATOM   1082  CD  ARG A 975     108.903  62.708  -9.437  1.00 10.00           C  
ATOM   1083  NE  ARG A 975     107.750  61.830  -9.255  1.00 10.00           N  
ATOM   1084  CZ  ARG A 975     107.748  60.715  -8.528  1.00 10.00           C  
ATOM   1085  NH1 ARG A 975     108.849  60.302  -7.912  1.00 10.00           N  
ATOM   1086  NH2 ARG A 975     106.637  59.998  -8.436  1.00 10.00           N  
ATOM   1087  N   ASP A 976     107.601  65.835  -4.396  1.00 10.00           N  
ATOM   1088  CA  ASP A 976     107.086  65.597  -3.042  1.00 10.00           C  
ATOM   1089  C   ASP A 976     107.118  66.874  -2.186  1.00 10.00           C  
ATOM   1090  O   ASP A 976     107.367  66.822  -0.975  1.00 10.00           O  
ATOM   1091  CB  ASP A 976     107.880  64.465  -2.368  1.00 10.00           C  
ATOM   1092  CG  ASP A 976     107.117  63.787  -1.228  1.00 10.00           C  
ATOM   1093  OD1 ASP A 976     105.866  63.817  -1.215  1.00 10.00           O  
ATOM   1094  OD2 ASP A 976     107.782  63.206  -0.340  1.00 10.00           O  
ATOM   1095  N   LEU A 977     106.874  68.020  -2.820  1.00 10.00           N  
ATOM   1096  CA  LEU A 977     106.813  69.287  -2.096  1.00 10.00           C  
ATOM   1097  C   LEU A 977     105.629  69.324  -1.144  1.00 10.00           C  
ATOM   1098  O   LEU A 977     104.476  69.206  -1.563  1.00 10.00           O  
ATOM   1099  CB  LEU A 977     106.749  70.479  -3.052  1.00 10.00           C  
ATOM   1100  CG  LEU A 977     108.069  71.059  -3.557  1.00 10.00           C  
ATOM   1101  CD1 LEU A 977     107.774  72.248  -4.472  1.00 10.00           C  
ATOM   1102  CD2 LEU A 977     108.977  71.470  -2.389  1.00 10.00           C  
ATOM   1103  N   ALA A 978     105.945  69.475   0.138  1.00 10.00           N  
ATOM   1104  CA  ALA A 978     104.971  69.516   1.222  1.00 10.00           C  
ATOM   1105  C   ALA A 978     105.702  70.033   2.454  1.00 10.00           C  
ATOM   1106  O   ALA A 978     106.903  69.796   2.597  1.00 10.00           O  
ATOM   1107  CB  ALA A 978     104.399  68.123   1.485  1.00 10.00           C  
ATOM   1108  N   THR A 979     104.991  70.723   3.346  1.00 10.00           N  
ATOM   1109  CA  THR A 979     105.618  71.276   4.557  1.00 10.00           C  
ATOM   1110  C   THR A 979     106.303  70.221   5.438  1.00 10.00           C  
ATOM   1111  O   THR A 979     107.231  70.542   6.180  1.00 10.00           O  
ATOM   1112  CB  THR A 979     104.637  72.113   5.425  1.00 10.00           C  
ATOM   1113  OG1 THR A 979     103.582  71.277   5.915  1.00 10.00           O  
ATOM   1114  CG2 THR A 979     104.055  73.278   4.627  1.00 10.00           C  
ATOM   1115  N   ARG A 980     105.852  68.971   5.349  1.00 10.00           N  
ATOM   1116  CA  ARG A 980     106.491  67.856   6.072  1.00 10.00           C  
ATOM   1117  C   ARG A 980     107.924  67.598   5.589  1.00 10.00           C  
ATOM   1118  O   ARG A 980     108.734  67.013   6.314  1.00 10.00           O  
ATOM   1119  CB  ARG A 980     105.655  66.572   5.960  1.00 10.00           C  
ATOM   1120  CG  ARG A 980     105.576  65.996   4.552  1.00 10.00           C  
ATOM   1121  CD  ARG A 980     104.691  64.761   4.471  1.00 10.00           C  
ATOM   1122  NE  ARG A 980     104.522  64.355   3.074  1.00 10.00           N  
ATOM   1123  CZ  ARG A 980     103.518  64.740   2.287  1.00 10.00           C  
ATOM   1124  NH1 ARG A 980     102.555  65.532   2.751  1.00 10.00           N  
ATOM   1125  NH2 ARG A 980     103.472  64.323   1.030  1.00 10.00           N  
ATOM   1126  N   ASN A 981     108.217  68.037   4.366  1.00 10.00           N  
ATOM   1127  CA  ASN A 981     109.536  67.871   3.754  1.00 10.00           C  
ATOM   1128  C   ASN A 981     110.396  69.136   3.780  1.00 10.00           C  
ATOM   1129  O   ASN A 981     111.479  69.176   3.192  1.00 10.00           O  
ATOM   1130  CB  ASN A 981     109.386  67.348   2.323  1.00 10.00           C  
ATOM   1131  CG  ASN A 981     108.919  65.906   2.282  1.00 10.00           C  
ATOM   1132  OD1 ASN A 981     109.322  65.092   3.109  1.00 10.00           O  
ATOM   1133  ND2 ASN A 981     108.064  65.584   1.319  1.00 10.00           N  
ATOM   1134  N   ILE A 982     109.897  70.164   4.459  1.00 10.00           N  
ATOM   1135  CA  ILE A 982     110.649  71.390   4.686  1.00 10.00           C  
ATOM   1136  C   ILE A 982     111.125  71.377   6.133  1.00 10.00           C  
ATOM   1137  O   ILE A 982     110.371  71.010   7.038  1.00 10.00           O  
ATOM   1138  CB  ILE A 982     109.791  72.664   4.419  1.00 10.00           C  
ATOM   1139  CG1 ILE A 982     109.077  72.591   3.058  1.00 10.00           C  
ATOM   1140  CG2 ILE A 982     110.640  73.930   4.539  1.00 10.00           C  
ATOM   1141  CD1 ILE A 982     109.994  72.552   1.839  1.00 10.00           C  
ATOM   1142  N   LEU A 983     112.377  71.771   6.341  1.00 10.00           N  
ATOM   1143  CA  LEU A 983     112.973  71.794   7.671  1.00 10.00           C  
ATOM   1144  C   LEU A 983     113.308  73.213   8.093  1.00 10.00           C  
ATOM   1145  O   LEU A 983     113.522  74.087   7.253  1.00 10.00           O  
ATOM   1146  CB  LEU A 983     114.238  70.936   7.716  1.00 10.00           C  
ATOM   1147  CG  LEU A 983     114.151  69.460   7.327  1.00 10.00           C  
ATOM   1148  CD1 LEU A 983     115.552  68.912   7.190  1.00 10.00           C  
ATOM   1149  CD2 LEU A 983     113.350  68.646   8.340  1.00 10.00           C  
ATOM   1150  N   VAL A 984     113.361  73.428   9.402  1.00 10.00           N  
ATOM   1151  CA  VAL A 984     113.591  74.753   9.960  1.00 10.00           C  
ATOM   1152  C   VAL A 984     114.973  74.794  10.612  1.00 10.00           C  
ATOM   1153  O   VAL A 984     115.223  74.093  11.592  1.00 10.00           O  
ATOM   1154  CB  VAL A 984     112.483  75.126  10.986  1.00 10.00           C  
ATOM   1155  CG1 VAL A 984     112.677  76.537  11.516  1.00 10.00           C  
ATOM   1156  CG2 VAL A 984     111.098  74.979  10.369  1.00 10.00           C  
ATOM   1157  N   GLU A 985     115.874  75.599  10.053  1.00 10.00           N  
ATOM   1158  CA  GLU A 985     117.193  75.798  10.657  1.00 10.00           C  
ATOM   1159  C   GLU A 985     117.087  76.743  11.852  1.00 10.00           C  
ATOM   1160  O   GLU A 985     117.649  76.481  12.915  1.00 10.00           O  
ATOM   1161  CB  GLU A 985     118.207  76.336   9.638  1.00 10.00           C  
ATOM   1162  CG  GLU A 985     119.618  76.481  10.216  1.00 10.00           C  
ATOM   1163  CD  GLU A 985     120.642  77.010   9.225  1.00 10.00           C  
ATOM   1164  OE1 GLU A 985     120.253  77.629   8.212  1.00 10.00           O  
ATOM   1165  OE2 GLU A 985     121.850  76.809   9.471  1.00 10.00           O  
ATOM   1166  N   ASN A 986     116.373  77.846  11.653  1.00 10.00           N  
ATOM   1167  CA  ASN A 986     116.072  78.804  12.714  1.00 10.00           C  
ATOM   1168  C   ASN A 986     114.778  79.553  12.403  1.00 10.00           C  
ATOM   1169  O   ASN A 986     114.127  79.278  11.392  1.00 10.00           O  
ATOM   1170  CB  ASN A 986     117.251  79.766  12.959  1.00 10.00           C  
ATOM   1171  CG  ASN A 986     117.637  80.565  11.720  1.00 10.00           C  
ATOM   1172  OD1 ASN A 986     116.865  81.387  11.227  1.00 10.00           O  
ATOM   1173  ND2 ASN A 986     118.851  80.340  11.229  1.00 10.00           N  
ATOM   1174  N   GLU A 987     114.419  80.498  13.270  1.00 10.00           N  
ATOM   1175  CA  GLU A 987     113.184  81.278  13.152  1.00 10.00           C  
ATOM   1176  C   GLU A 987     113.055  81.994  11.805  1.00 10.00           C  
ATOM   1177  O   GLU A 987     111.945  82.266  11.342  1.00 10.00           O  
ATOM   1178  CB  GLU A 987     113.115  82.302  14.291  1.00 10.00           C  
ATOM   1179  CG  GLU A 987     111.711  82.753  14.671  1.00 10.00           C  
ATOM   1180  CD  GLU A 987     111.699  83.831  15.756  1.00 10.00           C  
ATOM   1181  OE1 GLU A 987     112.775  84.153  16.312  1.00 10.00           O  
ATOM   1182  OE2 GLU A 987     110.603  84.357  16.054  1.00 10.00           O  
ATOM   1183  N   ASN A 988     114.195  82.280  11.181  1.00 10.00           N  
ATOM   1184  CA  ASN A 988     114.240  83.057   9.944  1.00 10.00           C  
ATOM   1185  C   ASN A 988     114.572  82.269   8.668  1.00 10.00           C  
ATOM   1186  O   ASN A 988     114.447  82.809   7.565  1.00 10.00           O  
ATOM   1187  CB  ASN A 988     115.221  84.226  10.097  1.00 10.00           C  
ATOM   1188  CG  ASN A 988     114.839  85.171  11.225  1.00 10.00           C  
ATOM   1189  OD1 ASN A 988     113.693  85.614  11.322  1.00 10.00           O  
ATOM   1190  ND2 ASN A 988     115.804  85.489  12.081  1.00 10.00           N  
ATOM   1191  N   ARG A 989     114.993  81.010   8.809  1.00 10.00           N  
ATOM   1192  CA  ARG A 989     115.422  80.217   7.649  1.00 10.00           C  
ATOM   1193  C   ARG A 989     114.847  78.801   7.597  1.00 10.00           C  
ATOM   1194  O   ARG A 989     114.968  78.036   8.556  1.00 10.00           O  
ATOM   1195  CB  ARG A 989     116.956  80.171   7.554  1.00 10.00           C  
ATOM   1196  CG  ARG A 989     117.480  79.545   6.255  1.00 10.00           C  
ATOM   1197  CD  ARG A 989     118.973  79.770   6.056  1.00 10.00           C  
ATOM   1198  NE  ARG A 989     119.291  81.168   5.764  1.00 10.00           N  
ATOM   1199  CZ  ARG A 989     120.493  81.615   5.406  1.00 10.00           C  
ATOM   1200  NH1 ARG A 989     121.520  80.781   5.283  1.00 10.00           N  
ATOM   1201  NH2 ARG A 989     120.670  82.908   5.166  1.00 10.00           N  
ATOM   1202  N   VAL A 990     114.229  78.469   6.463  1.00 10.00           N  
ATOM   1203  CA  VAL A 990     113.797  77.099   6.176  1.00 10.00           C  
ATOM   1204  C   VAL A 990     114.593  76.495   5.010  1.00 10.00           C  
ATOM   1205  O   VAL A 990     115.205  77.221   4.219  1.00 10.00           O  
ATOM   1206  CB  VAL A 990     112.263  76.979   5.914  1.00 10.00           C  
ATOM   1207  CG1 VAL A 990     111.463  77.437   7.133  1.00 10.00           C  
ATOM   1208  CG2 VAL A 990     111.841  77.736   4.655  1.00 10.00           C  
ATOM   1209  N   LYS A 991     114.590  75.167   4.925  1.00 10.00           N  
ATOM   1210  CA  LYS A 991     115.309  74.446   3.876  1.00 10.00           C  
ATOM   1211  C   LYS A 991     114.473  73.283   3.367  1.00 10.00           C  
ATOM   1212  O   LYS A 991     113.777  72.625   4.141  1.00 10.00           O  
ATOM   1213  CB  LYS A 991     116.649  73.905   4.394  1.00 10.00           C  
ATOM   1214  CG  LYS A 991     117.629  74.959   4.896  1.00 10.00           C  
ATOM   1215  CD  LYS A 991     119.023  74.376   5.071  1.00 10.00           C  
ATOM   1216  CE  LYS A 991     119.933  75.342   5.808  1.00 10.00           C  
ATOM   1217  NZ  LYS A 991     121.334  74.845   5.851  1.00 10.00           N  
ATOM   1218  N   ILE A 992     114.536  73.037   2.063  1.00 10.00           N  
ATOM   1219  CA  ILE A 992     113.975  71.811   1.502  1.00 10.00           C  
ATOM   1220  C   ILE A 992     114.828  70.675   2.065  1.00 10.00           C  
ATOM   1221  O   ILE A 992     116.048  70.677   1.906  1.00 10.00           O  
ATOM   1222  CB  ILE A 992     113.980  71.828  -0.040  1.00 10.00           C  
ATOM   1223  CG1 ILE A 992     113.291  73.103  -0.554  1.00 10.00           C  
ATOM   1224  CG2 ILE A 992     113.311  70.565  -0.591  1.00 10.00           C  
ATOM   1225  CD1 ILE A 992     113.511  73.393  -2.024  1.00 10.00           C  
ATOM   1226  N   GLY A 993     114.183  69.733   2.751  1.00 10.00           N  
ATOM   1227  CA  GLY A 993     114.894  68.799   3.625  1.00 10.00           C  
ATOM   1228  C   GLY A 993     114.909  67.325   3.268  1.00 10.00           C  
ATOM   1229  O   GLY A 993     115.530  66.525   3.969  1.00 10.00           O  
ATOM   1230  N   ASP A 994     114.227  66.957   2.187  1.00 10.00           N  
ATOM   1231  CA  ASP A 994     114.203  65.568   1.737  1.00 10.00           C  
ATOM   1232  C   ASP A 994     114.085  65.498   0.226  1.00 10.00           C  
ATOM   1233  O   ASP A 994     113.435  66.346  -0.386  1.00 10.00           O  
ATOM   1234  CB  ASP A 994     113.044  64.803   2.377  1.00 10.00           C  
ATOM   1235  CG  ASP A 994     113.170  63.306   2.187  1.00 10.00           C  
ATOM   1236  OD1 ASP A 994     113.906  62.674   2.971  1.00 10.00           O  
ATOM   1237  OD2 ASP A 994     112.544  62.764   1.248  1.00 10.00           O  
ATOM   1238  N   PHE A 995     114.714  64.485  -0.368  1.00 10.00           N  
ATOM   1239  CA  PHE A 995     114.728  64.330  -1.824  1.00 10.00           C  
ATOM   1240  C   PHE A 995     114.497  62.882  -2.266  1.00 10.00           C  
ATOM   1241  O   PHE A 995     114.979  62.457  -3.319  1.00 10.00           O  
ATOM   1242  CB  PHE A 995     116.032  64.896  -2.407  1.00 10.00           C  
ATOM   1243  CG  PHE A 995     116.222  66.363  -2.140  1.00 10.00           C  
ATOM   1244  CD1 PHE A 995     115.728  67.313  -3.027  1.00 10.00           C  
ATOM   1245  CD2 PHE A 995     116.876  66.796  -0.991  1.00 10.00           C  
ATOM   1246  CE1 PHE A 995     115.890  68.669  -2.776  1.00 10.00           C  
ATOM   1247  CE2 PHE A 995     117.039  68.154  -0.733  1.00 10.00           C  
ATOM   1248  CZ  PHE A 995     116.548  69.089  -1.630  1.00 10.00           C  
ATOM   1249  N   GLY A 996     113.729  62.144  -1.464  1.00 10.00           N  
ATOM   1250  CA  GLY A 996     113.458  60.726  -1.705  1.00 10.00           C  
ATOM   1251  C   GLY A 996     112.774  60.392  -3.019  1.00 10.00           C  
ATOM   1252  O   GLY A 996     112.978  59.307  -3.564  1.00 10.00           O  
ATOM   1253  N   LEU A 997     111.974  61.324  -3.535  1.00 10.00           N  
ATOM   1254  CA  LEU A 997     111.222  61.108  -4.775  1.00 10.00           C  
ATOM   1255  C   LEU A 997     111.731  61.945  -5.953  1.00 10.00           C  
ATOM   1256  O   LEU A 997     111.130  61.940  -7.036  1.00 10.00           O  
ATOM   1257  CB  LEU A 997     109.723  61.368  -4.543  1.00 10.00           C  
ATOM   1258  CG  LEU A 997     108.975  60.467  -3.549  1.00 10.00           C  
ATOM   1259  CD1 LEU A 997     107.503  60.848  -3.494  1.00 10.00           C  
ATOM   1260  CD2 LEU A 997     109.128  58.982  -3.890  1.00 10.00           C  
ATOM   1261  N   THR A 998     112.844  62.644  -5.740  1.00 10.00           N  
ATOM   1262  CA  THR A 998     113.390  63.581  -6.722  1.00 10.00           C  
ATOM   1263  C   THR A 998     113.987  62.865  -7.937  1.00 10.00           C  
ATOM   1264  O   THR A 998     114.784  61.937  -7.791  1.00 10.00           O  
ATOM   1265  CB  THR A 998     114.433  64.530  -6.072  1.00 10.00           C  
ATOM   1266  OG1 THR A 998     113.800  65.290  -5.037  1.00 10.00           O  
ATOM   1267  CG2 THR A 998     115.032  65.494  -7.102  1.00 10.00           C  
ATOM   1268  N   LYS A 999     113.578  63.303  -9.127  1.00 10.00           N  
ATOM   1269  CA  LYS A 999     114.048  62.726 -10.387  1.00 10.00           C  
ATOM   1270  C   LYS A 999     114.730  63.781 -11.256  1.00 10.00           C  
ATOM   1271  O   LYS A 999     114.477  64.979 -11.109  1.00 10.00           O  
ATOM   1272  CB  LYS A 999     112.882  62.097 -11.159  1.00 10.00           C  
ATOM   1273  CG  LYS A 999     112.141  60.979 -10.420  1.00 10.00           C  
ATOM   1274  CD  LYS A 999     112.949  59.684 -10.383  1.00 10.00           C  
ATOM   1275  CE  LYS A 999     112.198  58.588  -9.643  1.00 10.00           C  
ATOM   1276  NZ  LYS A 999     112.979  57.320  -9.597  1.00 10.00           N  
ATOM   1277  N   VAL A1000     115.600  63.332 -12.156  1.00 10.00           N  
ATOM   1278  CA  VAL A1000     116.224  64.219 -13.134  1.00 10.00           C  
ATOM   1279  C   VAL A1000     115.462  64.089 -14.444  1.00 10.00           C  
ATOM   1280  O   VAL A1000     115.183  62.975 -14.894  1.00 10.00           O  
ATOM   1281  CB  VAL A1000     117.712  63.863 -13.390  1.00 10.00           C  
ATOM   1282  CG1 VAL A1000     118.411  64.990 -14.151  1.00 10.00           C  
ATOM   1283  CG2 VAL A1000     118.435  63.580 -12.086  1.00 10.00           C  
ATOM   1284  N   LEU A1001     115.121  65.226 -15.048  1.00 10.00           N  
ATOM   1285  CA  LEU A1001     114.492  65.234 -16.366  1.00 10.00           C  
ATOM   1286  C   LEU A1001     115.422  64.610 -17.407  1.00 10.00           C  
ATOM   1287  O   LEU A1001     116.642  64.762 -17.318  1.00 10.00           O  
ATOM   1288  CB  LEU A1001     114.132  66.660 -16.800  1.00 10.00           C  
ATOM   1289  CG  LEU A1001     112.980  67.411 -16.122  1.00 10.00           C  
ATOM   1290  CD1 LEU A1001     112.943  68.848 -16.622  1.00 10.00           C  
ATOM   1291  CD2 LEU A1001     111.638  66.734 -16.360  1.00 10.00           C  
ATOM   1292  N   PRO A1002     114.850  63.885 -18.386  1.00 10.00           N  
ATOM   1293  CA  PRO A1002     115.657  63.478 -19.539  1.00 10.00           C  
ATOM   1294  C   PRO A1002     116.017  64.705 -20.374  1.00 10.00           C  
ATOM   1295  O   PRO A1002     115.294  65.705 -20.335  1.00 10.00           O  
ATOM   1296  CB  PRO A1002     114.723  62.549 -20.316  1.00 10.00           C  
ATOM   1297  CG  PRO A1002     113.353  62.940 -19.901  1.00 10.00           C  
ATOM   1298  CD  PRO A1002     113.463  63.398 -18.477  1.00 10.00           C  
ATOM   1299  N   GLN A1003     117.125  64.630 -21.109  1.00 10.00           N  
ATOM   1300  CA  GLN A1003     117.607  65.759 -21.912  1.00 10.00           C  
ATOM   1301  C   GLN A1003     116.577  66.268 -22.922  1.00 10.00           C  
ATOM   1302  O   GLN A1003     116.474  67.474 -23.155  1.00 10.00           O  
ATOM   1303  CB  GLN A1003     118.907  65.393 -22.642  1.00 10.00           C  
ATOM   1304  CG  GLN A1003     120.165  65.476 -21.780  1.00 10.00           C  
ATOM   1305  CD  GLN A1003     121.447  65.270 -22.579  1.00 10.00           C  
ATOM   1306  OE1 GLN A1003     121.520  64.409 -23.459  1.00 10.00           O  
ATOM   1307  NE2 GLN A1003     122.469  66.062 -22.267  1.00 10.00           N  
ATOM   1308  N   ASP A1004     115.811  65.344 -23.499  1.00 10.00           N  
ATOM   1309  CA  ASP A1004     114.933  65.642 -24.633  1.00 10.00           C  
ATOM   1310  C   ASP A1004     113.477  65.954 -24.262  1.00 10.00           C  
ATOM   1311  O   ASP A1004     112.664  66.242 -25.142  1.00 10.00           O  
ATOM   1312  CB  ASP A1004     114.986  64.491 -25.651  1.00 10.00           C  
ATOM   1313  CG  ASP A1004     114.377  63.195 -25.115  1.00 10.00           C  
ATOM   1314  OD1 ASP A1004     114.500  62.918 -23.900  1.00 10.00           O  
ATOM   1315  OD2 ASP A1004     113.779  62.446 -25.918  1.00 10.00           O  
ATOM   1316  N   LYS A1005     113.150  65.892 -22.972  1.00 10.00           N  
ATOM   1317  CA  LYS A1005     111.770  66.093 -22.516  1.00 10.00           C  
ATOM   1318  C   LYS A1005     111.667  67.016 -21.301  1.00 10.00           C  
ATOM   1319  O   LYS A1005     112.583  67.086 -20.482  1.00 10.00           O  
ATOM   1320  CB  LYS A1005     111.107  64.747 -22.196  1.00 10.00           C  
ATOM   1321  CG  LYS A1005     110.845  63.839 -23.394  1.00 10.00           C  
ATOM   1322  CD  LYS A1005     109.569  64.226 -24.123  1.00 10.00           C  
ATOM   1323  CE  LYS A1005     109.132  63.128 -25.072  1.00 10.00           C  
ATOM   1324  NZ  LYS A1005     107.990  63.557 -25.924  1.00 10.00           N  
ATOM   1325  N   GLU A1006     110.537  67.710 -21.189  1.00 10.00           N  
ATOM   1326  CA  GLU A1006     110.297  68.639 -20.083  1.00 10.00           C  
ATOM   1327  C   GLU A1006     109.427  68.039 -18.978  1.00 10.00           C  
ATOM   1328  O   GLU A1006     109.092  68.714 -18.003  1.00 10.00           O  
ATOM   1329  CB  GLU A1006     109.696  69.950 -20.603  1.00 10.00           C  
ATOM   1330  CG  GLU A1006     110.655  70.761 -21.467  1.00 10.00           C  
ATOM   1331  CD  GLU A1006     111.955  71.087 -20.750  1.00 10.00           C  
ATOM   1332  OE1 GLU A1006     112.998  70.505 -21.111  1.00 10.00           O  
ATOM   1333  OE2 GLU A1006     111.928  71.913 -19.814  1.00 10.00           O  
ATOM   1334  N   LYS A1009     107.901  60.688 -16.554  1.00 10.00           N  
ATOM   1335  CA  LYS A1009     106.842  59.740 -16.228  1.00 10.00           C  
ATOM   1336  C   LYS A1009     107.335  58.671 -15.260  1.00 10.00           C  
ATOM   1337  O   LYS A1009     108.307  57.967 -15.537  1.00 10.00           O  
ATOM   1338  CB  LYS A1009     106.291  59.081 -17.494  1.00 10.00           C  
ATOM   1339  CG  LYS A1009     105.320  59.938 -18.286  1.00 10.00           C  
ATOM   1340  CD  LYS A1009     104.634  59.097 -19.345  1.00 10.00           C  
ATOM   1341  CE  LYS A1009     103.565  59.873 -20.080  1.00 10.00           C  
ATOM   1342  NZ  LYS A1009     102.761  58.969 -20.950  1.00 10.00           N  
ATOM   1343  N   VAL A1010     106.656  58.564 -14.122  1.00 10.00           N  
ATOM   1344  CA  VAL A1010     106.994  57.576 -13.100  1.00 10.00           C  
ATOM   1345  C   VAL A1010     105.758  57.193 -12.286  1.00 10.00           C  
ATOM   1346  O   VAL A1010     104.980  58.055 -11.868  1.00 10.00           O  
ATOM   1347  CB  VAL A1010     108.169  58.059 -12.184  1.00 10.00           C  
ATOM   1348  CG1 VAL A1010     107.916  59.463 -11.651  1.00 10.00           C  
ATOM   1349  CG2 VAL A1010     108.449  57.073 -11.046  1.00 10.00           C  
ATOM   1350  N   LYS A1011     105.581  55.889 -12.092  1.00 10.00           N  
ATOM   1351  CA  LYS A1011     104.505  55.357 -11.266  1.00 10.00           C  
ATOM   1352  C   LYS A1011     105.094  54.355 -10.276  1.00 10.00           C  
ATOM   1353  O   LYS A1011     105.367  53.202 -10.621  1.00 10.00           O  
ATOM   1354  CB  LYS A1011     103.415  54.720 -12.141  1.00 10.00           C  
ATOM   1355  CG  LYS A1011     102.259  54.063 -11.382  1.00 10.00           C  
ATOM   1356  CD  LYS A1011     101.354  55.077 -10.703  1.00 10.00           C  
ATOM   1357  CE  LYS A1011     100.277  54.375  -9.891  1.00 10.00           C  
ATOM   1358  NZ  LYS A1011      99.457  55.335  -9.105  1.00 10.00           N  
ATOM   1359  N   GLU A1012     105.299  54.818  -9.048  1.00 10.00           N  
ATOM   1360  CA  GLU A1012     105.932  54.017  -8.005  1.00 10.00           C  
ATOM   1361  C   GLU A1012     104.919  53.152  -7.255  1.00 10.00           C  
ATOM   1362  O   GLU A1012     103.774  53.568  -7.061  1.00 10.00           O  
ATOM   1363  CB  GLU A1012     106.697  54.924  -7.035  1.00 10.00           C  
ATOM   1364  CG  GLU A1012     108.028  55.423  -7.591  1.00 10.00           C  
ATOM   1365  CD  GLU A1012     108.342  56.856  -7.196  1.00 10.00           C  
ATOM   1366  OE1 GLU A1012     107.415  57.696  -7.195  1.00 10.00           O  
ATOM   1367  OE2 GLU A1012     109.522  57.147  -6.902  1.00 10.00           O  
ATOM   1368  N   PRO A1013     105.333  51.934  -6.849  1.00 10.00           N  
ATOM   1369  CA  PRO A1013     104.477  51.067  -6.034  1.00 10.00           C  
ATOM   1370  C   PRO A1013     104.204  51.661  -4.653  1.00 10.00           C  
ATOM   1371  O   PRO A1013     105.041  52.392  -4.113  1.00 10.00           O  
ATOM   1372  CB  PRO A1013     105.295  49.777  -5.908  1.00 10.00           C  
ATOM   1373  CG  PRO A1013     106.704  50.190  -6.146  1.00 10.00           C  
ATOM   1374  CD  PRO A1013     106.627  51.293  -7.152  1.00 10.00           C  
ATOM   1375  N   GLY A1014     103.034  51.349  -4.101  1.00 10.00           N  
ATOM   1376  CA  GLY A1014     102.642  51.843  -2.785  1.00 10.00           C  
ATOM   1377  C   GLY A1014     101.742  53.061  -2.853  1.00 10.00           C  
ATOM   1378  O   GLY A1014     100.935  53.200  -3.777  1.00 10.00           O  
ATOM   1379  N   GLU A1015     101.891  53.949  -1.872  1.00 10.00           N  
ATOM   1380  CA  GLU A1015     101.014  55.111  -1.736  1.00 10.00           C  
ATOM   1381  C   GLU A1015     101.694  56.411  -2.158  1.00 10.00           C  
ATOM   1382  O   GLU A1015     102.850  56.666  -1.810  1.00 10.00           O  
ATOM   1383  CB  GLU A1015     100.490  55.232  -0.299  1.00 10.00           C  
ATOM   1384  CG  GLU A1015      99.783  53.982   0.242  1.00 10.00           C  
ATOM   1385  CD  GLU A1015      98.528  53.603  -0.537  1.00 10.00           C  
ATOM   1386  OE1 GLU A1015      97.802  54.510  -1.002  1.00 10.00           O  
ATOM   1387  OE2 GLU A1015      98.262  52.389  -0.675  1.00 10.00           O  
ATOM   1388  N   SER A1016     100.958  57.226  -2.910  1.00 10.00           N  
ATOM   1389  CA  SER A1016     101.433  58.529  -3.358  1.00 10.00           C  
ATOM   1390  C   SER A1016     100.697  59.658  -2.633  1.00 10.00           C  
ATOM   1391  O   SER A1016      99.547  59.482  -2.225  1.00 10.00           O  
ATOM   1392  CB  SER A1016     101.254  58.666  -4.873  1.00 10.00           C  
ATOM   1393  OG  SER A1016     102.191  57.864  -5.569  1.00 10.00           O  
ATOM   1394  N   PRO A1017     101.360  60.821  -2.464  1.00 10.00           N  
ATOM   1395  CA  PRO A1017     100.697  61.990  -1.886  1.00 10.00           C  
ATOM   1396  C   PRO A1017      99.753  62.653  -2.897  1.00 10.00           C  
ATOM   1397  O   PRO A1017      99.998  63.779  -3.340  1.00 10.00           O  
ATOM   1398  CB  PRO A1017     101.865  62.913  -1.534  1.00 10.00           C  
ATOM   1399  CG  PRO A1017     102.928  62.563  -2.517  1.00 10.00           C  
ATOM   1400  CD  PRO A1017     102.773  61.095  -2.796  1.00 10.00           C  
ATOM   1401  N   ILE A1018      98.676  61.945  -3.234  1.00 10.00           N  
ATOM   1402  CA  ILE A1018      97.741  62.352  -4.292  1.00 10.00           C  
ATOM   1403  C   ILE A1018      97.094  63.732  -4.102  1.00 10.00           C  
ATOM   1404  O   ILE A1018      96.729  64.386  -5.080  1.00 10.00           O  
ATOM   1405  CB  ILE A1018      96.634  61.280  -4.530  1.00 10.00           C  
ATOM   1406  CG1 ILE A1018      95.882  60.965  -3.228  1.00 10.00           C  
ATOM   1407  CG2 ILE A1018      97.238  60.018  -5.154  1.00 10.00           C  
ATOM   1408  CD1 ILE A1018      94.488  60.384  -3.427  1.00 10.00           C  
ATOM   1409  N   PHE A1019      96.966  64.178  -2.855  1.00 10.00           N  
ATOM   1410  CA  PHE A1019      96.332  65.467  -2.571  1.00 10.00           C  
ATOM   1411  C   PHE A1019      97.275  66.666  -2.739  1.00 10.00           C  
ATOM   1412  O   PHE A1019      96.871  67.814  -2.551  1.00 10.00           O  
ATOM   1413  CB  PHE A1019      95.668  65.454  -1.191  1.00 10.00           C  
ATOM   1414  CG  PHE A1019      94.621  64.381  -1.036  1.00 10.00           C  
ATOM   1415  CD1 PHE A1019      94.809  63.331  -0.142  1.00 10.00           C  
ATOM   1416  CD2 PHE A1019      93.460  64.407  -1.804  1.00 10.00           C  
ATOM   1417  CE1 PHE A1019      93.845  62.333   0.000  1.00 10.00           C  
ATOM   1418  CE2 PHE A1019      92.494  63.414  -1.674  1.00 10.00           C  
ATOM   1419  CZ  PHE A1019      92.687  62.375  -0.769  1.00 10.00           C  
ATOM   1420  N   TRP A1020      98.524  66.383  -3.107  1.00 10.00           N  
ATOM   1421  CA  TRP A1020      99.500  67.410  -3.469  1.00 10.00           C  
ATOM   1422  C   TRP A1020      99.797  67.361  -4.969  1.00 10.00           C  
ATOM   1423  O   TRP A1020     100.491  68.230  -5.502  1.00 10.00           O  
ATOM   1424  CB  TRP A1020     100.797  67.216  -2.681  1.00 10.00           C  
ATOM   1425  CG  TRP A1020     100.802  67.844  -1.312  1.00 10.00           C  
ATOM   1426  CD1 TRP A1020     101.441  68.993  -0.943  1.00 10.00           C  
ATOM   1427  CD2 TRP A1020     100.149  67.351  -0.132  1.00 10.00           C  
ATOM   1428  NE1 TRP A1020     101.224  69.251   0.391  1.00 10.00           N  
ATOM   1429  CE2 TRP A1020     100.436  68.259   0.913  1.00 10.00           C  
ATOM   1430  CE3 TRP A1020      99.349  66.233   0.143  1.00 10.00           C  
ATOM   1431  CZ2 TRP A1020      99.949  68.086   2.212  1.00 10.00           C  
ATOM   1432  CZ3 TRP A1020      98.867  66.059   1.438  1.00 10.00           C  
ATOM   1433  CH2 TRP A1020      99.168  66.983   2.454  1.00 10.00           C  
ATOM   1434  N   TYR A1021      99.258  66.343  -5.637  1.00 10.00           N  
ATOM   1435  CA  TYR A1021      99.537  66.066  -7.049  1.00 10.00           C  
ATOM   1436  C   TYR A1021      98.768  66.964  -8.012  1.00 10.00           C  
ATOM   1437  O   TYR A1021      97.584  67.244  -7.810  1.00 10.00           O  
ATOM   1438  CB  TYR A1021      99.209  64.604  -7.367  1.00 10.00           C  
ATOM   1439  CG  TYR A1021     100.350  63.617  -7.208  1.00 10.00           C  
ATOM   1440  CD1 TYR A1021     101.403  63.855  -6.323  1.00 10.00           C  
ATOM   1441  CD2 TYR A1021     100.357  62.425  -7.930  1.00 10.00           C  
ATOM   1442  CE1 TYR A1021     102.442  62.939  -6.179  1.00 10.00           C  
ATOM   1443  CE2 TYR A1021     101.386  61.504  -7.789  1.00 10.00           C  
ATOM   1444  CZ  TYR A1021     102.426  61.769  -6.915  1.00 10.00           C  
ATOM   1445  OH  TYR A1021     103.446  60.857  -6.776  1.00 10.00           O  
ATOM   1446  N   ALA A1022      99.456  67.403  -9.062  1.00 10.00           N  
ATOM   1447  CA  ALA A1022      98.825  68.075 -10.195  1.00 10.00           C  
ATOM   1448  C   ALA A1022      97.953  67.063 -10.950  1.00 10.00           C  
ATOM   1449  O   ALA A1022      98.216  65.862 -10.879  1.00 10.00           O  
ATOM   1450  CB  ALA A1022      99.891  68.660 -11.114  1.00 10.00           C  
ATOM   1451  N   PRO A1023      96.915  67.538 -11.673  1.00 10.00           N  
ATOM   1452  CA  PRO A1023      96.000  66.625 -12.373  1.00 10.00           C  
ATOM   1453  C   PRO A1023      96.704  65.701 -13.371  1.00 10.00           C  
ATOM   1454  O   PRO A1023      96.339  64.524 -13.477  1.00 10.00           O  
ATOM   1455  CB  PRO A1023      95.044  67.572 -13.108  1.00 10.00           C  
ATOM   1456  CG  PRO A1023      95.124  68.854 -12.362  1.00 10.00           C  
ATOM   1457  CD  PRO A1023      96.537  68.947 -11.885  1.00 10.00           C  
ATOM   1458  N   GLU A1024      97.701  66.227 -14.083  1.00 10.00           N  
ATOM   1459  CA  GLU A1024      98.444  65.440 -15.071  1.00 10.00           C  
ATOM   1460  C   GLU A1024      99.382  64.418 -14.421  1.00 10.00           C  
ATOM   1461  O   GLU A1024      99.793  63.452 -15.065  1.00 10.00           O  
ATOM   1462  CB  GLU A1024      99.195  66.342 -16.067  1.00 10.00           C  
ATOM   1463  CG  GLU A1024     100.480  66.997 -15.539  1.00 10.00           C  
ATOM   1464  CD  GLU A1024     100.243  68.252 -14.706  1.00 10.00           C  
ATOM   1465  OE1 GLU A1024      99.073  68.616 -14.464  1.00 10.00           O  
ATOM   1466  OE2 GLU A1024     101.242  68.891 -14.306  1.00 10.00           O  
ATOM   1467  N   SER A1025      99.711  64.633 -13.148  1.00 10.00           N  
ATOM   1468  CA  SER A1025     100.458  63.645 -12.368  1.00 10.00           C  
ATOM   1469  C   SER A1025      99.546  62.504 -11.922  1.00 10.00           C  
ATOM   1470  O   SER A1025      99.996  61.369 -11.749  1.00 10.00           O  
ATOM   1471  CB  SER A1025     101.122  64.295 -11.153  1.00 10.00           C  
ATOM   1472  OG  SER A1025     102.008  65.324 -11.550  1.00 10.00           O  
ATOM   1473  N   LEU A1026      98.266  62.815 -11.736  1.00 10.00           N  
ATOM   1474  CA  LEU A1026      97.265  61.822 -11.343  1.00 10.00           C  
ATOM   1475  C   LEU A1026      96.801  60.984 -12.529  1.00 10.00           C  
ATOM   1476  O   LEU A1026      96.628  59.770 -12.410  1.00 10.00           O  
ATOM   1477  CB  LEU A1026      96.053  62.504 -10.701  1.00 10.00           C  
ATOM   1478  CG  LEU A1026      96.230  63.217  -9.360  1.00 10.00           C  
ATOM   1479  CD1 LEU A1026      95.020  64.091  -9.076  1.00 10.00           C  
ATOM   1480  CD2 LEU A1026      96.449  62.215  -8.234  1.00 10.00           C  
ATOM   1481  N   THR A1027      96.601  61.643 -13.668  1.00 10.00           N  
ATOM   1482  CA  THR A1027      96.025  61.011 -14.855  1.00 10.00           C  
ATOM   1483  C   THR A1027      97.061  60.372 -15.773  1.00 10.00           C  
ATOM   1484  O   THR A1027      96.795  59.332 -16.377  1.00 10.00           O  
ATOM   1485  CB  THR A1027      95.208  62.017 -15.695  1.00 10.00           C  
ATOM   1486  OG1 THR A1027      95.994  63.191 -15.936  1.00 10.00           O  
ATOM   1487  CG2 THR A1027      93.930  62.405 -14.978  1.00 10.00           C  
ATOM   1488  N   GLU A1028      98.228  61.004 -15.882  1.00 10.00           N  
ATOM   1489  CA  GLU A1028      99.247  60.603 -16.854  1.00 10.00           C  
ATOM   1490  C   GLU A1028     100.584  60.222 -16.212  1.00 10.00           C  
ATOM   1491  O   GLU A1028     101.500  59.774 -16.907  1.00 10.00           O  
ATOM   1492  CB  GLU A1028      99.473  61.719 -17.883  1.00 10.00           C  
ATOM   1493  CG  GLU A1028      98.239  62.118 -18.686  1.00 10.00           C  
ATOM   1494  CD  GLU A1028      98.503  63.288 -19.616  1.00 10.00           C  
ATOM   1495  OE1 GLU A1028      97.996  64.396 -19.336  1.00 10.00           O  
ATOM   1496  OE2 GLU A1028      99.226  63.106 -20.619  1.00 10.00           O  
ATOM   1497  N   SER A1029     100.686  60.402 -14.893  1.00 10.00           N  
ATOM   1498  CA  SER A1029     101.934  60.179 -14.146  1.00 10.00           C  
ATOM   1499  C   SER A1029     103.074  61.082 -14.632  1.00 10.00           C  
ATOM   1500  O   SER A1029     104.248  60.711 -14.559  1.00 10.00           O  
ATOM   1501  CB  SER A1029     102.361  58.702 -14.189  1.00 10.00           C  
ATOM   1502  OG  SER A1029     101.383  57.860 -13.606  1.00 10.00           O  
ATOM   1503  N   LYS A1030     102.709  62.266 -15.120  1.00 10.00           N  
ATOM   1504  CA  LYS A1030     103.663  63.238 -15.648  1.00 10.00           C  
ATOM   1505  C   LYS A1030     104.133  64.191 -14.557  1.00 10.00           C  
ATOM   1506  O   LYS A1030     103.319  64.822 -13.879  1.00 10.00           O  
ATOM   1507  CB  LYS A1030     103.028  64.049 -16.775  1.00 10.00           C  
ATOM   1508  CG  LYS A1030     103.155  63.460 -18.163  1.00 10.00           C  
ATOM   1509  CD  LYS A1030     102.499  64.408 -19.157  1.00 10.00           C  
ATOM   1510  CE  LYS A1030     102.932  64.143 -20.578  1.00 10.00           C  
ATOM   1511  NZ  LYS A1030     102.511  65.258 -21.478  1.00 10.00           N  
ATOM   1512  N   PHE A1031     105.450  64.295 -14.403  1.00 10.00           N  
ATOM   1513  CA  PHE A1031     106.048  65.181 -13.411  1.00 10.00           C  
ATOM   1514  C   PHE A1031     107.019  66.145 -14.077  1.00 10.00           C  
ATOM   1515  O   PHE A1031     107.803  65.757 -14.943  1.00 10.00           O  
ATOM   1516  CB  PHE A1031     106.736  64.374 -12.306  1.00 10.00           C  
ATOM   1517  CG  PHE A1031     105.787  63.537 -11.496  1.00 10.00           C  
ATOM   1518  CD1 PHE A1031     105.458  62.246 -11.900  1.00 10.00           C  
ATOM   1519  CD2 PHE A1031     105.208  64.044 -10.338  1.00 10.00           C  
ATOM   1520  CE1 PHE A1031     104.572  61.470 -11.163  1.00 10.00           C  
ATOM   1521  CE2 PHE A1031     104.322  63.272  -9.592  1.00 10.00           C  
ATOM   1522  CZ  PHE A1031     104.004  61.982 -10.011  1.00 10.00           C  
ATOM   1523  N   SER A1032     106.946  67.406 -13.663  1.00 10.00           N  
ATOM   1524  CA  SER A1032     107.683  68.492 -14.294  1.00 10.00           C  
ATOM   1525  C   SER A1032     107.841  69.635 -13.301  1.00 10.00           C  
ATOM   1526  O   SER A1032     107.267  69.598 -12.209  1.00 10.00           O  
ATOM   1527  CB  SER A1032     106.911  68.991 -15.516  1.00 10.00           C  
ATOM   1528  OG  SER A1032     105.623  69.448 -15.134  1.00 10.00           O  
ATOM   1529  N   VAL A1033     108.610  70.652 -13.687  1.00 10.00           N  
ATOM   1530  CA  VAL A1033     108.706  71.881 -12.902  1.00 10.00           C  
ATOM   1531  C   VAL A1033     107.300  72.431 -12.633  1.00 10.00           C  
ATOM   1532  O   VAL A1033     107.001  72.859 -11.522  1.00 10.00           O  
ATOM   1533  CB  VAL A1033     109.586  72.950 -13.595  1.00 10.00           C  
ATOM   1534  CG1 VAL A1033     109.582  74.263 -12.798  1.00 10.00           C  
ATOM   1535  CG2 VAL A1033     111.010  72.444 -13.767  1.00 10.00           C  
ATOM   1536  N   ALA A1034     106.439  72.383 -13.650  1.00 10.00           N  
ATOM   1537  CA  ALA A1034     105.058  72.851 -13.530  1.00 10.00           C  
ATOM   1538  C   ALA A1034     104.235  72.061 -12.506  1.00 10.00           C  
ATOM   1539  O   ALA A1034     103.373  72.631 -11.836  1.00 10.00           O  
ATOM   1540  CB  ALA A1034     104.373  72.847 -14.888  1.00 10.00           C  
ATOM   1541  N   SER A1035     104.497  70.760 -12.384  1.00 10.00           N  
ATOM   1542  CA  SER A1035     103.834  69.957 -11.356  1.00 10.00           C  
ATOM   1543  C   SER A1035     104.381  70.269  -9.956  1.00 10.00           C  
ATOM   1544  O   SER A1035     103.624  70.260  -8.982  1.00 10.00           O  
ATOM   1545  CB  SER A1035     103.885  68.456 -11.673  1.00 10.00           C  
ATOM   1546  OG  SER A1035     105.190  67.922 -11.559  1.00 10.00           O  
ATOM   1547  N   ASP A1036     105.680  70.568  -9.868  1.00 10.00           N  
ATOM   1548  CA  ASP A1036     106.276  71.086  -8.629  1.00 10.00           C  
ATOM   1549  C   ASP A1036     105.622  72.413  -8.222  1.00 10.00           C  
ATOM   1550  O   ASP A1036     105.364  72.641  -7.040  1.00 10.00           O  
ATOM   1551  CB  ASP A1036     107.793  71.280  -8.770  1.00 10.00           C  
ATOM   1552  CG  ASP A1036     108.591  70.006  -8.501  1.00 10.00           C  
ATOM   1553  OD1 ASP A1036     108.020  68.994  -8.033  1.00 10.00           O  
ATOM   1554  OD2 ASP A1036     109.814  70.028  -8.757  1.00 10.00           O  
ATOM   1555  N   VAL A1037     105.359  73.277  -9.204  1.00 10.00           N  
ATOM   1556  CA  VAL A1037     104.658  74.551  -8.965  1.00 10.00           C  
ATOM   1557  C   VAL A1037     103.248  74.326  -8.405  1.00 10.00           C  
ATOM   1558  O   VAL A1037     102.847  74.999  -7.453  1.00 10.00           O  
ATOM   1559  CB  VAL A1037     104.613  75.447 -10.236  1.00 10.00           C  
ATOM   1560  CG1 VAL A1037     103.656  76.635 -10.052  1.00 10.00           C  
ATOM   1561  CG2 VAL A1037     106.007  75.959 -10.577  1.00 10.00           C  
ATOM   1562  N   TRP A1038     102.506  73.382  -8.989  1.00 10.00           N  
ATOM   1563  CA  TRP A1038     101.193  73.003  -8.459  1.00 10.00           C  
ATOM   1564  C   TRP A1038     101.300  72.643  -6.977  1.00 10.00           C  
ATOM   1565  O   TRP A1038     100.582  73.202  -6.146  1.00 10.00           O  
ATOM   1566  CB  TRP A1038     100.575  71.843  -9.255  1.00 10.00           C  
ATOM   1567  CG  TRP A1038      99.267  71.333  -8.679  1.00 10.00           C  
ATOM   1568  CD1 TRP A1038      99.102  70.611  -7.529  1.00 10.00           C  
ATOM   1569  CD2 TRP A1038      97.954  71.504  -9.234  1.00 10.00           C  
ATOM   1570  NE1 TRP A1038      97.771  70.330  -7.329  1.00 10.00           N  
ATOM   1571  CE2 TRP A1038      97.044  70.865  -8.360  1.00 10.00           C  
ATOM   1572  CE3 TRP A1038      97.459  72.132 -10.385  1.00 10.00           C  
ATOM   1573  CZ2 TRP A1038      95.664  70.838  -8.600  1.00 10.00           C  
ATOM   1574  CZ3 TRP A1038      96.083  72.106 -10.623  1.00 10.00           C  
ATOM   1575  CH2 TRP A1038      95.203  71.463  -9.731  1.00 10.00           C  
ATOM   1576  N   SER A1039     102.204  71.716  -6.658  1.00 10.00           N  
ATOM   1577  CA  SER A1039     102.433  71.282  -5.279  1.00 10.00           C  
ATOM   1578  C   SER A1039     102.885  72.433  -4.382  1.00 10.00           C  
ATOM   1579  O   SER A1039     102.520  72.485  -3.205  1.00 10.00           O  
ATOM   1580  CB  SER A1039     103.453  70.140  -5.233  1.00 10.00           C  
ATOM   1581  OG  SER A1039     102.969  69.002  -5.928  1.00 10.00           O  
ATOM   1582  N   PHE A1040     103.678  73.349  -4.935  1.00 10.00           N  
ATOM   1583  CA  PHE A1040     104.051  74.560  -4.202  1.00 10.00           C  
ATOM   1584  C   PHE A1040     102.818  75.377  -3.790  1.00 10.00           C  
ATOM   1585  O   PHE A1040     102.793  75.961  -2.708  1.00 10.00           O  
ATOM   1586  CB  PHE A1040     105.029  75.440  -4.990  1.00 10.00           C  
ATOM   1587  CG  PHE A1040     105.159  76.822  -4.426  1.00 10.00           C  
ATOM   1588  CD1 PHE A1040     106.016  77.073  -3.359  1.00 10.00           C  
ATOM   1589  CD2 PHE A1040     104.378  77.863  -4.920  1.00 10.00           C  
ATOM   1590  CE1 PHE A1040     106.109  78.345  -2.811  1.00 10.00           C  
ATOM   1591  CE2 PHE A1040     104.464  79.135  -4.378  1.00 10.00           C  
ATOM   1592  CZ  PHE A1040     105.331  79.377  -3.324  1.00 10.00           C  
ATOM   1593  N   GLY A1041     101.809  75.422  -4.659  1.00 10.00           N  
ATOM   1594  CA  GLY A1041     100.525  76.046  -4.323  1.00 10.00           C  
ATOM   1595  C   GLY A1041      99.881  75.412  -3.100  1.00 10.00           C  
ATOM   1596  O   GLY A1041      99.328  76.111  -2.246  1.00 10.00           O  
ATOM   1597  N   VAL A1042      99.964  74.085  -3.017  1.00 10.00           N  
ATOM   1598  CA  VAL A1042      99.440  73.337  -1.869  1.00 10.00           C  
ATOM   1599  C   VAL A1042     100.257  73.642  -0.609  1.00 10.00           C  
ATOM   1600  O   VAL A1042      99.688  73.808   0.475  1.00 10.00           O  
ATOM   1601  CB  VAL A1042      99.399  71.811  -2.131  1.00 10.00           C  
ATOM   1602  CG1 VAL A1042      98.679  71.089  -0.998  1.00 10.00           C  
ATOM   1603  CG2 VAL A1042      98.714  71.509  -3.458  1.00 10.00           C  
ATOM   1604  N   VAL A1043     101.580  73.732  -0.760  1.00 10.00           N  
ATOM   1605  CA  VAL A1043     102.465  74.143   0.337  1.00 10.00           C  
ATOM   1606  C   VAL A1043     102.061  75.516   0.884  1.00 10.00           C  
ATOM   1607  O   VAL A1043     101.958  75.697   2.102  1.00 10.00           O  
ATOM   1608  CB  VAL A1043     103.966  74.148  -0.083  1.00 10.00           C  
ATOM   1609  CG1 VAL A1043     104.844  74.748   1.014  1.00 10.00           C  
ATOM   1610  CG2 VAL A1043     104.438  72.740  -0.407  1.00 10.00           C  
ATOM   1611  N   LEU A1044     101.825  76.471  -0.016  1.00 10.00           N  
ATOM   1612  CA  LEU A1044     101.370  77.808   0.374  1.00 10.00           C  
ATOM   1613  C   LEU A1044     100.040  77.746   1.124  1.00 10.00           C  
ATOM   1614  O   LEU A1044      99.865  78.421   2.143  1.00 10.00           O  
ATOM   1615  CB  LEU A1044     101.269  78.731  -0.852  1.00 10.00           C  
ATOM   1616  CG  LEU A1044     101.052  80.239  -0.652  1.00 10.00           C  
ATOM   1617  CD1 LEU A1044     102.078  80.861   0.296  1.00 10.00           C  
ATOM   1618  CD2 LEU A1044     101.089  80.942  -1.995  1.00 10.00           C  
ATOM   1619  N   TYR A1045      99.109  76.941   0.612  1.00 10.00           N  
ATOM   1620  CA  TYR A1045      97.854  76.657   1.305  1.00 10.00           C  
ATOM   1621  C   TYR A1045      98.109  76.124   2.716  1.00 10.00           C  
ATOM   1622  O   TYR A1045      97.561  76.650   3.682  1.00 10.00           O  
ATOM   1623  CB  TYR A1045      96.991  75.670   0.508  1.00 10.00           C  
ATOM   1624  CG  TYR A1045      95.775  75.176   1.269  1.00 10.00           C  
ATOM   1625  CD1 TYR A1045      94.582  75.905   1.276  1.00 10.00           C  
ATOM   1626  CD2 TYR A1045      95.823  73.985   1.991  1.00 10.00           C  
ATOM   1627  CE1 TYR A1045      93.472  75.456   1.981  1.00 10.00           C  
ATOM   1628  CE2 TYR A1045      94.722  73.528   2.693  1.00 10.00           C  
ATOM   1629  CZ  TYR A1045      93.550  74.268   2.686  1.00 10.00           C  
ATOM   1630  OH  TYR A1045      92.460  73.814   3.385  1.00 10.00           O  
ATOM   1631  N   GLU A1046      98.941  75.085   2.822  1.00 10.00           N  
ATOM   1632  CA  GLU A1046      99.296  74.487   4.116  1.00 10.00           C  
ATOM   1633  C   GLU A1046      99.727  75.548   5.124  1.00 10.00           C  
ATOM   1634  O   GLU A1046      99.211  75.599   6.244  1.00 10.00           O  
ATOM   1635  CB  GLU A1046     100.437  73.479   3.964  1.00 10.00           C  
ATOM   1636  CG  GLU A1046     100.110  72.187   3.263  1.00 10.00           C  
ATOM   1637  CD  GLU A1046     101.276  71.215   3.333  1.00 10.00           C  
ATOM   1638  OE1 GLU A1046     101.445  70.566   4.387  1.00 10.00           O  
ATOM   1639  OE2 GLU A1046     102.030  71.112   2.341  1.00 10.00           O  
ATOM   1640  N   LEU A1047     100.675  76.386   4.713  1.00 10.00           N  
ATOM   1641  CA  LEU A1047     101.260  77.403   5.586  1.00 10.00           C  
ATOM   1642  C   LEU A1047     100.218  78.363   6.148  1.00 10.00           C  
ATOM   1643  O   LEU A1047     100.236  78.681   7.337  1.00 10.00           O  
ATOM   1644  CB  LEU A1047     102.357  78.188   4.856  1.00 10.00           C  
ATOM   1645  CG  LEU A1047     103.662  77.458   4.501  1.00 10.00           C  
ATOM   1646  CD1 LEU A1047     104.561  78.356   3.664  1.00 10.00           C  
ATOM   1647  CD2 LEU A1047     104.393  76.983   5.746  1.00 10.00           C  
ATOM   1648  N   PHE A1048      99.309  78.816   5.290  1.00 10.00           N  
ATOM   1649  CA  PHE A1048      98.295  79.779   5.706  1.00 10.00           C  
ATOM   1650  C   PHE A1048      97.126  79.161   6.482  1.00 10.00           C  
ATOM   1651  O   PHE A1048      96.357  79.880   7.119  1.00 10.00           O  
ATOM   1652  CB  PHE A1048      97.854  80.655   4.526  1.00 10.00           C  
ATOM   1653  CG  PHE A1048      98.804  81.793   4.248  1.00 10.00           C  
ATOM   1654  CD1 PHE A1048      99.979  81.582   3.524  1.00 10.00           C  
ATOM   1655  CD2 PHE A1048      98.544  83.065   4.744  1.00 10.00           C  
ATOM   1656  CE1 PHE A1048     100.872  82.627   3.288  1.00 10.00           C  
ATOM   1657  CE2 PHE A1048      99.427  84.120   4.509  1.00 10.00           C  
ATOM   1658  CZ  PHE A1048     100.593  83.900   3.780  1.00 10.00           C  
ATOM   1659  N   THR A1049      97.018  77.832   6.457  1.00 10.00           N  
ATOM   1660  CA  THR A1049      96.093  77.127   7.353  1.00 10.00           C  
ATOM   1661  C   THR A1049      96.695  76.931   8.746  1.00 10.00           C  
ATOM   1662  O   THR A1049      96.001  76.496   9.668  1.00 10.00           O  
ATOM   1663  CB  THR A1049      95.652  75.739   6.810  1.00 10.00           C  
ATOM   1664  OG1 THR A1049      96.762  74.831   6.811  1.00 10.00           O  
ATOM   1665  CG2 THR A1049      95.072  75.849   5.410  1.00 10.00           C  
ATOM   1666  N   TYR A1050      97.984  77.249   8.888  1.00 10.00           N  
ATOM   1667  CA  TYR A1050      98.745  76.994  10.125  1.00 10.00           C  
ATOM   1668  C   TYR A1050      98.653  75.534  10.594  1.00 10.00           C  
ATOM   1669  O   TYR A1050      98.699  75.245  11.795  1.00 10.00           O  
ATOM   1670  CB  TYR A1050      98.339  77.973  11.235  1.00 10.00           C  
ATOM   1671  CG  TYR A1050      98.938  79.352  11.070  1.00 10.00           C  
ATOM   1672  CD1 TYR A1050      98.325  80.312  10.265  1.00 10.00           C  
ATOM   1673  CD2 TYR A1050     100.121  79.695  11.715  1.00 10.00           C  
ATOM   1674  CE1 TYR A1050      98.878  81.580  10.110  1.00 10.00           C  
ATOM   1675  CE2 TYR A1050     100.679  80.952  11.569  1.00 10.00           C  
ATOM   1676  CZ  TYR A1050     100.055  81.892  10.769  1.00 10.00           C  
ATOM   1677  OH  TYR A1050     100.616  83.140  10.627  1.00 10.00           O  
ATOM   1678  N   ILE A1051      98.541  74.630   9.619  1.00 10.00           N  
ATOM   1679  CA  ILE A1051      98.409  73.179   9.829  1.00 10.00           C  
ATOM   1680  C   ILE A1051      97.269  72.800  10.793  1.00 10.00           C  
ATOM   1681  O   ILE A1051      97.416  71.902  11.629  1.00 10.00           O  
ATOM   1682  CB  ILE A1051      99.761  72.492  10.250  1.00 10.00           C  
ATOM   1683  CG1 ILE A1051     100.988  73.181   9.619  1.00 10.00           C  
ATOM   1684  CG2 ILE A1051      99.734  70.993   9.931  1.00 10.00           C  
ATOM   1685  CD1 ILE A1051     101.113  73.061   8.100  1.00 10.00           C  
ATOM   1686  N   GLU A1052      96.135  73.488  10.671  1.00 10.00           N  
ATOM   1687  CA  GLU A1052      94.936  73.118  11.419  1.00 10.00           C  
ATOM   1688  C   GLU A1052      94.433  71.778  10.886  1.00 10.00           C  
ATOM   1689  O   GLU A1052      94.189  71.634   9.686  1.00 10.00           O  
ATOM   1690  CB  GLU A1052      93.857  74.196  11.300  1.00 10.00           C  
ATOM   1691  CG  GLU A1052      92.646  73.974  12.203  1.00 10.00           C  
ATOM   1692  CD  GLU A1052      91.622  75.090  12.109  1.00 10.00           C  
ATOM   1693  OE1 GLU A1052      91.949  76.167  11.565  1.00 10.00           O  
ATOM   1694  OE2 GLU A1052      90.485  74.892  12.588  1.00 10.00           O  
ATOM   1695  N   LYS A1053      94.288  70.811  11.789  1.00 10.00           N  
ATOM   1696  CA  LYS A1053      94.047  69.408  11.431  1.00 10.00           C  
ATOM   1697  C   LYS A1053      92.891  69.208  10.450  1.00 10.00           C  
ATOM   1698  O   LYS A1053      93.026  68.466   9.471  1.00 10.00           O  
ATOM   1699  CB  LYS A1053      93.835  68.566  12.692  1.00 10.00           C  
ATOM   1700  CG  LYS A1053      94.301  67.125  12.567  1.00 10.00           C  
ATOM   1701  CD  LYS A1053      94.419  66.469  13.940  1.00 10.00           C  
ATOM   1702  CE  LYS A1053      95.148  65.131  13.867  1.00 10.00           C  
ATOM   1703  NZ  LYS A1053      96.593  65.280  13.516  1.00 10.00           N  
ATOM   1704  N   SER A1054      91.771  69.883  10.706  1.00 10.00           N  
ATOM   1705  CA  SER A1054      90.583  69.777   9.856  1.00 10.00           C  
ATOM   1706  C   SER A1054      90.740  70.471   8.498  1.00 10.00           C  
ATOM   1707  O   SER A1054      89.940  70.243   7.590  1.00 10.00           O  
ATOM   1708  CB  SER A1054      89.347  70.316  10.586  1.00 10.00           C  
ATOM   1709  OG  SER A1054      89.422  71.721  10.767  1.00 10.00           O  
ATOM   1710  N   LYS A1055      91.770  71.306   8.367  1.00 10.00           N  
ATOM   1711  CA  LYS A1055      91.982  72.104   7.156  1.00 10.00           C  
ATOM   1712  C   LYS A1055      93.022  71.518   6.197  1.00 10.00           C  
ATOM   1713  O   LYS A1055      93.299  72.110   5.152  1.00 10.00           O  
ATOM   1714  CB  LYS A1055      92.367  73.547   7.518  1.00 10.00           C  
ATOM   1715  CG  LYS A1055      91.433  74.245   8.501  1.00 10.00           C  
ATOM   1716  CD  LYS A1055      90.076  74.569   7.895  1.00 10.00           C  
ATOM   1717  CE  LYS A1055      89.216  75.328   8.892  1.00 10.00           C  
ATOM   1718  NZ  LYS A1055      87.844  75.563   8.372  1.00 10.00           N  
ATOM   1719  N   SER A1056      93.591  70.364   6.543  1.00 10.00           N  
ATOM   1720  CA  SER A1056      94.605  69.718   5.701  1.00 10.00           C  
ATOM   1721  C   SER A1056      94.059  69.397   4.306  1.00 10.00           C  
ATOM   1722  O   SER A1056      92.868  69.122   4.159  1.00 10.00           O  
ATOM   1723  CB  SER A1056      95.137  68.444   6.367  1.00 10.00           C  
ATOM   1724  OG  SER A1056      94.226  67.367   6.222  1.00 10.00           O  
ATOM   1725  N   PRO A1057      94.925  69.451   3.274  1.00 10.00           N  
ATOM   1726  CA  PRO A1057      94.520  69.035   1.929  1.00 10.00           C  
ATOM   1727  C   PRO A1057      93.768  67.692   1.865  1.00 10.00           C  
ATOM   1728  O   PRO A1057      92.718  67.636   1.221  1.00 10.00           O  
ATOM   1729  CB  PRO A1057      95.846  68.984   1.163  1.00 10.00           C  
ATOM   1730  CG  PRO A1057      96.679  70.022   1.832  1.00 10.00           C  
ATOM   1731  CD  PRO A1057      96.317  69.946   3.294  1.00 10.00           C  
ATOM   1732  N   PRO A1058      94.283  66.619   2.518  1.00 10.00           N  
ATOM   1733  CA  PRO A1058      93.497  65.383   2.505  1.00 10.00           C  
ATOM   1734  C   PRO A1058      92.096  65.549   3.095  1.00 10.00           C  
ATOM   1735  O   PRO A1058      91.127  65.106   2.482  1.00 10.00           O  
ATOM   1736  CB  PRO A1058      94.333  64.423   3.362  1.00 10.00           C  
ATOM   1737  CG  PRO A1058      95.710  64.943   3.267  1.00 10.00           C  
ATOM   1738  CD  PRO A1058      95.549  66.430   3.251  1.00 10.00           C  
ATOM   1739  N   ALA A1059      91.993  66.196   4.257  1.00 10.00           N  
ATOM   1740  CA  ALA A1059      90.702  66.399   4.921  1.00 10.00           C  
ATOM   1741  C   ALA A1059      89.728  67.238   4.087  1.00 10.00           C  
ATOM   1742  O   ALA A1059      88.537  66.922   4.014  1.00 10.00           O  
ATOM   1743  CB  ALA A1059      90.895  67.014   6.303  1.00 10.00           C  
ATOM   1744  N   GLU A1060      90.242  68.293   3.455  1.00 10.00           N  
ATOM   1745  CA  GLU A1060      89.426  69.189   2.631  1.00 10.00           C  
ATOM   1746  C   GLU A1060      88.918  68.518   1.356  1.00 10.00           C  
ATOM   1747  O   GLU A1060      87.725  68.593   1.050  1.00 10.00           O  
ATOM   1748  CB  GLU A1060      90.198  70.464   2.279  1.00 10.00           C  
ATOM   1749  CG  GLU A1060      90.333  71.458   3.426  1.00 10.00           C  
ATOM   1750  CD  GLU A1060      89.085  72.296   3.646  1.00 10.00           C  
ATOM   1751  OE1 GLU A1060      88.210  72.333   2.753  1.00 10.00           O  
ATOM   1752  OE2 GLU A1060      88.981  72.925   4.721  1.00 10.00           O  
ATOM   1753  N   PHE A1061      89.822  67.874   0.618  1.00 10.00           N  
ATOM   1754  CA  PHE A1061      89.454  67.161  -0.605  1.00 10.00           C  
ATOM   1755  C   PHE A1061      88.489  66.004  -0.330  1.00 10.00           C  
ATOM   1756  O   PHE A1061      87.543  65.793  -1.089  1.00 10.00           O  
ATOM   1757  CB  PHE A1061      90.694  66.654  -1.352  1.00 10.00           C  
ATOM   1758  CG  PHE A1061      91.391  67.707  -2.179  1.00 10.00           C  
ATOM   1759  CD1 PHE A1061      92.742  67.983  -1.981  1.00 10.00           C  
ATOM   1760  CD2 PHE A1061      90.702  68.415  -3.163  1.00 10.00           C  
ATOM   1761  CE1 PHE A1061      93.396  68.947  -2.749  1.00 10.00           C  
ATOM   1762  CE2 PHE A1061      91.345  69.383  -3.933  1.00 10.00           C  
ATOM   1763  CZ  PHE A1061      92.694  69.650  -3.727  1.00 10.00           C  
ATOM   1764  N   MET A1062      88.727  65.270   0.758  1.00 10.00           N  
ATOM   1765  CA  MET A1062      87.859  64.152   1.147  1.00 10.00           C  
ATOM   1766  C   MET A1062      86.436  64.597   1.483  1.00 10.00           C  
ATOM   1767  O   MET A1062      85.486  63.856   1.244  1.00 10.00           O  
ATOM   1768  CB  MET A1062      88.455  63.357   2.314  1.00 10.00           C  
ATOM   1769  CG  MET A1062      89.620  62.443   1.930  1.00 10.00           C  
ATOM   1770  SD  MET A1062      89.226  61.227   0.654  1.00 10.00           S  
ATOM   1771  CE  MET A1062      88.147  60.115   1.557  1.00 10.00           C  
ATOM   1772  N   ARG A1063      86.298  65.802   2.032  1.00 10.00           N  
ATOM   1773  CA  ARG A1063      84.982  66.386   2.291  1.00 10.00           C  
ATOM   1774  C   ARG A1063      84.279  66.796   1.000  1.00 10.00           C  
ATOM   1775  O   ARG A1063      83.073  66.583   0.850  1.00 10.00           O  
ATOM   1776  CB  ARG A1063      85.083  67.579   3.243  1.00 10.00           C  
ATOM   1777  CG  ARG A1063      85.219  67.190   4.708  1.00 10.00           C  
ATOM   1778  CD  ARG A1063      84.889  68.352   5.634  1.00 10.00           C  
ATOM   1779  NE  ARG A1063      85.855  69.444   5.520  1.00 10.00           N  
ATOM   1780  CZ  ARG A1063      86.962  69.555   6.249  1.00 10.00           C  
ATOM   1781  NH1 ARG A1063      87.266  68.639   7.162  1.00 10.00           N  
ATOM   1782  NH2 ARG A1063      87.769  70.589   6.064  1.00 10.00           N  
ATOM   1783  N   MET A1064      85.039  67.382   0.075  1.00 10.00           N  
ATOM   1784  CA  MET A1064      84.516  67.790  -1.229  1.00 10.00           C  
ATOM   1785  C   MET A1064      84.128  66.584  -2.085  1.00 10.00           C  
ATOM   1786  O   MET A1064      83.106  66.605  -2.773  1.00 10.00           O  
ATOM   1787  CB  MET A1064      85.527  68.674  -1.964  1.00 10.00           C  
ATOM   1788  CG  MET A1064      85.588  70.108  -1.452  1.00 10.00           C  
ATOM   1789  SD  MET A1064      86.738  71.153  -2.370  1.00 10.00           S  
ATOM   1790  CE  MET A1064      88.288  70.759  -1.566  1.00 10.00           C  
ATOM   1791  N   ILE A1065      84.952  65.539  -2.028  1.00 10.00           N  
ATOM   1792  CA  ILE A1065      84.677  64.266  -2.698  1.00 10.00           C  
ATOM   1793  C   ILE A1065      83.531  63.535  -1.994  1.00 10.00           C  
ATOM   1794  O   ILE A1065      82.690  62.905  -2.641  1.00 10.00           O  
ATOM   1795  CB  ILE A1065      85.951  63.374  -2.744  1.00 10.00           C  
ATOM   1796  CG1 ILE A1065      86.958  63.935  -3.755  1.00 10.00           C  
ATOM   1797  CG2 ILE A1065      85.611  61.923  -3.083  1.00 10.00           C  
ATOM   1798  CD1 ILE A1065      88.391  63.485  -3.523  1.00 10.00           C  
ATOM   1799  N   GLY A1066      83.499  63.647  -0.668  1.00 10.00           N  
ATOM   1800  CA  GLY A1066      82.523  62.948   0.158  1.00 10.00           C  
ATOM   1801  C   GLY A1066      83.219  61.857   0.942  1.00 10.00           C  
ATOM   1802  O   GLY A1066      83.771  60.926   0.354  1.00 10.00           O  
ATOM   1803  N   ASN A1067      83.201  61.981   2.269  1.00 10.00           N  
ATOM   1804  CA  ASN A1067      83.852  61.014   3.164  1.00 10.00           C  
ATOM   1805  C   ASN A1067      83.297  59.592   3.037  1.00 10.00           C  
ATOM   1806  O   ASN A1067      83.924  58.628   3.484  1.00 10.00           O  
ATOM   1807  CB  ASN A1067      83.793  61.492   4.620  1.00 10.00           C  
ATOM   1808  CG  ASN A1067      84.645  62.727   4.866  1.00 10.00           C  
ATOM   1809  OD1 ASN A1067      85.786  62.629   5.318  1.00 10.00           O  
ATOM   1810  ND2 ASN A1067      84.094  63.897   4.561  1.00 10.00           N  
ATOM   1811  N   ASP A1068      82.123  59.478   2.416  1.00 10.00           N  
ATOM   1812  CA  ASP A1068      81.539  58.189   2.046  1.00 10.00           C  
ATOM   1813  C   ASP A1068      82.227  57.609   0.802  1.00 10.00           C  
ATOM   1814  O   ASP A1068      81.603  56.905   0.001  1.00 10.00           O  
ATOM   1815  CB  ASP A1068      80.029  58.340   1.809  1.00 10.00           C  
ATOM   1816  CG  ASP A1068      79.698  59.420   0.786  1.00 10.00           C  
ATOM   1817  OD1 ASP A1068      79.121  59.082  -0.269  1.00 10.00           O  
ATOM   1818  OD2 ASP A1068      80.017  60.603   1.033  1.00 10.00           O  
ATOM   1819  N   LYS A1069      83.518  57.909   0.659  1.00 10.00           N  
ATOM   1820  CA  LYS A1069      84.314  57.482  -0.489  1.00 10.00           C  
ATOM   1821  C   LYS A1069      84.715  56.013  -0.398  1.00 10.00           C  
ATOM   1822  O   LYS A1069      84.600  55.387   0.661  1.00 10.00           O  
ATOM   1823  CB  LYS A1069      85.551  58.362  -0.631  1.00 10.00           C  
ATOM   1824  N   GLN A1070      85.188  55.475  -1.519  1.00 10.00           N  
ATOM   1825  CA  GLN A1070      85.618  54.083  -1.600  1.00 10.00           C  
ATOM   1826  C   GLN A1070      87.107  53.968  -1.256  1.00 10.00           C  
ATOM   1827  O   GLN A1070      87.530  54.401  -0.181  1.00 10.00           O  
ATOM   1828  CB  GLN A1070      85.304  53.510  -2.988  1.00 10.00           C  
ATOM   1829  CG  GLN A1070      83.822  53.558  -3.353  1.00 10.00           C  
ATOM   1830  CD  GLN A1070      83.568  53.337  -4.832  1.00 10.00           C  
ATOM   1831  OE1 GLN A1070      83.774  52.242  -5.356  1.00 10.00           O  
ATOM   1832  NE2 GLN A1070      83.104  54.380  -5.513  1.00 10.00           N  
ATOM   1833  N   GLY A1071      87.892  53.392  -2.163  1.00 10.00           N  
ATOM   1834  CA  GLY A1071      89.330  53.233  -1.959  1.00 10.00           C  
ATOM   1835  C   GLY A1071      90.111  53.514  -3.227  1.00 10.00           C  
ATOM   1836  O   GLY A1071      90.876  54.479  -3.294  1.00 10.00           O  
ATOM   1837  N   GLN A1072      89.911  52.665  -4.231  1.00 10.00           N  
ATOM   1838  CA  GLN A1072      90.553  52.822  -5.536  1.00 10.00           C  
ATOM   1839  C   GLN A1072      89.891  53.934  -6.351  1.00 10.00           C  
ATOM   1840  O   GLN A1072      90.487  54.464  -7.293  1.00 10.00           O  
ATOM   1841  CB  GLN A1072      90.510  51.503  -6.317  1.00 10.00           C  
ATOM   1842  CG  GLN A1072      91.275  50.351  -5.664  1.00 10.00           C  
ATOM   1843  CD  GLN A1072      90.950  48.992  -6.274  1.00 10.00           C  
ATOM   1844  OE1 GLN A1072      90.063  48.868  -7.121  1.00 10.00           O  
ATOM   1845  NE2 GLN A1072      91.669  47.964  -5.837  1.00 10.00           N  
ATOM   1846  N   MET A1073      88.660  54.280  -5.976  1.00 10.00           N  
ATOM   1847  CA  MET A1073      87.882  55.309  -6.667  1.00 10.00           C  
ATOM   1848  C   MET A1073      88.172  56.726  -6.165  1.00 10.00           C  
ATOM   1849  O   MET A1073      87.748  57.702  -6.787  1.00 10.00           O  
ATOM   1850  CB  MET A1073      86.383  55.002  -6.566  1.00 10.00           C  
ATOM   1851  CG  MET A1073      85.916  53.855  -7.460  1.00 10.00           C  
ATOM   1852  SD  MET A1073      85.654  54.325  -9.185  1.00 10.00           S  
ATOM   1853  CE  MET A1073      84.081  55.179  -9.081  1.00 10.00           C  
ATOM   1854  N   ILE A1074      88.895  56.831  -5.049  1.00 10.00           N  
ATOM   1855  CA  ILE A1074      89.264  58.127  -4.460  1.00 10.00           C  
ATOM   1856  C   ILE A1074      90.050  58.990  -5.451  1.00 10.00           C  
ATOM   1857  O   ILE A1074      89.751  60.175  -5.623  1.00 10.00           O  
ATOM   1858  CB  ILE A1074      90.049  57.958  -3.123  1.00 10.00           C  
ATOM   1859  CG1 ILE A1074      89.132  57.381  -2.036  1.00 10.00           C  
ATOM   1860  CG2 ILE A1074      90.651  59.290  -2.663  1.00 10.00           C  
ATOM   1861  CD1 ILE A1074      89.857  56.884  -0.787  1.00 10.00           C  
ATOM   1862  N   VAL A1075      91.038  58.383  -6.106  1.00 10.00           N  
ATOM   1863  CA  VAL A1075      91.840  59.061  -7.127  1.00 10.00           C  
ATOM   1864  C   VAL A1075      90.963  59.492  -8.309  1.00 10.00           C  
ATOM   1865  O   VAL A1075      91.107  60.604  -8.821  1.00 10.00           O  
ATOM   1866  CB  VAL A1075      93.016  58.173  -7.620  1.00 10.00           C  
ATOM   1867  CG1 VAL A1075      93.919  58.945  -8.575  1.00 10.00           C  
ATOM   1868  CG2 VAL A1075      93.828  57.649  -6.441  1.00 10.00           C  
ATOM   1869  N   PHE A1076      90.047  58.614  -8.716  1.00 10.00           N  
ATOM   1870  CA  PHE A1076      89.126  58.885  -9.822  1.00 10.00           C  
ATOM   1871  C   PHE A1076      88.224  60.091  -9.550  1.00 10.00           C  
ATOM   1872  O   PHE A1076      87.997  60.913 -10.440  1.00 10.00           O  
ATOM   1873  CB  PHE A1076      88.286  57.640 -10.141  1.00 10.00           C  
ATOM   1874  CG  PHE A1076      87.258  57.855 -11.223  1.00 10.00           C  
ATOM   1875  CD1 PHE A1076      87.644  57.998 -12.554  1.00 10.00           C  
ATOM   1876  CD2 PHE A1076      85.902  57.905 -10.910  1.00 10.00           C  
ATOM   1877  CE1 PHE A1076      86.695  58.196 -13.557  1.00 10.00           C  
ATOM   1878  CE2 PHE A1076      84.945  58.101 -11.905  1.00 10.00           C  
ATOM   1879  CZ  PHE A1076      85.343  58.246 -13.231  1.00 10.00           C  
ATOM   1880  N   HIS A1077      87.717  60.189  -8.323  1.00 10.00           N  
ATOM   1881  CA  HIS A1077      86.860  61.306  -7.929  1.00 10.00           C  
ATOM   1882  C   HIS A1077      87.656  62.594  -7.731  1.00 10.00           C  
ATOM   1883  O   HIS A1077      87.151  63.687  -7.999  1.00 10.00           O  
ATOM   1884  CB  HIS A1077      86.063  60.965  -6.670  1.00 10.00           C  
ATOM   1885  CG  HIS A1077      84.945  59.998  -6.908  1.00 10.00           C  
ATOM   1886  ND1 HIS A1077      83.767  60.360  -7.524  1.00 10.00           N  
ATOM   1887  CD2 HIS A1077      84.826  58.682  -6.613  1.00 10.00           C  
ATOM   1888  CE1 HIS A1077      82.971  59.308  -7.601  1.00 10.00           C  
ATOM   1889  NE2 HIS A1077      83.590  58.277  -7.055  1.00 10.00           N  
ATOM   1890  N   LEU A1078      88.896  62.458  -7.263  1.00 10.00           N  
ATOM   1891  CA  LEU A1078      89.800  63.598  -7.116  1.00 10.00           C  
ATOM   1892  C   LEU A1078      90.118  64.214  -8.477  1.00 10.00           C  
ATOM   1893  O   LEU A1078      90.094  65.435  -8.632  1.00 10.00           O  
ATOM   1894  CB  LEU A1078      91.086  63.187  -6.385  1.00 10.00           C  
ATOM   1895  CG  LEU A1078      92.213  64.216  -6.224  1.00 10.00           C  
ATOM   1896  CD1 LEU A1078      91.782  65.419  -5.389  1.00 10.00           C  
ATOM   1897  CD2 LEU A1078      93.442  63.558  -5.619  1.00 10.00           C  
ATOM   1898  N   ILE A1079      90.401  63.358  -9.457  1.00 10.00           N  
ATOM   1899  CA  ILE A1079      90.656  63.789 -10.832  1.00 10.00           C  
ATOM   1900  C   ILE A1079      89.479  64.599 -11.380  1.00 10.00           C  
ATOM   1901  O   ILE A1079      89.676  65.671 -11.956  1.00 10.00           O  
ATOM   1902  CB  ILE A1079      90.971  62.580 -11.757  1.00 10.00           C  
ATOM   1903  CG1 ILE A1079      92.383  62.052 -11.474  1.00 10.00           C  
ATOM   1904  CG2 ILE A1079      90.823  62.961 -13.233  1.00 10.00           C  
ATOM   1905  CD1 ILE A1079      92.620  60.615 -11.920  1.00 10.00           C  
ATOM   1906  N   GLU A1080      88.265  64.089 -11.176  1.00 10.00           N  
ATOM   1907  CA  GLU A1080      87.048  64.742 -11.665  1.00 10.00           C  
ATOM   1908  C   GLU A1080      86.799  66.089 -10.990  1.00 10.00           C  
ATOM   1909  O   GLU A1080      86.413  67.054 -11.651  1.00 10.00           O  
ATOM   1910  CB  GLU A1080      85.828  63.827 -11.504  1.00 10.00           C  
ATOM   1911  CG  GLU A1080      85.849  62.587 -12.396  1.00 10.00           C  
ATOM   1912  CD  GLU A1080      85.902  62.920 -13.879  1.00 10.00           C  
ATOM   1913  OE1 GLU A1080      84.894  63.428 -14.418  1.00 10.00           O  
ATOM   1914  OE2 GLU A1080      86.954  62.665 -14.506  1.00 10.00           O  
ATOM   1915  N   LEU A1081      87.030  66.145  -9.678  1.00 10.00           N  
ATOM   1916  CA  LEU A1081      86.880  67.382  -8.911  1.00 10.00           C  
ATOM   1917  C   LEU A1081      87.788  68.490  -9.450  1.00 10.00           C  
ATOM   1918  O   LEU A1081      87.341  69.622  -9.656  1.00 10.00           O  
ATOM   1919  CB  LEU A1081      87.150  67.133  -7.422  1.00 10.00           C  
ATOM   1920  CG  LEU A1081      86.998  68.306  -6.443  1.00 10.00           C  
ATOM   1921  CD1 LEU A1081      85.542  68.744  -6.297  1.00 10.00           C  
ATOM   1922  CD2 LEU A1081      87.576  67.943  -5.085  1.00 10.00           C  
ATOM   1923  N   LEU A1082      89.054  68.151  -9.691  1.00 10.00           N  
ATOM   1924  CA  LEU A1082      90.034  69.108 -10.210  1.00 10.00           C  
ATOM   1925  C   LEU A1082      89.740  69.519 -11.655  1.00 10.00           C  
ATOM   1926  O   LEU A1082      89.980  70.667 -12.041  1.00 10.00           O  
ATOM   1927  CB  LEU A1082      91.458  68.554 -10.080  1.00 10.00           C  
ATOM   1928  CG  LEU A1082      91.970  68.257  -8.663  1.00 10.00           C  
ATOM   1929  CD1 LEU A1082      93.259  67.443  -8.705  1.00 10.00           C  
ATOM   1930  CD2 LEU A1082      92.159  69.530  -7.841  1.00 10.00           C  
ATOM   1931  N   LYS A1083      89.214  68.578 -12.438  1.00 10.00           N  
ATOM   1932  CA  LYS A1083      88.805  68.833 -13.820  1.00 10.00           C  
ATOM   1933  C   LYS A1083      87.689  69.881 -13.887  1.00 10.00           C  
ATOM   1934  O   LYS A1083      87.672  70.721 -14.788  1.00 10.00           O  
ATOM   1935  CB  LYS A1083      88.356  67.530 -14.493  1.00 10.00           C  
ATOM   1936  CG  LYS A1083      88.164  67.629 -16.002  1.00 10.00           C  
ATOM   1937  CD  LYS A1083      87.385  66.439 -16.544  1.00 10.00           C  
ATOM   1938  CE  LYS A1083      87.059  66.621 -18.020  1.00 10.00           C  
ATOM   1939  NZ  LYS A1083      86.179  65.532 -18.538  1.00 10.00           N  
ATOM   1940  N   ASN A1084      86.775  69.830 -12.921  1.00 10.00           N  
ATOM   1941  CA  ASN A1084      85.664  70.778 -12.836  1.00 10.00           C  
ATOM   1942  C   ASN A1084      85.989  72.018 -11.997  1.00 10.00           C  
ATOM   1943  O   ASN A1084      85.088  72.680 -11.474  1.00 10.00           O  
ATOM   1944  CB  ASN A1084      84.408  70.077 -12.305  1.00 10.00           C  
ATOM   1945  CG  ASN A1084      83.839  69.067 -13.288  1.00 10.00           C  
ATOM   1946  OD1 ASN A1084      83.772  69.320 -14.492  1.00 10.00           O  
ATOM   1947  ND2 ASN A1084      83.418  67.916 -12.774  1.00 10.00           N  
ATOM   1948  N   ASN A1085      87.284  72.320 -11.886  1.00 10.00           N  
ATOM   1949  CA  ASN A1085      87.801  73.483 -11.152  1.00 10.00           C  
ATOM   1950  C   ASN A1085      87.432  73.547  -9.663  1.00 10.00           C  
ATOM   1951  O   ASN A1085      87.314  74.630  -9.082  1.00 10.00           O  
ATOM   1952  CB  ASN A1085      87.462  74.798 -11.876  1.00 10.00           C  
ATOM   1953  CG  ASN A1085      88.206  74.947 -13.198  1.00 10.00           C  
ATOM   1954  OD1 ASN A1085      89.400  74.648 -13.298  1.00 10.00           O  
ATOM   1955  ND2 ASN A1085      87.501  75.422 -14.219  1.00 10.00           N  
ATOM   1956  N   GLY A1086      87.259  72.375  -9.056  1.00 10.00           N  
ATOM   1957  CA  GLY A1086      87.129  72.267  -7.607  1.00 10.00           C  
ATOM   1958  C   GLY A1086      88.511  72.388  -6.997  1.00 10.00           C  
ATOM   1959  O   GLY A1086      89.462  71.763  -7.473  1.00 10.00           O  
ATOM   1960  N   ARG A1087      88.628  73.205  -5.954  1.00 10.00           N  
ATOM   1961  CA  ARG A1087      89.926  73.489  -5.348  1.00 10.00           C  
ATOM   1962  C   ARG A1087      89.847  73.744  -3.849  1.00 10.00           C  
ATOM   1963  O   ARG A1087      88.777  74.037  -3.310  1.00 10.00           O  
ATOM   1964  CB  ARG A1087      90.592  74.674  -6.055  1.00 10.00           C  
ATOM   1965  CG  ARG A1087      91.544  74.260  -7.172  1.00 10.00           C  
ATOM   1966  CD  ARG A1087      91.220  74.987  -8.453  1.00 10.00           C  
ATOM   1967  NE  ARG A1087      92.087  74.598  -9.567  1.00 10.00           N  
ATOM   1968  CZ  ARG A1087      91.930  73.503 -10.309  1.00 10.00           C  
ATOM   1969  NH1 ARG A1087      90.951  72.643 -10.058  1.00 10.00           N  
ATOM   1970  NH2 ARG A1087      92.767  73.261 -11.306  1.00 10.00           N  
ATOM   1971  N   LEU A1088      90.997  73.619  -3.189  1.00 10.00           N  
ATOM   1972  CA  LEU A1088      91.144  73.955  -1.779  1.00 10.00           C  
ATOM   1973  C   LEU A1088      90.659  75.381  -1.531  1.00 10.00           C  
ATOM   1974  O   LEU A1088      90.949  76.281  -2.326  1.00 10.00           O  
ATOM   1975  CB  LEU A1088      92.607  73.810  -1.344  1.00 10.00           C  
ATOM   1976  CG  LEU A1088      93.217  72.403  -1.375  1.00 10.00           C  
ATOM   1977  CD1 LEU A1088      94.726  72.455  -1.195  1.00 10.00           C  
ATOM   1978  CD2 LEU A1088      92.574  71.498  -0.323  1.00 10.00           C  
ATOM   1979  N   PRO A1089      89.905  75.588  -0.436  1.00 10.00           N  
ATOM   1980  CA  PRO A1089      89.369  76.913  -0.146  1.00 10.00           C  
ATOM   1981  C   PRO A1089      90.458  77.875   0.309  1.00 10.00           C  
ATOM   1982  O   PRO A1089      91.568  77.449   0.643  1.00 10.00           O  
ATOM   1983  CB  PRO A1089      88.388  76.648   1.000  1.00 10.00           C  
ATOM   1984  CG  PRO A1089      88.934  75.453   1.683  1.00 10.00           C  
ATOM   1985  CD  PRO A1089      89.519  74.602   0.593  1.00 10.00           C  
ATOM   1986  N   ARG A1090      90.138  79.164   0.304  1.00 10.00           N  
ATOM   1987  CA  ARG A1090      91.003  80.178   0.881  1.00 10.00           C  
ATOM   1988  C   ARG A1090      91.103  79.938   2.391  1.00 10.00           C  
ATOM   1989  O   ARG A1090      90.076  79.887   3.074  1.00 10.00           O  
ATOM   1990  CB  ARG A1090      90.440  81.568   0.578  1.00 10.00           C  
ATOM   1991  CG  ARG A1090      91.248  82.727   1.120  1.00 10.00           C  
ATOM   1992  CD  ARG A1090      90.438  84.015   1.037  1.00 10.00           C  
ATOM   1993  NE  ARG A1090      90.767  84.917   2.137  1.00 10.00           N  
ATOM   1994  CZ  ARG A1090      90.217  84.865   3.349  1.00 10.00           C  
ATOM   1995  NH1 ARG A1090      89.292  83.955   3.634  1.00 10.00           N  
ATOM   1996  NH2 ARG A1090      90.594  85.731   4.279  1.00 10.00           N  
ATOM   1997  N   PRO A1091      92.334  79.753   2.912  1.00 10.00           N  
ATOM   1998  CA  PRO A1091      92.526  79.583   4.359  1.00 10.00           C  
ATOM   1999  C   PRO A1091      91.985  80.762   5.168  1.00 10.00           C  
ATOM   2000  O   PRO A1091      91.956  81.891   4.673  1.00 10.00           O  
ATOM   2001  CB  PRO A1091      94.049  79.510   4.503  1.00 10.00           C  
ATOM   2002  CG  PRO A1091      94.527  79.024   3.171  1.00 10.00           C  
ATOM   2003  CD  PRO A1091      93.612  79.670   2.181  1.00 10.00           C  
ATOM   2004  N   ASP A1092      91.559  80.492   6.400  1.00 10.00           N  
ATOM   2005  CA  ASP A1092      91.068  81.537   7.297  1.00 10.00           C  
ATOM   2006  C   ASP A1092      92.138  82.610   7.482  1.00 10.00           C  
ATOM   2007  O   ASP A1092      93.277  82.304   7.837  1.00 10.00           O  
ATOM   2008  CB  ASP A1092      90.666  80.945   8.655  1.00 10.00           C  
ATOM   2009  CG  ASP A1092      89.471  80.002   8.565  1.00 10.00           C  
ATOM   2010  OD1 ASP A1092      88.891  79.838   7.468  1.00 10.00           O  
ATOM   2011  OD2 ASP A1092      89.105  79.420   9.607  1.00 10.00           O  
ATOM   2012  N   GLY A1093      91.772  83.858   7.200  1.00 10.00           N  
ATOM   2013  CA  GLY A1093      92.677  84.994   7.363  1.00 10.00           C  
ATOM   2014  C   GLY A1093      93.689  85.233   6.254  1.00 10.00           C  
ATOM   2015  O   GLY A1093      94.472  86.181   6.327  1.00 10.00           O  
ATOM   2016  N   CYS A1094      93.676  84.386   5.226  1.00 10.00           N  
ATOM   2017  CA  CYS A1094      94.613  84.514   4.109  1.00 10.00           C  
ATOM   2018  C   CYS A1094      94.272  85.715   3.223  1.00 10.00           C  
ATOM   2019  O   CYS A1094      93.136  85.838   2.767  1.00 10.00           O  
ATOM   2020  CB  CYS A1094      94.635  83.228   3.277  1.00 10.00           C  
ATOM   2021  SG  CYS A1094      95.697  83.296   1.822  1.00 10.00           S  
ATOM   2022  N   PRO A1095      95.257  86.606   2.980  1.00 10.00           N  
ATOM   2023  CA  PRO A1095      95.037  87.757   2.100  1.00 10.00           C  
ATOM   2024  C   PRO A1095      94.660  87.311   0.691  1.00 10.00           C  
ATOM   2025  O   PRO A1095      95.173  86.297   0.198  1.00 10.00           O  
ATOM   2026  CB  PRO A1095      96.399  88.459   2.082  1.00 10.00           C  
ATOM   2027  CG  PRO A1095      97.095  87.987   3.303  1.00 10.00           C  
ATOM   2028  CD  PRO A1095      96.629  86.585   3.516  1.00 10.00           C  
ATOM   2029  N   ASP A1096      93.767  88.065   0.057  1.00 10.00           N  
ATOM   2030  CA  ASP A1096      93.240  87.707  -1.254  1.00 10.00           C  
ATOM   2031  C   ASP A1096      94.348  87.551  -2.296  1.00 10.00           C  
ATOM   2032  O   ASP A1096      94.295  86.642  -3.126  1.00 10.00           O  
ATOM   2033  CB  ASP A1096      92.203  88.732  -1.715  1.00 10.00           C  
ATOM   2034  CG  ASP A1096      91.042  88.092  -2.444  1.00 10.00           C  
ATOM   2035  OD1 ASP A1096      89.907  88.165  -1.924  1.00 10.00           O  
ATOM   2036  OD2 ASP A1096      91.261  87.505  -3.525  1.00 10.00           O  
ATOM   2037  N   GLU A1097      95.354  88.423  -2.223  1.00 10.00           N  
ATOM   2038  CA  GLU A1097      96.507  88.379  -3.128  1.00 10.00           C  
ATOM   2039  C   GLU A1097      97.376  87.128  -2.961  1.00 10.00           C  
ATOM   2040  O   GLU A1097      98.026  86.691  -3.916  1.00 10.00           O  
ATOM   2041  CB  GLU A1097      97.358  89.650  -3.005  1.00 10.00           C  
ATOM   2042  CG  GLU A1097      97.954  89.904  -1.620  1.00 10.00           C  
ATOM   2043  CD  GLU A1097      98.619  91.268  -1.500  1.00 10.00           C  
ATOM   2044  OE1 GLU A1097      98.827  91.940  -2.536  1.00 10.00           O  
ATOM   2045  OE2 GLU A1097      98.935  91.670  -0.359  1.00 10.00           O  
ATOM   2046  N   ILE A1098      97.389  86.562  -1.755  1.00 10.00           N  
ATOM   2047  CA  ILE A1098      98.115  85.319  -1.497  1.00 10.00           C  
ATOM   2048  C   ILE A1098      97.329  84.133  -2.052  1.00 10.00           C  
ATOM   2049  O   ILE A1098      97.914  83.231  -2.656  1.00 10.00           O  
ATOM   2050  CB  ILE A1098      98.443  85.118   0.015  1.00 10.00           C  
ATOM   2051  CG1 ILE A1098      99.255  86.297   0.572  1.00 10.00           C  
ATOM   2052  CG2 ILE A1098      99.165  83.783   0.259  1.00 10.00           C  
ATOM   2053  CD1 ILE A1098     100.539  86.621  -0.189  1.00 10.00           C  
ATOM   2054  N   TYR A1099      96.010  84.147  -1.857  1.00 10.00           N  
ATOM   2055  CA  TYR A1099      95.140  83.114  -2.421  1.00 10.00           C  
ATOM   2056  C   TYR A1099      95.204  83.078  -3.948  1.00 10.00           C  
ATOM   2057  O   TYR A1099      95.126  82.002  -4.549  1.00 10.00           O  
ATOM   2058  CB  TYR A1099      93.687  83.272  -1.956  1.00 10.00           C  
ATOM   2059  CG  TYR A1099      92.809  82.092  -2.334  1.00 10.00           C  
ATOM   2060  CD1 TYR A1099      91.653  82.262  -3.097  1.00 10.00           C  
ATOM   2061  CD2 TYR A1099      93.154  80.799  -1.948  1.00 10.00           C  
ATOM   2062  CE1 TYR A1099      90.854  81.168  -3.446  1.00 10.00           C  
ATOM   2063  CE2 TYR A1099      92.370  79.707  -2.293  1.00 10.00           C  
ATOM   2064  CZ  TYR A1099      91.228  79.892  -3.038  1.00 10.00           C  
ATOM   2065  OH  TYR A1099      90.471  78.790  -3.365  1.00 10.00           O  
ATOM   2066  N   MET A1100      95.353  84.253  -4.563  1.00 10.00           N  
ATOM   2067  CA  MET A1100      95.495  84.361  -6.018  1.00 10.00           C  
ATOM   2068  C   MET A1100      96.724  83.598  -6.518  1.00 10.00           C  
ATOM   2069  O   MET A1100      96.660  82.939  -7.552  1.00 10.00           O  
ATOM   2070  CB  MET A1100      95.541  85.825  -6.476  1.00 10.00           C  
ATOM   2071  CG  MET A1100      94.246  86.602  -6.227  1.00 10.00           C  
ATOM   2072  SD  MET A1100      94.067  88.165  -7.127  1.00 10.00           S  
ATOM   2073  CE  MET A1100      95.434  89.136  -6.492  1.00 10.00           C  
ATOM   2074  N   ILE A1101      97.826  83.684  -5.771  1.00 10.00           N  
ATOM   2075  CA  ILE A1101      99.052  82.949  -6.090  1.00 10.00           C  
ATOM   2076  C   ILE A1101      98.793  81.441  -6.067  1.00 10.00           C  
ATOM   2077  O   ILE A1101      99.186  80.728  -6.996  1.00 10.00           O  
ATOM   2078  CB  ILE A1101     100.230  83.336  -5.148  1.00 10.00           C  
ATOM   2079  CG1 ILE A1101     100.665  84.785  -5.405  1.00 10.00           C  
ATOM   2080  CG2 ILE A1101     101.414  82.384  -5.327  1.00 10.00           C  
ATOM   2081  CD1 ILE A1101     101.666  85.341  -4.395  1.00 10.00           C  
ATOM   2082  N   MET A1102      98.120  80.978  -5.012  1.00 10.00           N  
ATOM   2083  CA  MET A1102      97.688  79.584  -4.889  1.00 10.00           C  
ATOM   2084  C   MET A1102      96.865  79.135  -6.094  1.00 10.00           C  
ATOM   2085  O   MET A1102      97.169  78.115  -6.710  1.00 10.00           O  
ATOM   2086  CB  MET A1102      96.865  79.383  -3.612  1.00 10.00           C  
ATOM   2087  CG  MET A1102      97.680  79.297  -2.332  1.00 10.00           C  
ATOM   2088  SD  MET A1102      96.707  79.555  -0.831  1.00 10.00           S  
ATOM   2089  CE  MET A1102      95.367  78.407  -1.028  1.00 10.00           C  
ATOM   2090  N   THR A1103      95.830  79.906  -6.430  1.00 10.00           N  
ATOM   2091  CA  THR A1103      94.918  79.536  -7.516  1.00 10.00           C  
ATOM   2092  C   THR A1103      95.601  79.527  -8.884  1.00 10.00           C  
ATOM   2093  O   THR A1103      95.251  78.722  -9.746  1.00 10.00           O  
ATOM   2094  CB  THR A1103      93.653  80.424  -7.557  1.00 10.00           C  
ATOM   2095  OG1 THR A1103      94.030  81.800  -7.658  1.00 10.00           O  
ATOM   2096  CG2 THR A1103      92.809  80.217  -6.307  1.00 10.00           C  
ATOM   2097  N   GLU A1104      96.572  80.420  -9.068  1.00 10.00           N  
ATOM   2098  CA  GLU A1104      97.359  80.472 -10.299  1.00 10.00           C  
ATOM   2099  C   GLU A1104      98.322  79.285 -10.423  1.00 10.00           C  
ATOM   2100  O   GLU A1104      98.598  78.816 -11.531  1.00 10.00           O  
ATOM   2101  CB  GLU A1104      98.115  81.796 -10.406  1.00 10.00           C  
ATOM   2102  CG  GLU A1104      97.220  82.986 -10.740  1.00 10.00           C  
ATOM   2103  CD  GLU A1104      97.994  84.279 -10.894  1.00 10.00           C  
ATOM   2104  OE1 GLU A1104      99.087  84.250 -11.496  1.00 10.00           O  
ATOM   2105  OE2 GLU A1104      97.504  85.327 -10.421  1.00 10.00           O  
ATOM   2106  N   CYS A1105      98.825  78.806  -9.287  1.00 10.00           N  
ATOM   2107  CA  CYS A1105      99.621  77.577  -9.254  1.00 10.00           C  
ATOM   2108  C   CYS A1105      98.755  76.363  -9.585  1.00 10.00           C  
ATOM   2109  O   CYS A1105      99.229  75.401 -10.196  1.00 10.00           O  
ATOM   2110  CB  CYS A1105     100.284  77.391  -7.887  1.00 10.00           C  
ATOM   2111  SG  CYS A1105     101.593  78.579  -7.528  1.00 10.00           S  
ATOM   2112  N   TRP A1106      97.484  76.419  -9.187  1.00 10.00           N  
ATOM   2113  CA  TRP A1106      96.544  75.334  -9.444  1.00 10.00           C  
ATOM   2114  C   TRP A1106      95.797  75.482 -10.773  1.00 10.00           C  
ATOM   2115  O   TRP A1106      94.587  75.263 -10.843  1.00 10.00           O  
ATOM   2116  CB  TRP A1106      95.543  75.185  -8.295  1.00 10.00           C  
ATOM   2117  CG  TRP A1106      96.164  75.003  -6.947  1.00 10.00           C  
ATOM   2118  CD1 TRP A1106      97.325  74.340  -6.653  1.00 10.00           C  
ATOM   2119  CD2 TRP A1106      95.641  75.470  -5.700  1.00 10.00           C  
ATOM   2120  NE1 TRP A1106      97.563  74.379  -5.300  1.00 10.00           N  
ATOM   2121  CE2 TRP A1106      96.544  75.064  -4.690  1.00 10.00           C  
ATOM   2122  CE3 TRP A1106      94.500  76.199  -5.338  1.00 10.00           C  
ATOM   2123  CZ2 TRP A1106      96.339  75.358  -3.340  1.00 10.00           C  
ATOM   2124  CZ3 TRP A1106      94.296  76.492  -3.997  1.00 10.00           C  
ATOM   2125  CH2 TRP A1106      95.212  76.068  -3.013  1.00 10.00           C  
ATOM   2126  N   ASN A1107      96.522  75.846 -11.825  1.00 10.00           N  
ATOM   2127  CA  ASN A1107      95.944  75.898 -13.162  1.00 10.00           C  
ATOM   2128  C   ASN A1107      95.984  74.509 -13.782  1.00 10.00           C  
ATOM   2129  O   ASN A1107      97.018  73.842 -13.743  1.00 10.00           O  
ATOM   2130  CB  ASN A1107      96.698  76.904 -14.040  1.00 10.00           C  
ATOM   2131  CG  ASN A1107      95.860  77.418 -15.202  1.00 10.00           C  
ATOM   2132  OD1 ASN A1107      95.170  76.654 -15.878  1.00 10.00           O  
ATOM   2133  ND2 ASN A1107      95.924  78.723 -15.443  1.00 10.00           N  
ATOM   2134  N   ASN A1108      94.851  74.070 -14.327  1.00 10.00           N  
ATOM   2135  CA  ASN A1108      94.778  72.815 -15.072  1.00 10.00           C  
ATOM   2136  C   ASN A1108      95.706  72.831 -16.286  1.00 10.00           C  
ATOM   2137  O   ASN A1108      96.264  71.800 -16.665  1.00 10.00           O  
ATOM   2138  CB  ASN A1108      93.340  72.529 -15.521  1.00 10.00           C  
ATOM   2139  CG  ASN A1108      92.450  72.045 -14.385  1.00 10.00           C  
ATOM   2140  OD1 ASN A1108      92.929  71.523 -13.378  1.00 10.00           O  
ATOM   2141  ND2 ASN A1108      91.139  72.209 -14.553  1.00 10.00           N  
ATOM   2142  N   ASN A1109      95.861  74.006 -16.889  1.00 10.00           N  
ATOM   2143  CA  ASN A1109      96.768  74.185 -18.016  1.00 10.00           C  
ATOM   2144  C   ASN A1109      98.205  74.287 -17.522  1.00 10.00           C  
ATOM   2145  O   ASN A1109      98.613  75.305 -16.962  1.00 10.00           O  
ATOM   2146  CB  ASN A1109      96.378  75.417 -18.836  1.00 10.00           C  
ATOM   2147  CG  ASN A1109      94.913  75.409 -19.241  1.00 10.00           C  
ATOM   2148  OD1 ASN A1109      94.454  74.505 -19.939  1.00 10.00           O  
ATOM   2149  ND2 ASN A1109      94.172  76.421 -18.801  1.00 10.00           N  
ATOM   2150  N   VAL A1110      98.954  73.208 -17.731  1.00 10.00           N  
ATOM   2151  CA  VAL A1110     100.330  73.064 -17.254  1.00 10.00           C  
ATOM   2152  C   VAL A1110     101.203  74.279 -17.590  1.00 10.00           C  
ATOM   2153  O   VAL A1110     101.935  74.777 -16.734  1.00 10.00           O  
ATOM   2154  CB  VAL A1110     100.957  71.753 -17.808  1.00 10.00           C  
ATOM   2155  CG1 VAL A1110     102.447  71.668 -17.518  1.00 10.00           C  
ATOM   2156  CG2 VAL A1110     100.238  70.543 -17.234  1.00 10.00           C  
ATOM   2157  N   ASN A1111     101.089  74.760 -18.826  1.00 10.00           N  
ATOM   2158  CA  ASN A1111     101.910  75.858 -19.332  1.00 10.00           C  
ATOM   2159  C   ASN A1111     101.560  77.240 -18.772  1.00 10.00           C  
ATOM   2160  O   ASN A1111     102.329  78.191 -18.937  1.00 10.00           O  
ATOM   2161  CB  ASN A1111     101.838  75.896 -20.863  1.00 10.00           C  
ATOM   2162  CG  ASN A1111     100.475  76.337 -21.378  1.00 10.00           C  
ATOM   2163  OD1 ASN A1111      99.438  75.832 -20.945  1.00 10.00           O  
ATOM   2164  ND2 ASN A1111     100.476  77.280 -22.314  1.00 10.00           N  
ATOM   2165  N   GLN A1112     100.401  77.348 -18.125  1.00 10.00           N  
ATOM   2166  CA  GLN A1112      99.919  78.630 -17.609  1.00 10.00           C  
ATOM   2167  C   GLN A1112     100.310  78.889 -16.153  1.00 10.00           C  
ATOM   2168  O   GLN A1112     100.055  79.969 -15.617  1.00 10.00           O  
ATOM   2169  CB  GLN A1112      98.404  78.747 -17.788  1.00 10.00           C  
ATOM   2170  CG  GLN A1112      97.966  79.024 -19.224  1.00 10.00           C  
ATOM   2171  CD  GLN A1112      96.458  78.965 -19.413  1.00 10.00           C  
ATOM   2172  OE1 GLN A1112      95.690  79.031 -18.452  1.00 10.00           O  
ATOM   2173  NE2 GLN A1112      96.029  78.841 -20.664  1.00 10.00           N  
ATOM   2174  N   ARG A1113     100.927  77.898 -15.518  1.00 10.00           N  
ATOM   2175  CA  ARG A1113     101.399  78.047 -14.143  1.00 10.00           C  
ATOM   2176  C   ARG A1113     102.634  78.944 -14.112  1.00 10.00           C  
ATOM   2177  O   ARG A1113     103.483  78.855 -15.000  1.00 10.00           O  
ATOM   2178  CB  ARG A1113     101.690  76.678 -13.523  1.00 10.00           C  
ATOM   2179  CG  ARG A1113     100.450  75.804 -13.388  1.00 10.00           C  
ATOM   2180  CD  ARG A1113     100.790  74.369 -13.027  1.00 10.00           C  
ATOM   2181  NE  ARG A1113      99.663  73.483 -13.306  1.00 10.00           N  
ATOM   2182  CZ  ARG A1113      99.745  72.158 -13.415  1.00 10.00           C  
ATOM   2183  NH1 ARG A1113     100.907  71.536 -13.259  1.00 10.00           N  
ATOM   2184  NH2 ARG A1113      98.653  71.450 -13.682  1.00 10.00           N  
ATOM   2185  N   PRO A1114     102.727  79.836 -13.105  1.00 10.00           N  
ATOM   2186  CA  PRO A1114     103.891  80.721 -12.986  1.00 10.00           C  
ATOM   2187  C   PRO A1114     105.208  79.967 -12.778  1.00 10.00           C  
ATOM   2188  O   PRO A1114     105.206  78.818 -12.338  1.00 10.00           O  
ATOM   2189  CB  PRO A1114     103.565  81.574 -11.753  1.00 10.00           C  
ATOM   2190  CG  PRO A1114     102.523  80.819 -11.011  1.00 10.00           C  
ATOM   2191  CD  PRO A1114     101.737  80.080 -12.038  1.00 10.00           C  
ATOM   2192  N   SER A1115     106.320  80.614 -13.112  1.00 10.00           N  
ATOM   2193  CA  SER A1115     107.637  80.063 -12.831  1.00 10.00           C  
ATOM   2194  C   SER A1115     107.979  80.301 -11.361  1.00 10.00           C  
ATOM   2195  O   SER A1115     107.392  81.178 -10.721  1.00 10.00           O  
ATOM   2196  CB  SER A1115     108.686  80.718 -13.726  1.00 10.00           C  
ATOM   2197  OG  SER A1115     108.746  82.113 -13.486  1.00 10.00           O  
ATOM   2198  N   PHE A1116     108.923  79.526 -10.828  1.00 10.00           N  
ATOM   2199  CA  PHE A1116     109.390  79.739  -9.457  1.00 10.00           C  
ATOM   2200  C   PHE A1116     110.059  81.100  -9.281  1.00 10.00           C  
ATOM   2201  O   PHE A1116     109.931  81.732  -8.232  1.00 10.00           O  
ATOM   2202  CB  PHE A1116     110.322  78.612  -9.006  1.00 10.00           C  
ATOM   2203  CG  PHE A1116     109.594  77.382  -8.536  1.00 10.00           C  
ATOM   2204  CD1 PHE A1116     108.793  77.426  -7.397  1.00 10.00           C  
ATOM   2205  CD2 PHE A1116     109.707  76.181  -9.230  1.00 10.00           C  
ATOM   2206  CE1 PHE A1116     108.110  76.291  -6.958  1.00 10.00           C  
ATOM   2207  CE2 PHE A1116     109.030  75.036  -8.797  1.00 10.00           C  
ATOM   2208  CZ  PHE A1116     108.230  75.093  -7.660  1.00 10.00           C  
ATOM   2209  N   ARG A1117     110.753  81.553 -10.321  1.00 10.00           N  
ATOM   2210  CA  ARG A1117     111.368  82.876 -10.325  1.00 10.00           C  
ATOM   2211  C   ARG A1117     110.326  83.993 -10.168  1.00 10.00           C  
ATOM   2212  O   ARG A1117     110.512  84.913  -9.365  1.00 10.00           O  
ATOM   2213  CB  ARG A1117     112.182  83.075 -11.603  1.00 10.00           C  
ATOM   2214  CG  ARG A1117     113.301  84.091 -11.473  1.00 10.00           C  
ATOM   2215  CD  ARG A1117     114.630  83.458 -11.077  1.00 10.00           C  
ATOM   2216  NE  ARG A1117     115.730  84.417 -11.189  1.00 10.00           N  
ATOM   2217  CZ  ARG A1117     117.023  84.097 -11.184  1.00 10.00           C  
ATOM   2218  NH1 ARG A1117     117.408  82.830 -11.073  1.00 10.00           N  
ATOM   2219  NH2 ARG A1117     117.939  85.051 -11.293  1.00 10.00           N  
ATOM   2220  N   ASP A1118     109.230  83.897 -10.922  1.00 10.00           N  
ATOM   2221  CA  ASP A1118     108.153  84.890 -10.862  1.00 10.00           C  
ATOM   2222  C   ASP A1118     107.368  84.807  -9.558  1.00 10.00           C  
ATOM   2223  O   ASP A1118     106.901  85.826  -9.046  1.00 10.00           O  
ATOM   2224  CB  ASP A1118     107.207  84.755 -12.059  1.00 10.00           C  
ATOM   2225  CG  ASP A1118     107.823  85.262 -13.357  1.00 10.00           C  
ATOM   2226  OD1 ASP A1118     108.958  85.785 -13.330  1.00 10.00           O  
ATOM   2227  OD2 ASP A1118     107.166  85.139 -14.412  1.00 10.00           O  
ATOM   2228  N   LEU A1119     107.222  83.592  -9.033  1.00 10.00           N  
ATOM   2229  CA  LEU A1119     106.595  83.382  -7.730  1.00 10.00           C  
ATOM   2230  C   LEU A1119     107.376  84.094  -6.633  1.00 10.00           C  
ATOM   2231  O   LEU A1119     106.790  84.796  -5.813  1.00 10.00           O  
ATOM   2232  CB  LEU A1119     106.457  81.887  -7.415  1.00 10.00           C  
ATOM   2233  CG  LEU A1119     105.362  81.125  -8.170  1.00 10.00           C  
ATOM   2234  CD1 LEU A1119     105.551  79.615  -8.047  1.00 10.00           C  
ATOM   2235  CD2 LEU A1119     103.972  81.547  -7.706  1.00 10.00           C  
ATOM   2236  N   ALA A1120     108.698  83.920  -6.637  1.00 10.00           N  
ATOM   2237  CA  ALA A1120     109.584  84.605  -5.693  1.00 10.00           C  
ATOM   2238  C   ALA A1120     109.441  86.124  -5.797  1.00 10.00           C  
ATOM   2239  O   ALA A1120     109.371  86.816  -4.780  1.00 10.00           O  
ATOM   2240  CB  ALA A1120     111.029  84.190  -5.922  1.00 10.00           C  
ATOM   2241  N   LEU A1121     109.386  86.626  -7.031  1.00 10.00           N  
ATOM   2242  CA  LEU A1121     109.231  88.056  -7.298  1.00 10.00           C  
ATOM   2243  C   LEU A1121     107.924  88.601  -6.732  1.00 10.00           C  
ATOM   2244  O   LEU A1121     107.914  89.640  -6.070  1.00 10.00           O  
ATOM   2245  CB  LEU A1121     109.306  88.339  -8.804  1.00 10.00           C  
ATOM   2246  CG  LEU A1121     110.668  88.257  -9.502  1.00 10.00           C  
ATOM   2247  CD1 LEU A1121     110.486  88.237 -11.015  1.00 10.00           C  
ATOM   2248  CD2 LEU A1121     111.588  89.404  -9.086  1.00 10.00           C  
ATOM   2249  N   ARG A1122     106.830  87.890  -6.999  1.00 10.00           N  
ATOM   2250  CA  ARG A1122     105.505  88.279  -6.524  1.00 10.00           C  
ATOM   2251  C   ARG A1122     105.409  88.241  -5.000  1.00 10.00           C  
ATOM   2252  O   ARG A1122     104.871  89.166  -4.386  1.00 10.00           O  
ATOM   2253  CB  ARG A1122     104.426  87.397  -7.154  1.00 10.00           C  
ATOM   2254  CG  ARG A1122     104.147  87.726  -8.613  1.00 10.00           C  
ATOM   2255  CD  ARG A1122     103.252  86.683  -9.261  1.00 10.00           C  
ATOM   2256  NE  ARG A1122     101.884  86.736  -8.750  1.00 10.00           N  
ATOM   2257  CZ  ARG A1122     100.892  85.955  -9.168  1.00 10.00           C  
ATOM   2258  NH1 ARG A1122     101.105  85.048 -10.114  1.00 10.00           N  
ATOM   2259  NH2 ARG A1122      99.683  86.083  -8.636  1.00 10.00           N  
ATOM   2260  N   VAL A1123     105.941  87.177  -4.402  1.00 10.00           N  
ATOM   2261  CA  VAL A1123     105.963  87.023  -2.946  1.00 10.00           C  
ATOM   2262  C   VAL A1123     106.803  88.115  -2.274  1.00 10.00           C  
ATOM   2263  O   VAL A1123     106.347  88.743  -1.318  1.00 10.00           O  
ATOM   2264  CB  VAL A1123     106.436  85.595  -2.526  1.00 10.00           C  
ATOM   2265  CG1 VAL A1123     106.793  85.534  -1.042  1.00 10.00           C  
ATOM   2266  CG2 VAL A1123     105.360  84.566  -2.850  1.00 10.00           C  
ATOM   2267  N   ASP A1124     108.012  88.348  -2.787  1.00 10.00           N  
ATOM   2268  CA  ASP A1124     108.909  89.379  -2.246  1.00 10.00           C  
ATOM   2269  C   ASP A1124     108.328  90.785  -2.368  1.00 10.00           C  
ATOM   2270  O   ASP A1124     108.585  91.641  -1.518  1.00 10.00           O  
ATOM   2271  CB  ASP A1124     110.288  89.324  -2.915  1.00 10.00           C  
ATOM   2272  CG  ASP A1124     111.129  88.145  -2.442  1.00 10.00           C  
ATOM   2273  OD1 ASP A1124     110.646  87.349  -1.605  1.00 10.00           O  
ATOM   2274  OD2 ASP A1124     112.282  88.015  -2.908  1.00 10.00           O  
ATOM   2275  N   GLN A1125     107.548  91.012  -3.424  1.00 10.00           N  
ATOM   2276  CA  GLN A1125     106.852  92.283  -3.622  1.00 10.00           C  
ATOM   2277  C   GLN A1125     105.762  92.481  -2.566  1.00 10.00           C  
ATOM   2278  O   GLN A1125     105.623  93.574  -2.015  1.00 10.00           O  
ATOM   2279  CB  GLN A1125     106.258  92.359  -5.033  1.00 10.00           C  
ATOM   2280  CG  GLN A1125     105.676  93.719  -5.400  1.00 10.00           C  
ATOM   2281  CD  GLN A1125     105.278  93.828  -6.865  1.00 10.00           C  
ATOM   2282  OE1 GLN A1125     105.360  92.858  -7.625  1.00 10.00           O  
ATOM   2283  NE2 GLN A1125     104.843  95.019  -7.268  1.00 10.00           N  
ATOM   2284  N   ILE A1126     105.005  91.420  -2.286  1.00 10.00           N  
ATOM   2285  CA  ILE A1126     103.960  91.450  -1.259  1.00 10.00           C  
ATOM   2286  C   ILE A1126     104.572  91.604   0.139  1.00 10.00           C  
ATOM   2287  O   ILE A1126     104.030  92.324   0.983  1.00 10.00           O  
ATOM   2288  CB  ILE A1126     103.031  90.211  -1.347  1.00 10.00           C  
ATOM   2289  CG1 ILE A1126     102.236  90.245  -2.657  1.00 10.00           C  
ATOM   2290  CG2 ILE A1126     102.076  90.146  -0.148  1.00 10.00           C  
ATOM   2291  CD1 ILE A1126     101.596  88.927  -3.043  1.00 10.00           C  
ATOM   2292  N   ARG A1127     105.709  90.943   0.361  1.00 10.00           N  
ATOM   2293  CA  ARG A1127     106.487  91.089   1.595  1.00 10.00           C  
ATOM   2294  C   ARG A1127     106.850  92.547   1.878  1.00 10.00           C  
ATOM   2295  O   ARG A1127     106.677  93.028   3.000  1.00 10.00           O  
ATOM   2296  CB  ARG A1127     107.766  90.249   1.530  1.00 10.00           C  
ATOM   2297  CG  ARG A1127     107.560  88.758   1.740  1.00 10.00           C  
ATOM   2298  CD  ARG A1127     108.847  87.979   1.496  1.00 10.00           C  
ATOM   2299  NE  ARG A1127     109.834  88.207   2.550  1.00 10.00           N  
ATOM   2300  CZ  ARG A1127     111.144  88.015   2.418  1.00 10.00           C  
ATOM   2301  NH1 ARG A1127     111.655  87.593   1.268  1.00 10.00           N  
ATOM   2302  NH2 ARG A1127     111.950  88.255   3.443  1.00 10.00           N  
ATOM   2303  N   ASP A1128     107.348  93.238   0.852  1.00 10.00           N  
ATOM   2304  CA  ASP A1128     107.763  94.640   0.966  1.00 10.00           C  
ATOM   2305  C   ASP A1128     106.588  95.589   1.196  1.00 10.00           C  
ATOM   2306  O   ASP A1128     106.722  96.586   1.909  1.00 10.00           O  
ATOM   2307  CB  ASP A1128     108.545  95.077  -0.278  1.00 10.00           C  
ATOM   2308  CG  ASP A1128     109.857  94.325  -0.448  1.00 10.00           C  
ATOM   2309  OD1 ASP A1128     110.334  93.700   0.525  1.00 10.00           O  
ATOM   2310  OD2 ASP A1128     110.416  94.365  -1.565  1.00 10.00           O  
ATOM   2311  N   GLN A1129     105.446  95.274   0.588  1.00 10.00           N  
ATOM   2312  CA  GLN A1129     104.230  96.075   0.738  1.00 10.00           C  
ATOM   2313  C   GLN A1129     103.576  95.874   2.107  1.00 10.00           C  
ATOM   2314  O   GLN A1129     102.812  96.726   2.569  1.00 10.00           O  
ATOM   2315  CB  GLN A1129     103.237  95.768  -0.387  1.00 10.00           C  
ATOM   2316  CG  GLN A1129     103.683  96.269  -1.760  1.00 10.00           C  
ATOM   2317  CD  GLN A1129     102.751  95.852  -2.888  1.00 10.00           C  
ATOM   2318  OE1 GLN A1129     102.171  94.764  -2.868  1.00 10.00           O  
ATOM   2319  NE2 GLN A1129     102.612  96.718  -3.886  1.00 10.00           N  
ATOM   2320  N   MET A1130     103.880  94.745   2.745  1.00 10.00           N  
ATOM   2321  CA  MET A1130     103.419  94.464   4.104  1.00 10.00           C  
ATOM   2322  C   MET A1130     104.375  95.035   5.154  1.00 10.00           C  
ATOM   2323  O   MET A1130     103.997  95.211   6.315  1.00 10.00           O  
ATOM   2324  CB  MET A1130     103.248  92.957   4.316  1.00 10.00           C  
ATOM   2325  CG  MET A1130     102.003  92.366   3.668  1.00 10.00           C  
ATOM   2326  SD  MET A1130     101.854  90.584   3.920  1.00 10.00           S  
ATOM   2327  CE  MET A1130     101.363  90.508   5.642  1.00 10.00           C  
ATOM   2328  N   ALA A1131     105.607  95.321   4.735  1.00 10.00           N  
ATOM   2329  CA  ALA A1131     106.647  95.826   5.630  1.00 10.00           C  
ATOM   2330  C   ALA A1131     106.500  97.322   5.910  1.00 10.00           C  
ATOM   2331  O   ALA A1131     106.303  97.726   7.059  1.00 10.00           O  
ATOM   2332  CB  ALA A1131     108.034  95.515   5.068  1.00 10.00           C  
ATOM   2333  N   GLY A1132     106.592  98.133   4.857  1.00 10.00           N  
ATOM   2334  CA  GLY A1132     106.525  99.588   4.983  1.00 10.00           C  
ATOM   2335  C   GLY A1132     105.108 100.123   5.076  1.00 10.00           C  
ATOM   2336  O   GLY A1132     104.740 101.063   4.369  1.00 10.00           O  
ATOM   2337  OXT GLY A1132     104.292  99.637   5.860  1.00 10.00           O  
ATOM   2338  N   ASP B 840      92.260 131.810  18.779  1.00 10.00           N  
ATOM   2339  CA  ASP B 840      92.393 130.355  18.484  1.00 10.00           C  
ATOM   2340  C   ASP B 840      91.020 129.675  18.492  1.00 10.00           C  
ATOM   2341  O   ASP B 840      90.423 129.493  19.558  1.00 10.00           O  
ATOM   2342  CB  ASP B 840      93.339 129.690  19.493  1.00 10.00           C  
ATOM   2343  CG  ASP B 840      93.798 128.305  19.055  1.00 10.00           C  
ATOM   2344  OD1 ASP B 840      93.429 127.853  17.947  1.00 10.00           O  
ATOM   2345  OD2 ASP B 840      94.540 127.662  19.828  1.00 10.00           O  
ATOM   2346  N   PRO B 841      90.516 129.300  17.297  1.00 10.00           N  
ATOM   2347  CA  PRO B 841      89.203 128.665  17.132  1.00 10.00           C  
ATOM   2348  C   PRO B 841      89.096 127.297  17.809  1.00 10.00           C  
ATOM   2349  O   PRO B 841      87.986 126.827  18.067  1.00 10.00           O  
ATOM   2350  CB  PRO B 841      89.078 128.504  15.611  1.00 10.00           C  
ATOM   2351  CG  PRO B 841      90.061 129.455  15.033  1.00 10.00           C  
ATOM   2352  CD  PRO B 841      91.194 129.477  16.001  1.00 10.00           C  
ATOM   2353  N   THR B 842      90.239 126.674  18.088  1.00 10.00           N  
ATOM   2354  CA  THR B 842      90.283 125.375  18.762  1.00 10.00           C  
ATOM   2355  C   THR B 842      90.194 125.509  20.294  1.00 10.00           C  
ATOM   2356  O   THR B 842      90.090 124.509  21.009  1.00 10.00           O  
ATOM   2357  CB  THR B 842      91.537 124.557  18.335  1.00 10.00           C  
ATOM   2358  OG1 THR B 842      91.285 123.158  18.502  1.00 10.00           O  
ATOM   2359  CG2 THR B 842      92.765 124.949  19.142  1.00 10.00           C  
ATOM   2360  N   GLN B 843      90.238 126.746  20.785  1.00 10.00           N  
ATOM   2361  CA  GLN B 843      90.070 127.022  22.211  1.00 10.00           C  
ATOM   2362  C   GLN B 843      88.655 127.532  22.472  1.00 10.00           C  
ATOM   2363  O   GLN B 843      88.274 128.610  22.008  1.00 10.00           O  
ATOM   2364  CB  GLN B 843      91.111 128.033  22.712  1.00 10.00           C  
ATOM   2365  CG  GLN B 843      92.571 127.613  22.519  1.00 10.00           C  
ATOM   2366  CD  GLN B 843      92.949 126.359  23.294  1.00 10.00           C  
ATOM   2367  OE1 GLN B 843      92.814 126.302  24.518  1.00 10.00           O  
ATOM   2368  NE2 GLN B 843      93.437 125.350  22.580  1.00 10.00           N  
ATOM   2369  N   PHE B 844      87.880 126.743  23.210  1.00 10.00           N  
ATOM   2370  CA  PHE B 844      86.487 127.072  23.489  1.00 10.00           C  
ATOM   2371  C   PHE B 844      86.316 127.619  24.902  1.00 10.00           C  
ATOM   2372  O   PHE B 844      86.756 127.004  25.876  1.00 10.00           O  
ATOM   2373  CB  PHE B 844      85.592 125.848  23.263  1.00 10.00           C  
ATOM   2374  CG  PHE B 844      85.384 125.506  21.811  1.00 10.00           C  
ATOM   2375  CD1 PHE B 844      86.378 124.861  21.079  1.00 10.00           C  
ATOM   2376  CD2 PHE B 844      84.189 125.827  21.175  1.00 10.00           C  
ATOM   2377  CE1 PHE B 844      86.184 124.547  19.735  1.00 10.00           C  
ATOM   2378  CE2 PHE B 844      83.987 125.516  19.833  1.00 10.00           C  
ATOM   2379  CZ  PHE B 844      84.987 124.875  19.113  1.00 10.00           C  
ATOM   2380  N   GLU B 845      85.686 128.788  24.997  1.00 10.00           N  
ATOM   2381  CA  GLU B 845      85.435 129.444  26.278  1.00 10.00           C  
ATOM   2382  C   GLU B 845      84.212 128.838  26.957  1.00 10.00           C  
ATOM   2383  O   GLU B 845      83.151 128.707  26.341  1.00 10.00           O  
ATOM   2384  CB  GLU B 845      85.237 130.951  26.085  1.00 10.00           C  
ATOM   2385  CG  GLU B 845      86.450 131.687  25.527  1.00 10.00           C  
ATOM   2386  CD  GLU B 845      87.485 132.008  26.590  1.00 10.00           C  
ATOM   2387  OE1 GLU B 845      87.237 132.917  27.413  1.00 10.00           O  
ATOM   2388  OE2 GLU B 845      88.553 131.357  26.592  1.00 10.00           O  
ATOM   2389  N   GLU B 846      84.375 128.472  28.226  1.00 10.00           N  
ATOM   2390  CA  GLU B 846      83.297 127.901  29.037  1.00 10.00           C  
ATOM   2391  C   GLU B 846      82.091 128.844  29.132  1.00 10.00           C  
ATOM   2392  O   GLU B 846      80.943 128.401  29.049  1.00 10.00           O  
ATOM   2393  CB  GLU B 846      83.825 127.543  30.434  1.00 10.00           C  
ATOM   2394  CG  GLU B 846      82.779 127.062  31.440  1.00 10.00           C  
ATOM   2395  CD  GLU B 846      82.424 125.595  31.280  1.00 10.00           C  
ATOM   2396  OE1 GLU B 846      82.815 124.796  32.157  1.00 10.00           O  
ATOM   2397  OE2 GLU B 846      81.757 125.238  30.284  1.00 10.00           O  
ATOM   2398  N   ARG B 847      82.368 130.138  29.287  1.00 10.00           N  
ATOM   2399  CA  ARG B 847      81.334 131.171  29.429  1.00 10.00           C  
ATOM   2400  C   ARG B 847      80.366 131.258  28.244  1.00 10.00           C  
ATOM   2401  O   ARG B 847      79.219 131.677  28.408  1.00 10.00           O  
ATOM   2402  CB  ARG B 847      81.975 132.543  29.685  1.00 10.00           C  
ATOM   2403  CG  ARG B 847      82.945 133.005  28.596  1.00 10.00           C  
ATOM   2404  CD  ARG B 847      83.640 134.305  28.966  1.00 10.00           C  
ATOM   2405  NE  ARG B 847      84.640 134.678  27.965  1.00 10.00           N  
ATOM   2406  CZ  ARG B 847      85.367 135.793  27.996  1.00 10.00           C  
ATOM   2407  NH1 ARG B 847      85.219 136.670  28.982  1.00 10.00           N  
ATOM   2408  NH2 ARG B 847      86.248 136.031  27.033  1.00 10.00           N  
ATOM   2409  N   HIS B 848      80.834 130.862  27.061  1.00 10.00           N  
ATOM   2410  CA  HIS B 848      80.039 130.954  25.834  1.00 10.00           C  
ATOM   2411  C   HIS B 848      79.399 129.623  25.441  1.00 10.00           C  
ATOM   2412  O   HIS B 848      78.522 129.578  24.575  1.00 10.00           O  
ATOM   2413  CB  HIS B 848      80.894 131.489  24.680  1.00 10.00           C  
ATOM   2414  CG  HIS B 848      81.526 132.818  24.957  1.00 10.00           C  
ATOM   2415  ND1 HIS B 848      82.851 133.083  24.685  1.00 10.00           N  
ATOM   2416  CD2 HIS B 848      81.017 133.956  25.487  1.00 10.00           C  
ATOM   2417  CE1 HIS B 848      83.129 134.327  25.030  1.00 10.00           C  
ATOM   2418  NE2 HIS B 848      82.034 134.879  25.519  1.00 10.00           N  
ATOM   2419  N   LEU B 849      79.840 128.547  26.088  1.00 10.00           N  
ATOM   2420  CA  LEU B 849      79.345 127.206  25.809  1.00 10.00           C  
ATOM   2421  C   LEU B 849      78.016 126.980  26.533  1.00 10.00           C  
ATOM   2422  O   LEU B 849      77.990 126.721  27.740  1.00 10.00           O  
ATOM   2423  CB  LEU B 849      80.395 126.173  26.236  1.00 10.00           C  
ATOM   2424  CG  LEU B 849      80.549 124.838  25.497  1.00 10.00           C  
ATOM   2425  CD1 LEU B 849      80.738 125.014  23.990  1.00 10.00           C  
ATOM   2426  CD2 LEU B 849      81.722 124.066  26.091  1.00 10.00           C  
ATOM   2427  N   LYS B 850      76.915 127.097  25.792  1.00 10.00           N  
ATOM   2428  CA  LYS B 850      75.576 126.994  26.378  1.00 10.00           C  
ATOM   2429  C   LYS B 850      74.981 125.594  26.260  1.00 10.00           C  
ATOM   2430  O   LYS B 850      74.784 125.078  25.159  1.00 10.00           O  
ATOM   2431  CB  LYS B 850      74.628 128.047  25.790  1.00 10.00           C  
ATOM   2432  CG  LYS B 850      74.878 129.462  26.318  1.00 10.00           C  
ATOM   2433  CD  LYS B 850      73.699 130.400  26.059  1.00 10.00           C  
ATOM   2434  CE  LYS B 850      73.717 130.963  24.643  1.00 10.00           C  
ATOM   2435  NZ  LYS B 850      72.655 131.984  24.423  1.00 10.00           N  
ATOM   2436  N   PHE B 851      74.696 124.998  27.415  1.00 10.00           N  
ATOM   2437  CA  PHE B 851      74.176 123.635  27.509  1.00 10.00           C  
ATOM   2438  C   PHE B 851      72.772 123.508  26.923  1.00 10.00           C  
ATOM   2439  O   PHE B 851      71.926 124.382  27.122  1.00 10.00           O  
ATOM   2440  CB  PHE B 851      74.190 123.185  28.974  1.00 10.00           C  
ATOM   2441  CG  PHE B 851      73.674 121.790  29.197  1.00 10.00           C  
ATOM   2442  CD1 PHE B 851      74.400 120.684  28.767  1.00 10.00           C  
ATOM   2443  CD2 PHE B 851      72.470 121.583  29.864  1.00 10.00           C  
ATOM   2444  CE1 PHE B 851      73.926 119.392  28.982  1.00 10.00           C  
ATOM   2445  CE2 PHE B 851      71.987 120.296  30.086  1.00 10.00           C  
ATOM   2446  CZ  PHE B 851      72.717 119.198  29.645  1.00 10.00           C  
ATOM   2447  N   LEU B 852      72.540 122.418  26.194  1.00 10.00           N  
ATOM   2448  CA  LEU B 852      71.230 122.135  25.603  1.00 10.00           C  
ATOM   2449  C   LEU B 852      70.645 120.819  26.127  1.00 10.00           C  
ATOM   2450  O   LEU B 852      69.520 120.797  26.627  1.00 10.00           O  
ATOM   2451  CB  LEU B 852      71.302 122.137  24.068  1.00 10.00           C  
ATOM   2452  CG  LEU B 852      71.784 123.417  23.368  1.00 10.00           C  
ATOM   2453  CD1 LEU B 852      71.997 123.175  21.880  1.00 10.00           C  
ATOM   2454  CD2 LEU B 852      70.829 124.588  23.586  1.00 10.00           C  
ATOM   2455  N   GLN B 853      71.416 119.734  26.017  1.00 10.00           N  
ATOM   2456  CA  GLN B 853      71.016 118.418  26.538  1.00 10.00           C  
ATOM   2457  C   GLN B 853      72.195 117.447  26.622  1.00 10.00           C  
ATOM   2458  O   GLN B 853      73.258 117.697  26.047  1.00 10.00           O  
ATOM   2459  CB  GLN B 853      69.893 117.800  25.689  1.00 10.00           C  
ATOM   2460  CG  GLN B 853      70.264 117.539  24.231  1.00 10.00           C  
ATOM   2461  CD  GLN B 853      69.316 116.567  23.549  1.00 10.00           C  
ATOM   2462  OE1 GLN B 853      68.605 116.934  22.612  1.00 10.00           O  
ATOM   2463  NE2 GLN B 853      69.300 115.321  24.017  1.00 10.00           N  
ATOM   2464  N   GLN B 854      72.001 116.346  27.346  1.00 10.00           N  
ATOM   2465  CA  GLN B 854      72.961 115.247  27.342  1.00 10.00           C  
ATOM   2466  C   GLN B 854      72.715 114.367  26.120  1.00 10.00           C  
ATOM   2467  O   GLN B 854      71.566 114.110  25.753  1.00 10.00           O  
ATOM   2468  CB  GLN B 854      72.852 114.407  28.617  1.00 10.00           C  
ATOM   2469  CG  GLN B 854      74.054 113.491  28.847  1.00 10.00           C  
ATOM   2470  CD  GLN B 854      73.667 112.120  29.376  1.00 10.00           C  
ATOM   2471  OE1 GLN B 854      73.981 111.774  30.516  1.00 10.00           O  
ATOM   2472  NE2 GLN B 854      72.986 111.329  28.547  1.00 10.00           N  
ATOM   2473  N   LEU B 855      73.799 113.911  25.498  1.00 10.00           N  
ATOM   2474  CA  LEU B 855      73.722 113.081  24.299  1.00 10.00           C  
ATOM   2475  C   LEU B 855      74.009 111.615  24.602  1.00 10.00           C  
ATOM   2476  O   LEU B 855      73.297 110.727  24.134  1.00 10.00           O  
ATOM   2477  CB  LEU B 855      74.682 113.598  23.220  1.00 10.00           C  
ATOM   2478  CG  LEU B 855      74.384 114.965  22.597  1.00 10.00           C  
ATOM   2479  CD1 LEU B 855      75.540 115.412  21.713  1.00 10.00           C  
ATOM   2480  CD2 LEU B 855      73.068 114.960  21.814  1.00 10.00           C  
ATOM   2481  N   GLY B 856      75.052 111.369  25.389  1.00 10.00           N  
ATOM   2482  CA  GLY B 856      75.436 110.015  25.757  1.00 10.00           C  
ATOM   2483  C   GLY B 856      76.316 109.963  26.988  1.00 10.00           C  
ATOM   2484  O   GLY B 856      76.760 110.994  27.492  1.00 10.00           O  
ATOM   2485  N   LYS B 857      76.564 108.751  27.468  1.00 10.00           N  
ATOM   2486  CA  LYS B 857      77.404 108.535  28.640  1.00 10.00           C  
ATOM   2487  C   LYS B 857      78.227 107.256  28.522  1.00 10.00           C  
ATOM   2488  O   LYS B 857      77.859 106.324  27.803  1.00 10.00           O  
ATOM   2489  CB  LYS B 857      76.560 108.519  29.922  1.00 10.00           C  
ATOM   2490  CG  LYS B 857      75.363 107.572  29.890  1.00 10.00           C  
ATOM   2491  CD  LYS B 857      74.448 107.789  31.089  1.00 10.00           C  
ATOM   2492  CE  LYS B 857      73.087 107.127  30.886  1.00 10.00           C  
ATOM   2493  NZ  LYS B 857      73.161 105.637  30.845  1.00 10.00           N  
ATOM   2494  N   GLY B 858      79.356 107.240  29.223  1.00 10.00           N  
ATOM   2495  CA  GLY B 858      80.180 106.048  29.377  1.00 10.00           C  
ATOM   2496  C   GLY B 858      80.605 105.925  30.827  1.00 10.00           C  
ATOM   2497  O   GLY B 858      80.075 106.624  31.702  1.00 10.00           O  
ATOM   2498  N   ASN B 859      81.555 105.032  31.087  1.00 10.00           N  
ATOM   2499  CA  ASN B 859      82.142 104.903  32.417  1.00 10.00           C  
ATOM   2500  C   ASN B 859      83.020 106.110  32.749  1.00 10.00           C  
ATOM   2501  O   ASN B 859      83.030 106.581  33.889  1.00 10.00           O  
ATOM   2502  CB  ASN B 859      82.936 103.598  32.540  1.00 10.00           C  
ATOM   2503  CG  ASN B 859      82.041 102.370  32.612  1.00 10.00           C  
ATOM   2504  OD1 ASN B 859      81.195 102.250  33.503  1.00 10.00           O  
ATOM   2505  ND2 ASN B 859      82.234 101.442  31.680  1.00 10.00           N  
ATOM   2506  N   PHE B 860      83.742 106.602  31.739  1.00 10.00           N  
ATOM   2507  CA  PHE B 860      84.582 107.798  31.854  1.00 10.00           C  
ATOM   2508  C   PHE B 860      83.758 108.994  32.309  1.00 10.00           C  
ATOM   2509  O   PHE B 860      83.953 109.533  33.401  1.00 10.00           O  
ATOM   2510  CB  PHE B 860      85.214 108.159  30.502  1.00 10.00           C  
ATOM   2511  CG  PHE B 860      86.016 107.057  29.879  1.00 10.00           C  
ATOM   2512  CD1 PHE B 860      85.425 106.177  28.977  1.00 10.00           C  
ATOM   2513  CD2 PHE B 860      87.372 106.920  30.163  1.00 10.00           C  
ATOM   2514  CE1 PHE B 860      86.165 105.162  28.386  1.00 10.00           C  
ATOM   2515  CE2 PHE B 860      88.121 105.907  29.576  1.00 10.00           C  
ATOM   2516  CZ  PHE B 860      87.515 105.029  28.686  1.00 10.00           C  
ATOM   2517  N   GLY B 861      82.840 109.399  31.440  1.00 10.00           N  
ATOM   2518  CA  GLY B 861      82.015 110.567  31.660  1.00 10.00           C  
ATOM   2519  C   GLY B 861      80.869 110.600  30.676  1.00 10.00           C  
ATOM   2520  O   GLY B 861      80.309 109.559  30.330  1.00 10.00           O  
ATOM   2521  N   SER B 862      80.529 111.801  30.218  1.00 10.00           N  
ATOM   2522  CA  SER B 862      79.370 111.989  29.360  1.00 10.00           C  
ATOM   2523  C   SER B 862      79.650 112.942  28.205  1.00 10.00           C  
ATOM   2524  O   SER B 862      80.655 113.658  28.198  1.00 10.00           O  
ATOM   2525  CB  SER B 862      78.176 112.488  30.183  1.00 10.00           C  
ATOM   2526  OG  SER B 862      78.457 113.744  30.769  1.00 10.00           O  
ATOM   2527  N   VAL B 863      78.750 112.931  27.227  1.00 10.00           N  
ATOM   2528  CA  VAL B 863      78.809 113.843  26.095  1.00 10.00           C  
ATOM   2529  C   VAL B 863      77.553 114.711  26.100  1.00 10.00           C  
ATOM   2530  O   VAL B 863      76.436 114.210  26.253  1.00 10.00           O  
ATOM   2531  CB  VAL B 863      78.972 113.082  24.751  1.00 10.00           C  
ATOM   2532  CG1 VAL B 863      78.980 114.049  23.567  1.00 10.00           C  
ATOM   2533  CG2 VAL B 863      80.251 112.253  24.764  1.00 10.00           C  
ATOM   2534  N   GLU B 864      77.757 116.016  25.954  1.00 10.00           N  
ATOM   2535  CA  GLU B 864      76.676 116.992  26.010  1.00 10.00           C  
ATOM   2536  C   GLU B 864      76.568 117.765  24.702  1.00 10.00           C  
ATOM   2537  O   GLU B 864      77.579 118.073  24.061  1.00 10.00           O  
ATOM   2538  CB  GLU B 864      76.905 117.980  27.160  1.00 10.00           C  
ATOM   2539  CG  GLU B 864      77.134 117.332  28.523  1.00 10.00           C  
ATOM   2540  CD  GLU B 864      77.404 118.339  29.637  1.00 10.00           C  
ATOM   2541  OE1 GLU B 864      77.879 119.462  29.350  1.00 10.00           O  
ATOM   2542  OE2 GLU B 864      77.144 117.996  30.810  1.00 10.00           O  
ATOM   2543  N   MET B 865      75.333 118.073  24.320  1.00 10.00           N  
ATOM   2544  CA  MET B 865      75.052 118.953  23.197  1.00 10.00           C  
ATOM   2545  C   MET B 865      75.088 120.398  23.691  1.00 10.00           C  
ATOM   2546  O   MET B 865      74.343 120.767  24.605  1.00 10.00           O  
ATOM   2547  CB  MET B 865      73.677 118.625  22.615  1.00 10.00           C  
ATOM   2548  CG  MET B 865      73.320 119.361  21.342  1.00 10.00           C  
ATOM   2549  SD  MET B 865      71.568 119.152  20.984  1.00 10.00           S  
ATOM   2550  CE  MET B 865      71.372 120.176  19.528  1.00 10.00           C  
ATOM   2551  N   CYS B 866      75.964 121.204  23.095  1.00 10.00           N  
ATOM   2552  CA  CYS B 866      76.116 122.609  23.477  1.00 10.00           C  
ATOM   2553  C   CYS B 866      76.215 123.527  22.267  1.00 10.00           C  
ATOM   2554  O   CYS B 866      76.805 123.163  21.252  1.00 10.00           O  
ATOM   2555  CB  CYS B 866      77.366 122.801  24.338  1.00 10.00           C  
ATOM   2556  SG  CYS B 866      77.354 121.937  25.915  1.00 10.00           S  
ATOM   2557  N   ARG B 867      75.636 124.718  22.384  1.00 10.00           N  
ATOM   2558  CA  ARG B 867      75.862 125.773  21.405  1.00 10.00           C  
ATOM   2559  C   ARG B 867      76.979 126.686  21.902  1.00 10.00           C  
ATOM   2560  O   ARG B 867      76.896 127.231  23.006  1.00 10.00           O  
ATOM   2561  CB  ARG B 867      74.583 126.580  21.153  1.00 10.00           C  
ATOM   2562  CG  ARG B 867      74.776 127.757  20.193  1.00 10.00           C  
ATOM   2563  CD  ARG B 867      73.476 128.489  19.900  1.00 10.00           C  
ATOM   2564  NE  ARG B 867      72.700 127.817  18.860  1.00 10.00           N  
ATOM   2565  CZ  ARG B 867      71.603 127.097  19.078  1.00 10.00           C  
ATOM   2566  NH1 ARG B 867      71.123 126.951  20.307  1.00 10.00           N  
ATOM   2567  NH2 ARG B 867      70.979 126.527  18.058  1.00 10.00           N  
ATOM   2568  N   TYR B 868      78.031 126.831  21.099  1.00 10.00           N  
ATOM   2569  CA  TYR B 868      79.066 127.814  21.386  1.00 10.00           C  
ATOM   2570  C   TYR B 868      78.588 129.155  20.847  1.00 10.00           C  
ATOM   2571  O   TYR B 868      78.653 129.406  19.643  1.00 10.00           O  
ATOM   2572  CB  TYR B 868      80.411 127.415  20.771  1.00 10.00           C  
ATOM   2573  CG  TYR B 868      81.576 128.248  21.269  1.00 10.00           C  
ATOM   2574  CD1 TYR B 868      81.966 128.202  22.609  1.00 10.00           C  
ATOM   2575  CD2 TYR B 868      82.288 129.079  20.404  1.00 10.00           C  
ATOM   2576  CE1 TYR B 868      83.032 128.960  23.076  1.00 10.00           C  
ATOM   2577  CE2 TYR B 868      83.361 129.844  20.862  1.00 10.00           C  
ATOM   2578  CZ  TYR B 868      83.726 129.779  22.200  1.00 10.00           C  
ATOM   2579  OH  TYR B 868      84.783 130.527  22.671  1.00 10.00           O  
ATOM   2580  N   ASP B 869      78.107 130.008  21.748  1.00 10.00           N  
ATOM   2581  CA  ASP B 869      77.362 131.205  21.361  1.00 10.00           C  
ATOM   2582  C   ASP B 869      77.908 132.480  22.019  1.00 10.00           C  
ATOM   2583  O   ASP B 869      77.243 133.072  22.875  1.00 10.00           O  
ATOM   2584  CB  ASP B 869      75.882 131.001  21.706  1.00 10.00           C  
ATOM   2585  CG  ASP B 869      74.960 131.957  20.973  1.00 10.00           C  
ATOM   2586  OD1 ASP B 869      75.203 132.258  19.783  1.00 10.00           O  
ATOM   2587  OD2 ASP B 869      73.965 132.388  21.591  1.00 10.00           O  
ATOM   2588  N   PRO B 870      79.121 132.916  21.612  1.00 10.00           N  
ATOM   2589  CA  PRO B 870      79.735 134.114  22.199  1.00 10.00           C  
ATOM   2590  C   PRO B 870      78.958 135.403  21.931  1.00 10.00           C  
ATOM   2591  O   PRO B 870      79.066 136.354  22.709  1.00 10.00           O  
ATOM   2592  CB  PRO B 870      81.111 134.171  21.526  1.00 10.00           C  
ATOM   2593  CG  PRO B 870      80.950 133.406  20.266  1.00 10.00           C  
ATOM   2594  CD  PRO B 870      79.987 132.313  20.582  1.00 10.00           C  
ATOM   2595  N   LEU B 871      78.179 135.424  20.850  1.00 10.00           N  
ATOM   2596  CA  LEU B 871      77.369 136.590  20.495  1.00 10.00           C  
ATOM   2597  C   LEU B 871      76.052 136.651  21.273  1.00 10.00           C  
ATOM   2598  O   LEU B 871      75.385 137.686  21.282  1.00 10.00           O  
ATOM   2599  CB  LEU B 871      77.092 136.626  18.986  1.00 10.00           C  
ATOM   2600  CG  LEU B 871      78.263 136.664  17.998  1.00 10.00           C  
ATOM   2601  CD1 LEU B 871      77.739 136.656  16.573  1.00 10.00           C  
ATOM   2602  CD2 LEU B 871      79.157 137.872  18.229  1.00 10.00           C  
ATOM   2603  N   GLN B 872      75.692 135.537  21.915  1.00 10.00           N  
ATOM   2604  CA  GLN B 872      74.471 135.418  22.732  1.00 10.00           C  
ATOM   2605  C   GLN B 872      73.177 135.624  21.930  1.00 10.00           C  
ATOM   2606  O   GLN B 872      72.152 136.028  22.485  1.00 10.00           O  
ATOM   2607  CB  GLN B 872      74.507 136.369  23.940  1.00 10.00           C  
ATOM   2608  CG  GLN B 872      75.720 136.227  24.851  1.00 10.00           C  
ATOM   2609  CD  GLN B 872      75.664 137.176  26.038  1.00 10.00           C  
ATOM   2610  OE1 GLN B 872      74.838 137.017  26.938  1.00 10.00           O  
ATOM   2611  NE2 GLN B 872      76.547 138.170  26.044  1.00 10.00           N  
ATOM   2612  N   ASP B 873      73.228 135.333  20.631  1.00 10.00           N  
ATOM   2613  CA  ASP B 873      72.082 135.527  19.740  1.00 10.00           C  
ATOM   2614  C   ASP B 873      71.643 134.228  19.056  1.00 10.00           C  
ATOM   2615  O   ASP B 873      70.862 134.252  18.098  1.00 10.00           O  
ATOM   2616  CB  ASP B 873      72.389 136.614  18.697  1.00 10.00           C  
ATOM   2617  CG  ASP B 873      73.621 136.299  17.852  1.00 10.00           C  
ATOM   2618  OD1 ASP B 873      74.205 135.203  17.996  1.00 10.00           O  
ATOM   2619  OD2 ASP B 873      74.008 137.162  17.036  1.00 10.00           O  
ATOM   2620  N   ASN B 874      72.164 133.106  19.555  1.00 10.00           N  
ATOM   2621  CA  ASN B 874      71.834 131.755  19.069  1.00 10.00           C  
ATOM   2622  C   ASN B 874      72.294 131.443  17.637  1.00 10.00           C  
ATOM   2623  O   ASN B 874      71.834 130.474  17.026  1.00 10.00           O  
ATOM   2624  CB  ASN B 874      70.338 131.443  19.256  1.00 10.00           C  
ATOM   2625  CG  ASN B 874      69.872 131.643  20.689  1.00 10.00           C  
ATOM   2626  OD1 ASN B 874      70.423 131.060  21.624  1.00 10.00           O  
ATOM   2627  ND2 ASN B 874      68.848 132.471  20.867  1.00 10.00           N  
ATOM   2628  N   THR B 875      73.211 132.258  17.117  1.00 10.00           N  
ATOM   2629  CA  THR B 875      73.792 132.031  15.791  1.00 10.00           C  
ATOM   2630  C   THR B 875      75.014 131.111  15.860  1.00 10.00           C  
ATOM   2631  O   THR B 875      75.511 130.647  14.831  1.00 10.00           O  
ATOM   2632  CB  THR B 875      74.195 133.357  15.099  1.00 10.00           C  
ATOM   2633  OG1 THR B 875      75.177 134.037  15.891  1.00 10.00           O  
ATOM   2634  CG2 THR B 875      72.981 134.263  14.896  1.00 10.00           C  
ATOM   2635  N   GLY B 876      75.487 130.853  17.078  1.00 10.00           N  
ATOM   2636  CA  GLY B 876      76.661 130.012  17.307  1.00 10.00           C  
ATOM   2637  C   GLY B 876      76.490 128.560  16.896  1.00 10.00           C  
ATOM   2638  O   GLY B 876      75.366 128.053  16.810  1.00 10.00           O  
ATOM   2639  N   GLU B 877      77.614 127.894  16.642  1.00 10.00           N  
ATOM   2640  CA  GLU B 877      77.609 126.507  16.181  1.00 10.00           C  
ATOM   2641  C   GLU B 877      77.292 125.531  17.310  1.00 10.00           C  
ATOM   2642  O   GLU B 877      77.735 125.711  18.447  1.00 10.00           O  
ATOM   2643  CB  GLU B 877      78.950 126.142  15.533  1.00 10.00           C  
ATOM   2644  CG  GLU B 877      78.899 124.878  14.669  1.00 10.00           C  
ATOM   2645  CD  GLU B 877      80.254 124.475  14.104  1.00 10.00           C  
ATOM   2646  OE1 GLU B 877      81.256 124.502  14.853  1.00 10.00           O  
ATOM   2647  OE2 GLU B 877      80.312 124.119  12.906  1.00 10.00           O  
ATOM   2648  N   VAL B 878      76.517 124.502  16.978  1.00 10.00           N  
ATOM   2649  CA  VAL B 878      76.212 123.423  17.906  1.00 10.00           C  
ATOM   2650  C   VAL B 878      77.332 122.385  17.852  1.00 10.00           C  
ATOM   2651  O   VAL B 878      77.703 121.906  16.777  1.00 10.00           O  
ATOM   2652  CB  VAL B 878      74.847 122.768  17.594  1.00 10.00           C  
ATOM   2653  CG1 VAL B 878      74.589 121.590  18.518  1.00 10.00           C  
ATOM   2654  CG2 VAL B 878      73.726 123.792  17.720  1.00 10.00           C  
ATOM   2655  N   VAL B 879      77.875 122.066  19.024  1.00 10.00           N  
ATOM   2656  CA  VAL B 879      78.986 121.124  19.150  1.00 10.00           C  
ATOM   2657  C   VAL B 879      78.672 120.032  20.176  1.00 10.00           C  
ATOM   2658  O   VAL B 879      77.760 120.179  20.995  1.00 10.00           O  
ATOM   2659  CB  VAL B 879      80.312 121.846  19.536  1.00 10.00           C  
ATOM   2660  CG1 VAL B 879      80.781 122.769  18.411  1.00 10.00           C  
ATOM   2661  CG2 VAL B 879      80.165 122.619  20.853  1.00 10.00           C  
ATOM   2662  N   ALA B 880      79.422 118.935  20.114  1.00 10.00           N  
ATOM   2663  CA  ALA B 880      79.358 117.896  21.137  1.00 10.00           C  
ATOM   2664  C   ALA B 880      80.533 118.049  22.098  1.00 10.00           C  
ATOM   2665  O   ALA B 880      81.683 118.173  21.672  1.00 10.00           O  
ATOM   2666  CB  ALA B 880      79.360 116.521  20.504  1.00 10.00           C  
ATOM   2667  N   VAL B 881      80.233 118.047  23.393  1.00 10.00           N  
ATOM   2668  CA  VAL B 881      81.238 118.288  24.423  1.00 10.00           C  
ATOM   2669  C   VAL B 881      81.377 117.070  25.333  1.00 10.00           C  
ATOM   2670  O   VAL B 881      80.423 116.674  26.007  1.00 10.00           O  
ATOM   2671  CB  VAL B 881      80.897 119.545  25.268  1.00 10.00           C  
ATOM   2672  CG1 VAL B 881      82.008 119.840  26.274  1.00 10.00           C  
ATOM   2673  CG2 VAL B 881      80.664 120.752  24.374  1.00 10.00           C  
ATOM   2674  N   LYS B 882      82.570 116.482  25.350  1.00 10.00           N  
ATOM   2675  CA  LYS B 882      82.855 115.350  26.228  1.00 10.00           C  
ATOM   2676  C   LYS B 882      83.590 115.796  27.491  1.00 10.00           C  
ATOM   2677  O   LYS B 882      84.600 116.496  27.415  1.00 10.00           O  
ATOM   2678  CB  LYS B 882      83.664 114.280  25.492  1.00 10.00           C  
ATOM   2679  CG  LYS B 882      83.774 112.964  26.248  1.00 10.00           C  
ATOM   2680  CD  LYS B 882      84.659 111.973  25.512  1.00 10.00           C  
ATOM   2681  CE  LYS B 882      84.665 110.624  26.214  1.00 10.00           C  
ATOM   2682  NZ  LYS B 882      85.512 109.623  25.498  1.00 10.00           N  
ATOM   2683  N   LYS B 883      83.072 115.376  28.643  1.00 10.00           N  
ATOM   2684  CA  LYS B 883      83.670 115.684  29.943  1.00 10.00           C  
ATOM   2685  C   LYS B 883      83.841 114.414  30.778  1.00 10.00           C  
ATOM   2686  O   LYS B 883      83.156 113.414  30.545  1.00 10.00           O  
ATOM   2687  CB  LYS B 883      82.814 116.709  30.701  1.00 10.00           C  
ATOM   2688  CG  LYS B 883      81.469 116.172  31.192  1.00 10.00           C  
ATOM   2689  CD  LYS B 883      80.657 117.236  31.909  1.00 10.00           C  
ATOM   2690  CE  LYS B 883      79.460 116.614  32.613  1.00 10.00           C  
ATOM   2691  NZ  LYS B 883      78.520 117.638  33.157  1.00 10.00           N  
ATOM   2692  N   LEU B 884      84.755 114.459  31.746  1.00 10.00           N  
ATOM   2693  CA  LEU B 884      84.953 113.350  32.681  1.00 10.00           C  
ATOM   2694  C   LEU B 884      84.070 113.509  33.915  1.00 10.00           C  
ATOM   2695  O   LEU B 884      83.859 114.623  34.394  1.00 10.00           O  
ATOM   2696  CB  LEU B 884      86.418 113.256  33.123  1.00 10.00           C  
ATOM   2697  CG  LEU B 884      87.530 112.912  32.130  1.00 10.00           C  
ATOM   2698  CD1 LEU B 884      88.861 112.853  32.863  1.00 10.00           C  
ATOM   2699  CD2 LEU B 884      87.260 111.599  31.406  1.00 10.00           C  
ATOM   2700  N   GLN B 885      83.561 112.389  34.424  1.00 10.00           N  
ATOM   2701  CA  GLN B 885      82.795 112.382  35.671  1.00 10.00           C  
ATOM   2702  C   GLN B 885      83.673 111.944  36.846  1.00 10.00           C  
ATOM   2703  O   GLN B 885      83.343 112.198  38.003  1.00 10.00           O  
ATOM   2704  CB  GLN B 885      81.567 111.465  35.568  1.00 10.00           C  
ATOM   2705  CG  GLN B 885      80.582 111.800  34.441  1.00 10.00           C  
ATOM   2706  CD  GLN B 885      79.631 112.946  34.762  1.00 10.00           C  
ATOM   2707  OE1 GLN B 885      79.544 113.410  35.901  1.00 10.00           O  
ATOM   2708  NE2 GLN B 885      78.903 113.400  33.748  1.00 10.00           N  
ATOM   2709  N   HIS B 886      84.787 111.282  36.539  1.00 10.00           N  
ATOM   2710  CA  HIS B 886      85.708 110.784  37.561  1.00 10.00           C  
ATOM   2711  C   HIS B 886      87.124 111.273  37.266  1.00 10.00           C  
ATOM   2712  O   HIS B 886      87.911 110.586  36.614  1.00 10.00           O  
ATOM   2713  CB  HIS B 886      85.641 109.253  37.631  1.00 10.00           C  
ATOM   2714  CG  HIS B 886      86.415 108.653  38.766  1.00 10.00           C  
ATOM   2715  ND1 HIS B 886      86.668 109.328  39.942  1.00 10.00           N  
ATOM   2716  CD2 HIS B 886      86.965 107.424  38.914  1.00 10.00           C  
ATOM   2717  CE1 HIS B 886      87.349 108.546  40.759  1.00 10.00           C  
ATOM   2718  NE2 HIS B 886      87.545 107.386  40.159  1.00 10.00           N  
ATOM   2719  N   SER B 887      87.435 112.469  37.760  1.00 10.00           N  
ATOM   2720  CA  SER B 887      88.661 113.179  37.396  1.00 10.00           C  
ATOM   2721  C   SER B 887      89.865 112.852  38.290  1.00 10.00           C  
ATOM   2722  O   SER B 887      90.433 113.742  38.931  1.00 10.00           O  
ATOM   2723  CB  SER B 887      88.406 114.691  37.377  1.00 10.00           C  
ATOM   2724  OG  SER B 887      87.266 115.009  36.595  1.00 10.00           O  
ATOM   2725  N   THR B 888      90.252 111.578  38.326  1.00 10.00           N  
ATOM   2726  CA  THR B 888      91.495 111.173  38.989  1.00 10.00           C  
ATOM   2727  C   THR B 888      92.688 111.598  38.139  1.00 10.00           C  
ATOM   2728  O   THR B 888      92.528 111.922  36.960  1.00 10.00           O  
ATOM   2729  CB  THR B 888      91.579 109.648  39.213  1.00 10.00           C  
ATOM   2730  OG1 THR B 888      91.390 108.963  37.968  1.00 10.00           O  
ATOM   2731  CG2 THR B 888      90.540 109.188  40.214  1.00 10.00           C  
ATOM   2732  N   GLU B 889      93.877 111.585  38.737  1.00 10.00           N  
ATOM   2733  CA  GLU B 889      95.112 111.901  38.019  1.00 10.00           C  
ATOM   2734  C   GLU B 889      95.306 110.995  36.803  1.00 10.00           C  
ATOM   2735  O   GLU B 889      95.716 111.462  35.738  1.00 10.00           O  
ATOM   2736  CB  GLU B 889      96.324 111.811  38.952  1.00 10.00           C  
ATOM   2737  CG  GLU B 889      96.417 112.945  39.967  1.00 10.00           C  
ATOM   2738  CD  GLU B 889      97.614 112.819  40.898  1.00 10.00           C  
ATOM   2739  OE1 GLU B 889      98.650 112.248  40.485  1.00 10.00           O  
ATOM   2740  OE2 GLU B 889      97.520 113.301  42.049  1.00 10.00           O  
ATOM   2741  N   GLU B 890      94.990 109.711  36.969  1.00 10.00           N  
ATOM   2742  CA  GLU B 890      95.117 108.721  35.897  1.00 10.00           C  
ATOM   2743  C   GLU B 890      94.095 108.924  34.774  1.00 10.00           C  
ATOM   2744  O   GLU B 890      94.444 108.819  33.596  1.00 10.00           O  
ATOM   2745  CB  GLU B 890      95.041 107.294  36.456  1.00 10.00           C  
ATOM   2746  CG  GLU B 890      96.303 106.859  37.212  1.00 10.00           C  
ATOM   2747  CD  GLU B 890      96.223 105.445  37.774  1.00 10.00           C  
ATOM   2748  OE1 GLU B 890      95.578 104.574  37.147  1.00 10.00           O  
ATOM   2749  OE2 GLU B 890      96.822 105.202  38.846  1.00 10.00           O  
ATOM   2750  N   HIS B 891      92.845 109.216  35.137  1.00 10.00           N  
ATOM   2751  CA  HIS B 891      91.799 109.483  34.147  1.00 10.00           C  
ATOM   2752  C   HIS B 891      92.063 110.775  33.382  1.00 10.00           C  
ATOM   2753  O   HIS B 891      91.780 110.859  32.186  1.00 10.00           O  
ATOM   2754  CB  HIS B 891      90.407 109.526  34.788  1.00 10.00           C  
ATOM   2755  CG  HIS B 891      89.875 108.183  35.191  1.00 10.00           C  
ATOM   2756  ND1 HIS B 891      90.100 107.038  34.457  1.00 10.00           N  
ATOM   2757  CD2 HIS B 891      89.103 107.810  36.239  1.00 10.00           C  
ATOM   2758  CE1 HIS B 891      89.508 106.015  35.047  1.00 10.00           C  
ATOM   2759  NE2 HIS B 891      88.894 106.457  36.129  1.00 10.00           N  
ATOM   2760  N   LEU B 892      92.606 111.774  34.076  1.00 10.00           N  
ATOM   2761  CA  LEU B 892      92.961 113.049  33.450  1.00 10.00           C  
ATOM   2762  C   LEU B 892      94.090 112.870  32.436  1.00 10.00           C  
ATOM   2763  O   LEU B 892      94.039 113.436  31.343  1.00 10.00           O  
ATOM   2764  CB  LEU B 892      93.338 114.096  34.504  1.00 10.00           C  
ATOM   2765  CG  LEU B 892      92.206 114.746  35.308  1.00 10.00           C  
ATOM   2766  CD1 LEU B 892      92.746 115.359  36.593  1.00 10.00           C  
ATOM   2767  CD2 LEU B 892      91.460 115.791  34.482  1.00 10.00           C  
ATOM   2768  N   ARG B 893      95.092 112.072  32.803  1.00 10.00           N  
ATOM   2769  CA  ARG B 893      96.197 111.734  31.904  1.00 10.00           C  
ATOM   2770  C   ARG B 893      95.698 111.025  30.640  1.00 10.00           C  
ATOM   2771  O   ARG B 893      96.123 111.356  29.530  1.00 10.00           O  
ATOM   2772  CB  ARG B 893      97.246 110.880  32.630  1.00 10.00           C  
ATOM   2773  CG  ARG B 893      98.416 110.430  31.751  1.00 10.00           C  
ATOM   2774  CD  ARG B 893      99.556 109.814  32.562  1.00 10.00           C  
ATOM   2775  NE  ARG B 893      99.208 108.518  33.148  1.00 10.00           N  
ATOM   2776  CZ  ARG B 893      98.982 108.306  34.444  1.00 10.00           C  
ATOM   2777  NH1 ARG B 893      99.065 109.302  35.320  1.00 10.00           N  
ATOM   2778  NH2 ARG B 893      98.674 107.087  34.866  1.00 10.00           N  
ATOM   2779  N   ASP B 894      94.798 110.060  30.817  1.00 10.00           N  
ATOM   2780  CA  ASP B 894      94.207 109.328  29.696  1.00 10.00           C  
ATOM   2781  C   ASP B 894      93.399 110.239  28.775  1.00 10.00           C  
ATOM   2782  O   ASP B 894      93.476 110.113  27.552  1.00 10.00           O  
ATOM   2783  CB  ASP B 894      93.337 108.169  30.195  1.00 10.00           C  
ATOM   2784  CG  ASP B 894      94.151 107.043  30.820  1.00 10.00           C  
ATOM   2785  OD1 ASP B 894      95.400 107.121  30.825  1.00 10.00           O  
ATOM   2786  OD2 ASP B 894      93.535 106.071  31.310  1.00 10.00           O  
ATOM   2787  N   PHE B 895      92.637 111.158  29.370  1.00 10.00           N  
ATOM   2788  CA  PHE B 895      91.806 112.100  28.617  1.00 10.00           C  
ATOM   2789  C   PHE B 895      92.649 113.065  27.778  1.00 10.00           C  
ATOM   2790  O   PHE B 895      92.308 113.347  26.628  1.00 10.00           O  
ATOM   2791  CB  PHE B 895      90.860 112.861  29.555  1.00 10.00           C  
ATOM   2792  CG  PHE B 895      89.711 113.550  28.852  1.00 10.00           C  
ATOM   2793  CD1 PHE B 895      89.017 112.917  27.822  1.00 10.00           C  
ATOM   2794  CD2 PHE B 895      89.304 114.821  29.247  1.00 10.00           C  
ATOM   2795  CE1 PHE B 895      87.955 113.551  27.181  1.00 10.00           C  
ATOM   2796  CE2 PHE B 895      88.239 115.460  28.615  1.00 10.00           C  
ATOM   2797  CZ  PHE B 895      87.562 114.821  27.584  1.00 10.00           C  
ATOM   2798  N   GLU B 896      93.747 113.557  28.355  1.00 10.00           N  
ATOM   2799  CA  GLU B 896      94.719 114.374  27.621  1.00 10.00           C  
ATOM   2800  C   GLU B 896      95.259 113.620  26.400  1.00 10.00           C  
ATOM   2801  O   GLU B 896      95.364 114.184  25.309  1.00 10.00           O  
ATOM   2802  CB  GLU B 896      95.879 114.800  28.532  1.00 10.00           C  
ATOM   2803  CG  GLU B 896      95.521 115.813  29.622  1.00 10.00           C  
ATOM   2804  CD  GLU B 896      95.697 117.266  29.191  1.00 10.00           C  
ATOM   2805  OE1 GLU B 896      95.418 117.597  28.016  1.00 10.00           O  
ATOM   2806  OE2 GLU B 896      96.107 118.088  30.040  1.00 10.00           O  
ATOM   2807  N   ARG B 897      95.585 112.342  26.593  1.00 10.00           N  
ATOM   2808  CA  ARG B 897      96.074 111.487  25.513  1.00 10.00           C  
ATOM   2809  C   ARG B 897      94.993 111.204  24.468  1.00 10.00           C  
ATOM   2810  O   ARG B 897      95.285 111.134  23.272  1.00 10.00           O  
ATOM   2811  CB  ARG B 897      96.641 110.179  26.071  1.00 10.00           C  
ATOM   2812  CG  ARG B 897      98.019 110.327  26.709  1.00 10.00           C  
ATOM   2813  CD  ARG B 897      98.651 108.974  27.015  1.00 10.00           C  
ATOM   2814  NE  ARG B 897      98.140 108.387  28.254  1.00 10.00           N  
ATOM   2815  CZ  ARG B 897      98.505 107.201  28.737  1.00 10.00           C  
ATOM   2816  NH1 ARG B 897      99.388 106.447  28.090  1.00 10.00           N  
ATOM   2817  NH2 ARG B 897      97.979 106.763  29.874  1.00 10.00           N  
ATOM   2818  N   GLU B 898      93.751 111.053  24.928  1.00 10.00           N  
ATOM   2819  CA  GLU B 898      92.607 110.821  24.048  1.00 10.00           C  
ATOM   2820  C   GLU B 898      92.388 112.008  23.111  1.00 10.00           C  
ATOM   2821  O   GLU B 898      92.129 111.826  21.919  1.00 10.00           O  
ATOM   2822  CB  GLU B 898      91.340 110.558  24.869  1.00 10.00           C  
ATOM   2823  CG  GLU B 898      90.083 110.321  24.030  1.00 10.00           C  
ATOM   2824  CD  GLU B 898      88.806 110.323  24.856  1.00 10.00           C  
ATOM   2825  OE1 GLU B 898      88.875 110.090  26.083  1.00 10.00           O  
ATOM   2826  OE2 GLU B 898      87.729 110.549  24.269  1.00 10.00           O  
ATOM   2827  N   ILE B 899      92.497 113.216  23.662  1.00 10.00           N  
ATOM   2828  CA  ILE B 899      92.361 114.448  22.884  1.00 10.00           C  
ATOM   2829  C   ILE B 899      93.427 114.522  21.785  1.00 10.00           C  
ATOM   2830  O   ILE B 899      93.107 114.816  20.631  1.00 10.00           O  
ATOM   2831  CB  ILE B 899      92.393 115.702  23.794  1.00 10.00           C  
ATOM   2832  CG1 ILE B 899      91.132 115.744  24.667  1.00 10.00           C  
ATOM   2833  CG2 ILE B 899      92.504 116.981  22.967  1.00 10.00           C  
ATOM   2834  CD1 ILE B 899      91.232 116.659  25.874  1.00 10.00           C  
ATOM   2835  N   GLU B 900      94.677 114.229  22.147  1.00 10.00           N  
ATOM   2836  CA  GLU B 900      95.792 114.239  21.194  1.00 10.00           C  
ATOM   2837  C   GLU B 900      95.600 113.208  20.087  1.00 10.00           C  
ATOM   2838  O   GLU B 900      95.879 113.487  18.918  1.00 10.00           O  
ATOM   2839  CB  GLU B 900      97.133 114.010  21.903  1.00 10.00           C  
ATOM   2840  CG  GLU B 900      97.557 115.135  22.843  1.00 10.00           C  
ATOM   2841  CD  GLU B 900      97.607 116.501  22.168  1.00 10.00           C  
ATOM   2842  OE1 GLU B 900      96.970 117.441  22.691  1.00 10.00           O  
ATOM   2843  OE2 GLU B 900      98.272 116.635  21.115  1.00 10.00           O  
ATOM   2844  N   ILE B 901      95.117 112.024  20.465  1.00 10.00           N  
ATOM   2845  CA  ILE B 901      94.803 110.962  19.508  1.00 10.00           C  
ATOM   2846  C   ILE B 901      93.774 111.439  18.483  1.00 10.00           C  
ATOM   2847  O   ILE B 901      94.006 111.332  17.278  1.00 10.00           O  
ATOM   2848  CB  ILE B 901      94.337 109.661  20.226  1.00 10.00           C  
ATOM   2849  CG1 ILE B 901      95.549 108.908  20.784  1.00 10.00           C  
ATOM   2850  CG2 ILE B 901      93.545 108.748  19.282  1.00 10.00           C  
ATOM   2851  CD1 ILE B 901      95.226 107.954  21.919  1.00 10.00           C  
ATOM   2852  N   LEU B 902      92.659 111.988  18.966  1.00 10.00           N  
ATOM   2853  CA  LEU B 902      91.576 112.434  18.090  1.00 10.00           C  
ATOM   2854  C   LEU B 902      91.994 113.601  17.198  1.00 10.00           C  
ATOM   2855  O   LEU B 902      91.665 113.623  16.011  1.00 10.00           O  
ATOM   2856  CB  LEU B 902      90.325 112.794  18.901  1.00 10.00           C  
ATOM   2857  CG  LEU B 902      89.042 113.102  18.116  1.00 10.00           C  
ATOM   2858  CD1 LEU B 902      88.585 111.913  17.268  1.00 10.00           C  
ATOM   2859  CD2 LEU B 902      87.941 113.541  19.061  1.00 10.00           C  
ATOM   2860  N   LYS B 903      92.717 114.557  17.779  1.00 10.00           N  
ATOM   2861  CA  LYS B 903      93.268 115.696  17.043  1.00 10.00           C  
ATOM   2862  C   LYS B 903      94.181 115.258  15.887  1.00 10.00           C  
ATOM   2863  O   LYS B 903      94.214 115.905  14.837  1.00 10.00           O  
ATOM   2864  CB  LYS B 903      94.020 116.632  17.998  1.00 10.00           C  
ATOM   2865  CG  LYS B 903      94.619 117.869  17.337  1.00 10.00           C  
ATOM   2866  CD  LYS B 903      95.364 118.735  18.337  1.00 10.00           C  
ATOM   2867  CE  LYS B 903      96.022 119.918  17.641  1.00 10.00           C  
ATOM   2868  NZ  LYS B 903      96.646 120.863  18.613  1.00 10.00           N  
ATOM   2869  N   SER B 904      94.907 114.158  16.088  1.00 10.00           N  
ATOM   2870  CA  SER B 904      95.828 113.634  15.078  1.00 10.00           C  
ATOM   2871  C   SER B 904      95.113 112.874  13.960  1.00 10.00           C  
ATOM   2872  O   SER B 904      95.711 112.582  12.923  1.00 10.00           O  
ATOM   2873  CB  SER B 904      96.892 112.739  15.727  1.00 10.00           C  
ATOM   2874  OG  SER B 904      96.351 111.479  16.087  1.00 10.00           O  
ATOM   2875  N   LEU B 905      93.838 112.551  14.177  1.00 10.00           N  
ATOM   2876  CA  LEU B 905      93.060 111.792  13.199  1.00 10.00           C  
ATOM   2877  C   LEU B 905      92.246 112.710  12.299  1.00 10.00           C  
ATOM   2878  O   LEU B 905      91.500 113.566  12.777  1.00 10.00           O  
ATOM   2879  CB  LEU B 905      92.140 110.778  13.892  1.00 10.00           C  
ATOM   2880  CG  LEU B 905      92.783 109.656  14.713  1.00 10.00           C  
ATOM   2881  CD1 LEU B 905      91.734 108.943  15.553  1.00 10.00           C  
ATOM   2882  CD2 LEU B 905      93.542 108.673  13.831  1.00 10.00           C  
ATOM   2883  N   GLN B 906      92.415 112.528  10.992  1.00 10.00           N  
ATOM   2884  CA  GLN B 906      91.650 113.256   9.987  1.00 10.00           C  
ATOM   2885  C   GLN B 906      91.208 112.273   8.909  1.00 10.00           C  
ATOM   2886  O   GLN B 906      91.995 111.880   8.044  1.00 10.00           O  
ATOM   2887  CB  GLN B 906      92.473 114.410   9.396  1.00 10.00           C  
ATOM   2888  CG  GLN B 906      92.653 115.598  10.350  1.00 10.00           C  
ATOM   2889  CD  GLN B 906      93.521 116.718   9.784  1.00 10.00           C  
ATOM   2890  OE1 GLN B 906      94.222 116.545   8.783  1.00 10.00           O  
ATOM   2891  NE2 GLN B 906      93.480 117.878  10.436  1.00 10.00           N  
ATOM   2892  N   HIS B 907      89.946 111.861   8.990  1.00 10.00           N  
ATOM   2893  CA  HIS B 907      89.392 110.839   8.107  1.00 10.00           C  
ATOM   2894  C   HIS B 907      87.887 111.026   7.989  1.00 10.00           C  
ATOM   2895  O   HIS B 907      87.243 111.491   8.932  1.00 10.00           O  
ATOM   2896  CB  HIS B 907      89.702 109.443   8.659  1.00 10.00           C  
ATOM   2897  CG  HIS B 907      89.477 108.336   7.677  1.00 10.00           C  
ATOM   2898  ND1 HIS B 907      88.286 107.649   7.590  1.00 10.00           N  
ATOM   2899  CD2 HIS B 907      90.296 107.787   6.750  1.00 10.00           C  
ATOM   2900  CE1 HIS B 907      88.377 106.730   6.646  1.00 10.00           C  
ATOM   2901  NE2 HIS B 907      89.588 106.792   6.121  1.00 10.00           N  
ATOM   2902  N   ASP B 908      87.335 110.656   6.836  1.00 10.00           N  
ATOM   2903  CA  ASP B 908      85.897 110.775   6.573  1.00 10.00           C  
ATOM   2904  C   ASP B 908      85.037 109.960   7.538  1.00 10.00           C  
ATOM   2905  O   ASP B 908      83.900 110.335   7.834  1.00 10.00           O  
ATOM   2906  CB  ASP B 908      85.580 110.358   5.132  1.00 10.00           C  
ATOM   2907  CG  ASP B 908      85.944 111.425   4.116  1.00 10.00           C  
ATOM   2908  OD1 ASP B 908      86.309 112.550   4.519  1.00 10.00           O  
ATOM   2909  OD2 ASP B 908      85.860 111.135   2.903  1.00 10.00           O  
ATOM   2910  N   ASN B 909      85.587 108.849   8.022  1.00 10.00           N  
ATOM   2911  CA  ASN B 909      84.849 107.924   8.876  1.00 10.00           C  
ATOM   2912  C   ASN B 909      85.316 107.946  10.329  1.00 10.00           C  
ATOM   2913  O   ASN B 909      85.210 106.948  11.044  1.00 10.00           O  
ATOM   2914  CB  ASN B 909      84.915 106.511   8.298  1.00 10.00           C  
ATOM   2915  CG  ASN B 909      84.394 106.443   6.875  1.00 10.00           C  
ATOM   2916  OD1 ASN B 909      83.260 106.836   6.596  1.00 10.00           O  
ATOM   2917  ND2 ASN B 909      85.223 105.953   5.968  1.00 10.00           N  
ATOM   2918  N   ILE B 910      85.843 109.095  10.744  1.00 10.00           N  
ATOM   2919  CA  ILE B 910      86.232 109.342  12.129  1.00 10.00           C  
ATOM   2920  C   ILE B 910      85.687 110.706  12.556  1.00 10.00           C  
ATOM   2921  O   ILE B 910      85.902 111.713  11.870  1.00 10.00           O  
ATOM   2922  CB  ILE B 910      87.775 109.275  12.316  1.00 10.00           C  
ATOM   2923  CG1 ILE B 910      88.275 107.840  12.101  1.00 10.00           C  
ATOM   2924  CG2 ILE B 910      88.185 109.799  13.700  1.00 10.00           C  
ATOM   2925  CD1 ILE B 910      89.774 107.685  12.112  1.00 10.00           C  
ATOM   2926  N   VAL B 911      84.975 110.723  13.684  1.00 10.00           N  
ATOM   2927  CA  VAL B 911      84.375 111.944  14.235  1.00 10.00           C  
ATOM   2928  C   VAL B 911      85.402 113.085  14.322  1.00 10.00           C  
ATOM   2929  O   VAL B 911      86.557 112.869  14.700  1.00 10.00           O  
ATOM   2930  CB  VAL B 911      83.682 111.671  15.607  1.00 10.00           C  
ATOM   2931  CG1 VAL B 911      84.705 111.326  16.698  1.00 10.00           C  
ATOM   2932  CG2 VAL B 911      82.801 112.847  16.027  1.00 10.00           C  
ATOM   2933  N   LYS B 912      84.978 114.287  13.948  1.00 10.00           N  
ATOM   2934  CA  LYS B 912      85.887 115.424  13.840  1.00 10.00           C  
ATOM   2935  C   LYS B 912      86.211 116.063  15.184  1.00 10.00           C  
ATOM   2936  O   LYS B 912      85.320 116.342  15.986  1.00 10.00           O  
ATOM   2937  CB  LYS B 912      85.335 116.478  12.873  1.00 10.00           C  
ATOM   2938  CG  LYS B 912      85.458 116.088  11.408  1.00 10.00           C  
ATOM   2939  CD  LYS B 912      84.764 117.090  10.492  1.00 10.00           C  
ATOM   2940  CE  LYS B 912      84.931 116.694   9.031  1.00 10.00           C  
ATOM   2941  NZ  LYS B 912      84.240 117.639   8.106  1.00 10.00           N  
ATOM   2942  N   TYR B 913      87.504 116.273  15.413  1.00 10.00           N  
ATOM   2943  CA  TYR B 913      87.995 117.064  16.532  1.00 10.00           C  
ATOM   2944  C   TYR B 913      87.757 118.542  16.230  1.00 10.00           C  
ATOM   2945  O   TYR B 913      88.075 119.017  15.136  1.00 10.00           O  
ATOM   2946  CB  TYR B 913      89.489 116.790  16.746  1.00 10.00           C  
ATOM   2947  CG  TYR B 913      90.177 117.734  17.712  1.00 10.00           C  
ATOM   2948  CD1 TYR B 913      90.110 117.521  19.088  1.00 10.00           C  
ATOM   2949  CD2 TYR B 913      90.900 118.834  17.249  1.00 10.00           C  
ATOM   2950  CE1 TYR B 913      90.736 118.383  19.982  1.00 10.00           C  
ATOM   2951  CE2 TYR B 913      91.531 119.703  18.135  1.00 10.00           C  
ATOM   2952  CZ  TYR B 913      91.445 119.467  19.500  1.00 10.00           C  
ATOM   2953  OH  TYR B 913      92.062 120.318  20.387  1.00 10.00           O  
ATOM   2954  N   LYS B 914      87.190 119.262  17.194  1.00 10.00           N  
ATOM   2955  CA  LYS B 914      86.977 120.701  17.041  1.00 10.00           C  
ATOM   2956  C   LYS B 914      87.866 121.527  17.968  1.00 10.00           C  
ATOM   2957  O   LYS B 914      88.358 122.588  17.576  1.00 10.00           O  
ATOM   2958  CB  LYS B 914      85.502 121.070  17.219  1.00 10.00           C  
ATOM   2959  CG  LYS B 914      84.644 120.709  16.017  1.00 10.00           C  
ATOM   2960  CD  LYS B 914      83.332 121.472  16.010  1.00 10.00           C  
ATOM   2961  CE  LYS B 914      82.638 121.366  14.657  1.00 10.00           C  
ATOM   2962  NZ  LYS B 914      83.350 122.131  13.587  1.00 10.00           N  
ATOM   2963  N   GLY B 915      88.075 121.041  19.189  1.00 10.00           N  
ATOM   2964  CA  GLY B 915      88.930 121.740  20.136  1.00 10.00           C  
ATOM   2965  C   GLY B 915      88.844 121.276  21.574  1.00 10.00           C  
ATOM   2966  O   GLY B 915      88.399 120.160  21.856  1.00 10.00           O  
ATOM   2967  N   VAL B 916      89.287 122.148  22.478  1.00 10.00           N  
ATOM   2968  CA  VAL B 916      89.291 121.880  23.916  1.00 10.00           C  
ATOM   2969  C   VAL B 916      88.696 123.038  24.712  1.00 10.00           C  
ATOM   2970  O   VAL B 916      88.664 124.178  24.240  1.00 10.00           O  
ATOM   2971  CB  VAL B 916      90.716 121.580  24.458  1.00 10.00           C  
ATOM   2972  CG1 VAL B 916      91.155 120.176  24.075  1.00 10.00           C  
ATOM   2973  CG2 VAL B 916      91.728 122.628  23.978  1.00 10.00           C  
ATOM   2974  N   CYS B 917      88.227 122.729  25.920  1.00 10.00           N  
ATOM   2975  CA  CYS B 917      87.741 123.734  26.859  1.00 10.00           C  
ATOM   2976  C   CYS B 917      88.441 123.570  28.207  1.00 10.00           C  
ATOM   2977  O   CYS B 917      88.378 122.502  28.822  1.00 10.00           O  
ATOM   2978  CB  CYS B 917      86.222 123.632  27.024  1.00 10.00           C  
ATOM   2979  SG  CYS B 917      85.507 124.848  28.165  1.00 10.00           S  
ATOM   2980  N   TYR B 918      89.114 124.632  28.647  1.00 10.00           N  
ATOM   2981  CA  TYR B 918      89.834 124.654  29.923  1.00 10.00           C  
ATOM   2982  C   TYR B 918      89.156 125.578  30.935  1.00 10.00           C  
ATOM   2983  O   TYR B 918      88.484 126.540  30.555  1.00 10.00           O  
ATOM   2984  CB  TYR B 918      91.276 125.124  29.716  1.00 10.00           C  
ATOM   2985  CG  TYR B 918      92.207 124.106  29.091  1.00 10.00           C  
ATOM   2986  CD1 TYR B 918      92.489 124.136  27.725  1.00 10.00           C  
ATOM   2987  CD2 TYR B 918      92.826 123.127  29.871  1.00 10.00           C  
ATOM   2988  CE1 TYR B 918      93.354 123.207  27.147  1.00 10.00           C  
ATOM   2989  CE2 TYR B 918      93.695 122.194  29.303  1.00 10.00           C  
ATOM   2990  CZ  TYR B 918      93.952 122.239  27.940  1.00 10.00           C  
ATOM   2991  OH  TYR B 918      94.808 121.319  27.373  1.00 10.00           O  
ATOM   2992  N   SER B 919      89.341 125.283  32.220  1.00 10.00           N  
ATOM   2993  CA  SER B 919      88.854 126.150  33.294  1.00 10.00           C  
ATOM   2994  C   SER B 919      90.017 126.886  33.955  1.00 10.00           C  
ATOM   2995  O   SER B 919      91.110 126.334  34.105  1.00 10.00           O  
ATOM   2996  CB  SER B 919      88.067 125.350  34.339  1.00 10.00           C  
ATOM   2997  OG  SER B 919      88.931 124.633  35.208  1.00 10.00           O  
ATOM   2998  N   ASN B 924      88.886 121.902  34.615  1.00 10.00           N  
ATOM   2999  CA  ASN B 924      87.990 120.860  34.126  1.00 10.00           C  
ATOM   3000  C   ASN B 924      88.021 120.744  32.602  1.00 10.00           C  
ATOM   3001  O   ASN B 924      87.204 121.347  31.898  1.00 10.00           O  
ATOM   3002  CB  ASN B 924      86.563 121.088  34.637  1.00 10.00           C  
ATOM   3003  CG  ASN B 924      86.434 120.860  36.136  1.00 10.00           C  
ATOM   3004  OD1 ASN B 924      85.903 121.705  36.858  1.00 10.00           O  
ATOM   3005  ND2 ASN B 924      86.923 119.716  36.611  1.00 10.00           N  
ATOM   3006  N   LEU B 925      88.979 119.957  32.115  1.00 10.00           N  
ATOM   3007  CA  LEU B 925      89.232 119.776  30.687  1.00 10.00           C  
ATOM   3008  C   LEU B 925      88.056 119.108  29.979  1.00 10.00           C  
ATOM   3009  O   LEU B 925      87.531 118.096  30.444  1.00 10.00           O  
ATOM   3010  CB  LEU B 925      90.483 118.917  30.493  1.00 10.00           C  
ATOM   3011  CG  LEU B 925      91.514 119.207  29.396  1.00 10.00           C  
ATOM   3012  CD1 LEU B 925      92.260 117.923  29.085  1.00 10.00           C  
ATOM   3013  CD2 LEU B 925      90.925 119.799  28.118  1.00 10.00           C  
ATOM   3014  N   LYS B 926      87.653 119.686  28.851  1.00 10.00           N  
ATOM   3015  CA  LYS B 926      86.584 119.126  28.029  1.00 10.00           C  
ATOM   3016  C   LYS B 926      86.993 119.035  26.560  1.00 10.00           C  
ATOM   3017  O   LYS B 926      87.713 119.894  26.051  1.00 10.00           O  
ATOM   3018  CB  LYS B 926      85.295 119.935  28.192  1.00 10.00           C  
ATOM   3019  CG  LYS B 926      84.668 119.808  29.582  1.00 10.00           C  
ATOM   3020  CD  LYS B 926      83.306 120.477  29.679  1.00 10.00           C  
ATOM   3021  CE  LYS B 926      83.424 121.974  29.904  1.00 10.00           C  
ATOM   3022  NZ  LYS B 926      82.125 122.547  30.357  1.00 10.00           N  
ATOM   3023  N   LEU B 927      86.537 117.978  25.896  1.00 10.00           N  
ATOM   3024  CA  LEU B 927      86.845 117.745  24.487  1.00 10.00           C  
ATOM   3025  C   LEU B 927      85.670 118.164  23.608  1.00 10.00           C  
ATOM   3026  O   LEU B 927      84.537 117.724  23.815  1.00 10.00           O  
ATOM   3027  CB  LEU B 927      87.204 116.270  24.257  1.00 10.00           C  
ATOM   3028  CG  LEU B 927      87.157 115.678  22.841  1.00 10.00           C  
ATOM   3029  CD1 LEU B 927      88.189 116.318  21.911  1.00 10.00           C  
ATOM   3030  CD2 LEU B 927      87.347 114.168  22.898  1.00 10.00           C  
ATOM   3031  N   ILE B 928      85.955 119.017  22.628  1.00 10.00           N  
ATOM   3032  CA  ILE B 928      84.928 119.548  21.733  1.00 10.00           C  
ATOM   3033  C   ILE B 928      84.967 118.812  20.395  1.00 10.00           C  
ATOM   3034  O   ILE B 928      85.995 118.792  19.713  1.00 10.00           O  
ATOM   3035  CB  ILE B 928      85.092 121.079  21.501  1.00 10.00           C  
ATOM   3036  CG1 ILE B 928      85.393 121.826  22.814  1.00 10.00           C  
ATOM   3037  CG2 ILE B 928      83.872 121.657  20.779  1.00 10.00           C  
ATOM   3038  CD1 ILE B 928      84.302 121.756  23.875  1.00 10.00           C  
ATOM   3039  N   MET B 929      83.841 118.204  20.036  1.00 10.00           N  
ATOM   3040  CA  MET B 929      83.726 117.453  18.792  1.00 10.00           C  
ATOM   3041  C   MET B 929      82.586 117.998  17.944  1.00 10.00           C  
ATOM   3042  O   MET B 929      81.768 118.784  18.425  1.00 10.00           O  
ATOM   3043  CB  MET B 929      83.487 115.968  19.086  1.00 10.00           C  
ATOM   3044  CG  MET B 929      84.673 115.242  19.705  1.00 10.00           C  
ATOM   3045  SD  MET B 929      84.275 113.549  20.180  1.00 10.00           S  
ATOM   3046  CE  MET B 929      83.337 113.824  21.685  1.00 10.00           C  
ATOM   3047  N   GLU B 930      82.543 117.588  16.678  1.00 10.00           N  
ATOM   3048  CA  GLU B 930      81.407 117.892  15.812  1.00 10.00           C  
ATOM   3049  C   GLU B 930      80.147 117.218  16.358  1.00 10.00           C  
ATOM   3050  O   GLU B 930      80.222 116.154  16.980  1.00 10.00           O  
ATOM   3051  CB  GLU B 930      81.675 117.444  14.368  1.00 10.00           C  
ATOM   3052  CG  GLU B 930      81.780 115.929  14.177  1.00 10.00           C  
ATOM   3053  CD  GLU B 930      81.823 115.506  12.721  1.00 10.00           C  
ATOM   3054  OE1 GLU B 930      82.479 114.485  12.427  1.00 10.00           O  
ATOM   3055  OE2 GLU B 930      81.203 116.184  11.872  1.00 10.00           O  
ATOM   3056  N   TYR B 931      79.000 117.852  16.139  1.00 10.00           N  
ATOM   3057  CA  TYR B 931      77.726 117.294  16.568  1.00 10.00           C  
ATOM   3058  C   TYR B 931      77.103 116.478  15.445  1.00 10.00           C  
ATOM   3059  O   TYR B 931      76.932 116.971  14.328  1.00 10.00           O  
ATOM   3060  CB  TYR B 931      76.777 118.406  17.036  1.00 10.00           C  
ATOM   3061  CG  TYR B 931      75.358 117.954  17.318  1.00 10.00           C  
ATOM   3062  CD1 TYR B 931      75.090 116.951  18.253  1.00 10.00           C  
ATOM   3063  CD2 TYR B 931      74.280 118.545  16.658  1.00 10.00           C  
ATOM   3064  CE1 TYR B 931      73.785 116.539  18.512  1.00 10.00           C  
ATOM   3065  CE2 TYR B 931      72.974 118.145  16.913  1.00 10.00           C  
ATOM   3066  CZ  TYR B 931      72.732 117.146  17.840  1.00 10.00           C  
ATOM   3067  OH  TYR B 931      71.438 116.753  18.087  1.00 10.00           O  
ATOM   3068  N   LEU B 932      76.784 115.224  15.755  1.00 10.00           N  
ATOM   3069  CA  LEU B 932      76.143 114.314  14.812  1.00 10.00           C  
ATOM   3070  C   LEU B 932      74.778 113.869  15.357  1.00 10.00           C  
ATOM   3071  O   LEU B 932      74.689 112.869  16.074  1.00 10.00           O  
ATOM   3072  CB  LEU B 932      77.056 113.113  14.518  1.00 10.00           C  
ATOM   3073  CG  LEU B 932      78.384 113.402  13.799  1.00 10.00           C  
ATOM   3074  CD1 LEU B 932      79.332 112.214  13.894  1.00 10.00           C  
ATOM   3075  CD2 LEU B 932      78.162 113.794  12.338  1.00 10.00           C  
ATOM   3076  N   PRO B 933      73.708 114.619  15.012  1.00 10.00           N  
ATOM   3077  CA  PRO B 933      72.366 114.463  15.588  1.00 10.00           C  
ATOM   3078  C   PRO B 933      71.749 113.070  15.479  1.00 10.00           C  
ATOM   3079  O   PRO B 933      70.938 112.703  16.331  1.00 10.00           O  
ATOM   3080  CB  PRO B 933      71.518 115.482  14.806  1.00 10.00           C  
ATOM   3081  CG  PRO B 933      72.311 115.803  13.591  1.00 10.00           C  
ATOM   3082  CD  PRO B 933      73.738 115.701  14.012  1.00 10.00           C  
ATOM   3083  N   TYR B 934      72.128 112.303  14.458  1.00 10.00           N  
ATOM   3084  CA  TYR B 934      71.574 110.960  14.266  1.00 10.00           C  
ATOM   3085  C   TYR B 934      72.009 109.956  15.337  1.00 10.00           C  
ATOM   3086  O   TYR B 934      71.412 108.885  15.469  1.00 10.00           O  
ATOM   3087  CB  TYR B 934      71.858 110.433  12.853  1.00 10.00           C  
ATOM   3088  CG  TYR B 934      71.031 111.113  11.783  1.00 10.00           C  
ATOM   3089  CD1 TYR B 934      71.632 111.920  10.818  1.00 10.00           C  
ATOM   3090  CD2 TYR B 934      69.644 110.961  11.744  1.00 10.00           C  
ATOM   3091  CE1 TYR B 934      70.876 112.553   9.837  1.00 10.00           C  
ATOM   3092  CE2 TYR B 934      68.877 111.592  10.770  1.00 10.00           C  
ATOM   3093  CZ  TYR B 934      69.499 112.385   9.820  1.00 10.00           C  
ATOM   3094  OH  TYR B 934      68.744 113.009   8.851  1.00 10.00           O  
ATOM   3095  N   GLY B 935      73.036 110.312  16.106  1.00 10.00           N  
ATOM   3096  CA  GLY B 935      73.460 109.507  17.249  1.00 10.00           C  
ATOM   3097  C   GLY B 935      74.197 108.239  16.869  1.00 10.00           C  
ATOM   3098  O   GLY B 935      74.742 108.133  15.766  1.00 10.00           O  
ATOM   3099  N   SER B 936      74.207 107.276  17.787  1.00 10.00           N  
ATOM   3100  CA  SER B 936      74.956 106.037  17.599  1.00 10.00           C  
ATOM   3101  C   SER B 936      74.290 105.103  16.598  1.00 10.00           C  
ATOM   3102  O   SER B 936      73.063 105.078  16.477  1.00 10.00           O  
ATOM   3103  CB  SER B 936      75.159 105.310  18.932  1.00 10.00           C  
ATOM   3104  OG  SER B 936      73.938 104.779  19.416  1.00 10.00           O  
ATOM   3105  N   LEU B 937      75.116 104.333  15.894  1.00 10.00           N  
ATOM   3106  CA  LEU B 937      74.639 103.334  14.943  1.00 10.00           C  
ATOM   3107  C   LEU B 937      73.802 102.260  15.634  1.00 10.00           C  
ATOM   3108  O   LEU B 937      72.864 101.730  15.043  1.00 10.00           O  
ATOM   3109  CB  LEU B 937      75.817 102.710  14.183  1.00 10.00           C  
ATOM   3110  CG  LEU B 937      75.573 101.663  13.087  1.00 10.00           C  
ATOM   3111  CD1 LEU B 937      74.550 102.129  12.050  1.00 10.00           C  
ATOM   3112  CD2 LEU B 937      76.888 101.312  12.413  1.00 10.00           C  
ATOM   3113  N   ARG B 938      74.143 101.952  16.885  1.00 10.00           N  
ATOM   3114  CA  ARG B 938      73.382 100.995  17.683  1.00 10.00           C  
ATOM   3115  C   ARG B 938      71.905 101.392  17.765  1.00 10.00           C  
ATOM   3116  O   ARG B 938      71.021 100.566  17.538  1.00 10.00           O  
ATOM   3117  CB  ARG B 938      73.988 100.867  19.083  1.00 10.00           C  
ATOM   3118  CG  ARG B 938      73.335  99.811  19.958  1.00 10.00           C  
ATOM   3119  CD  ARG B 938      74.253  99.406  21.095  1.00 10.00           C  
ATOM   3120  NE  ARG B 938      73.505  98.907  22.245  1.00 10.00           N  
ATOM   3121  CZ  ARG B 938      73.287  99.600  23.360  1.00 10.00           C  
ATOM   3122  NH1 ARG B 938      73.769 100.830  23.496  1.00 10.00           N  
ATOM   3123  NH2 ARG B 938      72.590  99.057  24.350  1.00 10.00           N  
ATOM   3124  N   ASP B 939      71.650 102.663  18.066  1.00 10.00           N  
ATOM   3125  CA  ASP B 939      70.286 103.181  18.169  1.00 10.00           C  
ATOM   3126  C   ASP B 939      69.642 103.416  16.804  1.00 10.00           C  
ATOM   3127  O   ASP B 939      68.455 103.146  16.621  1.00 10.00           O  
ATOM   3128  CB  ASP B 939      70.266 104.465  19.003  1.00 10.00           C  
ATOM   3129  CG  ASP B 939      70.735 104.242  20.429  1.00 10.00           C  
ATOM   3130  OD1 ASP B 939      71.557 105.046  20.919  1.00 10.00           O  
ATOM   3131  OD2 ASP B 939      70.294 103.255  21.059  1.00 10.00           O  
ATOM   3132  N   TYR B 940      70.433 103.909  15.854  1.00 10.00           N  
ATOM   3133  CA  TYR B 940      69.949 104.223  14.508  1.00 10.00           C  
ATOM   3134  C   TYR B 940      69.459 102.982  13.758  1.00 10.00           C  
ATOM   3135  O   TYR B 940      68.422 103.023  13.090  1.00 10.00           O  
ATOM   3136  CB  TYR B 940      71.049 104.936  13.714  1.00 10.00           C  
ATOM   3137  CG  TYR B 940      70.647 105.397  12.329  1.00 10.00           C  
ATOM   3138  CD1 TYR B 940      69.944 106.590  12.146  1.00 10.00           C  
ATOM   3139  CD2 TYR B 940      70.985 104.651  11.200  1.00 10.00           C  
ATOM   3140  CE1 TYR B 940      69.581 107.021  10.876  1.00 10.00           C  
ATOM   3141  CE2 TYR B 940      70.627 105.073   9.924  1.00 10.00           C  
ATOM   3142  CZ  TYR B 940      69.925 106.257   9.771  1.00 10.00           C  
ATOM   3143  OH  TYR B 940      69.569 106.678   8.514  1.00 10.00           O  
ATOM   3144  N   LEU B 941      70.205 101.886  13.884  1.00 10.00           N  
ATOM   3145  CA  LEU B 941      69.904 100.640  13.180  1.00 10.00           C  
ATOM   3146  C   LEU B 941      68.560 100.037  13.588  1.00 10.00           C  
ATOM   3147  O   LEU B 941      67.797  99.570  12.733  1.00 10.00           O  
ATOM   3148  CB  LEU B 941      71.035  99.628  13.397  1.00 10.00           C  
ATOM   3149  CG  LEU B 941      71.084  98.363  12.541  1.00 10.00           C  
ATOM   3150  CD1 LEU B 941      71.045  98.695  11.052  1.00 10.00           C  
ATOM   3151  CD2 LEU B 941      72.331  97.571  12.882  1.00 10.00           C  
ATOM   3152  N   GLN B 942      68.282 100.059  14.891  1.00 10.00           N  
ATOM   3153  CA  GLN B 942      67.036  99.532  15.456  1.00 10.00           C  
ATOM   3154  C   GLN B 942      65.785 100.153  14.832  1.00 10.00           C  
ATOM   3155  O   GLN B 942      64.880  99.437  14.396  1.00 10.00           O  
ATOM   3156  CB  GLN B 942      67.000  99.749  16.974  1.00 10.00           C  
ATOM   3157  CG  GLN B 942      68.099  99.050  17.745  1.00 10.00           C  
ATOM   3158  CD  GLN B 942      67.939  99.187  19.248  1.00 10.00           C  
ATOM   3159  OE1 GLN B 942      67.046  98.585  19.846  1.00 10.00           O  
ATOM   3160  NE2 GLN B 942      68.815  99.973  19.868  1.00 10.00           N  
ATOM   3161  N   LYS B 943      65.744 101.483  14.789  1.00 10.00           N  
ATOM   3162  CA  LYS B 943      64.550 102.202  14.336  1.00 10.00           C  
ATOM   3163  C   LYS B 943      64.389 102.262  12.815  1.00 10.00           C  
ATOM   3164  O   LYS B 943      63.295 102.543  12.320  1.00 10.00           O  
ATOM   3165  CB  LYS B 943      64.480 103.606  14.953  1.00 10.00           C  
ATOM   3166  CG  LYS B 943      65.757 104.432  14.847  1.00 10.00           C  
ATOM   3167  CD  LYS B 943      65.715 105.641  15.780  1.00 10.00           C  
ATOM   3168  CE  LYS B 943      65.856 105.230  17.246  1.00 10.00           C  
ATOM   3169  NZ  LYS B 943      65.684 106.376  18.181  1.00 10.00           N  
ATOM   3170  N   HIS B 944      65.468 101.989  12.084  1.00 10.00           N  
ATOM   3171  CA  HIS B 944      65.442 102.053  10.622  1.00 10.00           C  
ATOM   3172  C   HIS B 944      65.660 100.694   9.945  1.00 10.00           C  
ATOM   3173  O   HIS B 944      65.965 100.635   8.751  1.00 10.00           O  
ATOM   3174  CB  HIS B 944      66.465 103.077  10.119  1.00 10.00           C  
ATOM   3175  CG  HIS B 944      66.182 104.479  10.556  1.00 10.00           C  
ATOM   3176  ND1 HIS B 944      65.234 105.272   9.947  1.00 10.00           N  
ATOM   3177  CD2 HIS B 944      66.724 105.232  11.542  1.00 10.00           C  
ATOM   3178  CE1 HIS B 944      65.203 106.452  10.539  1.00 10.00           C  
ATOM   3179  NE2 HIS B 944      66.098 106.454  11.510  1.00 10.00           N  
ATOM   3180  N   LYS B 945      65.472  99.614  10.706  1.00 10.00           N  
ATOM   3181  CA  LYS B 945      65.741  98.244  10.241  1.00 10.00           C  
ATOM   3182  C   LYS B 945      65.014  97.844   8.948  1.00 10.00           C  
ATOM   3183  O   LYS B 945      65.598  97.186   8.085  1.00 10.00           O  
ATOM   3184  CB  LYS B 945      65.471  97.221  11.356  1.00 10.00           C  
ATOM   3185  CG  LYS B 945      64.021  97.120  11.820  1.00 10.00           C  
ATOM   3186  CD  LYS B 945      63.836  95.962  12.792  1.00 10.00           C  
ATOM   3187  CE  LYS B 945      62.362  95.728  13.100  1.00 10.00           C  
ATOM   3188  NZ  LYS B 945      62.153  94.482  13.887  1.00 10.00           N  
ATOM   3189  N   GLU B 946      63.751  98.248   8.820  1.00 10.00           N  
ATOM   3190  CA  GLU B 946      62.944  97.940   7.635  1.00 10.00           C  
ATOM   3191  C   GLU B 946      63.487  98.636   6.388  1.00 10.00           C  
ATOM   3192  O   GLU B 946      63.285  98.170   5.267  1.00 10.00           O  
ATOM   3193  CB  GLU B 946      61.482  98.337   7.863  1.00 10.00           C  
ATOM   3194  CG  GLU B 946      60.730  97.425   8.827  1.00 10.00           C  
ATOM   3195  CD  GLU B 946      59.340  97.939   9.162  1.00 10.00           C  
ATOM   3196  OE1 GLU B 946      59.230  98.879   9.980  1.00 10.00           O  
ATOM   3197  OE2 GLU B 946      58.356  97.396   8.617  1.00 10.00           O  
ATOM   3198  N   ARG B 947      64.188  99.744   6.608  1.00 10.00           N  
ATOM   3199  CA  ARG B 947      64.714 100.590   5.546  1.00 10.00           C  
ATOM   3200  C   ARG B 947      66.154 100.211   5.176  1.00 10.00           C  
ATOM   3201  O   ARG B 947      66.612 100.499   4.067  1.00 10.00           O  
ATOM   3202  CB  ARG B 947      64.647 102.052   6.004  1.00 10.00           C  
ATOM   3203  CG  ARG B 947      64.771 103.099   4.918  1.00 10.00           C  
ATOM   3204  CD  ARG B 947      64.871 104.483   5.542  1.00 10.00           C  
ATOM   3205  NE  ARG B 947      65.292 105.503   4.583  1.00 10.00           N  
ATOM   3206  CZ  ARG B 947      65.718 106.720   4.915  1.00 10.00           C  
ATOM   3207  NH1 ARG B 947      65.787 107.091   6.191  1.00 10.00           N  
ATOM   3208  NH2 ARG B 947      66.080 107.573   3.965  1.00 10.00           N  
ATOM   3209  N   ILE B 948      66.856  99.556   6.099  1.00 10.00           N  
ATOM   3210  CA  ILE B 948      68.284  99.274   5.921  1.00 10.00           C  
ATOM   3211  C   ILE B 948      68.562  97.865   5.392  1.00 10.00           C  
ATOM   3212  O   ILE B 948      68.254  96.856   6.033  1.00 10.00           O  
ATOM   3213  CB  ILE B 948      69.113  99.593   7.196  1.00 10.00           C  
ATOM   3214  CG1 ILE B 948      68.961 101.077   7.555  1.00 10.00           C  
ATOM   3215  CG2 ILE B 948      70.590  99.251   6.985  1.00 10.00           C  
ATOM   3216  CD1 ILE B 948      69.583 101.481   8.880  1.00 10.00           C  
ATOM   3217  N   ASP B 949      69.169  97.846   4.211  1.00 10.00           N  
ATOM   3218  CA  ASP B 949      69.445  96.655   3.423  1.00 10.00           C  
ATOM   3219  C   ASP B 949      70.727  95.959   3.869  1.00 10.00           C  
ATOM   3220  O   ASP B 949      71.534  96.556   4.580  1.00 10.00           O  
ATOM   3221  CB  ASP B 949      69.618  97.097   1.968  1.00 10.00           C  
ATOM   3222  CG  ASP B 949      68.977  96.156   0.999  1.00 10.00           C  
ATOM   3223  OD1 ASP B 949      68.457  95.109   1.443  1.00 10.00           O  
ATOM   3224  OD2 ASP B 949      68.993  96.461  -0.210  1.00 10.00           O  
ATOM   3225  N   HIS B 950      70.927  94.712   3.434  1.00 10.00           N  
ATOM   3226  CA  HIS B 950      72.208  94.024   3.648  1.00 10.00           C  
ATOM   3227  C   HIS B 950      73.346  94.770   2.955  1.00 10.00           C  
ATOM   3228  O   HIS B 950      74.433  94.911   3.518  1.00 10.00           O  
ATOM   3229  CB  HIS B 950      72.176  92.568   3.168  1.00 10.00           C  
ATOM   3230  CG  HIS B 950      71.439  91.637   4.081  1.00 10.00           C  
ATOM   3231  ND1 HIS B 950      70.932  90.428   3.654  1.00 10.00           N  
ATOM   3232  CD2 HIS B 950      71.109  91.741   5.390  1.00 10.00           C  
ATOM   3233  CE1 HIS B 950      70.332  89.823   4.663  1.00 10.00           C  
ATOM   3234  NE2 HIS B 950      70.424  90.600   5.728  1.00 10.00           N  
ATOM   3235  N   ILE B 951      73.083  95.257   1.742  1.00 10.00           N  
ATOM   3236  CA  ILE B 951      74.072  96.032   0.991  1.00 10.00           C  
ATOM   3237  C   ILE B 951      74.401  97.359   1.687  1.00 10.00           C  
ATOM   3238  O   ILE B 951      75.541  97.819   1.640  1.00 10.00           O  
ATOM   3239  CB  ILE B 951      73.660  96.235  -0.503  1.00 10.00           C  
ATOM   3240  CG1 ILE B 951      74.879  96.628  -1.351  1.00 10.00           C  
ATOM   3241  CG2 ILE B 951      72.505  97.235  -0.642  1.00 10.00           C  
ATOM   3242  CD1 ILE B 951      74.757  96.286  -2.831  1.00 10.00           C  
ATOM   3243  N   LYS B 952      73.405  97.953   2.346  1.00 10.00           N  
ATOM   3244  CA  LYS B 952      73.616  99.174   3.123  1.00 10.00           C  
ATOM   3245  C   LYS B 952      74.437  98.881   4.377  1.00 10.00           C  
ATOM   3246  O   LYS B 952      75.314  99.667   4.744  1.00 10.00           O  
ATOM   3247  CB  LYS B 952      72.281  99.851   3.471  1.00 10.00           C  
ATOM   3248  CG  LYS B 952      72.400 101.200   4.208  1.00 10.00           C  
ATOM   3249  CD  LYS B 952      73.337 102.189   3.508  1.00 10.00           C  
ATOM   3250  CE  LYS B 952      72.696 102.837   2.288  1.00 10.00           C  
ATOM   3251  NZ  LYS B 952      71.724 103.889   2.685  1.00 10.00           N  
ATOM   3252  N   LEU B 953      74.159  97.749   5.022  1.00 10.00           N  
ATOM   3253  CA  LEU B 953      74.967  97.289   6.162  1.00 10.00           C  
ATOM   3254  C   LEU B 953      76.439  97.112   5.781  1.00 10.00           C  
ATOM   3255  O   LEU B 953      77.332  97.464   6.553  1.00 10.00           O  
ATOM   3256  CB  LEU B 953      74.416  95.980   6.743  1.00 10.00           C  
ATOM   3257  CG  LEU B 953      73.079  95.987   7.493  1.00 10.00           C  
ATOM   3258  CD1 LEU B 953      72.723  94.577   7.935  1.00 10.00           C  
ATOM   3259  CD2 LEU B 953      73.104  96.925   8.689  1.00 10.00           C  
ATOM   3260  N   LEU B 954      76.681  96.576   4.586  1.00 10.00           N  
ATOM   3261  CA  LEU B 954      78.043  96.382   4.090  1.00 10.00           C  
ATOM   3262  C   LEU B 954      78.714  97.697   3.710  1.00 10.00           C  
ATOM   3263  O   LEU B 954      79.938  97.803   3.762  1.00 10.00           O  
ATOM   3264  CB  LEU B 954      78.073  95.406   2.911  1.00 10.00           C  
ATOM   3265  CG  LEU B 954      77.743  93.933   3.173  1.00 10.00           C  
ATOM   3266  CD1 LEU B 954      77.952  93.126   1.900  1.00 10.00           C  
ATOM   3267  CD2 LEU B 954      78.573  93.352   4.321  1.00 10.00           C  
ATOM   3268  N   GLN B 955      77.909  98.688   3.328  1.00 10.00           N  
ATOM   3269  CA  GLN B 955      78.400 100.043   3.086  1.00 10.00           C  
ATOM   3270  C   GLN B 955      78.950 100.650   4.380  1.00 10.00           C  
ATOM   3271  O   GLN B 955      80.040 101.227   4.384  1.00 10.00           O  
ATOM   3272  CB  GLN B 955      77.293 100.923   2.489  1.00 10.00           C  
ATOM   3273  CG  GLN B 955      77.696 102.378   2.227  1.00 10.00           C  
ATOM   3274  CD  GLN B 955      76.630 103.170   1.480  1.00 10.00           C  
ATOM   3275  OE1 GLN B 955      76.307 104.298   1.851  1.00 10.00           O  
ATOM   3276  NE2 GLN B 955      76.082 102.584   0.420  1.00 10.00           N  
ATOM   3277  N   TYR B 956      78.194 100.505   5.470  1.00 10.00           N  
ATOM   3278  CA  TYR B 956      78.645 100.940   6.793  1.00 10.00           C  
ATOM   3279  C   TYR B 956      79.882 100.156   7.224  1.00 10.00           C  
ATOM   3280  O   TYR B 956      80.839 100.731   7.746  1.00 10.00           O  
ATOM   3281  CB  TYR B 956      77.543 100.756   7.844  1.00 10.00           C  
ATOM   3282  CG  TYR B 956      76.247 101.509   7.599  1.00 10.00           C  
ATOM   3283  CD1 TYR B 956      75.030 100.981   8.034  1.00 10.00           C  
ATOM   3284  CD2 TYR B 956      76.233 102.747   6.948  1.00 10.00           C  
ATOM   3285  CE1 TYR B 956      73.832 101.663   7.828  1.00 10.00           C  
ATOM   3286  CE2 TYR B 956      75.037 103.437   6.735  1.00 10.00           C  
ATOM   3287  CZ  TYR B 956      73.843 102.889   7.178  1.00 10.00           C  
ATOM   3288  OH  TYR B 956      72.657 103.562   6.972  1.00 10.00           O  
ATOM   3289  N   THR B 957      79.847  98.844   6.996  1.00 10.00           N  
ATOM   3290  CA  THR B 957      80.950  97.939   7.333  1.00 10.00           C  
ATOM   3291  C   THR B 957      82.257  98.371   6.666  1.00 10.00           C  
ATOM   3292  O   THR B 957      83.298  98.451   7.324  1.00 10.00           O  
ATOM   3293  CB  THR B 957      80.606  96.487   6.950  1.00 10.00           C  
ATOM   3294  OG1 THR B 957      79.397  96.096   7.610  1.00 10.00           O  
ATOM   3295  CG2 THR B 957      81.721  95.526   7.350  1.00 10.00           C  
ATOM   3296  N   SER B 958      82.182  98.660   5.367  1.00 10.00           N  
ATOM   3297  CA  SER B 958      83.324  99.135   4.588  1.00 10.00           C  
ATOM   3298  C   SER B 958      83.917 100.427   5.156  1.00 10.00           C  
ATOM   3299  O   SER B 958      85.137 100.566   5.261  1.00 10.00           O  
ATOM   3300  CB  SER B 958      82.918  99.342   3.127  1.00 10.00           C  
ATOM   3301  OG  SER B 958      84.047  99.658   2.329  1.00 10.00           O  
ATOM   3302  N   GLN B 959      83.047 101.364   5.523  1.00 10.00           N  
ATOM   3303  CA  GLN B 959      83.466 102.622   6.131  1.00 10.00           C  
ATOM   3304  C   GLN B 959      84.183 102.418   7.468  1.00 10.00           C  
ATOM   3305  O   GLN B 959      85.186 103.083   7.741  1.00 10.00           O  
ATOM   3306  CB  GLN B 959      82.271 103.560   6.291  1.00 10.00           C  
ATOM   3307  CG  GLN B 959      81.749 104.089   4.962  1.00 10.00           C  
ATOM   3308  CD  GLN B 959      80.396 104.752   5.073  1.00 10.00           C  
ATOM   3309  OE1 GLN B 959      79.863 104.928   6.169  1.00 10.00           O  
ATOM   3310  NE2 GLN B 959      79.828 105.125   3.931  1.00 10.00           N  
ATOM   3311  N   ILE B 960      83.671 101.494   8.283  1.00 10.00           N  
ATOM   3312  CA  ILE B 960      84.305 101.119   9.552  1.00 10.00           C  
ATOM   3313  C   ILE B 960      85.696 100.523   9.305  1.00 10.00           C  
ATOM   3314  O   ILE B 960      86.670 100.912   9.956  1.00 10.00           O  
ATOM   3315  CB  ILE B 960      83.431 100.115  10.374  1.00 10.00           C  
ATOM   3316  CG1 ILE B 960      82.053 100.709  10.719  1.00 10.00           C  
ATOM   3317  CG2 ILE B 960      84.162  99.641  11.642  1.00 10.00           C  
ATOM   3318  CD1 ILE B 960      82.093 102.043  11.443  1.00 10.00           C  
ATOM   3319  N   CYS B 961      85.782  99.586   8.362  1.00 10.00           N  
ATOM   3320  CA  CYS B 961      87.063  98.988   7.976  1.00 10.00           C  
ATOM   3321  C   CYS B 961      88.096 100.035   7.577  1.00 10.00           C  
ATOM   3322  O   CYS B 961      89.249  99.969   8.009  1.00 10.00           O  
ATOM   3323  CB  CYS B 961      86.880  97.999   6.827  1.00 10.00           C  
ATOM   3324  SG  CYS B 961      86.221  96.424   7.338  1.00 10.00           S  
ATOM   3325  N   LYS B 962      87.672 100.994   6.758  1.00 10.00           N  
ATOM   3326  CA  LYS B 962      88.562 102.033   6.242  1.00 10.00           C  
ATOM   3327  C   LYS B 962      89.028 102.997   7.328  1.00 10.00           C  
ATOM   3328  O   LYS B 962      90.172 103.452   7.308  1.00 10.00           O  
ATOM   3329  CB  LYS B 962      87.905 102.774   5.073  1.00 10.00           C  
ATOM   3330  CG  LYS B 962      87.890 101.944   3.794  1.00 10.00           C  
ATOM   3331  CD  LYS B 962      86.944 102.501   2.744  1.00 10.00           C  
ATOM   3332  CE  LYS B 962      86.814 101.525   1.575  1.00 10.00           C  
ATOM   3333  NZ  LYS B 962      85.853 101.989   0.539  1.00 10.00           N  
ATOM   3334  N   GLY B 963      88.140 103.297   8.274  1.00 10.00           N  
ATOM   3335  CA  GLY B 963      88.500 104.091   9.449  1.00 10.00           C  
ATOM   3336  C   GLY B 963      89.527 103.364  10.298  1.00 10.00           C  
ATOM   3337  O   GLY B 963      90.491 103.966  10.771  1.00 10.00           O  
ATOM   3338  N   MET B 964      89.316 102.061  10.474  1.00 10.00           N  
ATOM   3339  CA  MET B 964      90.212 101.207  11.255  1.00 10.00           C  
ATOM   3340  C   MET B 964      91.559 100.970  10.572  1.00 10.00           C  
ATOM   3341  O   MET B 964      92.587 100.855  11.239  1.00 10.00           O  
ATOM   3342  CB  MET B 964      89.539  99.873  11.576  1.00 10.00           C  
ATOM   3343  CG  MET B 964      88.466  99.953  12.662  1.00 10.00           C  
ATOM   3344  SD  MET B 964      89.030 100.779  14.168  1.00 10.00           S  
ATOM   3345  CE  MET B 964      90.292  99.650  14.755  1.00 10.00           C  
ATOM   3346  N   GLU B 965      91.540 100.895   9.244  1.00 10.00           N  
ATOM   3347  CA  GLU B 965      92.758 100.785   8.449  1.00 10.00           C  
ATOM   3348  C   GLU B 965      93.624 102.026   8.674  1.00 10.00           C  
ATOM   3349  O   GLU B 965      94.842 101.927   8.834  1.00 10.00           O  
ATOM   3350  CB  GLU B 965      92.401 100.634   6.969  1.00 10.00           C  
ATOM   3351  CG  GLU B 965      93.476  99.961   6.126  1.00 10.00           C  
ATOM   3352  CD  GLU B 965      93.126  99.908   4.645  1.00 10.00           C  
ATOM   3353  OE1 GLU B 965      91.921  99.883   4.303  1.00 10.00           O  
ATOM   3354  OE2 GLU B 965      94.064  99.885   3.820  1.00 10.00           O  
ATOM   3355  N   TYR B 966      92.970 103.186   8.708  1.00 10.00           N  
ATOM   3356  CA  TYR B 966      93.619 104.471   8.959  1.00 10.00           C  
ATOM   3357  C   TYR B 966      94.222 104.569  10.368  1.00 10.00           C  
ATOM   3358  O   TYR B 966      95.313 105.115  10.536  1.00 10.00           O  
ATOM   3359  CB  TYR B 966      92.628 105.610   8.700  1.00 10.00           C  
ATOM   3360  CG  TYR B 966      93.152 106.998   8.991  1.00 10.00           C  
ATOM   3361  CD1 TYR B 966      94.146 107.577   8.198  1.00 10.00           C  
ATOM   3362  CD2 TYR B 966      92.641 107.741  10.049  1.00 10.00           C  
ATOM   3363  CE1 TYR B 966      94.622 108.855   8.464  1.00 10.00           C  
ATOM   3364  CE2 TYR B 966      93.104 109.018  10.320  1.00 10.00           C  
ATOM   3365  CZ  TYR B 966      94.094 109.571   9.530  1.00 10.00           C  
ATOM   3366  OH  TYR B 966      94.549 110.839   9.808  1.00 10.00           O  
ATOM   3367  N   LEU B 967      93.512 104.042  11.369  1.00 10.00           N  
ATOM   3368  CA  LEU B 967      94.039 103.947  12.735  1.00 10.00           C  
ATOM   3369  C   LEU B 967      95.344 103.149  12.783  1.00 10.00           C  
ATOM   3370  O   LEU B 967      96.286 103.527  13.478  1.00 10.00           O  
ATOM   3371  CB  LEU B 967      93.017 103.299  13.683  1.00 10.00           C  
ATOM   3372  CG  LEU B 967      91.949 104.133  14.399  1.00 10.00           C  
ATOM   3373  CD1 LEU B 967      91.353 103.329  15.540  1.00 10.00           C  
ATOM   3374  CD2 LEU B 967      92.516 105.423  14.944  1.00 10.00           C  
ATOM   3375  N   GLY B 968      95.380 102.045  12.038  1.00 10.00           N  
ATOM   3376  CA  GLY B 968      96.550 101.173  11.961  1.00 10.00           C  
ATOM   3377  C   GLY B 968      97.809 101.844  11.441  1.00 10.00           C  
ATOM   3378  O   GLY B 968      98.912 101.507  11.874  1.00 10.00           O  
ATOM   3379  N   THR B 969      97.646 102.791  10.515  1.00 10.00           N  
ATOM   3380  CA  THR B 969      98.778 103.550   9.967  1.00 10.00           C  
ATOM   3381  C   THR B 969      99.388 104.482  11.018  1.00 10.00           C  
ATOM   3382  O   THR B 969     100.553 104.874  10.913  1.00 10.00           O  
ATOM   3383  CB  THR B 969      98.389 104.375   8.711  1.00 10.00           C  
ATOM   3384  OG1 THR B 969      97.463 105.409   9.069  1.00 10.00           O  
ATOM   3385  CG2 THR B 969      97.774 103.487   7.636  1.00 10.00           C  
ATOM   3386  N   LYS B 970      98.586 104.826  12.025  1.00 10.00           N  
ATOM   3387  CA  LYS B 970      99.030 105.640  13.154  1.00 10.00           C  
ATOM   3388  C   LYS B 970      99.486 104.750  14.314  1.00 10.00           C  
ATOM   3389  O   LYS B 970      99.939 105.250  15.347  1.00 10.00           O  
ATOM   3390  CB  LYS B 970      97.896 106.556  13.629  1.00 10.00           C  
ATOM   3391  CG  LYS B 970      97.272 107.440  12.554  1.00 10.00           C  
ATOM   3392  CD  LYS B 970      97.939 108.801  12.477  1.00 10.00           C  
ATOM   3393  CE  LYS B 970      97.229 109.696  11.474  1.00 10.00           C  
ATOM   3394  NZ  LYS B 970      97.825 111.059  11.412  1.00 10.00           N  
ATOM   3395  N   ARG B 971      99.361 103.436  14.127  1.00 10.00           N  
ATOM   3396  CA  ARG B 971      99.644 102.429  15.160  1.00 10.00           C  
ATOM   3397  C   ARG B 971      98.768 102.605  16.412  1.00 10.00           C  
ATOM   3398  O   ARG B 971      99.210 102.354  17.537  1.00 10.00           O  
ATOM   3399  CB  ARG B 971     101.144 102.369  15.508  1.00 10.00           C  
ATOM   3400  CG  ARG B 971     102.060 102.265  14.287  1.00 10.00           C  
ATOM   3401  CD  ARG B 971     103.472 101.827  14.647  1.00 10.00           C  
ATOM   3402  NE  ARG B 971     103.595 100.370  14.695  1.00 10.00           N  
ATOM   3403  CZ  ARG B 971     103.978  99.673  15.760  1.00 10.00           C  
ATOM   3404  NH1 ARG B 971     104.301 100.289  16.891  1.00 10.00           N  
ATOM   3405  NH2 ARG B 971     104.050  98.352  15.689  1.00 10.00           N  
ATOM   3406  N   TYR B 972      97.526 103.042  16.195  1.00 10.00           N  
ATOM   3407  CA  TYR B 972      96.535 103.165  17.262  1.00 10.00           C  
ATOM   3408  C   TYR B 972      95.713 101.889  17.375  1.00 10.00           C  
ATOM   3409  O   TYR B 972      95.314 101.302  16.365  1.00 10.00           O  
ATOM   3410  CB  TYR B 972      95.579 104.341  17.020  1.00 10.00           C  
ATOM   3411  CG  TYR B 972      96.197 105.725  17.041  1.00 10.00           C  
ATOM   3412  CD1 TYR B 972      95.569 106.791  16.395  1.00 10.00           C  
ATOM   3413  CD2 TYR B 972      97.397 105.978  17.706  1.00 10.00           C  
ATOM   3414  CE1 TYR B 972      96.117 108.066  16.409  1.00 10.00           C  
ATOM   3415  CE2 TYR B 972      97.954 107.251  17.721  1.00 10.00           C  
ATOM   3416  CZ  TYR B 972      97.310 108.287  17.072  1.00 10.00           C  
ATOM   3417  OH  TYR B 972      97.860 109.545  17.088  1.00 10.00           O  
ATOM   3418  N   ILE B 973      95.460 101.472  18.611  1.00 10.00           N  
ATOM   3419  CA  ILE B 973      94.583 100.342  18.891  1.00 10.00           C  
ATOM   3420  C   ILE B 973      93.332 100.893  19.565  1.00 10.00           C  
ATOM   3421  O   ILE B 973      93.418 101.495  20.638  1.00 10.00           O  
ATOM   3422  CB  ILE B 973      95.262  99.302  19.821  1.00 10.00           C  
ATOM   3423  CG1 ILE B 973      96.670  98.942  19.324  1.00 10.00           C  
ATOM   3424  CG2 ILE B 973      94.382  98.064  19.997  1.00 10.00           C  
ATOM   3425  CD1 ILE B 973      96.750  98.420  17.893  1.00 10.00           C  
ATOM   3426  N   HIS B 974      92.177 100.693  18.933  1.00 10.00           N  
ATOM   3427  CA  HIS B 974      90.925 101.273  19.424  1.00 10.00           C  
ATOM   3428  C   HIS B 974      90.477 100.684  20.760  1.00 10.00           C  
ATOM   3429  O   HIS B 974      90.075 101.425  21.662  1.00 10.00           O  
ATOM   3430  CB  HIS B 974      89.809 101.151  18.386  1.00 10.00           C  
ATOM   3431  CG  HIS B 974      88.613 101.995  18.698  1.00 10.00           C  
ATOM   3432  ND1 HIS B 974      87.598 101.570  19.527  1.00 10.00           N  
ATOM   3433  CD2 HIS B 974      88.283 103.249  18.309  1.00 10.00           C  
ATOM   3434  CE1 HIS B 974      86.688 102.523  19.628  1.00 10.00           C  
ATOM   3435  NE2 HIS B 974      87.079 103.552  18.898  1.00 10.00           N  
ATOM   3436  N   ARG B 975      90.537  99.356  20.869  1.00 10.00           N  
ATOM   3437  CA  ARG B 975      90.237  98.630  22.113  1.00 10.00           C  
ATOM   3438  C   ARG B 975      88.760  98.606  22.535  1.00 10.00           C  
ATOM   3439  O   ARG B 975      88.413  97.946  23.518  1.00 10.00           O  
ATOM   3440  CB  ARG B 975      91.090  99.158  23.277  1.00 10.00           C  
ATOM   3441  CG  ARG B 975      92.586  98.911  23.142  1.00 10.00           C  
ATOM   3442  CD  ARG B 975      93.332  99.220  24.435  1.00 10.00           C  
ATOM   3443  NE  ARG B 975      92.706  98.585  25.593  1.00 10.00           N  
ATOM   3444  CZ  ARG B 975      92.171  99.237  26.622  1.00 10.00           C  
ATOM   3445  NH1 ARG B 975      92.194 100.562  26.670  1.00 10.00           N  
ATOM   3446  NH2 ARG B 975      91.621  98.557  27.615  1.00 10.00           N  
ATOM   3447  N   ASP B 976      87.896  99.311  21.806  1.00 10.00           N  
ATOM   3448  CA  ASP B 976      86.495  99.463  22.216  1.00 10.00           C  
ATOM   3449  C   ASP B 976      85.542  99.568  21.020  1.00 10.00           C  
ATOM   3450  O   ASP B 976      84.616 100.389  21.023  1.00 10.00           O  
ATOM   3451  CB  ASP B 976      86.345 100.691  23.130  1.00 10.00           C  
ATOM   3452  CG  ASP B 976      85.071 100.659  23.974  1.00 10.00           C  
ATOM   3453  OD1 ASP B 976      84.509  99.565  24.205  1.00 10.00           O  
ATOM   3454  OD2 ASP B 976      84.632 101.740  24.415  1.00 10.00           O  
ATOM   3455  N   LEU B 977      85.777  98.745  20.000  1.00 10.00           N  
ATOM   3456  CA  LEU B 977      84.904  98.712  18.828  1.00 10.00           C  
ATOM   3457  C   LEU B 977      83.581  98.034  19.156  1.00 10.00           C  
ATOM   3458  O   LEU B 977      83.551  96.889  19.610  1.00 10.00           O  
ATOM   3459  CB  LEU B 977      85.574  98.011  17.640  1.00 10.00           C  
ATOM   3460  CG  LEU B 977      86.459  98.814  16.682  1.00 10.00           C  
ATOM   3461  CD1 LEU B 977      86.973  97.891  15.585  1.00 10.00           C  
ATOM   3462  CD2 LEU B 977      85.713  99.997  16.069  1.00 10.00           C  
ATOM   3463  N   ALA B 978      82.500  98.775  18.933  1.00 10.00           N  
ATOM   3464  CA  ALA B 978      81.126  98.328  19.157  1.00 10.00           C  
ATOM   3465  C   ALA B 978      80.235  99.350  18.470  1.00 10.00           C  
ATOM   3466  O   ALA B 978      80.657 100.489  18.259  1.00 10.00           O  
ATOM   3467  CB  ALA B 978      80.812  98.255  20.651  1.00 10.00           C  
ATOM   3468  N   THR B 979      79.014  98.956  18.115  1.00 10.00           N  
ATOM   3469  CA  THR B 979      78.093  99.859  17.412  1.00 10.00           C  
ATOM   3470  C   THR B 979      77.686 101.062  18.263  1.00 10.00           C  
ATOM   3471  O   THR B 979      77.326 102.109  17.724  1.00 10.00           O  
ATOM   3472  CB  THR B 979      76.822  99.144  16.883  1.00 10.00           C  
ATOM   3473  OG1 THR B 979      76.081  98.583  17.977  1.00 10.00           O  
ATOM   3474  CG2 THR B 979      77.187  98.053  15.883  1.00 10.00           C  
ATOM   3475  N   ARG B 980      77.761 100.919  19.586  1.00 10.00           N  
ATOM   3476  CA  ARG B 980      77.471 102.036  20.488  1.00 10.00           C  
ATOM   3477  C   ARG B 980      78.520 103.151  20.402  1.00 10.00           C  
ATOM   3478  O   ARG B 980      78.258 104.285  20.795  1.00 10.00           O  
ATOM   3479  CB  ARG B 980      77.293 101.557  21.935  1.00 10.00           C  
ATOM   3480  CG  ARG B 980      78.549 101.043  22.633  1.00 10.00           C  
ATOM   3481  CD  ARG B 980      78.351 101.042  24.150  1.00 10.00           C  
ATOM   3482  NE  ARG B 980      77.236 100.185  24.558  1.00 10.00           N  
ATOM   3483  CZ  ARG B 980      76.431 100.420  25.594  1.00 10.00           C  
ATOM   3484  NH1 ARG B 980      76.593 101.500  26.350  1.00 10.00           N  
ATOM   3485  NH2 ARG B 980      75.450  99.570  25.871  1.00 10.00           N  
ATOM   3486  N   ASN B 981      79.698 102.822  19.875  1.00 10.00           N  
ATOM   3487  CA  ASN B 981      80.787 103.790  19.727  1.00 10.00           C  
ATOM   3488  C   ASN B 981      80.935 104.294  18.299  1.00 10.00           C  
ATOM   3489  O   ASN B 981      81.839 105.076  17.990  1.00 10.00           O  
ATOM   3490  CB  ASN B 981      82.102 103.188  20.232  1.00 10.00           C  
ATOM   3491  CG  ASN B 981      82.105 102.992  21.730  1.00 10.00           C  
ATOM   3492  OD1 ASN B 981      81.583 103.824  22.475  1.00 10.00           O  
ATOM   3493  ND2 ASN B 981      82.679 101.887  22.184  1.00 10.00           N  
ATOM   3494  N   ILE B 982      80.034 103.838  17.435  1.00 10.00           N  
ATOM   3495  CA  ILE B 982      79.985 104.279  16.049  1.00 10.00           C  
ATOM   3496  C   ILE B 982      78.822 105.252  15.892  1.00 10.00           C  
ATOM   3497  O   ILE B 982      77.712 104.976  16.345  1.00 10.00           O  
ATOM   3498  CB  ILE B 982      79.837 103.081  15.078  1.00 10.00           C  
ATOM   3499  CG1 ILE B 982      81.078 102.180  15.152  1.00 10.00           C  
ATOM   3500  CG2 ILE B 982      79.612 103.568  13.647  1.00 10.00           C  
ATOM   3501  CD1 ILE B 982      80.825 100.738  14.748  1.00 10.00           C  
ATOM   3502  N   LEU B 983      79.088 106.391  15.258  1.00 10.00           N  
ATOM   3503  CA  LEU B 983      78.082 107.431  15.073  1.00 10.00           C  
ATOM   3504  C   LEU B 983      77.611 107.505  13.623  1.00 10.00           C  
ATOM   3505  O   LEU B 983      78.321 107.087  12.708  1.00 10.00           O  
ATOM   3506  CB  LEU B 983      78.626 108.789  15.522  1.00 10.00           C  
ATOM   3507  CG  LEU B 983      79.073 108.943  16.982  1.00 10.00           C  
ATOM   3508  CD1 LEU B 983      79.804 110.265  17.165  1.00 10.00           C  
ATOM   3509  CD2 LEU B 983      77.895 108.833  17.948  1.00 10.00           C  
ATOM   3510  N   VAL B 984      76.414 108.049  13.429  1.00 10.00           N  
ATOM   3511  CA  VAL B 984      75.807 108.156  12.107  1.00 10.00           C  
ATOM   3512  C   VAL B 984      75.782 109.618  11.660  1.00 10.00           C  
ATOM   3513  O   VAL B 984      75.150 110.453  12.310  1.00 10.00           O  
ATOM   3514  CB  VAL B 984      74.363 107.585  12.111  1.00 10.00           C  
ATOM   3515  CG1 VAL B 984      73.723 107.714  10.739  1.00 10.00           C  
ATOM   3516  CG2 VAL B 984      74.361 106.131  12.561  1.00 10.00           C  
ATOM   3517  N   GLU B 985      76.475 109.928  10.564  1.00 10.00           N  
ATOM   3518  CA  GLU B 985      76.400 111.272   9.983  1.00 10.00           C  
ATOM   3519  C   GLU B 985      75.136 111.422   9.138  1.00 10.00           C  
ATOM   3520  O   GLU B 985      74.469 112.458   9.181  1.00 10.00           O  
ATOM   3521  CB  GLU B 985      77.646 111.620   9.163  1.00 10.00           C  
ATOM   3522  CG  GLU B 985      77.624 113.058   8.626  1.00 10.00           C  
ATOM   3523  CD  GLU B 985      78.926 113.495   7.984  1.00 10.00           C  
ATOM   3524  OE1 GLU B 985      79.644 112.644   7.420  1.00 10.00           O  
ATOM   3525  OE2 GLU B 985      79.229 114.707   8.035  1.00 10.00           O  
ATOM   3526  N   ASN B 986      74.830 110.382   8.365  1.00 10.00           N  
ATOM   3527  CA  ASN B 986      73.567 110.267   7.637  1.00 10.00           C  
ATOM   3528  C   ASN B 986      73.323 108.817   7.212  1.00 10.00           C  
ATOM   3529  O   ASN B 986      74.120 107.929   7.533  1.00 10.00           O  
ATOM   3530  CB  ASN B 986      73.515 111.230   6.437  1.00 10.00           C  
ATOM   3531  CG  ASN B 986      74.676 111.042   5.473  1.00 10.00           C  
ATOM   3532  OD1 ASN B 986      74.940 109.936   5.000  1.00 10.00           O  
ATOM   3533  ND2 ASN B 986      75.370 112.134   5.165  1.00 10.00           N  
ATOM   3534  N   GLU B 987      72.231 108.588   6.484  1.00 10.00           N  
ATOM   3535  CA  GLU B 987      71.852 107.250   6.023  1.00 10.00           C  
ATOM   3536  C   GLU B 987      72.945 106.555   5.207  1.00 10.00           C  
ATOM   3537  O   GLU B 987      72.921 105.336   5.047  1.00 10.00           O  
ATOM   3538  CB  GLU B 987      70.543 107.307   5.219  1.00 10.00           C  
ATOM   3539  CG  GLU B 987      70.643 108.053   3.892  1.00 10.00           C  
ATOM   3540  CD  GLU B 987      69.291 108.279   3.240  1.00 10.00           C  
ATOM   3541  OE1 GLU B 987      68.633 107.285   2.863  1.00 10.00           O  
ATOM   3542  OE2 GLU B 987      68.891 109.455   3.099  1.00 10.00           O  
ATOM   3543  N   ASN B 988      73.898 107.335   4.702  1.00 10.00           N  
ATOM   3544  CA  ASN B 988      74.965 106.807   3.858  1.00 10.00           C  
ATOM   3545  C   ASN B 988      76.359 106.786   4.491  1.00 10.00           C  
ATOM   3546  O   ASN B 988      77.282 106.201   3.921  1.00 10.00           O  
ATOM   3547  CB  ASN B 988      75.014 107.578   2.535  1.00 10.00           C  
ATOM   3548  CG  ASN B 988      73.866 107.228   1.611  1.00 10.00           C  
ATOM   3549  OD1 ASN B 988      73.568 106.055   1.391  1.00 10.00           O  
ATOM   3550  ND2 ASN B 988      73.217 108.247   1.057  1.00 10.00           N  
ATOM   3551  N   ARG B 989      76.516 107.420   5.654  1.00 10.00           N  
ATOM   3552  CA  ARG B 989      77.840 107.565   6.264  1.00 10.00           C  
ATOM   3553  C   ARG B 989      77.866 107.388   7.781  1.00 10.00           C  
ATOM   3554  O   ARG B 989      77.124 108.047   8.515  1.00 10.00           O  
ATOM   3555  CB  ARG B 989      78.467 108.912   5.888  1.00 10.00           C  
ATOM   3556  CG  ARG B 989      79.958 109.009   6.211  1.00 10.00           C  
ATOM   3557  CD  ARG B 989      80.596 110.292   5.686  1.00 10.00           C  
ATOM   3558  NE  ARG B 989      80.380 110.480   4.252  1.00 10.00           N  
ATOM   3559  CZ  ARG B 989      79.567 111.391   3.718  1.00 10.00           C  
ATOM   3560  NH1 ARG B 989      78.883 112.230   4.491  1.00 10.00           N  
ATOM   3561  NH2 ARG B 989      79.443 111.467   2.400  1.00 10.00           N  
ATOM   3562  N   VAL B 990      78.746 106.498   8.233  1.00 10.00           N  
ATOM   3563  CA  VAL B 990      79.012 106.314   9.660  1.00 10.00           C  
ATOM   3564  C   VAL B 990      80.433 106.774  10.012  1.00 10.00           C  
ATOM   3565  O   VAL B 990      81.292 106.891   9.135  1.00 10.00           O  
ATOM   3566  CB  VAL B 990      78.780 104.844  10.119  1.00 10.00           C  
ATOM   3567  CG1 VAL B 990      77.318 104.450   9.956  1.00 10.00           C  
ATOM   3568  CG2 VAL B 990      79.691 103.873   9.366  1.00 10.00           C  
ATOM   3569  N   LYS B 991      80.667 107.050  11.293  1.00 10.00           N  
ATOM   3570  CA  LYS B 991      81.991 107.439  11.774  1.00 10.00           C  
ATOM   3571  C   LYS B 991      82.310 106.746  13.090  1.00 10.00           C  
ATOM   3572  O   LYS B 991      81.445 106.626  13.957  1.00 10.00           O  
ATOM   3573  CB  LYS B 991      82.078 108.954  11.989  1.00 10.00           C  
ATOM   3574  CG  LYS B 991      81.946 109.806  10.745  1.00 10.00           C  
ATOM   3575  CD  LYS B 991      82.197 111.264  11.074  1.00 10.00           C  
ATOM   3576  CE  LYS B 991      81.930 112.148   9.879  1.00 10.00           C  
ATOM   3577  NZ  LYS B 991      82.439 113.528  10.094  1.00 10.00           N  
ATOM   3578  N   ILE B 992      83.554 106.303  13.247  1.00 10.00           N  
ATOM   3579  CA  ILE B 992      84.027 105.864  14.557  1.00 10.00           C  
ATOM   3580  C   ILE B 992      84.012 107.110  15.449  1.00 10.00           C  
ATOM   3581  O   ILE B 992      84.614 108.131  15.111  1.00 10.00           O  
ATOM   3582  CB  ILE B 992      85.419 105.199  14.484  1.00 10.00           C  
ATOM   3583  CG1 ILE B 992      85.419 104.097  13.411  1.00 10.00           C  
ATOM   3584  CG2 ILE B 992      85.819 104.633  15.856  1.00 10.00           C  
ATOM   3585  CD1 ILE B 992      86.790 103.541  13.069  1.00 10.00           C  
ATOM   3586  N   GLY B 993      83.288 107.031  16.563  1.00 10.00           N  
ATOM   3587  CA  GLY B 993      82.879 108.235  17.291  1.00 10.00           C  
ATOM   3588  C   GLY B 993      83.345 108.412  18.721  1.00 10.00           C  
ATOM   3589  O   GLY B 993      82.942 109.369  19.388  1.00 10.00           O  
ATOM   3590  N   ASP B 994      84.178 107.492  19.200  1.00 10.00           N  
ATOM   3591  CA  ASP B 994      84.782 107.614  20.529  1.00 10.00           C  
ATOM   3592  C   ASP B 994      86.133 106.918  20.570  1.00 10.00           C  
ATOM   3593  O   ASP B 994      86.313 105.871  19.948  1.00 10.00           O  
ATOM   3594  CB  ASP B 994      83.878 107.028  21.611  1.00 10.00           C  
ATOM   3595  CG  ASP B 994      84.331 107.410  23.007  1.00 10.00           C  
ATOM   3596  OD1 ASP B 994      84.066 108.559  23.423  1.00 10.00           O  
ATOM   3597  OD2 ASP B 994      84.961 106.569  23.682  1.00 10.00           O  
ATOM   3598  N   PHE B 995      87.076 107.509  21.302  1.00 10.00           N  
ATOM   3599  CA  PHE B 995      88.436 106.976  21.396  1.00 10.00           C  
ATOM   3600  C   PHE B 995      88.948 106.959  22.838  1.00 10.00           C  
ATOM   3601  O   PHE B 995      90.151 107.068  23.084  1.00 10.00           O  
ATOM   3602  CB  PHE B 995      89.375 107.760  20.469  1.00 10.00           C  
ATOM   3603  CG  PHE B 995      89.060 107.579  19.009  1.00 10.00           C  
ATOM   3604  CD1 PHE B 995      89.688 106.581  18.267  1.00 10.00           C  
ATOM   3605  CD2 PHE B 995      88.115 108.385  18.381  1.00 10.00           C  
ATOM   3606  CE1 PHE B 995      89.387 106.397  16.922  1.00 10.00           C  
ATOM   3607  CE2 PHE B 995      87.807 108.207  17.036  1.00 10.00           C  
ATOM   3608  CZ  PHE B 995      88.445 107.212  16.307  1.00 10.00           C  
ATOM   3609  N   GLY B 996      88.020 106.790  23.780  1.00 10.00           N  
ATOM   3610  CA  GLY B 996      88.323 106.815  25.211  1.00 10.00           C  
ATOM   3611  C   GLY B 996      89.287 105.748  25.697  1.00 10.00           C  
ATOM   3612  O   GLY B 996      89.985 105.949  26.693  1.00 10.00           O  
ATOM   3613  N   LEU B 997      89.326 104.615  24.998  1.00 10.00           N  
ATOM   3614  CA  LEU B 997      90.197 103.501  25.377  1.00 10.00           C  
ATOM   3615  C   LEU B 997      91.352 103.293  24.397  1.00 10.00           C  
ATOM   3616  O   LEU B 997      92.142 102.356  24.551  1.00 10.00           O  
ATOM   3617  CB  LEU B 997      89.384 102.207  25.530  1.00 10.00           C  
ATOM   3618  CG  LEU B 997      88.421 102.084  26.719  1.00 10.00           C  
ATOM   3619  CD1 LEU B 997      87.619 100.797  26.625  1.00 10.00           C  
ATOM   3620  CD2 LEU B 997      89.169 102.135  28.044  1.00 10.00           C  
ATOM   3621  N   THR B 998      91.451 104.175  23.405  1.00 10.00           N  
ATOM   3622  CA  THR B 998      92.452 104.049  22.344  1.00 10.00           C  
ATOM   3623  C   THR B 998      93.877 104.232  22.875  1.00 10.00           C  
ATOM   3624  O   THR B 998      94.158 105.170  23.629  1.00 10.00           O  
ATOM   3625  CB  THR B 998      92.156 105.007  21.164  1.00 10.00           C  
ATOM   3626  OG1 THR B 998      90.888 104.669  20.594  1.00 10.00           O  
ATOM   3627  CG2 THR B 998      93.223 104.900  20.075  1.00 10.00           C  
ATOM   3628  N   LYS B 999      94.756 103.310  22.484  1.00 10.00           N  
ATOM   3629  CA  LYS B 999      96.158 103.333  22.891  1.00 10.00           C  
ATOM   3630  C   LYS B 999      97.084 103.371  21.680  1.00 10.00           C  
ATOM   3631  O   LYS B 999      96.731 102.890  20.599  1.00 10.00           O  
ATOM   3632  CB  LYS B 999      96.491 102.109  23.749  1.00 10.00           C  
ATOM   3633  CG  LYS B 999      95.741 102.027  25.074  1.00 10.00           C  
ATOM   3634  CD  LYS B 999      96.283 103.015  26.091  1.00 10.00           C  
ATOM   3635  CE  LYS B 999      95.611 102.838  27.441  1.00 10.00           C  
ATOM   3636  NZ  LYS B 999      95.982 103.935  28.376  1.00 10.00           N  
ATOM   3637  N   VAL B1000      98.265 103.956  21.872  1.00 10.00           N  
ATOM   3638  CA  VAL B1000      99.311 103.961  20.859  1.00 10.00           C  
ATOM   3639  C   VAL B1000     100.251 102.801  21.150  1.00 10.00           C  
ATOM   3640  O   VAL B1000     100.732 102.653  22.276  1.00 10.00           O  
ATOM   3641  CB  VAL B1000     100.121 105.282  20.864  1.00 10.00           C  
ATOM   3642  CG1 VAL B1000     101.032 105.363  19.640  1.00 10.00           C  
ATOM   3643  CG2 VAL B1000      99.194 106.488  20.920  1.00 10.00           C  
ATOM   3644  N   LEU B1001     100.494 101.973  20.139  1.00 10.00           N  
ATOM   3645  CA  LEU B1001     101.455 100.881  20.242  1.00 10.00           C  
ATOM   3646  C   LEU B1001     102.851 101.400  20.583  1.00 10.00           C  
ATOM   3647  O   LEU B1001     103.273 102.428  20.048  1.00 10.00           O  
ATOM   3648  CB  LEU B1001     101.503 100.092  18.929  1.00 10.00           C  
ATOM   3649  CG  LEU B1001     101.065  98.623  18.868  1.00 10.00           C  
ATOM   3650  CD1 LEU B1001     100.023  98.255  19.916  1.00 10.00           C  
ATOM   3651  CD2 LEU B1001     100.575  98.283  17.467  1.00 10.00           C  
ATOM   3652  N   PRO B1002     103.564 100.705  21.491  1.00 10.00           N  
ATOM   3653  CA  PRO B1002     104.972 101.024  21.719  1.00 10.00           C  
ATOM   3654  C   PRO B1002     105.777 100.771  20.448  1.00 10.00           C  
ATOM   3655  O   PRO B1002     105.372  99.954  19.615  1.00 10.00           O  
ATOM   3656  CB  PRO B1002     105.386 100.035  22.814  1.00 10.00           C  
ATOM   3657  CG  PRO B1002     104.109  99.621  23.465  1.00 10.00           C  
ATOM   3658  CD  PRO B1002     103.106  99.606  22.360  1.00 10.00           C  
ATOM   3659  N   GLN B1003     106.898 101.471  20.301  1.00 10.00           N  
ATOM   3660  CA  GLN B1003     107.731 101.363  19.099  1.00 10.00           C  
ATOM   3661  C   GLN B1003     108.231  99.938  18.846  1.00 10.00           C  
ATOM   3662  O   GLN B1003     108.247  99.472  17.705  1.00 10.00           O  
ATOM   3663  CB  GLN B1003     108.912 102.338  19.171  1.00 10.00           C  
ATOM   3664  CG  GLN B1003     108.518 103.810  19.061  1.00 10.00           C  
ATOM   3665  CD  GLN B1003     109.713 104.740  18.914  1.00 10.00           C  
ATOM   3666  OE1 GLN B1003     110.732 104.381  18.318  1.00 10.00           O  
ATOM   3667  NE2 GLN B1003     109.588 105.949  19.453  1.00 10.00           N  
ATOM   3668  N   ASP B1004     108.612  99.251  19.921  1.00 10.00           N  
ATOM   3669  CA  ASP B1004     109.225  97.924  19.837  1.00 10.00           C  
ATOM   3670  C   ASP B1004     108.229  96.757  19.834  1.00 10.00           C  
ATOM   3671  O   ASP B1004     108.624  95.605  19.630  1.00 10.00           O  
ATOM   3672  CB  ASP B1004     110.244  97.742  20.975  1.00 10.00           C  
ATOM   3673  CG  ASP B1004     109.608  97.814  22.364  1.00 10.00           C  
ATOM   3674  OD1 ASP B1004     108.714  98.663  22.582  1.00 10.00           O  
ATOM   3675  OD2 ASP B1004     110.013  97.024  23.244  1.00 10.00           O  
ATOM   3676  N   LYS B1005     106.947  97.051  20.050  1.00 10.00           N  
ATOM   3677  CA  LYS B1005     105.945  95.997  20.243  1.00 10.00           C  
ATOM   3678  C   LYS B1005     104.763  96.050  19.275  1.00 10.00           C  
ATOM   3679  O   LYS B1005     104.386  97.118  18.788  1.00 10.00           O  
ATOM   3680  CB  LYS B1005     105.439  95.993  21.695  1.00 10.00           C  
ATOM   3681  CG  LYS B1005     106.476  95.566  22.735  1.00 10.00           C  
ATOM   3682  CD  LYS B1005     106.873  94.101  22.578  1.00 10.00           C  
ATOM   3683  CE  LYS B1005     108.070  93.756  23.447  1.00 10.00           C  
ATOM   3684  NZ  LYS B1005     108.530  92.357  23.219  1.00 10.00           N  
ATOM   3685  N   GLU B1006     104.192  94.877  19.010  1.00 10.00           N  
ATOM   3686  CA  GLU B1006     103.000  94.741  18.176  1.00 10.00           C  
ATOM   3687  C   GLU B1006     101.736  94.572  19.025  1.00 10.00           C  
ATOM   3688  O   GLU B1006     100.643  94.358  18.495  1.00 10.00           O  
ATOM   3689  CB  GLU B1006     103.152  93.560  17.209  1.00 10.00           C  
ATOM   3690  CG  GLU B1006     104.182  93.775  16.103  1.00 10.00           C  
ATOM   3691  CD  GLU B1006     103.827  94.930  15.183  1.00 10.00           C  
ATOM   3692  OE1 GLU B1006     104.691  95.806  14.974  1.00 10.00           O  
ATOM   3693  OE2 GLU B1006     102.686  94.967  14.677  1.00 10.00           O  
ATOM   3694  N   LYS B1009      99.752  95.854  26.713  1.00 10.00           N  
ATOM   3695  CA  LYS B1009      99.101  95.337  27.915  1.00 10.00           C  
ATOM   3696  C   LYS B1009      98.622  96.485  28.800  1.00 10.00           C  
ATOM   3697  O   LYS B1009      99.418  97.324  29.226  1.00 10.00           O  
ATOM   3698  CB  LYS B1009     100.037  94.404  28.689  1.00 10.00           C  
ATOM   3699  CG  LYS B1009     100.275  93.063  28.007  1.00 10.00           C  
ATOM   3700  CD  LYS B1009     101.151  92.156  28.855  1.00 10.00           C  
ATOM   3701  CE  LYS B1009     101.410  90.833  28.156  1.00 10.00           C  
ATOM   3702  NZ  LYS B1009     102.345  89.969  28.923  1.00 10.00           N  
ATOM   3703  N   VAL B1010      97.318  96.519  29.065  1.00 10.00           N  
ATOM   3704  CA  VAL B1010      96.709  97.623  29.811  1.00 10.00           C  
ATOM   3705  C   VAL B1010      96.321  97.243  31.240  1.00 10.00           C  
ATOM   3706  O   VAL B1010      95.964  96.093  31.515  1.00 10.00           O  
ATOM   3707  CB  VAL B1010      95.461  98.210  29.084  1.00 10.00           C  
ATOM   3708  CG1 VAL B1010      95.798  98.604  27.652  1.00 10.00           C  
ATOM   3709  CG2 VAL B1010      94.292  97.233  29.111  1.00 10.00           C  
ATOM   3710  N   LYS B1011      96.404  98.219  32.143  1.00 10.00           N  
ATOM   3711  CA  LYS B1011      95.867  98.079  33.493  1.00 10.00           C  
ATOM   3712  C   LYS B1011      94.344  98.127  33.414  1.00 10.00           C  
ATOM   3713  O   LYS B1011      93.786  98.878  32.608  1.00 10.00           O  
ATOM   3714  CB  LYS B1011      96.370  99.200  34.410  1.00 10.00           C  
ATOM   3715  CG  LYS B1011      97.861  99.162  34.747  1.00 10.00           C  
ATOM   3716  CD  LYS B1011      98.685 100.025  33.793  1.00 10.00           C  
ATOM   3717  CE  LYS B1011     100.044 100.384  34.387  1.00 10.00           C  
ATOM   3718  NZ  LYS B1011     100.945  99.204  34.539  1.00 10.00           N  
ATOM   3719  N   GLU B1012      93.675  97.330  34.243  1.00 10.00           N  
ATOM   3720  CA  GLU B1012      92.211  97.295  34.249  1.00 10.00           C  
ATOM   3721  C   GLU B1012      91.610  97.659  35.617  1.00 10.00           C  
ATOM   3722  O   GLU B1012      91.313  96.772  36.424  1.00 10.00           O  
ATOM   3723  CB  GLU B1012      91.689  95.937  33.750  1.00 10.00           C  
ATOM   3724  CG  GLU B1012      91.989  95.655  32.275  1.00 10.00           C  
ATOM   3725  CD  GLU B1012      91.170  94.507  31.693  1.00 10.00           C  
ATOM   3726  OE1 GLU B1012      91.648  93.871  30.726  1.00 10.00           O  
ATOM   3727  OE2 GLU B1012      90.051  94.242  32.188  1.00 10.00           O  
ATOM   3728  N   PRO B1013      91.455  98.973  35.888  1.00 10.00           N  
ATOM   3729  CA  PRO B1013      90.746  99.451  37.074  1.00 10.00           C  
ATOM   3730  C   PRO B1013      89.274  99.790  36.795  1.00 10.00           C  
ATOM   3731  O   PRO B1013      88.572 100.284  37.683  1.00 10.00           O  
ATOM   3732  CB  PRO B1013      91.523 100.721  37.445  1.00 10.00           C  
ATOM   3733  CG  PRO B1013      92.216 101.163  36.155  1.00 10.00           C  
ATOM   3734  CD  PRO B1013      91.987 100.103  35.106  1.00 10.00           C  
ATOM   3735  N   GLY B1014      88.822  99.521  35.571  1.00 10.00           N  
ATOM   3736  CA  GLY B1014      87.446  99.794  35.161  1.00 10.00           C  
ATOM   3737  C   GLY B1014      86.808  98.620  34.442  1.00 10.00           C  
ATOM   3738  O   GLY B1014      87.502  97.696  34.001  1.00 10.00           O  
ATOM   3739  N   GLU B1015      85.482  98.660  34.323  1.00 10.00           N  
ATOM   3740  CA  GLU B1015      84.724  97.591  33.676  1.00 10.00           C  
ATOM   3741  C   GLU B1015      85.025  97.519  32.180  1.00 10.00           C  
ATOM   3742  O   GLU B1015      85.052  98.539  31.486  1.00 10.00           O  
ATOM   3743  CB  GLU B1015      83.218  97.757  33.929  1.00 10.00           C  
ATOM   3744  CG  GLU B1015      82.346  96.574  33.475  1.00 10.00           C  
ATOM   3745  CD  GLU B1015      82.699  95.253  34.155  1.00 10.00           C  
ATOM   3746  OE1 GLU B1015      83.000  95.255  35.370  1.00 10.00           O  
ATOM   3747  OE2 GLU B1015      82.665  94.207  33.471  1.00 10.00           O  
ATOM   3748  N   SER B1016      85.260  96.301  31.702  1.00 10.00           N  
ATOM   3749  CA  SER B1016      85.615  96.061  30.310  1.00 10.00           C  
ATOM   3750  C   SER B1016      84.453  95.419  29.551  1.00 10.00           C  
ATOM   3751  O   SER B1016      83.714  94.612  30.121  1.00 10.00           O  
ATOM   3752  CB  SER B1016      86.847  95.160  30.242  1.00 10.00           C  
ATOM   3753  OG  SER B1016      87.906  95.683  31.027  1.00 10.00           O  
ATOM   3754  N   PRO B1017      84.278  95.786  28.264  1.00 10.00           N  
ATOM   3755  CA  PRO B1017      83.268  95.135  27.426  1.00 10.00           C  
ATOM   3756  C   PRO B1017      83.706  93.724  27.019  1.00 10.00           C  
ATOM   3757  O   PRO B1017      84.071  93.486  25.863  1.00 10.00           O  
ATOM   3758  CB  PRO B1017      83.163  96.066  26.214  1.00 10.00           C  
ATOM   3759  CG  PRO B1017      84.482  96.736  26.134  1.00 10.00           C  
ATOM   3760  CD  PRO B1017      85.000  96.848  27.538  1.00 10.00           C  
ATOM   3761  N   ILE B1018      83.645  92.800  27.976  1.00 10.00           N  
ATOM   3762  CA  ILE B1018      84.216  91.453  27.833  1.00 10.00           C  
ATOM   3763  C   ILE B1018      83.640  90.621  26.682  1.00 10.00           C  
ATOM   3764  O   ILE B1018      84.318  89.738  26.155  1.00 10.00           O  
ATOM   3765  CB  ILE B1018      84.142  90.645  29.162  1.00 10.00           C  
ATOM   3766  CG1 ILE B1018      82.694  90.533  29.661  1.00 10.00           C  
ATOM   3767  CG2 ILE B1018      85.049  91.277  30.223  1.00 10.00           C  
ATOM   3768  CD1 ILE B1018      82.434  89.359  30.593  1.00 10.00           C  
ATOM   3769  N   PHE B1019      82.402  90.910  26.290  1.00 10.00           N  
ATOM   3770  CA  PHE B1019      81.741  90.154  25.225  1.00 10.00           C  
ATOM   3771  C   PHE B1019      82.124  90.634  23.821  1.00 10.00           C  
ATOM   3772  O   PHE B1019      81.687  90.060  22.819  1.00 10.00           O  
ATOM   3773  CB  PHE B1019      80.221  90.138  25.429  1.00 10.00           C  
ATOM   3774  CG  PHE B1019      79.793  89.480  26.715  1.00 10.00           C  
ATOM   3775  CD1 PHE B1019      79.234  90.232  27.744  1.00 10.00           C  
ATOM   3776  CD2 PHE B1019      79.974  88.111  26.908  1.00 10.00           C  
ATOM   3777  CE1 PHE B1019      78.841  89.626  28.940  1.00 10.00           C  
ATOM   3778  CE2 PHE B1019      79.589  87.496  28.100  1.00 10.00           C  
ATOM   3779  CZ  PHE B1019      79.021  88.256  29.118  1.00 10.00           C  
ATOM   3780  N   TRP B1020      82.951  91.677  23.767  1.00 10.00           N  
ATOM   3781  CA  TRP B1020      83.541  92.164  22.519  1.00 10.00           C  
ATOM   3782  C   TRP B1020      85.041  91.858  22.451  1.00 10.00           C  
ATOM   3783  O   TRP B1020      85.684  92.098  21.426  1.00 10.00           O  
ATOM   3784  CB  TRP B1020      83.309  93.672  22.367  1.00 10.00           C  
ATOM   3785  CG  TRP B1020      81.984  94.036  21.761  1.00 10.00           C  
ATOM   3786  CD1 TRP B1020      81.758  94.451  20.478  1.00 10.00           C  
ATOM   3787  CD2 TRP B1020      80.703  94.027  22.410  1.00 10.00           C  
ATOM   3788  NE1 TRP B1020      80.419  94.695  20.287  1.00 10.00           N  
ATOM   3789  CE2 TRP B1020      79.748  94.444  21.455  1.00 10.00           C  
ATOM   3790  CE3 TRP B1020      80.270  93.705  23.705  1.00 10.00           C  
ATOM   3791  CZ2 TRP B1020      78.382  94.551  21.753  1.00 10.00           C  
ATOM   3792  CZ3 TRP B1020      78.910  93.810  24.001  1.00 10.00           C  
ATOM   3793  CH2 TRP B1020      77.984  94.230  23.026  1.00 10.00           C  
ATOM   3794  N   TYR B1021      85.577  91.315  23.546  1.00 10.00           N  
ATOM   3795  CA  TYR B1021      87.014  91.104  23.726  1.00 10.00           C  
ATOM   3796  C   TYR B1021      87.541  89.810  23.111  1.00 10.00           C  
ATOM   3797  O   TYR B1021      86.906  88.755  23.202  1.00 10.00           O  
ATOM   3798  CB  TYR B1021      87.357  91.115  25.221  1.00 10.00           C  
ATOM   3799  CG  TYR B1021      87.717  92.468  25.807  1.00 10.00           C  
ATOM   3800  CD1 TYR B1021      87.328  93.657  25.188  1.00 10.00           C  
ATOM   3801  CD2 TYR B1021      88.424  92.555  27.005  1.00 10.00           C  
ATOM   3802  CE1 TYR B1021      87.657  94.897  25.733  1.00 10.00           C  
ATOM   3803  CE2 TYR B1021      88.754  93.789  27.561  1.00 10.00           C  
ATOM   3804  CZ  TYR B1021      88.365  94.955  26.919  1.00 10.00           C  
ATOM   3805  OH  TYR B1021      88.686  96.181  27.463  1.00 10.00           O  
ATOM   3806  N   ALA B1022      88.719  89.907  22.497  1.00 10.00           N  
ATOM   3807  CA  ALA B1022      89.463  88.743  22.023  1.00 10.00           C  
ATOM   3808  C   ALA B1022      89.944  87.914  23.219  1.00 10.00           C  
ATOM   3809  O   ALA B1022      90.149  88.463  24.307  1.00 10.00           O  
ATOM   3810  CB  ALA B1022      90.641  89.186  21.173  1.00 10.00           C  
ATOM   3811  N   PRO B1023      90.115  86.590  23.032  1.00 10.00           N  
ATOM   3812  CA  PRO B1023      90.547  85.717  24.124  1.00 10.00           C  
ATOM   3813  C   PRO B1023      91.801  86.204  24.849  1.00 10.00           C  
ATOM   3814  O   PRO B1023      91.849  86.145  26.076  1.00 10.00           O  
ATOM   3815  CB  PRO B1023      90.821  84.389  23.417  1.00 10.00           C  
ATOM   3816  CG  PRO B1023      89.910  84.405  22.248  1.00 10.00           C  
ATOM   3817  CD  PRO B1023      89.896  85.830  21.788  1.00 10.00           C  
ATOM   3818  N   GLU B1024      92.791  86.695  24.100  1.00 10.00           N  
ATOM   3819  CA  GLU B1024      94.055  87.160  24.687  1.00 10.00           C  
ATOM   3820  C   GLU B1024      93.920  88.474  25.467  1.00 10.00           C  
ATOM   3821  O   GLU B1024      94.735  88.764  26.342  1.00 10.00           O  
ATOM   3822  CB  GLU B1024      95.169  87.244  23.629  1.00 10.00           C  
ATOM   3823  CG  GLU B1024      95.046  88.392  22.628  1.00 10.00           C  
ATOM   3824  CD  GLU B1024      94.116  88.100  21.454  1.00 10.00           C  
ATOM   3825  OE1 GLU B1024      93.459  87.034  21.430  1.00 10.00           O  
ATOM   3826  OE2 GLU B1024      94.048  88.953  20.542  1.00 10.00           O  
ATOM   3827  N   SER B1025      92.897  89.264  25.142  1.00 10.00           N  
ATOM   3828  CA  SER B1025      92.565  90.457  25.922  1.00 10.00           C  
ATOM   3829  C   SER B1025      91.926  90.047  27.247  1.00 10.00           C  
ATOM   3830  O   SER B1025      92.178  90.656  28.286  1.00 10.00           O  
ATOM   3831  CB  SER B1025      91.622  91.372  25.139  1.00 10.00           C  
ATOM   3832  OG  SER B1025      92.186  91.733  23.891  1.00 10.00           O  
ATOM   3833  N   LEU B1026      91.100  89.006  27.194  1.00 10.00           N  
ATOM   3834  CA  LEU B1026      90.470  88.436  28.383  1.00 10.00           C  
ATOM   3835  C   LEU B1026      91.480  87.806  29.343  1.00 10.00           C  
ATOM   3836  O   LEU B1026      91.367  87.964  30.559  1.00 10.00           O  
ATOM   3837  CB  LEU B1026      89.426  87.389  27.975  1.00 10.00           C  
ATOM   3838  CG  LEU B1026      87.915  87.661  28.031  1.00 10.00           C  
ATOM   3839  CD1 LEU B1026      87.542  89.143  28.103  1.00 10.00           C  
ATOM   3840  CD2 LEU B1026      87.221  86.970  26.863  1.00 10.00           C  
ATOM   3841  N   THR B1027      92.464  87.099  28.790  1.00 10.00           N  
ATOM   3842  CA  THR B1027      93.390  86.293  29.592  1.00 10.00           C  
ATOM   3843  C   THR B1027      94.649  87.036  30.027  1.00 10.00           C  
ATOM   3844  O   THR B1027      95.111  86.863  31.155  1.00 10.00           O  
ATOM   3845  CB  THR B1027      93.824  85.013  28.847  1.00 10.00           C  
ATOM   3846  OG1 THR B1027      94.443  85.371  27.604  1.00 10.00           O  
ATOM   3847  CG2 THR B1027      92.628  84.101  28.586  1.00 10.00           C  
ATOM   3848  N   GLU B1028      95.201  87.852  29.132  1.00 10.00           N  
ATOM   3849  CA  GLU B1028      96.491  88.504  29.369  1.00 10.00           C  
ATOM   3850  C   GLU B1028      96.424  90.031  29.281  1.00 10.00           C  
ATOM   3851  O   GLU B1028      97.441  90.706  29.454  1.00 10.00           O  
ATOM   3852  CB  GLU B1028      97.538  87.994  28.369  1.00 10.00           C  
ATOM   3853  CG  GLU B1028      97.717  86.480  28.311  1.00 10.00           C  
ATOM   3854  CD  GLU B1028      98.709  86.057  27.242  1.00 10.00           C  
ATOM   3855  OE1 GLU B1028      98.318  85.300  26.328  1.00 10.00           O  
ATOM   3856  OE2 GLU B1028      99.880  86.494  27.307  1.00 10.00           O  
ATOM   3857  N   SER B1029      95.234  90.568  29.007  1.00 10.00           N  
ATOM   3858  CA  SER B1029      95.041  92.004  28.755  1.00 10.00           C  
ATOM   3859  C   SER B1029      95.863  92.507  27.565  1.00 10.00           C  
ATOM   3860  O   SER B1029      96.308  93.655  27.546  1.00 10.00           O  
ATOM   3861  CB  SER B1029      95.325  92.841  30.011  1.00 10.00           C  
ATOM   3862  OG  SER B1029      94.245  92.776  30.922  1.00 10.00           O  
ATOM   3863  N   LYS B1030      96.051  91.636  26.577  1.00 10.00           N  
ATOM   3864  CA  LYS B1030      96.818  91.959  25.378  1.00 10.00           C  
ATOM   3865  C   LYS B1030      95.922  92.555  24.303  1.00 10.00           C  
ATOM   3866  O   LYS B1030      94.948  91.931  23.873  1.00 10.00           O  
ATOM   3867  CB  LYS B1030      97.532  90.717  24.835  1.00 10.00           C  
ATOM   3868  CG  LYS B1030      98.738  90.281  25.652  1.00 10.00           C  
ATOM   3869  CD  LYS B1030      99.310  88.950  25.168  1.00 10.00           C  
ATOM   3870  CE  LYS B1030     100.190  89.105  23.934  1.00 10.00           C  
ATOM   3871  NZ  LYS B1030     100.858  87.818  23.577  1.00 10.00           N  
ATOM   3872  N   PHE B1031      96.266  93.764  23.874  1.00 10.00           N  
ATOM   3873  CA  PHE B1031      95.510  94.476  22.851  1.00 10.00           C  
ATOM   3874  C   PHE B1031      96.396  94.825  21.663  1.00 10.00           C  
ATOM   3875  O   PHE B1031      97.534  95.266  21.830  1.00 10.00           O  
ATOM   3876  CB  PHE B1031      94.862  95.733  23.435  1.00 10.00           C  
ATOM   3877  CG  PHE B1031      93.796  95.444  24.448  1.00 10.00           C  
ATOM   3878  CD1 PHE B1031      94.115  95.316  25.799  1.00 10.00           C  
ATOM   3879  CD2 PHE B1031      92.471  95.285  24.053  1.00 10.00           C  
ATOM   3880  CE1 PHE B1031      93.125  95.038  26.740  1.00 10.00           C  
ATOM   3881  CE2 PHE B1031      91.477  95.008  24.985  1.00 10.00           C  
ATOM   3882  CZ  PHE B1031      91.807  94.887  26.333  1.00 10.00           C  
ATOM   3883  N   SER B1032      95.851  94.626  20.467  1.00 10.00           N  
ATOM   3884  CA  SER B1032      96.593  94.770  19.221  1.00 10.00           C  
ATOM   3885  C   SER B1032      95.626  95.063  18.085  1.00 10.00           C  
ATOM   3886  O   SER B1032      94.419  95.176  18.306  1.00 10.00           O  
ATOM   3887  CB  SER B1032      97.352  93.473  18.922  1.00 10.00           C  
ATOM   3888  OG  SER B1032      96.450  92.384  18.785  1.00 10.00           O  
ATOM   3889  N   VAL B1033      96.159  95.188  16.871  1.00 10.00           N  
ATOM   3890  CA  VAL B1033      95.333  95.333  15.675  1.00 10.00           C  
ATOM   3891  C   VAL B1033      94.427  94.110  15.523  1.00 10.00           C  
ATOM   3892  O   VAL B1033      93.248  94.237  15.185  1.00 10.00           O  
ATOM   3893  CB  VAL B1033      96.196  95.535  14.401  1.00 10.00           C  
ATOM   3894  CG1 VAL B1033      95.344  95.447  13.141  1.00 10.00           C  
ATOM   3895  CG2 VAL B1033      96.923  96.873  14.453  1.00 10.00           C  
ATOM   3896  N   ALA B1034      94.986  92.932  15.797  1.00 10.00           N  
ATOM   3897  CA  ALA B1034      94.252  91.674  15.700  1.00 10.00           C  
ATOM   3898  C   ALA B1034      93.136  91.539  16.741  1.00 10.00           C  
ATOM   3899  O   ALA B1034      92.142  90.860  16.488  1.00 10.00           O  
ATOM   3900  CB  ALA B1034      95.204  90.497  15.778  1.00 10.00           C  
ATOM   3901  N   SER B1035      93.293  92.169  17.906  1.00 10.00           N  
ATOM   3902  CA  SER B1035      92.192  92.203  18.873  1.00 10.00           C  
ATOM   3903  C   SER B1035      91.104  93.193  18.438  1.00 10.00           C  
ATOM   3904  O   SER B1035      89.925  92.981  18.718  1.00 10.00           O  
ATOM   3905  CB  SER B1035      92.677  92.457  20.308  1.00 10.00           C  
ATOM   3906  OG  SER B1035      93.274  93.731  20.451  1.00 10.00           O  
ATOM   3907  N   ASP B1036      91.500  94.258  17.739  1.00 10.00           N  
ATOM   3908  CA  ASP B1036      90.536  95.160  17.098  1.00 10.00           C  
ATOM   3909  C   ASP B1036      89.756  94.449  15.993  1.00 10.00           C  
ATOM   3910  O   ASP B1036      88.570  94.712  15.803  1.00 10.00           O  
ATOM   3911  CB  ASP B1036      91.221  96.409  16.532  1.00 10.00           C  
ATOM   3912  CG  ASP B1036      91.436  97.495  17.578  1.00 10.00           C  
ATOM   3913  OD1 ASP B1036      90.926  97.367  18.713  1.00 10.00           O  
ATOM   3914  OD2 ASP B1036      92.117  98.490  17.255  1.00 10.00           O  
ATOM   3915  N   VAL B1037      90.433  93.557  15.268  1.00 10.00           N  
ATOM   3916  CA  VAL B1037      89.798  92.742  14.229  1.00 10.00           C  
ATOM   3917  C   VAL B1037      88.753  91.783  14.822  1.00 10.00           C  
ATOM   3918  O   VAL B1037      87.679  91.606  14.249  1.00 10.00           O  
ATOM   3919  CB  VAL B1037      90.850  91.969  13.386  1.00 10.00           C  
ATOM   3920  CG1 VAL B1037      90.187  90.920  12.502  1.00 10.00           C  
ATOM   3921  CG2 VAL B1037      91.659  92.940  12.531  1.00 10.00           C  
ATOM   3922  N   TRP B1038      89.078  91.174  15.962  1.00 10.00           N  
ATOM   3923  CA  TRP B1038      88.131  90.325  16.682  1.00 10.00           C  
ATOM   3924  C   TRP B1038      86.873  91.130  17.023  1.00 10.00           C  
ATOM   3925  O   TRP B1038      85.757  90.705  16.718  1.00 10.00           O  
ATOM   3926  CB  TRP B1038      88.762  89.748  17.959  1.00 10.00           C  
ATOM   3927  CG  TRP B1038      87.800  88.935  18.804  1.00 10.00           C  
ATOM   3928  CD1 TRP B1038      86.763  89.414  19.566  1.00 10.00           C  
ATOM   3929  CD2 TRP B1038      87.789  87.510  18.967  1.00 10.00           C  
ATOM   3930  NE1 TRP B1038      86.110  88.374  20.184  1.00 10.00           N  
ATOM   3931  CE2 TRP B1038      86.720  87.197  19.839  1.00 10.00           C  
ATOM   3932  CE3 TRP B1038      88.581  86.467  18.464  1.00 10.00           C  
ATOM   3933  CZ2 TRP B1038      86.421  85.883  20.217  1.00 10.00           C  
ATOM   3934  CZ3 TRP B1038      88.282  85.160  18.842  1.00 10.00           C  
ATOM   3935  CH2 TRP B1038      87.208  84.882  19.707  1.00 10.00           C  
ATOM   3936  N   SER B1039      87.068  92.294  17.643  1.00 10.00           N  
ATOM   3937  CA  SER B1039      85.957  93.160  18.036  1.00 10.00           C  
ATOM   3938  C   SER B1039      85.156  93.630  16.821  1.00 10.00           C  
ATOM   3939  O   SER B1039      83.930  93.712  16.881  1.00 10.00           O  
ATOM   3940  CB  SER B1039      86.458  94.350  18.856  1.00 10.00           C  
ATOM   3941  OG  SER B1039      87.076  93.913  20.055  1.00 10.00           O  
ATOM   3942  N   PHE B1040      85.851  93.914  15.718  1.00 10.00           N  
ATOM   3943  CA  PHE B1040      85.192  94.260  14.456  1.00 10.00           C  
ATOM   3944  C   PHE B1040      84.215  93.176  13.978  1.00 10.00           C  
ATOM   3945  O   PHE B1040      83.142  93.488  13.454  1.00 10.00           O  
ATOM   3946  CB  PHE B1040      86.214  94.561  13.355  1.00 10.00           C  
ATOM   3947  CG  PHE B1040      85.607  94.630  11.982  1.00 10.00           C  
ATOM   3948  CD1 PHE B1040      84.955  95.781  11.555  1.00 10.00           C  
ATOM   3949  CD2 PHE B1040      85.656  93.528  11.131  1.00 10.00           C  
ATOM   3950  CE1 PHE B1040      84.376  95.840  10.292  1.00 10.00           C  
ATOM   3951  CE2 PHE B1040      85.078  93.577   9.869  1.00 10.00           C  
ATOM   3952  CZ  PHE B1040      84.439  94.733   9.450  1.00 10.00           C  
ATOM   3953  N   GLY B1041      84.602  91.912  14.145  1.00 10.00           N  
ATOM   3954  CA  GLY B1041      83.745  90.783  13.800  1.00 10.00           C  
ATOM   3955  C   GLY B1041      82.472  90.778  14.629  1.00 10.00           C  
ATOM   3956  O   GLY B1041      81.397  90.434  14.131  1.00 10.00           O  
ATOM   3957  N   VAL B1042      82.600  91.159  15.900  1.00 10.00           N  
ATOM   3958  CA  VAL B1042      81.445  91.302  16.786  1.00 10.00           C  
ATOM   3959  C   VAL B1042      80.565  92.463  16.312  1.00 10.00           C  
ATOM   3960  O   VAL B1042      79.342  92.350  16.318  1.00 10.00           O  
ATOM   3961  CB  VAL B1042      81.865  91.489  18.267  1.00 10.00           C  
ATOM   3962  CG1 VAL B1042      80.645  91.472  19.186  1.00 10.00           C  
ATOM   3963  CG2 VAL B1042      82.840  90.397  18.682  1.00 10.00           C  
ATOM   3964  N   VAL B1043      81.192  93.561  15.883  1.00 10.00           N  
ATOM   3965  CA  VAL B1043      80.470  94.709  15.309  1.00 10.00           C  
ATOM   3966  C   VAL B1043      79.643  94.272  14.096  1.00 10.00           C  
ATOM   3967  O   VAL B1043      78.475  94.646  13.970  1.00 10.00           O  
ATOM   3968  CB  VAL B1043      81.430  95.872  14.915  1.00 10.00           C  
ATOM   3969  CG1 VAL B1043      80.704  96.950  14.104  1.00 10.00           C  
ATOM   3970  CG2 VAL B1043      82.076  96.481  16.150  1.00 10.00           C  
ATOM   3971  N   LEU B1044      80.259  93.475  13.221  1.00 10.00           N  
ATOM   3972  CA  LEU B1044      79.593  92.944  12.036  1.00 10.00           C  
ATOM   3973  C   LEU B1044      78.418  92.042  12.406  1.00 10.00           C  
ATOM   3974  O   LEU B1044      77.375  92.088  11.754  1.00 10.00           O  
ATOM   3975  CB  LEU B1044      80.594  92.196  11.146  1.00 10.00           C  
ATOM   3976  CG  LEU B1044      80.137  91.666   9.781  1.00 10.00           C  
ATOM   3977  CD1 LEU B1044      79.504  92.754   8.920  1.00 10.00           C  
ATOM   3978  CD2 LEU B1044      81.317  91.040   9.065  1.00 10.00           C  
ATOM   3979  N   TYR B1045      78.601  91.222  13.442  1.00 10.00           N  
ATOM   3980  CA  TYR B1045      77.508  90.450  14.038  1.00 10.00           C  
ATOM   3981  C   TYR B1045      76.365  91.365  14.496  1.00 10.00           C  
ATOM   3982  O   TYR B1045      75.208  91.135  14.146  1.00 10.00           O  
ATOM   3983  CB  TYR B1045      78.010  89.601  15.219  1.00 10.00           C  
ATOM   3984  CG  TYR B1045      76.897  88.947  16.013  1.00 10.00           C  
ATOM   3985  CD1 TYR B1045      76.383  87.707  15.639  1.00 10.00           C  
ATOM   3986  CD2 TYR B1045      76.350  89.574  17.133  1.00 10.00           C  
ATOM   3987  CE1 TYR B1045      75.357  87.106  16.357  1.00 10.00           C  
ATOM   3988  CE2 TYR B1045      75.323  88.981  17.859  1.00 10.00           C  
ATOM   3989  CZ  TYR B1045      74.832  87.749  17.463  1.00 10.00           C  
ATOM   3990  OH  TYR B1045      73.817  87.154  18.169  1.00 10.00           O  
ATOM   3991  N   GLU B1046      76.701  92.385  15.285  1.00 10.00           N  
ATOM   3992  CA  GLU B1046      75.726  93.362  15.774  1.00 10.00           C  
ATOM   3993  C   GLU B1046      74.890  93.911  14.629  1.00 10.00           C  
ATOM   3994  O   GLU B1046      73.660  93.926  14.702  1.00 10.00           O  
ATOM   3995  CB  GLU B1046      76.425  94.535  16.460  1.00 10.00           C  
ATOM   3996  CG  GLU B1046      77.053  94.247  17.805  1.00 10.00           C  
ATOM   3997  CD  GLU B1046      77.580  95.512  18.439  1.00 10.00           C  
ATOM   3998  OE1 GLU B1046      76.771  96.263  19.031  1.00 10.00           O  
ATOM   3999  OE2 GLU B1046      78.798  95.767  18.324  1.00 10.00           O  
ATOM   4000  N   LEU B1047      75.573  94.350  13.573  1.00 10.00           N  
ATOM   4001  CA  LEU B1047      74.920  94.944  12.409  1.00 10.00           C  
ATOM   4002  C   LEU B1047      73.862  94.024  11.815  1.00 10.00           C  
ATOM   4003  O   LEU B1047      72.738  94.449  11.555  1.00 10.00           O  
ATOM   4004  CB  LEU B1047      75.952  95.336  11.342  1.00 10.00           C  
ATOM   4005  CG  LEU B1047      76.925  96.472  11.674  1.00 10.00           C  
ATOM   4006  CD1 LEU B1047      77.880  96.713  10.511  1.00 10.00           C  
ATOM   4007  CD2 LEU B1047      76.188  97.759  12.040  1.00 10.00           C  
ATOM   4008  N   PHE B1048      74.220  92.757  11.632  1.00 10.00           N  
ATOM   4009  CA  PHE B1048      73.329  91.795  10.988  1.00 10.00           C  
ATOM   4010  C   PHE B1048      72.240  91.215  11.894  1.00 10.00           C  
ATOM   4011  O   PHE B1048      71.347  90.514  11.418  1.00 10.00           O  
ATOM   4012  CB  PHE B1048      74.135  90.720  10.243  1.00 10.00           C  
ATOM   4013  CG  PHE B1048      74.609  91.174   8.890  1.00 10.00           C  
ATOM   4014  CD1 PHE B1048      75.680  92.058   8.770  1.00 10.00           C  
ATOM   4015  CD2 PHE B1048      73.958  90.750   7.735  1.00 10.00           C  
ATOM   4016  CE1 PHE B1048      76.103  92.501   7.519  1.00 10.00           C  
ATOM   4017  CE2 PHE B1048      74.376  91.185   6.482  1.00 10.00           C  
ATOM   4018  CZ  PHE B1048      75.451  92.063   6.373  1.00 10.00           C  
ATOM   4019  N   THR B1049      72.304  91.525  13.187  1.00 10.00           N  
ATOM   4020  CA  THR B1049      71.198  91.233  14.105  1.00 10.00           C  
ATOM   4021  C   THR B1049      70.215  92.399  14.163  1.00 10.00           C  
ATOM   4022  O   THR B1049      69.133  92.275  14.743  1.00 10.00           O  
ATOM   4023  CB  THR B1049      71.679  90.959  15.549  1.00 10.00           C  
ATOM   4024  OG1 THR B1049      72.339  92.122  16.068  1.00 10.00           O  
ATOM   4025  CG2 THR B1049      72.610  89.764  15.600  1.00 10.00           C  
ATOM   4026  N   TYR B1050      70.606  93.530  13.574  1.00 10.00           N  
ATOM   4027  CA  TYR B1050      69.825  94.775  13.625  1.00 10.00           C  
ATOM   4028  C   TYR B1050      69.540  95.218  15.066  1.00 10.00           C  
ATOM   4029  O   TYR B1050      68.544  95.895  15.339  1.00 10.00           O  
ATOM   4030  CB  TYR B1050      68.526  94.650  12.812  1.00 10.00           C  
ATOM   4031  CG  TYR B1050      68.732  94.646  11.315  1.00 10.00           C  
ATOM   4032  CD1 TYR B1050      68.969  93.457  10.625  1.00 10.00           C  
ATOM   4033  CD2 TYR B1050      68.688  95.833  10.585  1.00 10.00           C  
ATOM   4034  CE1 TYR B1050      69.159  93.453   9.243  1.00 10.00           C  
ATOM   4035  CE2 TYR B1050      68.875  95.841   9.208  1.00 10.00           C  
ATOM   4036  CZ  TYR B1050      69.107  94.651   8.542  1.00 10.00           C  
ATOM   4037  OH  TYR B1050      69.291  94.659   7.177  1.00 10.00           O  
ATOM   4038  N   ILE B1051      70.440  94.831  15.971  1.00 10.00           N  
ATOM   4039  CA  ILE B1051      70.354  95.136  17.407  1.00 10.00           C  
ATOM   4040  C   ILE B1051      69.022  94.677  18.030  1.00 10.00           C  
ATOM   4041  O   ILE B1051      68.407  95.388  18.830  1.00 10.00           O  
ATOM   4042  CB  ILE B1051      70.669  96.645  17.727  1.00 10.00           C  
ATOM   4043  CG1 ILE B1051      71.702  97.243  16.748  1.00 10.00           C  
ATOM   4044  CG2 ILE B1051      71.093  96.826  19.193  1.00 10.00           C  
ATOM   4045  CD1 ILE B1051      73.126  96.678  16.843  1.00 10.00           C  
ATOM   4046  N   GLU B1052      68.585  93.481  17.637  1.00 10.00           N  
ATOM   4047  CA  GLU B1052      67.469  92.802  18.287  1.00 10.00           C  
ATOM   4048  C   GLU B1052      67.931  92.432  19.695  1.00 10.00           C  
ATOM   4049  O   GLU B1052      68.927  91.723  19.856  1.00 10.00           O  
ATOM   4050  CB  GLU B1052      67.077  91.553  17.492  1.00 10.00           C  
ATOM   4051  CG  GLU B1052      65.692  90.999  17.809  1.00 10.00           C  
ATOM   4052  CD  GLU B1052      65.419  89.649  17.153  1.00 10.00           C  
ATOM   4053  OE1 GLU B1052      64.494  88.945  17.614  1.00 10.00           O  
ATOM   4054  OE2 GLU B1052      66.123  89.285  16.183  1.00 10.00           O  
ATOM   4055  N   LYS B1053      67.217  92.929  20.706  1.00 10.00           N  
ATOM   4056  CA  LYS B1053      67.664  92.862  22.110  1.00 10.00           C  
ATOM   4057  C   LYS B1053      68.100  91.481  22.599  1.00 10.00           C  
ATOM   4058  O   LYS B1053      69.127  91.352  23.275  1.00 10.00           O  
ATOM   4059  CB  LYS B1053      66.602  93.448  23.049  1.00 10.00           C  
ATOM   4060  CG  LYS B1053      66.690  94.959  23.219  1.00 10.00           C  
ATOM   4061  CD  LYS B1053      65.461  95.516  23.936  1.00 10.00           C  
ATOM   4062  CE  LYS B1053      65.720  96.910  24.503  1.00 10.00           C  
ATOM   4063  NZ  LYS B1053      66.066  97.915  23.455  1.00 10.00           N  
ATOM   4064  N   SER B1054      67.326  90.457  22.249  1.00 10.00           N  
ATOM   4065  CA  SER B1054      67.616  89.086  22.665  1.00 10.00           C  
ATOM   4066  C   SER B1054      68.818  88.483  21.932  1.00 10.00           C  
ATOM   4067  O   SER B1054      69.323  87.427  22.320  1.00 10.00           O  
ATOM   4068  CB  SER B1054      66.384  88.202  22.457  1.00 10.00           C  
ATOM   4069  OG  SER B1054      66.028  88.151  21.086  1.00 10.00           O  
ATOM   4070  N   LYS B1055      69.273  89.161  20.881  1.00 10.00           N  
ATOM   4071  CA  LYS B1055      70.322  88.632  20.010  1.00 10.00           C  
ATOM   4072  C   LYS B1055      71.690  89.287  20.226  1.00 10.00           C  
ATOM   4073  O   LYS B1055      72.648  88.960  19.525  1.00 10.00           O  
ATOM   4074  CB  LYS B1055      69.901  88.749  18.536  1.00 10.00           C  
ATOM   4075  CG  LYS B1055      68.615  88.008  18.169  1.00 10.00           C  
ATOM   4076  CD  LYS B1055      68.830  86.501  18.067  1.00 10.00           C  
ATOM   4077  CE  LYS B1055      67.613  85.793  17.484  1.00 10.00           C  
ATOM   4078  NZ  LYS B1055      66.471  85.747  18.436  1.00 10.00           N  
ATOM   4079  N   SER B1056      71.776  90.198  21.196  1.00 10.00           N  
ATOM   4080  CA  SER B1056      73.025  90.902  21.513  1.00 10.00           C  
ATOM   4081  C   SER B1056      74.134  89.942  21.966  1.00 10.00           C  
ATOM   4082  O   SER B1056      73.838  88.864  22.483  1.00 10.00           O  
ATOM   4083  CB  SER B1056      72.782  91.964  22.593  1.00 10.00           C  
ATOM   4084  OG  SER B1056      72.630  91.375  23.874  1.00 10.00           O  
ATOM   4085  N   PRO B1057      75.414  90.322  21.756  1.00 10.00           N  
ATOM   4086  CA  PRO B1057      76.533  89.509  22.253  1.00 10.00           C  
ATOM   4087  C   PRO B1057      76.440  89.108  23.743  1.00 10.00           C  
ATOM   4088  O   PRO B1057      76.595  87.922  24.043  1.00 10.00           O  
ATOM   4089  CB  PRO B1057      77.760  90.387  21.973  1.00 10.00           C  
ATOM   4090  CG  PRO B1057      77.352  91.204  20.790  1.00 10.00           C  
ATOM   4091  CD  PRO B1057      75.892  91.501  21.005  1.00 10.00           C  
ATOM   4092  N   PRO B1058      76.174  90.066  24.668  1.00 10.00           N  
ATOM   4093  CA  PRO B1058      76.066  89.632  26.065  1.00 10.00           C  
ATOM   4094  C   PRO B1058      74.946  88.616  26.281  1.00 10.00           C  
ATOM   4095  O   PRO B1058      75.164  87.607  26.950  1.00 10.00           O  
ATOM   4096  CB  PRO B1058      75.763  90.933  26.821  1.00 10.00           C  
ATOM   4097  CG  PRO B1058      76.269  92.010  25.936  1.00 10.00           C  
ATOM   4098  CD  PRO B1058      75.971  91.522  24.553  1.00 10.00           C  
ATOM   4099  N   ALA B1059      73.776  88.871  25.698  1.00 10.00           N  
ATOM   4100  CA  ALA B1059      72.629  87.967  25.816  1.00 10.00           C  
ATOM   4101  C   ALA B1059      72.888  86.577  25.228  1.00 10.00           C  
ATOM   4102  O   ALA B1059      72.478  85.572  25.809  1.00 10.00           O  
ATOM   4103  CB  ALA B1059      71.386  88.590  25.183  1.00 10.00           C  
ATOM   4104  N   GLU B1060      73.565  86.528  24.082  1.00 10.00           N  
ATOM   4105  CA  GLU B1060      73.839  85.263  23.395  1.00 10.00           C  
ATOM   4106  C   GLU B1060      74.942  84.443  24.065  1.00 10.00           C  
ATOM   4107  O   GLU B1060      74.846  83.216  24.138  1.00 10.00           O  
ATOM   4108  CB  GLU B1060      74.177  85.501  21.919  1.00 10.00           C  
ATOM   4109  CG  GLU B1060      72.981  85.884  21.051  1.00 10.00           C  
ATOM   4110  CD  GLU B1060      72.133  84.694  20.618  1.00 10.00           C  
ATOM   4111  OE1 GLU B1060      72.511  83.530  20.884  1.00 10.00           O  
ATOM   4112  OE2 GLU B1060      71.078  84.928  19.997  1.00 10.00           O  
ATOM   4113  N   PHE B1061      75.987  85.117  24.542  1.00 10.00           N  
ATOM   4114  CA  PHE B1061      77.051  84.442  25.281  1.00 10.00           C  
ATOM   4115  C   PHE B1061      76.550  83.912  26.626  1.00 10.00           C  
ATOM   4116  O   PHE B1061      76.857  82.779  26.998  1.00 10.00           O  
ATOM   4117  CB  PHE B1061      78.261  85.358  25.487  1.00 10.00           C  
ATOM   4118  CG  PHE B1061      79.221  85.390  24.320  1.00 10.00           C  
ATOM   4119  CD1 PHE B1061      79.606  86.602  23.755  1.00 10.00           C  
ATOM   4120  CD2 PHE B1061      79.754  84.213  23.800  1.00 10.00           C  
ATOM   4121  CE1 PHE B1061      80.504  86.644  22.685  1.00 10.00           C  
ATOM   4122  CE2 PHE B1061      80.645  84.244  22.726  1.00 10.00           C  
ATOM   4123  CZ  PHE B1061      81.021  85.462  22.171  1.00 10.00           C  
ATOM   4124  N   MET B1062      75.774  84.729  27.341  1.00 10.00           N  
ATOM   4125  CA  MET B1062      75.202  84.334  28.634  1.00 10.00           C  
ATOM   4126  C   MET B1062      74.218  83.170  28.508  1.00 10.00           C  
ATOM   4127  O   MET B1062      74.021  82.413  29.459  1.00 10.00           O  
ATOM   4128  CB  MET B1062      74.522  85.520  29.328  1.00 10.00           C  
ATOM   4129  CG  MET B1062      75.476  86.570  29.899  1.00 10.00           C  
ATOM   4130  SD  MET B1062      76.672  85.934  31.097  1.00 10.00           S  
ATOM   4131  CE  MET B1062      75.614  85.577  32.502  1.00 10.00           C  
ATOM   4132  N   ARG B1063      73.609  83.035  27.332  1.00 10.00           N  
ATOM   4133  CA  ARG B1063      72.679  81.945  27.053  1.00 10.00           C  
ATOM   4134  C   ARG B1063      73.405  80.603  26.932  1.00 10.00           C  
ATOM   4135  O   ARG B1063      73.012  79.625  27.570  1.00 10.00           O  
ATOM   4136  CB  ARG B1063      71.874  82.239  25.783  1.00 10.00           C  
ATOM   4137  CG  ARG B1063      70.639  81.370  25.601  1.00 10.00           C  
ATOM   4138  CD  ARG B1063      69.861  81.780  24.361  1.00 10.00           C  
ATOM   4139  NE  ARG B1063      68.639  80.994  24.195  1.00 10.00           N  
ATOM   4140  CZ  ARG B1063      67.781  81.130  23.185  1.00 10.00           C  
ATOM   4141  NH1 ARG B1063      67.998  82.026  22.228  1.00 10.00           N  
ATOM   4142  NH2 ARG B1063      66.700  80.363  23.132  1.00 10.00           N  
ATOM   4143  N   MET B1064      74.465  80.564  26.125  1.00 10.00           N  
ATOM   4144  CA  MET B1064      75.213  79.321  25.898  1.00 10.00           C  
ATOM   4145  C   MET B1064      76.189  78.978  27.030  1.00 10.00           C  
ATOM   4146  O   MET B1064      76.655  77.841  27.130  1.00 10.00           O  
ATOM   4147  CB  MET B1064      75.902  79.316  24.524  1.00 10.00           C  
ATOM   4148  CG  MET B1064      76.825  80.492  24.245  1.00 10.00           C  
ATOM   4149  SD  MET B1064      77.156  80.714  22.483  1.00 10.00           S  
ATOM   4150  CE  MET B1064      78.109  79.244  22.100  1.00 10.00           C  
ATOM   4151  N   ILE B1065      76.491  79.961  27.875  1.00 10.00           N  
ATOM   4152  CA  ILE B1065      77.203  79.705  29.125  1.00 10.00           C  
ATOM   4153  C   ILE B1065      76.202  79.209  30.168  1.00 10.00           C  
ATOM   4154  O   ILE B1065      76.451  78.219  30.861  1.00 10.00           O  
ATOM   4155  CB  ILE B1065      77.946  80.964  29.649  1.00 10.00           C  
ATOM   4156  CG1 ILE B1065      79.168  81.270  28.777  1.00 10.00           C  
ATOM   4157  CG2 ILE B1065      78.380  80.769  31.099  1.00 10.00           C  
ATOM   4158  CD1 ILE B1065      79.712  82.683  28.934  1.00 10.00           C  
ATOM   4159  N   GLY B1066      75.066  79.899  30.255  1.00 10.00           N  
ATOM   4160  CA  GLY B1066      74.030  79.598  31.236  1.00 10.00           C  
ATOM   4161  C   GLY B1066      73.819  80.779  32.161  1.00 10.00           C  
ATOM   4162  O   GLY B1066      74.760  81.239  32.811  1.00 10.00           O  
ATOM   4163  N   ASN B1067      72.585  81.276  32.210  1.00 10.00           N  
ATOM   4164  CA  ASN B1067      72.223  82.392  33.090  1.00 10.00           C  
ATOM   4165  C   ASN B1067      72.280  82.027  34.576  1.00 10.00           C  
ATOM   4166  O   ASN B1067      72.264  82.906  35.443  1.00 10.00           O  
ATOM   4167  CB  ASN B1067      70.837  82.937  32.725  1.00 10.00           C  
ATOM   4168  CG  ASN B1067      70.841  83.730  31.428  1.00 10.00           C  
ATOM   4169  OD1 ASN B1067      71.583  84.702  31.279  1.00 10.00           O  
ATOM   4170  ND2 ASN B1067      69.998  83.323  30.485  1.00 10.00           N  
ATOM   4171  N   ASP B1068      72.363  80.727  34.854  1.00 10.00           N  
ATOM   4172  CA  ASP B1068      72.438  80.201  36.217  1.00 10.00           C  
ATOM   4173  C   ASP B1068      73.827  80.383  36.841  1.00 10.00           C  
ATOM   4174  O   ASP B1068      74.046  80.019  38.001  1.00 10.00           O  
ATOM   4175  CB  ASP B1068      72.036  78.719  36.236  1.00 10.00           C  
ATOM   4176  CG  ASP B1068      70.666  78.470  35.617  1.00 10.00           C  
ATOM   4177  OD1 ASP B1068      70.470  78.801  34.426  1.00 10.00           O  
ATOM   4178  OD2 ASP B1068      69.787  77.930  36.322  1.00 10.00           O  
ATOM   4179  N   LYS B1069      74.754  80.948  36.068  1.00 10.00           N  
ATOM   4180  CA  LYS B1069      76.121  81.206  36.527  1.00 10.00           C  
ATOM   4181  C   LYS B1069      76.193  82.396  37.486  1.00 10.00           C  
ATOM   4182  O   LYS B1069      75.229  83.155  37.624  1.00 10.00           O  
ATOM   4183  CB  LYS B1069      77.047  81.423  35.332  1.00 10.00           C  
ATOM   4184  N   GLN B1070      77.344  82.553  38.140  1.00 10.00           N  
ATOM   4185  CA  GLN B1070      77.570  83.645  39.091  1.00 10.00           C  
ATOM   4186  C   GLN B1070      77.881  84.977  38.394  1.00 10.00           C  
ATOM   4187  O   GLN B1070      77.381  85.245  37.299  1.00 10.00           O  
ATOM   4188  CB  GLN B1070      78.675  83.272  40.090  1.00 10.00           C  
ATOM   4189  CG  GLN B1070      78.261  82.221  41.119  1.00 10.00           C  
ATOM   4190  CD  GLN B1070      79.256  82.071  42.262  1.00 10.00           C  
ATOM   4191  OE1 GLN B1070      80.426  82.443  42.145  1.00 10.00           O  
ATOM   4192  NE2 GLN B1070      78.790  81.517  43.377  1.00 10.00           N  
ATOM   4193  N   GLY B1071      78.697  85.809  39.040  1.00 10.00           N  
ATOM   4194  CA  GLY B1071      79.034  87.133  38.524  1.00 10.00           C  
ATOM   4195  C   GLY B1071      80.490  87.268  38.124  1.00 10.00           C  
ATOM   4196  O   GLY B1071      80.796  87.642  36.991  1.00 10.00           O  
ATOM   4197  N   GLN B1072      81.388  86.967  39.060  1.00 10.00           N  
ATOM   4198  CA  GLN B1072      82.831  87.035  38.809  1.00 10.00           C  
ATOM   4199  C   GLN B1072      83.322  85.838  37.991  1.00 10.00           C  
ATOM   4200  O   GLN B1072      84.422  85.864  37.431  1.00 10.00           O  
ATOM   4201  CB  GLN B1072      83.608  87.137  40.128  1.00 10.00           C  
ATOM   4202  CG  GLN B1072      83.376  88.439  40.895  1.00 10.00           C  
ATOM   4203  CD  GLN B1072      84.322  88.612  42.073  1.00 10.00           C  
ATOM   4204  OE1 GLN B1072      85.543  88.521  41.927  1.00 10.00           O  
ATOM   4205  NE2 GLN B1072      83.759  88.875  43.248  1.00 10.00           N  
ATOM   4206  N   MET B1073      82.490  84.802  37.922  1.00 10.00           N  
ATOM   4207  CA  MET B1073      82.800  83.571  37.197  1.00 10.00           C  
ATOM   4208  C   MET B1073      82.519  83.689  35.698  1.00 10.00           C  
ATOM   4209  O   MET B1073      82.992  82.866  34.909  1.00 10.00           O  
ATOM   4210  CB  MET B1073      81.997  82.405  37.781  1.00 10.00           C  
ATOM   4211  CG  MET B1073      82.241  82.161  39.262  1.00 10.00           C  
ATOM   4212  SD  MET B1073      83.732  81.203  39.574  1.00 10.00           S  
ATOM   4213  CE  MET B1073      83.092  79.543  39.356  1.00 10.00           C  
ATOM   4214  N   ILE B1074      81.753  84.712  35.318  1.00 10.00           N  
ATOM   4215  CA  ILE B1074      81.326  84.923  33.929  1.00 10.00           C  
ATOM   4216  C   ILE B1074      82.503  84.913  32.945  1.00 10.00           C  
ATOM   4217  O   ILE B1074      82.480  84.174  31.958  1.00 10.00           O  
ATOM   4218  CB  ILE B1074      80.471  86.220  33.778  1.00 10.00           C  
ATOM   4219  CG1 ILE B1074      79.140  86.071  34.529  1.00 10.00           C  
ATOM   4220  CG2 ILE B1074      80.227  86.555  32.302  1.00 10.00           C  
ATOM   4221  CD1 ILE B1074      78.380  87.376  34.751  1.00 10.00           C  
ATOM   4222  N   VAL B1075      83.524  85.720  33.231  1.00 10.00           N  
ATOM   4223  CA  VAL B1075      84.699  85.848  32.363  1.00 10.00           C  
ATOM   4224  C   VAL B1075      85.398  84.499  32.150  1.00 10.00           C  
ATOM   4225  O   VAL B1075      85.773  84.160  31.027  1.00 10.00           O  
ATOM   4226  CB  VAL B1075      85.716  86.900  32.902  1.00 10.00           C  
ATOM   4227  CG1 VAL B1075      86.901  87.050  31.955  1.00 10.00           C  
ATOM   4228  CG2 VAL B1075      85.048  88.250  33.101  1.00 10.00           C  
ATOM   4229  N   PHE B1076      85.551  83.732  33.228  1.00 10.00           N  
ATOM   4230  CA  PHE B1076      86.253  82.450  33.169  1.00 10.00           C  
ATOM   4231  C   PHE B1076      85.496  81.389  32.373  1.00 10.00           C  
ATOM   4232  O   PHE B1076      86.109  80.585  31.666  1.00 10.00           O  
ATOM   4233  CB  PHE B1076      86.596  81.950  34.575  1.00 10.00           C  
ATOM   4234  CG  PHE B1076      87.573  82.829  35.304  1.00 10.00           C  
ATOM   4235  CD1 PHE B1076      87.161  83.593  36.391  1.00 10.00           C  
ATOM   4236  CD2 PHE B1076      88.904  82.903  34.895  1.00 10.00           C  
ATOM   4237  CE1 PHE B1076      88.063  84.411  37.069  1.00 10.00           C  
ATOM   4238  CE2 PHE B1076      89.812  83.720  35.562  1.00 10.00           C  
ATOM   4239  CZ  PHE B1076      89.391  84.475  36.652  1.00 10.00           C  
ATOM   4240  N   HIS B1077      84.169  81.395  32.486  1.00 10.00           N  
ATOM   4241  CA  HIS B1077      83.323  80.549  31.646  1.00 10.00           C  
ATOM   4242  C   HIS B1077      83.393  80.995  30.184  1.00 10.00           C  
ATOM   4243  O   HIS B1077      83.422  80.161  29.276  1.00 10.00           O  
ATOM   4244  CB  HIS B1077      81.875  80.565  32.138  1.00 10.00           C  
ATOM   4245  CG  HIS B1077      81.652  79.780  33.394  1.00 10.00           C  
ATOM   4246  ND1 HIS B1077      81.710  78.404  33.432  1.00 10.00           N  
ATOM   4247  CD2 HIS B1077      81.358  80.179  34.654  1.00 10.00           C  
ATOM   4248  CE1 HIS B1077      81.471  77.989  34.664  1.00 10.00           C  
ATOM   4249  NE2 HIS B1077      81.252  79.046  35.425  1.00 10.00           N  
ATOM   4250  N   LEU B1078      83.423  82.312  29.971  1.00 10.00           N  
ATOM   4251  CA  LEU B1078      83.556  82.891  28.633  1.00 10.00           C  
ATOM   4252  C   LEU B1078      84.880  82.488  27.983  1.00 10.00           C  
ATOM   4253  O   LEU B1078      84.906  82.101  26.813  1.00 10.00           O  
ATOM   4254  CB  LEU B1078      83.412  84.420  28.681  1.00 10.00           C  
ATOM   4255  CG  LEU B1078      83.582  85.232  27.386  1.00 10.00           C  
ATOM   4256  CD1 LEU B1078      82.554  84.846  26.326  1.00 10.00           C  
ATOM   4257  CD2 LEU B1078      83.512  86.722  27.680  1.00 10.00           C  
ATOM   4258  N   ILE B1079      85.967  82.574  28.751  1.00 10.00           N  
ATOM   4259  CA  ILE B1079      87.299  82.171  28.287  1.00 10.00           C  
ATOM   4260  C   ILE B1079      87.306  80.709  27.832  1.00 10.00           C  
ATOM   4261  O   ILE B1079      87.792  80.398  26.744  1.00 10.00           O  
ATOM   4262  CB  ILE B1079      88.388  82.433  29.370  1.00 10.00           C  
ATOM   4263  CG1 ILE B1079      88.659  83.936  29.491  1.00 10.00           C  
ATOM   4264  CG2 ILE B1079      89.688  81.685  29.051  1.00 10.00           C  
ATOM   4265  CD1 ILE B1079      89.401  84.342  30.758  1.00 10.00           C  
ATOM   4266  N   GLU B1080      86.748  79.825  28.659  1.00 10.00           N  
ATOM   4267  CA  GLU B1080      86.659  78.400  28.328  1.00 10.00           C  
ATOM   4268  C   GLU B1080      85.789  78.144  27.100  1.00 10.00           C  
ATOM   4269  O   GLU B1080      86.149  77.337  26.240  1.00 10.00           O  
ATOM   4270  CB  GLU B1080      86.151  77.583  29.523  1.00 10.00           C  
ATOM   4271  CG  GLU B1080      87.178  77.399  30.631  1.00 10.00           C  
ATOM   4272  CD  GLU B1080      88.499  76.838  30.124  1.00 10.00           C  
ATOM   4273  OE1 GLU B1080      88.507  75.714  29.574  1.00 10.00           O  
ATOM   4274  OE2 GLU B1080      89.529  77.528  30.278  1.00 10.00           O  
ATOM   4275  N   LEU B1081      84.654  78.835  27.027  1.00 10.00           N  
ATOM   4276  CA  LEU B1081      83.753  78.743  25.878  1.00 10.00           C  
ATOM   4277  C   LEU B1081      84.467  79.094  24.571  1.00 10.00           C  
ATOM   4278  O   LEU B1081      84.376  78.353  23.591  1.00 10.00           O  
ATOM   4279  CB  LEU B1081      82.532  79.651  26.078  1.00 10.00           C  
ATOM   4280  CG  LEU B1081      81.487  79.732  24.959  1.00 10.00           C  
ATOM   4281  CD1 LEU B1081      80.752  78.409  24.776  1.00 10.00           C  
ATOM   4282  CD2 LEU B1081      80.499  80.851  25.245  1.00 10.00           C  
ATOM   4283  N   LEU B1082      85.179  80.219  24.573  1.00 10.00           N  
ATOM   4284  CA  LEU B1082      85.910  80.685  23.392  1.00 10.00           C  
ATOM   4285  C   LEU B1082      87.066  79.753  23.033  1.00 10.00           C  
ATOM   4286  O   LEU B1082      87.350  79.534  21.852  1.00 10.00           O  
ATOM   4287  CB  LEU B1082      86.418  82.119  23.594  1.00 10.00           C  
ATOM   4288  CG  LEU B1082      85.384  83.247  23.709  1.00 10.00           C  
ATOM   4289  CD1 LEU B1082      86.055  84.541  24.136  1.00 10.00           C  
ATOM   4290  CD2 LEU B1082      84.610  83.442  22.407  1.00 10.00           C  
ATOM   4291  N   LYS B1083      87.715  79.208  24.063  1.00 10.00           N  
ATOM   4292  CA  LYS B1083      88.802  78.241  23.912  1.00 10.00           C  
ATOM   4293  C   LYS B1083      88.318  76.961  23.227  1.00 10.00           C  
ATOM   4294  O   LYS B1083      89.035  76.374  22.413  1.00 10.00           O  
ATOM   4295  CB  LYS B1083      89.404  77.917  25.284  1.00 10.00           C  
ATOM   4296  CG  LYS B1083      90.741  77.197  25.250  1.00 10.00           C  
ATOM   4297  CD  LYS B1083      91.227  76.895  26.663  1.00 10.00           C  
ATOM   4298  CE  LYS B1083      92.509  76.076  26.647  1.00 10.00           C  
ATOM   4299  NZ  LYS B1083      93.022  75.806  28.024  1.00 10.00           N  
ATOM   4300  N   ASN B1084      87.098  76.543  23.560  1.00 10.00           N  
ATOM   4301  CA  ASN B1084      86.478  75.361  22.962  1.00 10.00           C  
ATOM   4302  C   ASN B1084      85.753  75.676  21.648  1.00 10.00           C  
ATOM   4303  O   ASN B1084      84.862  74.937  21.220  1.00 10.00           O  
ATOM   4304  CB  ASN B1084      85.533  74.695  23.969  1.00 10.00           C  
ATOM   4305  CG  ASN B1084      86.263  74.166  25.194  1.00 10.00           C  
ATOM   4306  OD1 ASN B1084      87.315  73.537  25.083  1.00 10.00           O  
ATOM   4307  ND2 ASN B1084      85.703  74.418  26.371  1.00 10.00           N  
ATOM   4308  N   ASN B1085      86.164  76.779  21.020  1.00 10.00           N  
ATOM   4309  CA  ASN B1085      85.600  77.284  19.760  1.00 10.00           C  
ATOM   4310  C   ASN B1085      84.092  77.579  19.750  1.00 10.00           C  
ATOM   4311  O   ASN B1085      83.435  77.497  18.709  1.00 10.00           O  
ATOM   4312  CB  ASN B1085      86.039  76.424  18.564  1.00 10.00           C  
ATOM   4313  CG  ASN B1085      87.449  76.758  18.096  1.00 10.00           C  
ATOM   4314  OD1 ASN B1085      87.779  77.922  17.855  1.00 10.00           O  
ATOM   4315  ND2 ASN B1085      88.286  75.735  17.965  1.00 10.00           N  
ATOM   4316  N   GLY B1086      83.557  77.922  20.918  1.00 10.00           N  
ATOM   4317  CA  GLY B1086      82.191  78.416  21.023  1.00 10.00           C  
ATOM   4318  C   GLY B1086      82.150  79.843  20.517  1.00 10.00           C  
ATOM   4319  O   GLY B1086      83.022  80.648  20.847  1.00 10.00           O  
ATOM   4320  N   ARG B1087      81.147  80.151  19.700  1.00 10.00           N  
ATOM   4321  CA  ARG B1087      81.032  81.474  19.088  1.00 10.00           C  
ATOM   4322  C   ARG B1087      79.587  81.923  18.907  1.00 10.00           C  
ATOM   4323  O   ARG B1087      78.657  81.115  18.995  1.00 10.00           O  
ATOM   4324  CB  ARG B1087      81.782  81.507  17.750  1.00 10.00           C  
ATOM   4325  CG  ARG B1087      83.216  82.002  17.877  1.00 10.00           C  
ATOM   4326  CD  ARG B1087      84.189  80.970  17.360  1.00 10.00           C  
ATOM   4327  NE  ARG B1087      85.586  81.383  17.505  1.00 10.00           N  
ATOM   4328  CZ  ARG B1087      86.315  81.231  18.609  1.00 10.00           C  
ATOM   4329  NH1 ARG B1087      85.788  80.695  19.704  1.00 10.00           N  
ATOM   4330  NH2 ARG B1087      87.578  81.632  18.621  1.00 10.00           N  
ATOM   4331  N   LEU B1088      79.415  83.223  18.670  1.00 10.00           N  
ATOM   4332  CA  LEU B1088      78.111  83.802  18.366  1.00 10.00           C  
ATOM   4333  C   LEU B1088      77.532  83.157  17.108  1.00 10.00           C  
ATOM   4334  O   LEU B1088      78.269  82.895  16.153  1.00 10.00           O  
ATOM   4335  CB  LEU B1088      78.221  85.320  18.186  1.00 10.00           C  
ATOM   4336  CG  LEU B1088      78.653  86.149  19.400  1.00 10.00           C  
ATOM   4337  CD1 LEU B1088      79.089  87.546  18.974  1.00 10.00           C  
ATOM   4338  CD2 LEU B1088      77.549  86.222  20.449  1.00 10.00           C  
ATOM   4339  N   PRO B1089      76.212  82.888  17.106  1.00 10.00           N  
ATOM   4340  CA  PRO B1089      75.598  82.191  15.979  1.00 10.00           C  
ATOM   4341  C   PRO B1089      75.437  83.102  14.767  1.00 10.00           C  
ATOM   4342  O   PRO B1089      75.589  84.319  14.885  1.00 10.00           O  
ATOM   4343  CB  PRO B1089      74.224  81.802  16.525  1.00 10.00           C  
ATOM   4344  CG  PRO B1089      73.905  82.880  17.502  1.00 10.00           C  
ATOM   4345  CD  PRO B1089      75.222  83.226  18.147  1.00 10.00           C  
ATOM   4346  N   ARG B1090      75.142  82.509  13.614  1.00 10.00           N  
ATOM   4347  CA  ARG B1090      74.790  83.279  12.429  1.00 10.00           C  
ATOM   4348  C   ARG B1090      73.468  83.992  12.690  1.00 10.00           C  
ATOM   4349  O   ARG B1090      72.470  83.340  13.009  1.00 10.00           O  
ATOM   4350  CB  ARG B1090      74.684  82.367  11.203  1.00 10.00           C  
ATOM   4351  CG  ARG B1090      74.417  83.104   9.891  1.00 10.00           C  
ATOM   4352  CD  ARG B1090      74.385  82.150   8.699  1.00 10.00           C  
ATOM   4353  NE  ARG B1090      73.357  81.117   8.835  1.00 10.00           N  
ATOM   4354  CZ  ARG B1090      72.073  81.274   8.522  1.00 10.00           C  
ATOM   4355  NH1 ARG B1090      71.626  82.432   8.047  1.00 10.00           N  
ATOM   4356  NH2 ARG B1090      71.228  80.266   8.687  1.00 10.00           N  
ATOM   4357  N   PRO B1091      73.461  85.335  12.574  1.00 10.00           N  
ATOM   4358  CA  PRO B1091      72.238  86.109  12.787  1.00 10.00           C  
ATOM   4359  C   PRO B1091      71.141  85.677  11.819  1.00 10.00           C  
ATOM   4360  O   PRO B1091      71.445  85.186  10.728  1.00 10.00           O  
ATOM   4361  CB  PRO B1091      72.672  87.546  12.482  1.00 10.00           C  
ATOM   4362  CG  PRO B1091      74.148  87.552  12.676  1.00 10.00           C  
ATOM   4363  CD  PRO B1091      74.607  86.202  12.238  1.00 10.00           C  
ATOM   4364  N   ASP B1092      69.884  85.843  12.224  1.00 10.00           N  
ATOM   4365  CA  ASP B1092      68.749  85.489  11.373  1.00 10.00           C  
ATOM   4366  C   ASP B1092      68.851  86.185  10.018  1.00 10.00           C  
ATOM   4367  O   ASP B1092      69.008  87.408   9.946  1.00 10.00           O  
ATOM   4368  CB  ASP B1092      67.423  85.840  12.055  1.00 10.00           C  
ATOM   4369  CG  ASP B1092      67.111  84.939  13.240  1.00 10.00           C  
ATOM   4370  OD1 ASP B1092      67.616  83.796  13.291  1.00 10.00           O  
ATOM   4371  OD2 ASP B1092      66.343  85.376  14.124  1.00 10.00           O  
ATOM   4372  N   GLY B1093      68.799  85.391   8.953  1.00 10.00           N  
ATOM   4373  CA  GLY B1093      68.832  85.909   7.587  1.00 10.00           C  
ATOM   4374  C   GLY B1093      70.183  86.393   7.082  1.00 10.00           C  
ATOM   4375  O   GLY B1093      70.269  86.943   5.985  1.00 10.00           O  
ATOM   4376  N   CYS B1094      71.238  86.193   7.869  1.00 10.00           N  
ATOM   4377  CA  CYS B1094      72.586  86.582   7.453  1.00 10.00           C  
ATOM   4378  C   CYS B1094      73.135  85.615   6.405  1.00 10.00           C  
ATOM   4379  O   CYS B1094      73.079  84.398   6.602  1.00 10.00           O  
ATOM   4380  CB  CYS B1094      73.535  86.650   8.653  1.00 10.00           C  
ATOM   4381  SG  CYS B1094      75.228  87.156   8.245  1.00 10.00           S  
ATOM   4382  N   PRO B1095      73.647  86.152   5.278  1.00 10.00           N  
ATOM   4383  CA  PRO B1095      74.312  85.333   4.262  1.00 10.00           C  
ATOM   4384  C   PRO B1095      75.569  84.665   4.813  1.00 10.00           C  
ATOM   4385  O   PRO B1095      76.309  85.282   5.584  1.00 10.00           O  
ATOM   4386  CB  PRO B1095      74.686  86.351   3.177  1.00 10.00           C  
ATOM   4387  CG  PRO B1095      73.767  87.507   3.399  1.00 10.00           C  
ATOM   4388  CD  PRO B1095      73.603  87.572   4.884  1.00 10.00           C  
ATOM   4389  N   ASP B1096      75.793  83.412   4.417  1.00 10.00           N  
ATOM   4390  CA  ASP B1096      76.938  82.624   4.884  1.00 10.00           C  
ATOM   4391  C   ASP B1096      78.283  83.305   4.634  1.00 10.00           C  
ATOM   4392  O   ASP B1096      79.173  83.258   5.486  1.00 10.00           O  
ATOM   4393  CB  ASP B1096      76.931  81.229   4.249  1.00 10.00           C  
ATOM   4394  CG  ASP B1096      76.138  80.218   5.062  1.00 10.00           C  
ATOM   4395  OD1 ASP B1096      75.286  79.521   4.471  1.00 10.00           O  
ATOM   4396  OD2 ASP B1096      76.369  80.116   6.289  1.00 10.00           O  
ATOM   4397  N   GLU B1097      78.414  83.939   3.471  1.00 10.00           N  
ATOM   4398  CA  GLU B1097      79.633  84.655   3.096  1.00 10.00           C  
ATOM   4399  C   GLU B1097      79.955  85.783   4.079  1.00 10.00           C  
ATOM   4400  O   GLU B1097      81.124  86.043   4.371  1.00 10.00           O  
ATOM   4401  CB  GLU B1097      79.516  85.195   1.668  1.00 10.00           C  
ATOM   4402  CG  GLU B1097      80.847  85.610   1.048  1.00 10.00           C  
ATOM   4403  CD  GLU B1097      80.758  85.879  -0.447  1.00 10.00           C  
ATOM   4404  OE1 GLU B1097      79.679  86.287  -0.933  1.00 10.00           O  
ATOM   4405  OE2 GLU B1097      81.781  85.687  -1.138  1.00 10.00           O  
ATOM   4406  N   ILE B1098      78.915  86.438   4.590  1.00 10.00           N  
ATOM   4407  CA  ILE B1098      79.080  87.486   5.596  1.00 10.00           C  
ATOM   4408  C   ILE B1098      79.432  86.876   6.956  1.00 10.00           C  
ATOM   4409  O   ILE B1098      80.312  87.381   7.652  1.00 10.00           O  
ATOM   4410  CB  ILE B1098      77.822  88.398   5.714  1.00 10.00           C  
ATOM   4411  CG1 ILE B1098      77.381  88.931   4.339  1.00 10.00           C  
ATOM   4412  CG2 ILE B1098      78.063  89.539   6.709  1.00 10.00           C  
ATOM   4413  CD1 ILE B1098      78.444  89.700   3.562  1.00 10.00           C  
ATOM   4414  N   TYR B1099      78.748  85.790   7.320  1.00 10.00           N  
ATOM   4415  CA  TYR B1099      79.034  85.079   8.569  1.00 10.00           C  
ATOM   4416  C   TYR B1099      80.452  84.502   8.586  1.00 10.00           C  
ATOM   4417  O   TYR B1099      81.081  84.427   9.644  1.00 10.00           O  
ATOM   4418  CB  TYR B1099      78.002  83.972   8.839  1.00 10.00           C  
ATOM   4419  CG  TYR B1099      78.194  83.266  10.172  1.00 10.00           C  
ATOM   4420  CD1 TYR B1099      78.481  81.901  10.234  1.00 10.00           C  
ATOM   4421  CD2 TYR B1099      78.106  83.971  11.370  1.00 10.00           C  
ATOM   4422  CE1 TYR B1099      78.662  81.256  11.465  1.00 10.00           C  
ATOM   4423  CE2 TYR B1099      78.288  83.341  12.599  1.00 10.00           C  
ATOM   4424  CZ  TYR B1099      78.565  81.990  12.641  1.00 10.00           C  
ATOM   4425  OH  TYR B1099      78.739  81.388  13.866  1.00 10.00           O  
ATOM   4426  N   MET B1100      80.947  84.104   7.414  1.00 10.00           N  
ATOM   4427  CA  MET B1100      82.316  83.601   7.281  1.00 10.00           C  
ATOM   4428  C   MET B1100      83.366  84.672   7.587  1.00 10.00           C  
ATOM   4429  O   MET B1100      84.433  84.359   8.113  1.00 10.00           O  
ATOM   4430  CB  MET B1100      82.547  82.981   5.899  1.00 10.00           C  
ATOM   4431  CG  MET B1100      82.093  81.527   5.804  1.00 10.00           C  
ATOM   4432  SD  MET B1100      82.450  80.747   4.215  1.00 10.00           S  
ATOM   4433  CE  MET B1100      81.050  81.283   3.237  1.00 10.00           C  
ATOM   4434  N   ILE B1101      83.053  85.927   7.266  1.00 10.00           N  
ATOM   4435  CA  ILE B1101      83.911  87.059   7.630  1.00 10.00           C  
ATOM   4436  C   ILE B1101      83.980  87.203   9.154  1.00 10.00           C  
ATOM   4437  O   ILE B1101      85.057  87.409   9.713  1.00 10.00           O  
ATOM   4438  CB  ILE B1101      83.441  88.386   6.976  1.00 10.00           C  
ATOM   4439  CG1 ILE B1101      83.508  88.287   5.445  1.00 10.00           C  
ATOM   4440  CG2 ILE B1101      84.281  89.565   7.477  1.00 10.00           C  
ATOM   4441  CD1 ILE B1101      82.967  89.507   4.714  1.00 10.00           C  
ATOM   4442  N   MET B1102      82.826  87.083   9.812  1.00 10.00           N  
ATOM   4443  CA  MET B1102      82.740  87.112  11.275  1.00 10.00           C  
ATOM   4444  C   MET B1102      83.597  86.023  11.926  1.00 10.00           C  
ATOM   4445  O   MET B1102      84.404  86.313  12.809  1.00 10.00           O  
ATOM   4446  CB  MET B1102      81.286  86.958  11.731  1.00 10.00           C  
ATOM   4447  CG  MET B1102      80.443  88.216  11.639  1.00 10.00           C  
ATOM   4448  SD  MET B1102      78.664  87.886  11.645  1.00 10.00           S  
ATOM   4449  CE  MET B1102      78.452  86.857  13.075  1.00 10.00           C  
ATOM   4450  N   THR B1103      83.420  84.780  11.479  1.00 10.00           N  
ATOM   4451  CA  THR B1103      84.121  83.630  12.068  1.00 10.00           C  
ATOM   4452  C   THR B1103      85.638  83.699  11.875  1.00 10.00           C  
ATOM   4453  O   THR B1103      86.395  83.308  12.763  1.00 10.00           O  
ATOM   4454  CB  THR B1103      83.586  82.275  11.539  1.00 10.00           C  
ATOM   4455  OG1 THR B1103      83.593  82.273  10.107  1.00 10.00           O  
ATOM   4456  CG2 THR B1103      82.171  82.025  12.031  1.00 10.00           C  
ATOM   4457  N   GLU B1104      86.068  84.205  10.720  1.00 10.00           N  
ATOM   4458  CA  GLU B1104      87.489  84.420  10.441  1.00 10.00           C  
ATOM   4459  C   GLU B1104      88.108  85.475  11.354  1.00 10.00           C  
ATOM   4460  O   GLU B1104      89.255  85.336  11.781  1.00 10.00           O  
ATOM   4461  CB  GLU B1104      87.700  84.813   8.980  1.00 10.00           C  
ATOM   4462  CG  GLU B1104      87.699  83.642   8.023  1.00 10.00           C  
ATOM   4463  CD  GLU B1104      87.989  84.059   6.598  1.00 10.00           C  
ATOM   4464  OE1 GLU B1104      89.041  84.698   6.360  1.00 10.00           O  
ATOM   4465  OE2 GLU B1104      87.164  83.744   5.715  1.00 10.00           O  
ATOM   4466  N   CYS B1105      87.346  86.530  11.640  1.00 10.00           N  
ATOM   4467  CA  CYS B1105      87.758  87.543  12.610  1.00 10.00           C  
ATOM   4468  C   CYS B1105      87.890  86.937  14.006  1.00 10.00           C  
ATOM   4469  O   CYS B1105      88.727  87.372  14.798  1.00 10.00           O  
ATOM   4470  CB  CYS B1105      86.765  88.709  12.639  1.00 10.00           C  
ATOM   4471  SG  CYS B1105      86.775  89.757  11.166  1.00 10.00           S  
ATOM   4472  N   TRP B1106      87.064  85.931  14.293  1.00 10.00           N  
ATOM   4473  CA  TRP B1106      87.049  85.287  15.606  1.00 10.00           C  
ATOM   4474  C   TRP B1106      87.950  84.061  15.680  1.00 10.00           C  
ATOM   4475  O   TRP B1106      87.570  83.035  16.247  1.00 10.00           O  
ATOM   4476  CB  TRP B1106      85.628  84.899  16.022  1.00 10.00           C  
ATOM   4477  CG  TRP B1106      84.655  86.028  16.061  1.00 10.00           C  
ATOM   4478  CD1 TRP B1106      84.908  87.326  16.401  1.00 10.00           C  
ATOM   4479  CD2 TRP B1106      83.256  85.951  15.775  1.00 10.00           C  
ATOM   4480  NE1 TRP B1106      83.753  88.069  16.327  1.00 10.00           N  
ATOM   4481  CE2 TRP B1106      82.723  87.249  15.949  1.00 10.00           C  
ATOM   4482  CE3 TRP B1106      82.400  84.911  15.383  1.00 10.00           C  
ATOM   4483  CZ2 TRP B1106      81.371  87.536  15.746  1.00 10.00           C  
ATOM   4484  CZ3 TRP B1106      81.056  85.197  15.180  1.00 10.00           C  
ATOM   4485  CH2 TRP B1106      80.556  86.501  15.366  1.00 10.00           C  
ATOM   4486  N   ASN B1107      89.145  84.171  15.113  1.00 10.00           N  
ATOM   4487  CA  ASN B1107      90.115  83.093  15.198  1.00 10.00           C  
ATOM   4488  C   ASN B1107      90.904  83.175  16.501  1.00 10.00           C  
ATOM   4489  O   ASN B1107      91.405  84.240  16.867  1.00 10.00           O  
ATOM   4490  CB  ASN B1107      91.060  83.123  13.995  1.00 10.00           C  
ATOM   4491  CG  ASN B1107      91.635  81.758  13.674  1.00 10.00           C  
ATOM   4492  OD1 ASN B1107      92.172  81.075  14.547  1.00 10.00           O  
ATOM   4493  ND2 ASN B1107      91.523  81.352  12.414  1.00 10.00           N  
ATOM   4494  N   ASN B1108      90.998  82.047  17.203  1.00 10.00           N  
ATOM   4495  CA  ASN B1108      91.827  81.952  18.402  1.00 10.00           C  
ATOM   4496  C   ASN B1108      93.289  82.277  18.110  1.00 10.00           C  
ATOM   4497  O   ASN B1108      93.994  82.824  18.959  1.00 10.00           O  
ATOM   4498  CB  ASN B1108      91.704  80.566  19.038  1.00 10.00           C  
ATOM   4499  CG  ASN B1108      90.389  80.376  19.771  1.00 10.00           C  
ATOM   4500  OD1 ASN B1108      89.798  81.335  20.274  1.00 10.00           O  
ATOM   4501  ND2 ASN B1108      89.926  79.132  19.841  1.00 10.00           N  
ATOM   4502  N   ASN B1109      93.730  81.938  16.901  1.00 10.00           N  
ATOM   4503  CA  ASN B1109      95.058  82.301  16.432  1.00 10.00           C  
ATOM   4504  C   ASN B1109      95.064  83.751  15.960  1.00 10.00           C  
ATOM   4505  O   ASN B1109      94.497  84.080  14.914  1.00 10.00           O  
ATOM   4506  CB  ASN B1109      95.514  81.350  15.314  1.00 10.00           C  
ATOM   4507  CG  ASN B1109      96.972  81.558  14.906  1.00 10.00           C  
ATOM   4508  OD1 ASN B1109      97.685  82.394  15.466  1.00 10.00           O  
ATOM   4509  ND2 ASN B1109      97.418  80.784  13.919  1.00 10.00           N  
ATOM   4510  N   VAL B1110      95.703  84.606  16.754  1.00 10.00           N  
ATOM   4511  CA  VAL B1110      95.867  86.030  16.452  1.00 10.00           C  
ATOM   4512  C   VAL B1110      96.380  86.262  15.023  1.00 10.00           C  
ATOM   4513  O   VAL B1110      95.874  87.130  14.306  1.00 10.00           O  
ATOM   4514  CB  VAL B1110      96.814  86.701  17.493  1.00 10.00           C  
ATOM   4515  CG1 VAL B1110      97.295  88.065  17.025  1.00 10.00           C  
ATOM   4516  CG2 VAL B1110      96.122  86.823  18.843  1.00 10.00           C  
ATOM   4517  N   ASN B1111      97.367  85.466  14.614  1.00 10.00           N  
ATOM   4518  CA  ASN B1111      97.996  85.609  13.299  1.00 10.00           C  
ATOM   4519  C   ASN B1111      97.113  85.204  12.119  1.00 10.00           C  
ATOM   4520  O   ASN B1111      97.407  85.554  10.974  1.00 10.00           O  
ATOM   4521  CB  ASN B1111      99.331  84.854  13.256  1.00 10.00           C  
ATOM   4522  CG  ASN B1111     100.335  85.385  14.264  1.00 10.00           C  
ATOM   4523  OD1 ASN B1111     100.914  84.621  15.038  1.00 10.00           O  
ATOM   4524  ND2 ASN B1111     100.541  86.698  14.265  1.00 10.00           N  
ATOM   4525  N   GLN B1112      96.039  84.467  12.400  1.00 10.00           N  
ATOM   4526  CA  GLN B1112      95.094  84.047  11.361  1.00 10.00           C  
ATOM   4527  C   GLN B1112      93.894  84.973  11.183  1.00 10.00           C  
ATOM   4528  O   GLN B1112      93.046  84.733  10.323  1.00 10.00           O  
ATOM   4529  CB  GLN B1112      94.614  82.621  11.599  1.00 10.00           C  
ATOM   4530  CG  GLN B1112      95.241  81.628  10.652  1.00 10.00           C  
ATOM   4531  CD  GLN B1112      94.743  80.220  10.869  1.00 10.00           C  
ATOM   4532  OE1 GLN B1112      94.960  79.628  11.926  1.00 10.00           O  
ATOM   4533  NE2 GLN B1112      94.077  79.669   9.860  1.00 10.00           N  
ATOM   4534  N   ARG B1113      93.814  86.018  11.997  1.00 10.00           N  
ATOM   4535  CA  ARG B1113      92.778  87.025  11.811  1.00 10.00           C  
ATOM   4536  C   ARG B1113      93.156  87.907  10.623  1.00 10.00           C  
ATOM   4537  O   ARG B1113      94.318  88.302  10.491  1.00 10.00           O  
ATOM   4538  CB  ARG B1113      92.579  87.850  13.084  1.00 10.00           C  
ATOM   4539  CG  ARG B1113      92.062  87.021  14.249  1.00 10.00           C  
ATOM   4540  CD  ARG B1113      91.986  87.817  15.533  1.00 10.00           C  
ATOM   4541  NE  ARG B1113      91.949  86.922  16.683  1.00 10.00           N  
ATOM   4542  CZ  ARG B1113      92.258  87.267  17.929  1.00 10.00           C  
ATOM   4543  NH1 ARG B1113      92.627  88.509  18.217  1.00 10.00           N  
ATOM   4544  NH2 ARG B1113      92.201  86.355  18.890  1.00 10.00           N  
ATOM   4545  N   PRO B1114      92.182  88.197   9.739  1.00 10.00           N  
ATOM   4546  CA  PRO B1114      92.463  89.015   8.558  1.00 10.00           C  
ATOM   4547  C   PRO B1114      92.821  90.456   8.915  1.00 10.00           C  
ATOM   4548  O   PRO B1114      92.480  90.928  10.002  1.00 10.00           O  
ATOM   4549  CB  PRO B1114      91.145  88.969   7.772  1.00 10.00           C  
ATOM   4550  CG  PRO B1114      90.106  88.643   8.777  1.00 10.00           C  
ATOM   4551  CD  PRO B1114      90.769  87.777   9.800  1.00 10.00           C  
ATOM   4552  N   SER B1115      93.521  91.135   8.011  1.00 10.00           N  
ATOM   4553  CA  SER B1115      93.829  92.552   8.177  1.00 10.00           C  
ATOM   4554  C   SER B1115      92.610  93.390   7.794  1.00 10.00           C  
ATOM   4555  O   SER B1115      91.706  92.899   7.116  1.00 10.00           O  
ATOM   4556  CB  SER B1115      95.029  92.941   7.313  1.00 10.00           C  
ATOM   4557  OG  SER B1115      94.687  92.920   5.937  1.00 10.00           O  
ATOM   4558  N   PHE B1116      92.582  94.650   8.228  1.00 10.00           N  
ATOM   4559  CA  PHE B1116      91.493  95.559   7.857  1.00 10.00           C  
ATOM   4560  C   PHE B1116      91.510  95.885   6.364  1.00 10.00           C  
ATOM   4561  O   PHE B1116      90.457  96.085   5.757  1.00 10.00           O  
ATOM   4562  CB  PHE B1116      91.528  96.841   8.692  1.00 10.00           C  
ATOM   4563  CG  PHE B1116      90.975  96.676  10.078  1.00 10.00           C  
ATOM   4564  CD1 PHE B1116      89.626  96.381  10.275  1.00 10.00           C  
ATOM   4565  CD2 PHE B1116      91.798  96.822  11.188  1.00 10.00           C  
ATOM   4566  CE1 PHE B1116      89.108  96.226  11.562  1.00 10.00           C  
ATOM   4567  CE2 PHE B1116      91.289  96.677  12.481  1.00 10.00           C  
ATOM   4568  CZ  PHE B1116      89.944  96.375  12.667  1.00 10.00           C  
ATOM   4569  N   ARG B1117      92.710  95.929   5.788  1.00 10.00           N  
ATOM   4570  CA  ARG B1117      92.896  96.101   4.345  1.00 10.00           C  
ATOM   4571  C   ARG B1117      92.204  94.979   3.569  1.00 10.00           C  
ATOM   4572  O   ARG B1117      91.486  95.237   2.604  1.00 10.00           O  
ATOM   4573  CB  ARG B1117      94.390  96.131   4.011  1.00 10.00           C  
ATOM   4574  CG  ARG B1117      94.721  96.430   2.556  1.00 10.00           C  
ATOM   4575  CD  ARG B1117      96.210  96.239   2.303  1.00 10.00           C  
ATOM   4576  NE  ARG B1117      96.574  96.469   0.906  1.00 10.00           N  
ATOM   4577  CZ  ARG B1117      97.788  96.268   0.398  1.00 10.00           C  
ATOM   4578  NH1 ARG B1117      98.776  95.827   1.170  1.00 10.00           N  
ATOM   4579  NH2 ARG B1117      98.016  96.506  -0.887  1.00 10.00           N  
ATOM   4580  N   ASP B1118      92.421  93.742   4.008  1.00 10.00           N  
ATOM   4581  CA  ASP B1118      91.804  92.572   3.387  1.00 10.00           C  
ATOM   4582  C   ASP B1118      90.298  92.536   3.616  1.00 10.00           C  
ATOM   4583  O   ASP B1118      89.537  92.179   2.712  1.00 10.00           O  
ATOM   4584  CB  ASP B1118      92.454  91.287   3.899  1.00 10.00           C  
ATOM   4585  CG  ASP B1118      93.829  91.053   3.302  1.00 10.00           C  
ATOM   4586  OD1 ASP B1118      93.939  90.983   2.055  1.00 10.00           O  
ATOM   4587  OD2 ASP B1118      94.798  90.932   4.082  1.00 10.00           O  
ATOM   4588  N   LEU B1119      89.878  92.913   4.824  1.00 10.00           N  
ATOM   4589  CA  LEU B1119      88.459  92.993   5.169  1.00 10.00           C  
ATOM   4590  C   LEU B1119      87.710  93.994   4.296  1.00 10.00           C  
ATOM   4591  O   LEU B1119      86.611  93.705   3.822  1.00 10.00           O  
ATOM   4592  CB  LEU B1119      88.275  93.344   6.649  1.00 10.00           C  
ATOM   4593  CG  LEU B1119      88.532  92.217   7.650  1.00 10.00           C  
ATOM   4594  CD1 LEU B1119      88.627  92.764   9.068  1.00 10.00           C  
ATOM   4595  CD2 LEU B1119      87.453  91.143   7.546  1.00 10.00           C  
ATOM   4596  N   ALA B1120      88.311  95.163   4.086  1.00 10.00           N  
ATOM   4597  CA  ALA B1120      87.724  96.201   3.238  1.00 10.00           C  
ATOM   4598  C   ALA B1120      87.564  95.717   1.799  1.00 10.00           C  
ATOM   4599  O   ALA B1120      86.534  95.961   1.170  1.00 10.00           O  
ATOM   4600  CB  ALA B1120      88.560  97.476   3.290  1.00 10.00           C  
ATOM   4601  N   LEU B1121      88.578  95.017   1.295  1.00 10.00           N  
ATOM   4602  CA  LEU B1121      88.546  94.468  -0.061  1.00 10.00           C  
ATOM   4603  C   LEU B1121      87.491  93.375  -0.210  1.00 10.00           C  
ATOM   4604  O   LEU B1121      86.796  93.317  -1.225  1.00 10.00           O  
ATOM   4605  CB  LEU B1121      89.929  93.940  -0.472  1.00 10.00           C  
ATOM   4606  CG  LEU B1121      91.020  94.976  -0.773  1.00 10.00           C  
ATOM   4607  CD1 LEU B1121      92.405  94.336  -0.730  1.00 10.00           C  
ATOM   4608  CD2 LEU B1121      90.787  95.666  -2.117  1.00 10.00           C  
ATOM   4609  N   ARG B1122      87.373  92.519   0.805  1.00 10.00           N  
ATOM   4610  CA  ARG B1122      86.390  91.436   0.797  1.00 10.00           C  
ATOM   4611  C   ARG B1122      84.964  91.975   0.844  1.00 10.00           C  
ATOM   4612  O   ARG B1122      84.096  91.508   0.103  1.00 10.00           O  
ATOM   4613  CB  ARG B1122      86.628  90.465   1.960  1.00 10.00           C  
ATOM   4614  CG  ARG B1122      87.769  89.476   1.735  1.00 10.00           C  
ATOM   4615  CD  ARG B1122      88.086  88.688   3.003  1.00 10.00           C  
ATOM   4616  NE  ARG B1122      87.058  87.694   3.315  1.00 10.00           N  
ATOM   4617  CZ  ARG B1122      87.042  86.942   4.415  1.00 10.00           C  
ATOM   4618  NH1 ARG B1122      87.995  87.065   5.330  1.00 10.00           N  
ATOM   4619  NH2 ARG B1122      86.065  86.062   4.604  1.00 10.00           N  
ATOM   4620  N   VAL B1123      84.735  92.963   1.710  1.00 10.00           N  
ATOM   4621  CA  VAL B1123      83.418  93.582   1.865  1.00 10.00           C  
ATOM   4622  C   VAL B1123      82.990  94.313   0.588  1.00 10.00           C  
ATOM   4623  O   VAL B1123      81.867  94.134   0.117  1.00 10.00           O  
ATOM   4624  CB  VAL B1123      83.365  94.524   3.103  1.00 10.00           C  
ATOM   4625  CG1 VAL B1123      82.091  95.360   3.106  1.00 10.00           C  
ATOM   4626  CG2 VAL B1123      83.465  93.710   4.393  1.00 10.00           C  
ATOM   4627  N   ASP B1124      83.895  95.116   0.030  1.00 10.00           N  
ATOM   4628  CA  ASP B1124      83.621  95.867  -1.195  1.00 10.00           C  
ATOM   4629  C   ASP B1124      83.327  94.959  -2.385  1.00 10.00           C  
ATOM   4630  O   ASP B1124      82.484  95.283  -3.222  1.00 10.00           O  
ATOM   4631  CB  ASP B1124      84.775  96.824  -1.520  1.00 10.00           C  
ATOM   4632  CG  ASP B1124      84.800  98.043  -0.609  1.00 10.00           C  
ATOM   4633  OD1 ASP B1124      83.790  98.305   0.077  1.00 10.00           O  
ATOM   4634  OD2 ASP B1124      85.830  98.747  -0.584  1.00 10.00           O  
ATOM   4635  N   GLN B1125      84.017  93.820  -2.443  1.00 10.00           N  
ATOM   4636  CA  GLN B1125      83.804  92.823  -3.490  1.00 10.00           C  
ATOM   4637  C   GLN B1125      82.414  92.194  -3.404  1.00 10.00           C  
ATOM   4638  O   GLN B1125      81.743  92.033  -4.423  1.00 10.00           O  
ATOM   4639  CB  GLN B1125      84.888  91.746  -3.425  1.00 10.00           C  
ATOM   4640  CG  GLN B1125      84.781  90.674  -4.493  1.00 10.00           C  
ATOM   4641  CD  GLN B1125      85.793  89.570  -4.289  1.00 10.00           C  
ATOM   4642  OE1 GLN B1125      86.948  89.689  -4.694  1.00 10.00           O  
ATOM   4643  NE2 GLN B1125      85.363  88.485  -3.656  1.00 10.00           N  
ATOM   4644  N   ILE B1126      81.989  91.842  -2.190  1.00 10.00           N  
ATOM   4645  CA  ILE B1126      80.639  91.315  -1.967  1.00 10.00           C  
ATOM   4646  C   ILE B1126      79.586  92.374  -2.309  1.00 10.00           C  
ATOM   4647  O   ILE B1126      78.560  92.053  -2.910  1.00 10.00           O  
ATOM   4648  CB  ILE B1126      80.445  90.780  -0.522  1.00 10.00           C  
ATOM   4649  CG1 ILE B1126      81.468  89.680  -0.222  1.00 10.00           C  
ATOM   4650  CG2 ILE B1126      79.031  90.224  -0.331  1.00 10.00           C  
ATOM   4651  CD1 ILE B1126      81.606  89.335   1.248  1.00 10.00           C  
ATOM   4652  N   ARG B1127      79.860  93.628  -1.940  1.00 10.00           N  
ATOM   4653  CA  ARG B1127      79.010  94.770  -2.309  1.00 10.00           C  
ATOM   4654  C   ARG B1127      78.844  94.884  -3.825  1.00 10.00           C  
ATOM   4655  O   ARG B1127      77.735  95.091  -4.320  1.00 10.00           O  
ATOM   4656  CB  ARG B1127      79.585  96.081  -1.762  1.00 10.00           C  
ATOM   4657  CG  ARG B1127      79.392  96.304  -0.268  1.00 10.00           C  
ATOM   4658  CD  ARG B1127      80.188  97.512   0.214  1.00 10.00           C  
ATOM   4659  NE  ARG B1127      79.581  98.778  -0.197  1.00 10.00           N  
ATOM   4660  CZ  ARG B1127      80.246  99.918  -0.372  1.00 10.00           C  
ATOM   4661  NH1 ARG B1127      81.561  99.969  -0.194  1.00 10.00           N  
ATOM   4662  NH2 ARG B1127      79.595 101.013  -0.741  1.00 10.00           N  
ATOM   4663  N   ASP B1128      79.955  94.750  -4.549  1.00 10.00           N  
ATOM   4664  CA  ASP B1128      79.955  94.791  -6.012  1.00 10.00           C  
ATOM   4665  C   ASP B1128      79.156  93.637  -6.613  1.00 10.00           C  
ATOM   4666  O   ASP B1128      78.431  93.823  -7.591  1.00 10.00           O  
ATOM   4667  CB  ASP B1128      81.390  94.765  -6.552  1.00 10.00           C  
ATOM   4668  CG  ASP B1128      82.166  96.034  -6.232  1.00 10.00           C  
ATOM   4669  OD1 ASP B1128      81.566  97.008  -5.725  1.00 10.00           O  
ATOM   4670  OD2 ASP B1128      83.387  96.056  -6.493  1.00 10.00           O  
ATOM   4671  N   GLN B1129      79.294  92.455  -6.015  1.00 10.00           N  
ATOM   4672  CA  GLN B1129      78.588  91.253  -6.462  1.00 10.00           C  
ATOM   4673  C   GLN B1129      77.083  91.346  -6.210  1.00 10.00           C  
ATOM   4674  O   GLN B1129      76.282  90.888  -7.027  1.00 10.00           O  
ATOM   4675  CB  GLN B1129      79.161  90.007  -5.779  1.00 10.00           C  
ATOM   4676  CG  GLN B1129      80.546  89.597  -6.277  1.00 10.00           C  
ATOM   4677  CD  GLN B1129      81.206  88.523  -5.417  1.00 10.00           C  
ATOM   4678  OE1 GLN B1129      80.819  88.293  -4.267  1.00 10.00           O  
ATOM   4679  NE2 GLN B1129      82.219  87.866  -5.974  1.00 10.00           N  
ATOM   4680  N   MET B1130      76.710  91.943  -5.079  1.00 10.00           N  
ATOM   4681  CA  MET B1130      75.305  92.109  -4.708  1.00 10.00           C  
ATOM   4682  C   MET B1130      74.587  93.127  -5.592  1.00 10.00           C  
ATOM   4683  O   MET B1130      73.391  92.993  -5.850  1.00 10.00           O  
ATOM   4684  CB  MET B1130      75.176  92.503  -3.235  1.00 10.00           C  
ATOM   4685  CG  MET B1130      75.429  91.364  -2.260  1.00 10.00           C  
ATOM   4686  SD  MET B1130      75.396  91.889  -0.534  1.00 10.00           S  
ATOM   4687  CE  MET B1130      73.636  92.071  -0.256  1.00 10.00           C  
ATOM   4688  N   ALA B1131      75.326  94.133  -6.057  1.00 10.00           N  
ATOM   4689  CA  ALA B1131      74.771  95.186  -6.910  1.00 10.00           C  
ATOM   4690  C   ALA B1131      74.794  94.819  -8.396  1.00 10.00           C  
ATOM   4691  O   ALA B1131      74.326  95.590  -9.238  1.00 10.00           O  
ATOM   4692  CB  ALA B1131      75.504  96.501  -6.672  1.00 10.00           C  
ATOM   4693  N   GLY B1132      75.337  93.644  -8.711  1.00 10.00           N  
ATOM   4694  CA  GLY B1132      75.433  93.171 -10.093  1.00 10.00           C  
ATOM   4695  C   GLY B1132      74.080  92.872 -10.714  1.00 10.00           C  
ATOM   4696  O   GLY B1132      73.892  93.008 -11.925  1.00 10.00           O  
ATOM   4697  OXT GLY B1132      73.135  92.489 -10.021  1.00 10.00           O  
TER 
HETATM    1  C   LIG A   1     113.712  65.660  10.866  1.00  0.00           C  
HETATM    2  C   LIG A   1     113.942  64.432   9.975  1.00  0.00           C  
HETATM    3  C   LIG A   1     113.395  64.614   8.586  1.00  0.00           C  
HETATM    4  C   LIG A   1     114.078  64.819   7.444  1.00  0.00           C  
HETATM    5  C   LIG A   1     113.346  64.989   6.139  1.00  0.00           C  
HETATM    6  C   LIG A   1     115.574  64.884   7.326  1.00  0.00           C  
HETATM    7  C   LIG A   1     114.987  66.368  11.272  1.00  0.00           C  
HETATM    8  C   LIG A   1     114.951  67.026  12.627  1.00  0.00           C  
HETATM    9  C   LIG A   1     116.112  66.411  10.532  1.00  0.00           C  
HETATM   10  C   LIG A   1     117.415  67.059  10.876  1.00  0.00           C  
HETATM   11  O   LIG A   1     117.865  67.800   9.750  1.00  0.00           O  
HETATM   12  H   LIG A   1     118.168  67.188   9.060  1.00  0.00           H  
