# Supplementary material for: Mechanistic insight of the potential of geraniol against Alzheimer’s disease
Source: Eur J Med Res. 2022 Jun 14;27:93. doi: 10.1186/s40001-022-00699-8 (PMC9199166; doi:10.1186/s40001-022-00699-8)
Supplement: Supplementary file 1 — Additional file 1. S1_Rare data for target identification, S2_Rare data for GO terms and KEGG pathways analyses, S3_Rare data for GO terms and KEGG pathway analyses of functional clustering, S4_Rare data for molecular docking. [file 40001_2022_699_MOESM1_ESM.zip › Supplementary materials/S4_Rare data for molecular docking /JAK2-Geraniol complex /jak2-2b7a.pdb]

HEADER    TRANSFERASE                             04-OCT-05   2B7A              
TITLE     THE STRUCTURAL BASIS OF JANUS KINASE 2 INHIBITION BY A POTENT AND     
TITLE    2 SPECIFIC PAN-JANUS KINASE INHIBITOR                                  
COMPND    MOL_ID: 1;                                                            
COMPND   2 MOLECULE: TYROSINE-PROTEIN KINASE JAK2;                              
COMPND   3 CHAIN: A, B;                                                         
COMPND   4 FRAGMENT: CATALYTIC DOMAIN;                                          
COMPND   5 SYNONYM: JANUS KINASE 2, JAK-2;                                      
COMPND   6 EC: 2.7.1.112;                                                       
COMPND   7 ENGINEERED: YES;                                                     
COMPND   8 MUTATION: YES                                                        
SOURCE    MOL_ID: 1;                                                            
SOURCE   2 ORGANISM_SCIENTIFIC: HOMO SAPIENS;                                   
SOURCE   3 ORGANISM_COMMON: HUMAN;                                              
SOURCE   4 ORGANISM_TAXID: 9606;                                                
SOURCE   5 GENE: JAK2;                                                          
SOURCE   6 EXPRESSION_SYSTEM: SPODOPTERA FRUGIPERDA;                            
SOURCE   7 EXPRESSION_SYSTEM_COMMON: FALL ARMYWORM;                             
SOURCE   8 EXPRESSION_SYSTEM_TAXID: 7108;                                       
SOURCE   9 EXPRESSION_SYSTEM_VECTOR_TYPE: PLASMID;                              
SOURCE  10 EXPRESSION_SYSTEM_PLASMID: PFASTBAC                                  
KEYWDS    KINASE, TRANSFERASE                                                   
EXPDTA    X-RAY DIFFRACTION                                                     
AUTHOR    I.S.LUCET,E.FANTINO,M.STYLES,R.BAMERT,O.PATEL,S.E.BROUGHTON,M.WALTER, 
AUTHOR   2 C.J.BURNS,H.TREUTLEIN,A.F.WILKS,J.ROSSJOHN                           
REVDAT   4   10-NOV-21 2B7A    1       REMARK SEQADV LINK                       
REVDAT   3   11-OCT-17 2B7A    1       REMARK                                   
REVDAT   2   24-FEB-09 2B7A    1       VERSN                                    
REVDAT   1   10-JAN-06 2B7A    0                                                
JRNL        AUTH   I.S.LUCET,E.FANTINO,M.STYLES,R.BAMERT,O.PATEL,S.E.BROUGHTON, 
JRNL        AUTH 2 M.WALTER,C.J.BURNS,H.TREUTLEIN,A.F.WILKS,J.ROSSJOHN          
JRNL        TITL   THE STRUCTURAL BASIS OF JANUS KINASE 2 INHIBITION BY A       
JRNL        TITL 2 POTENT AND SPECIFIC PAN-JANUS KINASE INHIBITOR.              
JRNL        REF    BLOOD                         V. 107   176 2006              
JRNL        REFN                   ISSN 0006-4971                               
JRNL        PMID   16174768                                                     
JRNL        DOI    10.1182/BLOOD-2005-06-2413                                   
REMARK   2                                                                      
REMARK   2 RESOLUTION.    2.00 ANGSTROMS.                                       
REMARK   3                                                                      
REMARK   3 REFINEMENT.                                                          
REMARK   3   PROGRAM     : REFMAC 5.2.0005                                      
REMARK   3   AUTHORS     : MURSHUDOV,SKUBAK,LEBEDEV,PANNU,STEINER,              
REMARK   3               : NICHOLLS,WINN,LONG,VAGIN                             
REMARK   3                                                                      
REMARK   3    REFINEMENT TARGET : MAXIMUM LIKELIHOOD                            
REMARK   3                                                                      
REMARK   3  DATA USED IN REFINEMENT.                                            
REMARK   3   RESOLUTION RANGE HIGH (ANGSTROMS) : 2.00                           
REMARK   3   RESOLUTION RANGE LOW  (ANGSTROMS) : 100.00                         
REMARK   3   DATA CUTOFF            (SIGMA(F)) : NULL                           
REMARK   3   COMPLETENESS FOR RANGE        (%) : 96.9                           
REMARK   3   NUMBER OF REFLECTIONS             : 53644                          
REMARK   3                                                                      
REMARK   3  FIT TO DATA USED IN REFINEMENT.                                     
REMARK   3   CROSS-VALIDATION METHOD          : THROUGHOUT                      
REMARK   3   FREE R VALUE TEST SET SELECTION  : RANDOM                          
REMARK   3   R VALUE     (WORKING + TEST SET) : 0.211                           
REMARK   3   R VALUE            (WORKING SET) : 0.209                           
REMARK   3   FREE R VALUE                     : 0.249                           
REMARK   3   FREE R VALUE TEST SET SIZE   (%) : 5.100                           
REMARK   3   FREE R VALUE TEST SET COUNT      : 2861                            
REMARK   3                                                                      
REMARK   3  FIT IN THE HIGHEST RESOLUTION BIN.                                  
REMARK   3   TOTAL NUMBER OF BINS USED           : 20                           
REMARK   3   BIN RESOLUTION RANGE HIGH       (A) : 2.00                         
REMARK   3   BIN RESOLUTION RANGE LOW        (A) : 2.05                         
REMARK   3   REFLECTION IN BIN     (WORKING SET) : 3980                         
REMARK   3   BIN COMPLETENESS (WORKING+TEST) (%) : 96.80                        
REMARK   3   BIN R VALUE           (WORKING SET) : 0.3000                       
REMARK   3   BIN FREE R VALUE SET COUNT          : 201                          
REMARK   3   BIN FREE R VALUE                    : 0.3480                       
REMARK   3                                                                      
REMARK   3  NUMBER OF NON-HYDROGEN ATOMS USED IN REFINEMENT.                    
REMARK   3   PROTEIN ATOMS            : 4762                                    
REMARK   3   NUCLEIC ACID ATOMS       : 0                                       
REMARK   3   HETEROGEN ATOMS          : 46                                      
REMARK   3   SOLVENT ATOMS            : 395                                     
REMARK   3                                                                      
REMARK   3  B VALUES.                                                           
REMARK   3   FROM WILSON PLOT           (A**2) : NULL                           
REMARK   3   MEAN B VALUE      (OVERALL, A**2) : 39.23                          
REMARK   3   OVERALL ANISOTROPIC B VALUE.                                       
REMARK   3    B11 (A**2) : 0.98000                                              
REMARK   3    B22 (A**2) : 0.98000                                              
REMARK   3    B33 (A**2) : -1.96000                                             
REMARK   3    B12 (A**2) : 0.00000                                              
REMARK   3    B13 (A**2) : 0.00000                                              
REMARK   3    B23 (A**2) : 0.00000                                              
REMARK   3                                                                      
REMARK   3  ESTIMATED OVERALL COORDINATE ERROR.                                 
REMARK   3   ESU BASED ON R VALUE                            (A): 0.171         
REMARK   3   ESU BASED ON FREE R VALUE                       (A): 0.160         
REMARK   3   ESU BASED ON MAXIMUM LIKELIHOOD                 (A): 0.123         
REMARK   3   ESU FOR B VALUES BASED ON MAXIMUM LIKELIHOOD (A**2): 8.659         
REMARK   3                                                                      
REMARK   3 CORRELATION COEFFICIENTS.                                            
REMARK   3   CORRELATION COEFFICIENT FO-FC      : 0.952                         
REMARK   3   CORRELATION COEFFICIENT FO-FC FREE : 0.933                         
REMARK   3                                                                      
REMARK   3  RMS DEVIATIONS FROM IDEAL VALUES        COUNT    RMS    WEIGHT      
REMARK   3   BOND LENGTHS REFINED ATOMS        (A):  4917 ; 0.006 ; 0.022       
REMARK   3   BOND LENGTHS OTHERS               (A):  NULL ;  NULL ;  NULL       
REMARK   3   BOND ANGLES REFINED ATOMS   (DEGREES):  6641 ; 1.020 ; 1.985       
REMARK   3   BOND ANGLES OTHERS          (DEGREES):  NULL ;  NULL ;  NULL       
REMARK   3   TORSION ANGLES, PERIOD 1    (DEGREES):   571 ; 4.730 ; 5.000       
REMARK   3   TORSION ANGLES, PERIOD 2    (DEGREES):   251 ;38.844 ;24.263       
REMARK   3   TORSION ANGLES, PERIOD 3    (DEGREES):   910 ;13.240 ;15.000       
REMARK   3   TORSION ANGLES, PERIOD 4    (DEGREES):    34 ;15.598 ;15.000       
REMARK   3   CHIRAL-CENTER RESTRAINTS       (A**3):   690 ; 0.060 ; 0.200       
REMARK   3   GENERAL PLANES REFINED ATOMS      (A):  3730 ; 0.002 ; 0.020       
REMARK   3   GENERAL PLANES OTHERS             (A):  NULL ;  NULL ;  NULL       
REMARK   3   NON-BONDED CONTACTS REFINED ATOMS (A):  2336 ; 0.161 ; 0.200       
REMARK   3   NON-BONDED CONTACTS OTHERS        (A):  NULL ;  NULL ;  NULL       
REMARK   3   NON-BONDED TORSION REFINED ATOMS  (A):  3341 ; 0.297 ; 0.200       
REMARK   3   NON-BONDED TORSION OTHERS         (A):  NULL ;  NULL ;  NULL       
REMARK   3   H-BOND (X...Y) REFINED ATOMS      (A):   450 ; 0.089 ; 0.200       
REMARK   3   H-BOND (X...Y) OTHERS             (A):  NULL ;  NULL ;  NULL       
REMARK   3   POTENTIAL METAL-ION REFINED ATOMS (A):  NULL ;  NULL ;  NULL       
REMARK   3   POTENTIAL METAL-ION OTHERS        (A):  NULL ;  NULL ;  NULL       
REMARK   3   SYMMETRY VDW REFINED ATOMS        (A):    70 ; 0.118 ; 0.200       
REMARK   3   SYMMETRY VDW OTHERS               (A):  NULL ;  NULL ;  NULL       
REMARK   3   SYMMETRY H-BOND REFINED ATOMS     (A):    21 ; 0.118 ; 0.200       
REMARK   3   SYMMETRY H-BOND OTHERS            (A):  NULL ;  NULL ;  NULL       
REMARK   3   SYMMETRY METAL-ION REFINED ATOMS  (A):  NULL ;  NULL ;  NULL       
REMARK   3   SYMMETRY METAL-ION OTHERS         (A):  NULL ;  NULL ;  NULL       
REMARK   3                                                                      
REMARK   3  ISOTROPIC THERMAL FACTOR RESTRAINTS.     COUNT   RMS    WEIGHT      
REMARK   3   MAIN-CHAIN BOND REFINED ATOMS  (A**2):  2987 ; 0.850 ; 3.000       
REMARK   3   MAIN-CHAIN BOND OTHER ATOMS    (A**2):  NULL ;  NULL ;  NULL       
REMARK   3   MAIN-CHAIN ANGLE REFINED ATOMS (A**2):  4638 ; 1.434 ; 5.000       
REMARK   3   MAIN-CHAIN ANGLE OTHER ATOMS   (A**2):  NULL ;  NULL ;  NULL       
REMARK   3   SIDE-CHAIN BOND REFINED ATOMS  (A**2):  2401 ; 1.989 ; 7.000       
REMARK   3   SIDE-CHAIN BOND OTHER ATOMS    (A**2):  NULL ;  NULL ;  NULL       
REMARK   3   SIDE-CHAIN ANGLE REFINED ATOMS (A**2):  2003 ; 3.144 ;10.000       
REMARK   3   SIDE-CHAIN ANGLE OTHER ATOMS   (A**2):  NULL ;  NULL ;  NULL       
REMARK   3   LONG RANGE B REFINED ATOMS     (A**2):  NULL ;  NULL ;  NULL       
REMARK   3   LONG RANGE B OTHER ATOMS       (A**2):  NULL ;  NULL ;  NULL       
REMARK   3                                                                      
REMARK   3 ANISOTROPIC THERMAL FACTOR RESTRAINTS.    COUNT   RMS   WEIGHT       
REMARK   3   RIGID-BOND RESTRAINTS          (A**2):  NULL ;  NULL ;  NULL       
REMARK   3   SPHERICITY; FREE ATOMS         (A**2):  NULL ;  NULL ;  NULL       
REMARK   3   SPHERICITY; BONDED ATOMS       (A**2):  NULL ;  NULL ;  NULL       
REMARK   3                                                                      
REMARK   3  NCS RESTRAINTS STATISTICS                                           
REMARK   3   NUMBER OF DIFFERENT NCS GROUPS : NULL                              
REMARK   3                                                                      
REMARK   3  TLS DETAILS                                                         
REMARK   3   NUMBER OF TLS GROUPS  : NULL                                       
REMARK   3                                                                      
REMARK   3  BULK SOLVENT MODELLING.                                             
REMARK   3   METHOD USED : BABINET MODEL WITH MASK                              
REMARK   3   PARAMETERS FOR MASK CALCULATION                                    
REMARK   3   VDW PROBE RADIUS   : 1.20                                          
REMARK   3   ION PROBE RADIUS   : 0.80                                          
REMARK   3   SHRINKAGE RADIUS   : 0.80                                          
REMARK   3                                                                      
REMARK   3  OTHER REFINEMENT REMARKS: HYDROGENS HAVE BEEN ADDED IN THE RIDING   
REMARK   3  POSITIONS                                                           
REMARK   4                                                                      
REMARK   4 2B7A COMPLIES WITH FORMAT V. 3.30, 13-JUL-11                         
REMARK 100                                                                      
REMARK 100 THIS ENTRY HAS BEEN PROCESSED BY PDBJ ON 05-OCT-05.                  
REMARK 100 THE DEPOSITION ID IS D_1000034763.                                   
REMARK 200                                                                      
REMARK 200 EXPERIMENTAL DETAILS                                                 
REMARK 200  EXPERIMENT TYPE                : X-RAY DIFFRACTION                  
REMARK 200  DATE OF DATA COLLECTION        : 02-FEB-04                          
REMARK 200  TEMPERATURE           (KELVIN) : 100.0                              
REMARK 200  PH                             : 6.0                                
REMARK 200  NUMBER OF CRYSTALS USED        : 1                                  
REMARK 200                                                                      
REMARK 200  SYNCHROTRON              (Y/N) : N                                  
REMARK 200  RADIATION SOURCE               : ROTATING ANODE                     
REMARK 200  BEAMLINE                       : NULL                               
REMARK 200  X-RAY GENERATOR MODEL          : RIGAKU RU300                       
REMARK 200  MONOCHROMATIC OR LAUE    (M/L) : M                                  
REMARK 200  WAVELENGTH OR RANGE        (A) : 1.5418                             
REMARK 200  MONOCHROMATOR                  : NULL                               
REMARK 200  OPTICS                         : NULL                               
REMARK 200                                                                      
REMARK 200  DETECTOR TYPE                  : IMAGE PLATE                        
REMARK 200  DETECTOR MANUFACTURER          : RIGAKU RAXIS IV                    
REMARK 200  INTENSITY-INTEGRATION SOFTWARE : R-AXIS                             
REMARK 200  DATA SCALING SOFTWARE          : SCALEPACK                          
REMARK 200                                                                      
REMARK 200  NUMBER OF UNIQUE REFLECTIONS   : 53644                              
REMARK 200  RESOLUTION RANGE HIGH      (A) : 2.000                              
REMARK 200  RESOLUTION RANGE LOW       (A) : 100.000                            
REMARK 200  REJECTION CRITERIA  (SIGMA(I)) : NULL                               
REMARK 200                                                                      
REMARK 200 OVERALL.                                                             
REMARK 200  COMPLETENESS FOR RANGE     (%) : 96.8                               
REMARK 200  DATA REDUNDANCY                : 2.700                              
REMARK 200  R MERGE                    (I) : 0.06500                            
REMARK 200  R SYM                      (I) : NULL                               
REMARK 200  <I/SIGMA(I)> FOR THE DATA SET  : 15.9500                            
REMARK 200                                                                      
REMARK 200 IN THE HIGHEST RESOLUTION SHELL.                                     
REMARK 200  HIGHEST RESOLUTION SHELL, RANGE HIGH (A) : 2.00                     
REMARK 200  HIGHEST RESOLUTION SHELL, RANGE LOW  (A) : 2.07                     
REMARK 200  COMPLETENESS FOR SHELL     (%) : 97.1                               
REMARK 200  DATA REDUNDANCY IN SHELL       : 2.40                               
REMARK 200  R MERGE FOR SHELL          (I) : 0.55000                            
REMARK 200  R SYM FOR SHELL            (I) : NULL                               
REMARK 200  <I/SIGMA(I)> FOR SHELL         : 2.120                              
REMARK 200                                                                      
REMARK 200 DIFFRACTION PROTOCOL: SINGLE WAVELENGTH                              
REMARK 200 METHOD USED TO DETERMINE THE STRUCTURE: MOLECULAR REPLACEMENT        
REMARK 200 SOFTWARE USED: AMORE                                                 
REMARK 200 STARTING MODEL: PDB ENTRY 1M14                                       
REMARK 200                                                                      
REMARK 200 REMARK: NULL                                                         
REMARK 280                                                                      
REMARK 280 CRYSTAL                                                              
REMARK 280 SOLVENT CONTENT, VS   (%): 61.03                                     
REMARK 280 MATTHEWS COEFFICIENT, VM (ANGSTROMS**3/DA): 3.16                     
REMARK 280                                                                      
REMARK 280 CRYSTALLIZATION CONDITIONS: 28% PEG 8000, 0.2M AMMONIUM ACETATE,     
REMARK 280  0.1M CITRATE, PH 6.0, VAPOR DIFFUSION, HANGING DROP, TEMPERATURE    
REMARK 280  293K                                                                
REMARK 290                                                                      
REMARK 290 CRYSTALLOGRAPHIC SYMMETRY                                            
REMARK 290 SYMMETRY OPERATORS FOR SPACE GROUP: P 41                             
REMARK 290                                                                      
REMARK 290      SYMOP   SYMMETRY                                                
REMARK 290     NNNMMM   OPERATOR                                                
REMARK 290       1555   X,Y,Z                                                   
REMARK 290       2555   -X,-Y,Z+1/2                                             
REMARK 290       3555   -Y,X,Z+1/4                                              
REMARK 290       4555   Y,-X,Z+3/4                                              
REMARK 290                                                                      
REMARK 290     WHERE NNN -> OPERATOR NUMBER                                     
REMARK 290           MMM -> TRANSLATION VECTOR                                  
REMARK 290                                                                      
REMARK 290 CRYSTALLOGRAPHIC SYMMETRY TRANSFORMATIONS                            
REMARK 290 THE FOLLOWING TRANSFORMATIONS OPERATE ON THE ATOM/HETATM             
REMARK 290 RECORDS IN THIS ENTRY TO PRODUCE CRYSTALLOGRAPHICALLY                
REMARK 290 RELATED MOLECULES.                                                   
REMARK 290   SMTRY1   1  1.000000  0.000000  0.000000        0.00000            
REMARK 290   SMTRY2   1  0.000000  1.000000  0.000000        0.00000            
REMARK 290   SMTRY3   1  0.000000  0.000000  1.000000        0.00000            
REMARK 290   SMTRY1   2 -1.000000  0.000000  0.000000        0.00000            
REMARK 290   SMTRY2   2  0.000000 -1.000000  0.000000        0.00000            
REMARK 290   SMTRY3   2  0.000000  0.000000  1.000000       35.28850            
REMARK 290   SMTRY1   3  0.000000 -1.000000  0.000000        0.00000            
REMARK 290   SMTRY2   3  1.000000  0.000000  0.000000        0.00000            
REMARK 290   SMTRY3   3  0.000000  0.000000  1.000000       17.64425            
REMARK 290   SMTRY1   4  0.000000  1.000000  0.000000        0.00000            
REMARK 290   SMTRY2   4 -1.000000  0.000000  0.000000        0.00000            
REMARK 290   SMTRY3   4  0.000000  0.000000  1.000000       52.93275            
REMARK 290                                                                      
REMARK 290 REMARK: NULL                                                         
REMARK 300                                                                      
REMARK 300 BIOMOLECULE: 1, 2                                                    
REMARK 300 SEE REMARK 350 FOR THE AUTHOR PROVIDED AND/OR PROGRAM                
REMARK 300 GENERATED ASSEMBLY INFORMATION FOR THE STRUCTURE IN                  
REMARK 300 THIS ENTRY. THE REMARK MAY ALSO PROVIDE INFORMATION ON               
REMARK 300 BURIED SURFACE AREA.                                                 
REMARK 350                                                                      
REMARK 350 COORDINATES FOR A COMPLETE MULTIMER REPRESENTING THE KNOWN           
REMARK 350 BIOLOGICALLY SIGNIFICANT OLIGOMERIZATION STATE OF THE                
REMARK 350 MOLECULE CAN BE GENERATED BY APPLYING BIOMT TRANSFORMATIONS          
REMARK 350 GIVEN BELOW.  BOTH NON-CRYSTALLOGRAPHIC AND                          
REMARK 350 CRYSTALLOGRAPHIC OPERATIONS ARE GIVEN.                               
REMARK 350                                                                      
REMARK 350 BIOMOLECULE: 1                                                       
REMARK 350 AUTHOR DETERMINED BIOLOGICAL UNIT: MONOMERIC                         
REMARK 350 APPLY THE FOLLOWING TO CHAINS: A                                     
REMARK 350   BIOMT1   1  1.000000  0.000000  0.000000        0.00000            
REMARK 350   BIOMT2   1  0.000000  1.000000  0.000000        0.00000            
REMARK 350   BIOMT3   1  0.000000  0.000000  1.000000        0.00000            
REMARK 350                                                                      
REMARK 350 BIOMOLECULE: 2                                                       
REMARK 350 AUTHOR DETERMINED BIOLOGICAL UNIT: MONOMERIC                         
REMARK 350 APPLY THE FOLLOWING TO CHAINS: B                                     
REMARK 350   BIOMT1   1  1.000000  0.000000  0.000000        0.00000            
REMARK 350   BIOMT2   1  0.000000  1.000000  0.000000        0.00000            
REMARK 350   BIOMT3   1  0.000000  0.000000  1.000000        0.00000            
REMARK 465                                                                      
REMARK 465 MISSING RESIDUES                                                     
REMARK 465 THE FOLLOWING RESIDUES WERE NOT LOCATED IN THE                       
REMARK 465 EXPERIMENT. (M=MODEL NUMBER; RES=RESIDUE NAME; C=CHAIN               
REMARK 465 IDENTIFIER; SSSEQ=SEQUENCE NUMBER; I=INSERTION CODE.)                
REMARK 465                                                                      
REMARK 465   M RES C SSSEQI                                                     
REMARK 465     ASP A   840                                                      
REMARK 465     PRO A   841                                                      
REMARK 465     THR A   842                                                      
REMARK 465     ALA A   920                                                      
REMARK 465     GLY A   921                                                      
REMARK 465     ARG A   922                                                      
REMARK 465     ARG A   923                                                      
REMARK 465     ALA B   920                                                      
REMARK 465     GLY B   921                                                      
REMARK 465     ARG B   922                                                      
REMARK 465     ARG B   923                                                      
REMARK 470                                                                      
REMARK 470 MISSING ATOM                                                         
REMARK 470 THE FOLLOWING RESIDUES HAVE MISSING ATOMS (M=MODEL NUMBER;           
REMARK 470 RES=RESIDUE NAME; C=CHAIN IDENTIFIER; SSEQ=SEQUENCE NUMBER;          
REMARK 470 I=INSERTION CODE):                                                   
REMARK 470   M RES CSSEQI  ATOMS                                                
REMARK 470     LYS A1069    CG   CD   CE   NZ                                   
REMARK 470     LYS B1069    CG   CD   CE   NZ                                   
REMARK 500                                                                      
REMARK 500 GEOMETRY AND STEREOCHEMISTRY                                         
REMARK 500 SUBTOPIC: TORSION ANGLES                                             
REMARK 500                                                                      
REMARK 500 TORSION ANGLES OUTSIDE THE EXPECTED RAMACHANDRAN REGIONS:            
REMARK 500 (M=MODEL NUMBER; RES=RESIDUE NAME; C=CHAIN IDENTIFIER;               
REMARK 500 SSEQ=SEQUENCE NUMBER; I=INSERTION CODE).                             
REMARK 500                                                                      
REMARK 500 STANDARD TABLE:                                                      
REMARK 500 FORMAT:(10X,I3,1X,A3,1X,A1,I4,A1,4X,F7.2,3X,F7.2)                    
REMARK 500                                                                      
REMARK 500 EXPECTED VALUES: GJ KLEYWEGT AND TA JONES (1996). PHI/PSI-           
REMARK 500 CHOLOGY: RAMACHANDRAN REVISITED. STRUCTURE 4, 1395 - 1400            
REMARK 500                                                                      
REMARK 500  M RES CSSEQI        PSI       PHI                                   
REMARK 500    ASN A 859      -93.65     56.41                                   
REMARK 500    ASP A 976       35.14   -152.04                                   
REMARK 500    ASP A1068       31.75    -76.67                                   
REMARK 500    GLN A1070     -124.03    -90.07                                   
REMARK 500    TRP A1106       43.80    -90.01                                   
REMARK 500    ARG B 975       -4.56     70.91                                   
REMARK 500    ASP B 976       41.76   -147.76                                   
REMARK 500    GLN B1070     -148.30    -78.72                                   
REMARK 500    TRP B1106       42.88    -93.15                                   
REMARK 500                                                                      
REMARK 500 REMARK: NULL                                                         
REMARK 800                                                                      
REMARK 800 SITE                                                                 
REMARK 800 SITE_IDENTIFIER: AC1                                                 
REMARK 800 EVIDENCE_CODE: SOFTWARE                                              
REMARK 800 SITE_DESCRIPTION: BINDING SITE FOR RESIDUE IZA A 2001                
REMARK 800                                                                      
REMARK 800 SITE_IDENTIFIER: AC2                                                 
REMARK 800 EVIDENCE_CODE: SOFTWARE                                              
REMARK 800 SITE_DESCRIPTION: BINDING SITE FOR RESIDUE IZA B 2002                
DBREF  2B7A A  840  1132  UNP    O60674   JAK2_HUMAN     840   1132             
DBREF  2B7A B  840  1132  UNP    O60674   JAK2_HUMAN     840   1132             
SEQADV 2B7A PTR A 1007  UNP  O60674    TYR  1007 MODIFIED RESIDUE               
SEQADV 2B7A PTR A 1008  UNP  O60674    TYR  1008 MODIFIED RESIDUE               
SEQADV 2B7A GLN A 1129  UNP  O60674    ASN  1129 ENGINEERED MUTATION            
SEQADV 2B7A PTR B 1007  UNP  O60674    TYR  1007 MODIFIED RESIDUE               
SEQADV 2B7A PTR B 1008  UNP  O60674    TYR  1008 MODIFIED RESIDUE               
SEQADV 2B7A GLN B 1129  UNP  O60674    ASN  1129 ENGINEERED MUTATION            
SEQRES   1 A  293  ASP PRO THR GLN PHE GLU GLU ARG HIS LEU LYS PHE LEU          
SEQRES   2 A  293  GLN GLN LEU GLY LYS GLY ASN PHE GLY SER VAL GLU MET          
SEQRES   3 A  293  CYS ARG TYR ASP PRO LEU GLN ASP ASN THR GLY GLU VAL          
SEQRES   4 A  293  VAL ALA VAL LYS LYS LEU GLN HIS SER THR GLU GLU HIS          
SEQRES   5 A  293  LEU ARG ASP PHE GLU ARG GLU ILE GLU ILE LEU LYS SER          
SEQRES   6 A  293  LEU GLN HIS ASP ASN ILE VAL LYS TYR LYS GLY VAL CYS          
SEQRES   7 A  293  TYR SER ALA GLY ARG ARG ASN LEU LYS LEU ILE MET GLU          
SEQRES   8 A  293  TYR LEU PRO TYR GLY SER LEU ARG ASP TYR LEU GLN LYS          
SEQRES   9 A  293  HIS LYS GLU ARG ILE ASP HIS ILE LYS LEU LEU GLN TYR          
SEQRES  10 A  293  THR SER GLN ILE CYS LYS GLY MET GLU TYR LEU GLY THR          
SEQRES  11 A  293  LYS ARG TYR ILE HIS ARG ASP LEU ALA THR ARG ASN ILE          
SEQRES  12 A  293  LEU VAL GLU ASN GLU ASN ARG VAL LYS ILE GLY ASP PHE          
SEQRES  13 A  293  GLY LEU THR LYS VAL LEU PRO GLN ASP LYS GLU PTR PTR          
SEQRES  14 A  293  LYS VAL LYS GLU PRO GLY GLU SER PRO ILE PHE TRP TYR          
SEQRES  15 A  293  ALA PRO GLU SER LEU THR GLU SER LYS PHE SER VAL ALA          
SEQRES  16 A  293  SER ASP VAL TRP SER PHE GLY VAL VAL LEU TYR GLU LEU          
SEQRES  17 A  293  PHE THR TYR ILE GLU LYS SER LYS SER PRO PRO ALA GLU          
SEQRES  18 A  293  PHE MET ARG MET ILE GLY ASN ASP LYS GLN GLY GLN MET          
SEQRES  19 A  293  ILE VAL PHE HIS LEU ILE GLU LEU LEU LYS ASN ASN GLY          
SEQRES  20 A  293  ARG LEU PRO ARG PRO ASP GLY CYS PRO ASP GLU ILE TYR          
SEQRES  21 A  293  MET ILE MET THR GLU CYS TRP ASN ASN ASN VAL ASN GLN          
SEQRES  22 A  293  ARG PRO SER PHE ARG ASP LEU ALA LEU ARG VAL ASP GLN          
SEQRES  23 A  293  ILE ARG ASP GLN MET ALA GLY                                  
SEQRES   1 B  293  ASP PRO THR GLN PHE GLU GLU ARG HIS LEU LYS PHE LEU          
SEQRES   2 B  293  GLN GLN LEU GLY LYS GLY ASN PHE GLY SER VAL GLU MET          
SEQRES   3 B  293  CYS ARG TYR ASP PRO LEU GLN ASP ASN THR GLY GLU VAL          
SEQRES   4 B  293  VAL ALA VAL LYS LYS LEU GLN HIS SER THR GLU GLU HIS          
SEQRES   5 B  293  LEU ARG ASP PHE GLU ARG GLU ILE GLU ILE LEU LYS SER          
SEQRES   6 B  293  LEU GLN HIS ASP ASN ILE VAL LYS TYR LYS GLY VAL CYS          
SEQRES   7 B  293  TYR SER ALA GLY ARG ARG ASN LEU LYS LEU ILE MET GLU          
SEQRES   8 B  293  TYR LEU PRO TYR GLY SER LEU ARG ASP TYR LEU GLN LYS          
SEQRES   9 B  293  HIS LYS GLU ARG ILE ASP HIS ILE LYS LEU LEU GLN TYR          
SEQRES  10 B  293  THR SER GLN ILE CYS LYS GLY MET GLU TYR LEU GLY THR          
SEQRES  11 B  293  LYS ARG TYR ILE HIS ARG ASP LEU ALA THR ARG ASN ILE          
SEQRES  12 B  293  LEU VAL GLU ASN GLU ASN ARG VAL LYS ILE GLY ASP PHE          
SEQRES  13 B  293  GLY LEU THR LYS VAL LEU PRO GLN ASP LYS GLU PTR PTR          
SEQRES  14 B  293  LYS VAL LYS GLU PRO GLY GLU SER PRO ILE PHE TRP TYR          
SEQRES  15 B  293  ALA PRO GLU SER LEU THR GLU SER LYS PHE SER VAL ALA          
SEQRES  16 B  293  SER ASP VAL TRP SER PHE GLY VAL VAL LEU TYR GLU LEU          
SEQRES  17 B  293  PHE THR TYR ILE GLU LYS SER LYS SER PRO PRO ALA GLU          
SEQRES  18 B  293  PHE MET ARG MET ILE GLY ASN ASP LYS GLN GLY GLN MET          
SEQRES  19 B  293  ILE VAL PHE HIS LEU ILE GLU LEU LEU LYS ASN ASN GLY          
SEQRES  20 B  293  ARG LEU PRO ARG PRO ASP GLY CYS PRO ASP GLU ILE TYR          
SEQRES  21 B  293  MET ILE MET THR GLU CYS TRP ASN ASN ASN VAL ASN GLN          
SEQRES  22 B  293  ARG PRO SER PHE ARG ASP LEU ALA LEU ARG VAL ASP GLN          
SEQRES  23 B  293  ILE ARG ASP GLN MET ALA GLY                                  
MODRES 2B7A PTR A 1007  TYR  O-PHOSPHOTYROSINE                                  
MODRES 2B7A PTR A 1008  TYR  O-PHOSPHOTYROSINE                                  
MODRES 2B7A PTR B 1007  TYR  O-PHOSPHOTYROSINE                                  
MODRES 2B7A PTR B 1008  TYR  O-PHOSPHOTYROSINE                                  
HET    PTR  A1007      16                                                       
HET    PTR  A1008      16                                                       
HET    PTR  B1007      16                                                       
HET    PTR  B1008      16                                                       
HET    IZA  A2001      23                                                       
HET    IZA  B2002      23                                                       
HETNAM     PTR O-PHOSPHOTYROSINE                                                
HETNAM     IZA 2-TERT-BUTYL-9-FLUORO-3,6-DIHYDRO-7H-BENZ[H]-IMIDAZ[4,           
HETNAM   2 IZA  5-F]ISOQUINOLINE-7-ONE                                          
HETSYN     PTR PHOSPHONOTYROSINE                                                
HETSYN     IZA 2-(1,1-DIMETHYLETHYL)9-FLUORO-3,6-DIHYDRO-7H-BENZ[H]-            
HETSYN   2 IZA  IMIDAZ[4,5-F]ISOQUINOLIN-7-ONE                                  
FORMUL   1  PTR    4(C9 H12 N O6 P)                                             
FORMUL   3  IZA    2(C18 H16 F N3 O)                                            
FORMUL   5  HOH   *395(H2 O)                                                    
HELIX    1   1 GLU A  845  ARG A  847  5                                   3    
HELIX    2   2 THR A  888  SER A  904  1                                  17    
HELIX    3   3 SER A  936  HIS A  944  1                                   9    
HELIX    4   4 ASP A  949  LYS A  970  1                                  22    
HELIX    5   5 ALA A  978  ARG A  980  5                                   3    
HELIX    6   6 PRO A 1017  TYR A 1021  5                                   5    
HELIX    7   7 ALA A 1022  GLU A 1028  1                                   7    
HELIX    8   8 SER A 1032  THR A 1049  1                                  18    
HELIX    9   9 GLU A 1052  LYS A 1055  5                                   4    
HELIX   10  10 SER A 1056  GLY A 1066  1                                  11    
HELIX   11  11 GLN A 1072  ASN A 1084  1                                  13    
HELIX   12  12 PRO A 1095  TRP A 1106  1                                  12    
HELIX   13  13 ASN A 1109  ARG A 1113  5                                   5    
HELIX   14  14 SER A 1115  GLY A 1132  1                                  18    
HELIX   15  15 GLU B  845  ARG B  847  5                                   3    
HELIX   16  16 THR B  888  LEU B  905  1                                  18    
HELIX   17  17 SER B  936  HIS B  944  1                                   9    
HELIX   18  18 ASP B  949  LYS B  970  1                                  22    
HELIX   19  19 ALA B  978  ARG B  980  5                                   3    
HELIX   20  20 PRO B 1017  TYR B 1021  5                                   5    
HELIX   21  21 ALA B 1022  SER B 1029  1                                   8    
HELIX   22  22 SER B 1032  THR B 1049  1                                  18    
HELIX   23  23 GLU B 1052  LYS B 1055  5                                   4    
HELIX   24  24 SER B 1056  GLY B 1066  1                                  11    
HELIX   25  25 MET B 1073  ASN B 1084  1                                  12    
HELIX   26  26 PRO B 1095  TRP B 1106  1                                  12    
HELIX   27  27 ASN B 1109  ARG B 1113  5                                   5    
HELIX   28  28 SER B 1115  ALA B 1131  1                                  17    
SHEET    1   A 5 LEU A 849  GLY A 858  0                                        
SHEET    2   A 5 GLY A 861  TYR A 868 -1  O  MET A 865   N  GLN A 853           
SHEET    3   A 5 VAL A 878  LEU A 884 -1  O  VAL A 879   N  CYS A 866           
SHEET    4   A 5 LYS A 926  GLU A 930 -1  O  LEU A 927   N  LYS A 882           
SHEET    5   A 5 TYR A 913  CYS A 917 -1  N  GLY A 915   O  ILE A 928           
SHEET    1   B 2 TYR A 972  ILE A 973  0                                        
SHEET    2   B 2 LYS A 999  VAL A1000 -1  O  LYS A 999   N  ILE A 973           
SHEET    1   C 2 ILE A 982  ASN A 986  0                                        
SHEET    2   C 2 ARG A 989  ILE A 992 -1  O  LYS A 991   N  LEU A 983           
SHEET    1   D 2 PTR A1008  LYS A1009  0                                        
SHEET    2   D 2 LYS A1030  PHE A1031 -1  O  PHE A1031   N  PTR A1008           
SHEET    1   E 5 LEU B 849  LYS B 857  0                                        
SHEET    2   E 5 GLY B 861  TYR B 868 -1  O  MET B 865   N  GLN B 853           
SHEET    3   E 5 GLU B 877  LEU B 884 -1  O  VAL B 879   N  CYS B 866           
SHEET    4   E 5 LYS B 926  GLU B 930 -1  O  MET B 929   N  ALA B 880           
SHEET    5   E 5 TYR B 913  CYS B 917 -1  N  GLY B 915   O  ILE B 928           
SHEET    1   F 2 TYR B 972  ILE B 973  0                                        
SHEET    2   F 2 LYS B 999  VAL B1000 -1  O  LYS B 999   N  ILE B 973           
SHEET    1   G 2 ILE B 982  ASN B 986  0                                        
SHEET    2   G 2 ARG B 989  ILE B 992 -1  O  LYS B 991   N  LEU B 983           
SHEET    1   H 2 PTR B1008  LYS B1009  0                                        
SHEET    2   H 2 LYS B1030  PHE B1031 -1  O  PHE B1031   N  PTR B1008           
LINK         C   GLU A1006                 N   PTR A1007     1555   1555  1.33  
LINK         C   PTR A1007                 N   PTR A1008     1555   1555  1.33  
LINK         C   PTR A1008                 N   LYS A1009     1555   1555  1.33  
LINK         C   GLU B1006                 N   PTR B1007     1555   1555  1.33  
LINK         C   PTR B1007                 N   PTR B1008     1555   1555  1.33  
LINK         C   PTR B1008                 N   LYS B1009     1555   1555  1.33  
SITE     1 AC1 14 HOH A 139  HOH A 232  LEU A 855  LYS A 857                    
SITE     2 AC1 14 VAL A 863  ALA A 880  MET A 929  GLU A 930                    
SITE     3 AC1 14 TYR A 931  LEU A 932  GLY A 935  ARG A 980                    
SITE     4 AC1 14 ASN A 981  LEU A 983                                          
SITE     1 AC2 15 HOH B 178  HOH B 244  LEU B 855  LYS B 857                    
SITE     2 AC2 15 ALA B 880  MET B 929  GLU B 930  TYR B 931                    
SITE     3 AC2 15 LEU B 932  PRO B 933  GLY B 935  ARG B 980                    
SITE     4 AC2 15 ASN B 981  LEU B 983  ASP B 994                               
CRYST1  111.273  111.273   70.577  90.00  90.00  90.00 P 41          8          
ORIGX1      1.000000  0.000000  0.000000        0.00000                         
ORIGX2      0.000000  1.000000  0.000000        0.00000                         
ORIGX3      0.000000  0.000000  1.000000        0.00000                         
SCALE1      0.008987  0.000000  0.000000        0.00000                         
SCALE2      0.000000  0.008987  0.000000        0.00000                         
SCALE3      0.000000  0.000000  0.014169        0.00000                         
ATOM      1  N   GLN A 843     134.888  59.436   5.113  1.00 57.64           N  
ATOM      2  CA  GLN A 843     133.465  59.048   5.350  1.00 57.40           C  
ATOM      3  C   GLN A 843     133.127  59.010   6.844  1.00 56.16           C  
ATOM      4  O   GLN A 843     133.921  59.445   7.682  1.00 56.18           O  
ATOM      5  CB  GLN A 843     133.156  57.698   4.689  1.00 57.55           C  
ATOM      6  CG  GLN A 843     133.161  57.729   3.162  1.00 58.87           C  
ATOM      7  CD  GLN A 843     132.828  56.384   2.534  1.00 58.69           C  
ATOM      8  OE1 GLN A 843     133.121  55.326   3.095  1.00 61.77           O  
ATOM      9  NE2 GLN A 843     132.218  56.421   1.354  1.00 60.07           N  
ATOM     10  N   PHE A 844     131.939  58.500   7.163  1.00 54.83           N  
ATOM     11  CA  PHE A 844     131.482  58.365   8.542  1.00 53.22           C  
ATOM     12  C   PHE A 844     131.527  56.903   8.975  1.00 53.11           C  
ATOM     13  O   PHE A 844     130.963  56.031   8.310  1.00 53.20           O  
ATOM     14  CB  PHE A 844     130.064  58.924   8.694  1.00 52.51           C  
ATOM     15  CG  PHE A 844     129.997  60.427   8.695  1.00 50.28           C  
ATOM     16  CD1 PHE A 844     129.995  61.142   7.500  1.00 48.46           C  
ATOM     17  CD2 PHE A 844     129.929  61.129   9.894  1.00 48.82           C  
ATOM     18  CE1 PHE A 844     129.933  62.533   7.502  1.00 47.67           C  
ATOM     19  CE2 PHE A 844     129.866  62.521   9.907  1.00 47.41           C  
ATOM     20  CZ  PHE A 844     129.868  63.224   8.709  1.00 47.91           C  
ATOM     21  N   GLU A 845     132.207  56.646  10.089  1.00 52.56           N  
ATOM     22  CA  GLU A 845     132.359  55.291  10.612  1.00 52.42           C  
ATOM     23  C   GLU A 845     131.127  54.842  11.392  1.00 51.78           C  
ATOM     24  O   GLU A 845     130.602  55.585  12.226  1.00 51.43           O  
ATOM     25  CB  GLU A 845     133.611  55.190  11.488  1.00 52.74           C  
ATOM     26  CG  GLU A 845     134.919  55.168  10.707  1.00 54.97           C  
ATOM     27  CD  GLU A 845     135.260  53.789  10.167  1.00 58.02           C  
ATOM     28  OE1 GLU A 845     135.522  52.875  10.981  1.00 59.01           O  
ATOM     29  OE2 GLU A 845     135.279  53.622   8.929  1.00 58.81           O  
ATOM     30  N   GLU A 846     130.682  53.621  11.105  1.00 51.23           N  
ATOM     31  CA  GLU A 846     129.534  52.994  11.766  1.00 51.05           C  
ATOM     32  C   GLU A 846     129.650  53.004  13.296  1.00 50.05           C  
ATOM     33  O   GLU A 846     128.705  53.384  13.996  1.00 49.88           O  
ATOM     34  CB  GLU A 846     129.368  51.558  11.246  1.00 51.66           C  
ATOM     35  CG  GLU A 846     128.421  50.669  12.051  1.00 55.36           C  
ATOM     36  CD  GLU A 846     126.972  50.822  11.638  1.00 58.97           C  
ATOM     37  OE1 GLU A 846     126.617  50.377  10.524  1.00 60.61           O  
ATOM     38  OE2 GLU A 846     126.184  51.378  12.435  1.00 61.11           O  
ATOM     39  N   ARG A 847     130.817  52.604  13.798  1.00 48.70           N  
ATOM     40  CA  ARG A 847     131.047  52.416  15.234  1.00 47.58           C  
ATOM     41  C   ARG A 847     131.058  53.704  16.062  1.00 46.49           C  
ATOM     42  O   ARG A 847     130.921  53.657  17.287  1.00 46.37           O  
ATOM     43  CB  ARG A 847     132.342  51.623  15.467  1.00 47.77           C  
ATOM     44  CG  ARG A 847     133.618  52.322  15.004  1.00 48.87           C  
ATOM     45  CD  ARG A 847     134.785  51.352  14.947  1.00 51.59           C  
ATOM     46  NE  ARG A 847     136.066  52.042  14.812  1.00 54.87           N  
ATOM     47  CZ  ARG A 847     136.885  52.322  15.825  1.00 56.95           C  
ATOM     48  NH1 ARG A 847     136.569  51.972  17.067  1.00 57.66           N  
ATOM     49  NH2 ARG A 847     138.028  52.955  15.595  1.00 57.91           N  
ATOM     50  N   HIS A 848     131.226  54.844  15.393  1.00 45.10           N  
ATOM     51  CA  HIS A 848     131.310  56.140  16.069  1.00 43.84           C  
ATOM     52  C   HIS A 848     129.999  56.925  16.006  1.00 43.18           C  
ATOM     53  O   HIS A 848     129.897  58.028  16.551  1.00 43.38           O  
ATOM     54  CB  HIS A 848     132.458  56.973  15.490  1.00 43.69           C  
ATOM     55  CG  HIS A 848     133.817  56.401  15.755  1.00 43.82           C  
ATOM     56  ND1 HIS A 848     134.708  56.105  14.746  1.00 42.84           N  
ATOM     57  CD2 HIS A 848     134.436  56.071  16.913  1.00 42.43           C  
ATOM     58  CE1 HIS A 848     135.819  55.619  15.272  1.00 42.78           C  
ATOM     59  NE2 HIS A 848     135.679  55.587  16.585  1.00 43.06           N  
ATOM     60  N   LEU A 849     129.001  56.345  15.345  1.00 42.23           N  
ATOM     61  CA  LEU A 849     127.690  56.963  15.199  1.00 41.45           C  
ATOM     62  C   LEU A 849     126.769  56.470  16.317  1.00 40.77           C  
ATOM     63  O   LEU A 849     126.403  55.294  16.356  1.00 41.58           O  
ATOM     64  CB  LEU A 849     127.121  56.630  13.818  1.00 41.30           C  
ATOM     65  CG  LEU A 849     126.072  57.511  13.135  1.00 42.49           C  
ATOM     66  CD1 LEU A 849     126.564  58.943  12.911  1.00 39.67           C  
ATOM     67  CD2 LEU A 849     125.685  56.871  11.808  1.00 41.95           C  
ATOM     68  N   LYS A 850     126.419  57.371  17.232  1.00 39.55           N  
ATOM     69  CA  LYS A 850     125.627  57.027  18.417  1.00 38.67           C  
ATOM     70  C   LYS A 850     124.164  57.436  18.260  1.00 37.20           C  
ATOM     71  O   LYS A 850     123.866  58.614  18.066  1.00 36.64           O  
ATOM     72  CB  LYS A 850     126.211  57.697  19.666  1.00 38.67           C  
ATOM     73  CG  LYS A 850     127.609  57.243  20.046  1.00 39.89           C  
ATOM     74  CD  LYS A 850     128.095  57.984  21.283  1.00 40.35           C  
ATOM     75  CE  LYS A 850     129.410  57.412  21.789  1.00 44.21           C  
ATOM     76  NZ  LYS A 850     129.849  58.072  23.049  1.00 45.23           N  
ATOM     77  N   PHE A 851     123.259  56.464  18.358  1.00 35.83           N  
ATOM     78  CA  PHE A 851     121.824  56.721  18.234  1.00 34.06           C  
ATOM     79  C   PHE A 851     121.291  57.532  19.409  1.00 33.52           C  
ATOM     80  O   PHE A 851     121.582  57.229  20.568  1.00 33.38           O  
ATOM     81  CB  PHE A 851     121.042  55.407  18.106  1.00 33.67           C  
ATOM     82  CG  PHE A 851     119.544  55.584  18.112  1.00 32.19           C  
ATOM     83  CD1 PHE A 851     118.855  55.850  16.930  1.00 31.41           C  
ATOM     84  CD2 PHE A 851     118.823  55.486  19.300  1.00 31.48           C  
ATOM     85  CE1 PHE A 851     117.473  56.015  16.932  1.00 30.08           C  
ATOM     86  CE2 PHE A 851     117.441  55.650  19.314  1.00 30.99           C  
ATOM     87  CZ  PHE A 851     116.764  55.910  18.124  1.00 31.58           C  
ATOM     88  N   LEU A 852     120.497  58.553  19.100  1.00 32.33           N  
ATOM     89  CA  LEU A 852     119.879  59.379  20.129  1.00 31.89           C  
ATOM     90  C   LEU A 852     118.358  59.252  20.119  1.00 31.92           C  
ATOM     91  O   LEU A 852     117.759  58.917  21.139  1.00 31.28           O  
ATOM     92  CB  LEU A 852     120.316  60.843  19.996  1.00 31.60           C  
ATOM     93  CG  LEU A 852     121.803  61.150  20.201  1.00 30.44           C  
ATOM     94  CD1 LEU A 852     122.088  62.607  19.873  1.00 27.44           C  
ATOM     95  CD2 LEU A 852     122.262  60.824  21.622  1.00 29.44           C  
ATOM     96  N   GLN A 853     117.744  59.510  18.965  1.00 31.95           N  
ATOM     97  CA  GLN A 853     116.298  59.354  18.805  1.00 33.08           C  
ATOM     98  C   GLN A 853     115.870  59.242  17.344  1.00 32.70           C  
ATOM     99  O   GLN A 853     116.598  59.654  16.437  1.00 31.73           O  
ATOM    100  CB  GLN A 853     115.537  60.501  19.485  1.00 33.08           C  
ATOM    101  CG  GLN A 853     115.768  61.870  18.870  1.00 33.67           C  
ATOM    102  CD  GLN A 853     114.801  62.912  19.395  1.00 35.12           C  
ATOM    103  OE1 GLN A 853     115.194  63.824  20.120  1.00 38.66           O  
ATOM    104  NE2 GLN A 853     113.527  62.778  19.037  1.00 38.83           N  
ATOM    105  N   GLN A 854     114.685  58.671  17.137  1.00 32.72           N  
ATOM    106  CA  GLN A 854     114.025  58.672  15.837  1.00 33.66           C  
ATOM    107  C   GLN A 854     113.509  60.082  15.551  1.00 33.36           C  
ATOM    108  O   GLN A 854     112.875  60.703  16.411  1.00 32.92           O  
ATOM    109  CB  GLN A 854     112.874  57.658  15.831  1.00 33.82           C  
ATOM    110  CG  GLN A 854     112.060  57.594  14.535  1.00 38.48           C  
ATOM    111  CD  GLN A 854     112.833  57.013  13.361  1.00 42.81           C  
ATOM    112  OE1 GLN A 854     113.713  56.166  13.532  1.00 45.81           O  
ATOM    113  NE2 GLN A 854     112.495  57.461  12.156  1.00 43.81           N  
ATOM    114  N   LEU A 855     113.793  60.586  14.352  1.00 32.69           N  
ATOM    115  CA  LEU A 855     113.381  61.938  13.971  1.00 33.23           C  
ATOM    116  C   LEU A 855     112.132  61.954  13.100  1.00 33.51           C  
ATOM    117  O   LEU A 855     111.219  62.746  13.334  1.00 34.08           O  
ATOM    118  CB  LEU A 855     114.520  62.691  13.276  1.00 32.79           C  
ATOM    119  CG  LEU A 855     115.664  63.197  14.155  1.00 32.53           C  
ATOM    120  CD1 LEU A 855     116.734  63.828  13.288  1.00 32.42           C  
ATOM    121  CD2 LEU A 855     115.169  64.181  15.213  1.00 33.58           C  
ATOM    122  N   GLY A 856     112.100  61.085  12.096  1.00 33.68           N  
ATOM    123  CA  GLY A 856     110.941  60.976  11.223  1.00 34.95           C  
ATOM    124  C   GLY A 856     111.035  59.844  10.222  1.00 35.71           C  
ATOM    125  O   GLY A 856     112.084  59.211  10.082  1.00 35.69           O  
ATOM    126  N   LYS A 857     109.923  59.595   9.536  1.00 36.59           N  
ATOM    127  CA  LYS A 857     109.846  58.601   8.468  1.00 37.66           C  
ATOM    128  C   LYS A 857     109.165  59.203   7.242  1.00 37.95           C  
ATOM    129  O   LYS A 857     108.179  59.935   7.365  1.00 37.28           O  
ATOM    130  CB  LYS A 857     109.069  57.366   8.931  1.00 38.29           C  
ATOM    131  CG  LYS A 857     109.799  56.500   9.945  1.00 39.88           C  
ATOM    132  CD  LYS A 857     108.990  55.262  10.290  1.00 42.73           C  
ATOM    133  CE  LYS A 857     109.735  54.374  11.272  1.00 43.61           C  
ATOM    134  NZ  LYS A 857     108.955  53.146  11.590  1.00 46.22           N  
ATOM    135  N   GLY A 858     109.690  58.885   6.063  1.00 38.53           N  
ATOM    136  CA  GLY A 858     109.136  59.396   4.813  1.00 39.92           C  
ATOM    137  C   GLY A 858     109.345  58.451   3.649  1.00 40.66           C  
ATOM    138  O   GLY A 858     110.463  57.981   3.414  1.00 40.68           O  
ATOM    139  N   ASN A 859     108.259  58.186   2.920  1.00 41.50           N  
ATOM    140  CA  ASN A 859     108.258  57.282   1.765  1.00 42.03           C  
ATOM    141  C   ASN A 859     108.767  55.874   2.109  1.00 42.43           C  
ATOM    142  O   ASN A 859     107.990  55.026   2.558  1.00 42.99           O  
ATOM    143  CB  ASN A 859     109.017  57.901   0.578  1.00 42.03           C  
ATOM    144  CG  ASN A 859     108.346  59.160   0.043  1.00 42.67           C  
ATOM    145  OD1 ASN A 859     107.167  59.148  -0.314  1.00 42.08           O  
ATOM    146  ND2 ASN A 859     109.101  60.253  -0.023  1.00 44.00           N  
ATOM    147  N   PHE A 860     110.063  55.637   1.908  1.00 41.83           N  
ATOM    148  CA  PHE A 860     110.682  54.353   2.251  1.00 41.24           C  
ATOM    149  C   PHE A 860     111.917  54.543   3.132  1.00 40.06           C  
ATOM    150  O   PHE A 860     112.605  53.577   3.476  1.00 39.51           O  
ATOM    151  CB  PHE A 860     111.040  53.564   0.984  1.00 41.92           C  
ATOM    152  CG  PHE A 860     109.855  53.231   0.118  1.00 43.02           C  
ATOM    153  CD1 PHE A 860     108.965  52.222   0.485  1.00 44.75           C  
ATOM    154  CD2 PHE A 860     109.633  53.921  -1.070  1.00 43.80           C  
ATOM    155  CE1 PHE A 860     107.868  51.912  -0.314  1.00 44.28           C  
ATOM    156  CE2 PHE A 860     108.540  53.616  -1.878  1.00 43.68           C  
ATOM    157  CZ  PHE A 860     107.656  52.610  -1.499  1.00 44.30           C  
ATOM    158  N   GLY A 861     112.183  55.795   3.498  1.00 39.19           N  
ATOM    159  CA  GLY A 861     113.322  56.140   4.341  1.00 38.19           C  
ATOM    160  C   GLY A 861     112.947  56.471   5.774  1.00 38.05           C  
ATOM    161  O   GLY A 861     111.778  56.719   6.091  1.00 38.38           O  
ATOM    162  N   SER A 862     113.956  56.473   6.640  1.00 36.77           N  
ATOM    163  CA  SER A 862     113.791  56.791   8.051  1.00 35.26           C  
ATOM    164  C   SER A 862     114.984  57.622   8.501  1.00 33.48           C  
ATOM    165  O   SER A 862     116.119  57.330   8.128  1.00 32.91           O  
ATOM    166  CB  SER A 862     113.683  55.506   8.874  1.00 35.48           C  
ATOM    167  OG  SER A 862     113.750  55.770  10.263  1.00 38.14           O  
ATOM    168  N   VAL A 863     114.717  58.665   9.285  1.00 32.00           N  
ATOM    169  CA  VAL A 863     115.763  59.574   9.752  1.00 30.70           C  
ATOM    170  C   VAL A 863     115.924  59.483  11.267  1.00 30.51           C  
ATOM    171  O   VAL A 863     114.937  59.451  12.008  1.00 30.01           O  
ATOM    172  CB  VAL A 863     115.506  61.045   9.320  1.00 30.47           C  
ATOM    173  CG1 VAL A 863     116.690  61.935   9.685  1.00 28.03           C  
ATOM    174  CG2 VAL A 863     115.256  61.126   7.823  1.00 31.92           C  
ATOM    175  N   GLU A 864     117.180  59.431  11.704  1.00 30.13           N  
ATOM    176  CA  GLU A 864     117.528  59.333  13.115  1.00 30.91           C  
ATOM    177  C   GLU A 864     118.463  60.459  13.527  1.00 30.63           C  
ATOM    178  O   GLU A 864     119.311  60.895  12.745  1.00 31.61           O  
ATOM    179  CB  GLU A 864     118.213  57.994  13.407  1.00 31.64           C  
ATOM    180  CG  GLU A 864     117.308  56.781  13.298  1.00 31.45           C  
ATOM    181  CD  GLU A 864     118.063  55.465  13.416  1.00 32.79           C  
ATOM    182  OE1 GLU A 864     119.315  55.478  13.448  1.00 34.87           O  
ATOM    183  OE2 GLU A 864     117.395  54.412  13.473  1.00 35.54           O  
ATOM    184  N   MET A 865     118.295  60.921  14.761  1.00 30.01           N  
ATOM    185  CA  MET A 865     119.228  61.841  15.391  1.00 30.29           C  
ATOM    186  C   MET A 865     120.379  61.030  15.976  1.00 30.23           C  
ATOM    187  O   MET A 865     120.165  60.141  16.804  1.00 29.21           O  
ATOM    188  CB  MET A 865     118.520  62.628  16.492  1.00 29.16           C  
ATOM    189  CG  MET A 865     119.361  63.688  17.173  1.00 29.98           C  
ATOM    190  SD  MET A 865     118.472  64.395  18.571  1.00 31.43           S  
ATOM    191  CE  MET A 865     119.472  65.832  18.934  1.00 29.42           C  
ATOM    192  N   CYS A 866     121.595  61.335  15.534  1.00 30.87           N  
ATOM    193  CA  CYS A 866     122.781  60.629  16.002  1.00 32.54           C  
ATOM    194  C   CYS A 866     123.898  61.596  16.370  1.00 33.40           C  
ATOM    195  O   CYS A 866     124.001  62.684  15.804  1.00 33.70           O  
ATOM    196  CB  CYS A 866     123.278  59.643  14.941  1.00 32.56           C  
ATOM    197  SG  CYS A 866     122.135  58.302  14.544  1.00 35.15           S  
ATOM    198  N   ARG A 867     124.722  61.197  17.334  1.00 34.06           N  
ATOM    199  CA  ARG A 867     125.941  61.929  17.644  1.00 35.21           C  
ATOM    200  C   ARG A 867     127.118  61.195  17.012  1.00 35.91           C  
ATOM    201  O   ARG A 867     127.375  60.033  17.337  1.00 35.46           O  
ATOM    202  CB  ARG A 867     126.128  62.060  19.158  1.00 35.33           C  
ATOM    203  CG  ARG A 867     127.273  62.975  19.564  1.00 37.41           C  
ATOM    204  CD  ARG A 867     127.106  63.483  20.981  1.00 40.93           C  
ATOM    205  NE  ARG A 867     127.781  64.767  21.158  1.00 43.43           N  
ATOM    206  CZ  ARG A 867     127.513  65.638  22.125  1.00 41.48           C  
ATOM    207  NH1 ARG A 867     126.573  65.385  23.026  1.00 40.93           N  
ATOM    208  NH2 ARG A 867     128.188  66.774  22.184  1.00 45.73           N  
ATOM    209  N   TYR A 868     127.807  61.857  16.086  1.00 36.83           N  
ATOM    210  CA  TYR A 868     129.016  61.285  15.505  1.00 38.45           C  
ATOM    211  C   TYR A 868     130.204  61.647  16.380  1.00 39.17           C  
ATOM    212  O   TYR A 868     130.687  62.779  16.350  1.00 38.94           O  
ATOM    213  CB  TYR A 868     129.239  61.735  14.057  1.00 39.30           C  
ATOM    214  CG  TYR A 868     130.374  60.987  13.385  1.00 40.81           C  
ATOM    215  CD1 TYR A 868     130.280  59.614  13.143  1.00 42.54           C  
ATOM    216  CD2 TYR A 868     131.545  61.643  13.005  1.00 41.54           C  
ATOM    217  CE1 TYR A 868     131.318  58.913  12.537  1.00 42.43           C  
ATOM    218  CE2 TYR A 868     132.594  60.949  12.394  1.00 42.80           C  
ATOM    219  CZ  TYR A 868     132.471  59.585  12.166  1.00 42.54           C  
ATOM    220  OH  TYR A 868     133.493  58.886  11.564  1.00 43.21           O  
ATOM    221  N   ASP A 869     130.665  60.668  17.154  1.00 40.37           N  
ATOM    222  CA  ASP A 869     131.653  60.888  18.204  1.00 41.47           C  
ATOM    223  C   ASP A 869     132.911  60.030  17.983  1.00 42.52           C  
ATOM    224  O   ASP A 869     133.128  59.049  18.703  1.00 42.60           O  
ATOM    225  CB  ASP A 869     131.006  60.580  19.562  1.00 41.42           C  
ATOM    226  CG  ASP A 869     131.782  61.147  20.735  1.00 41.71           C  
ATOM    227  OD1 ASP A 869     132.436  62.201  20.587  1.00 43.12           O  
ATOM    228  OD2 ASP A 869     131.715  60.539  21.823  1.00 41.98           O  
ATOM    229  N   PRO A 870     133.751  60.402  16.991  1.00 43.57           N  
ATOM    230  CA  PRO A 870     134.929  59.598  16.647  1.00 44.43           C  
ATOM    231  C   PRO A 870     136.016  59.573  17.723  1.00 45.21           C  
ATOM    232  O   PRO A 870     136.860  58.674  17.717  1.00 45.70           O  
ATOM    233  CB  PRO A 870     135.453  60.267  15.371  1.00 44.54           C  
ATOM    234  CG  PRO A 870     134.974  61.660  15.451  1.00 44.17           C  
ATOM    235  CD  PRO A 870     133.643  61.597  16.132  1.00 43.60           C  
ATOM    236  N   LEU A 871     135.995  60.547  18.629  1.00 45.92           N  
ATOM    237  CA  LEU A 871     136.947  60.589  19.738  1.00 46.84           C  
ATOM    238  C   LEU A 871     136.396  59.889  20.980  1.00 47.32           C  
ATOM    239  O   LEU A 871     137.109  59.718  21.974  1.00 47.23           O  
ATOM    240  CB  LEU A 871     137.346  62.035  20.062  1.00 46.98           C  
ATOM    241  CG  LEU A 871     138.054  62.856  18.976  1.00 47.53           C  
ATOM    242  CD1 LEU A 871     138.160  64.313  19.402  1.00 49.15           C  
ATOM    243  CD2 LEU A 871     139.433  62.291  18.645  1.00 47.99           C  
ATOM    244  N   GLN A 872     135.124  59.489  20.907  1.00 47.96           N  
ATOM    245  CA  GLN A 872     134.432  58.757  21.979  1.00 48.49           C  
ATOM    246  C   GLN A 872     134.521  59.451  23.344  1.00 48.62           C  
ATOM    247  O   GLN A 872     134.655  58.798  24.384  1.00 49.00           O  
ATOM    248  CB  GLN A 872     134.922  57.300  22.059  1.00 48.72           C  
ATOM    249  CG  GLN A 872     134.572  56.441  20.839  1.00 49.91           C  
ATOM    250  CD  GLN A 872     133.095  56.074  20.764  1.00 51.98           C  
ATOM    251  OE1 GLN A 872     132.454  55.804  21.782  1.00 53.23           O  
ATOM    252  NE2 GLN A 872     132.552  56.057  19.551  1.00 51.81           N  
ATOM    253  N   ASP A 873     134.432  60.780  23.321  1.00 48.12           N  
ATOM    254  CA  ASP A 873     134.546  61.604  24.523  1.00 47.84           C  
ATOM    255  C   ASP A 873     133.360  62.559  24.681  1.00 47.58           C  
ATOM    256  O   ASP A 873     133.397  63.473  25.510  1.00 47.56           O  
ATOM    257  CB  ASP A 873     135.869  62.386  24.507  1.00 47.95           C  
ATOM    258  CG  ASP A 873     135.993  63.326  23.309  1.00 48.33           C  
ATOM    259  OD1 ASP A 873     135.159  63.254  22.380  1.00 49.23           O  
ATOM    260  OD2 ASP A 873     136.938  64.143  23.296  1.00 48.42           O  
ATOM    261  N   ASN A 874     132.315  62.333  23.883  1.00 47.31           N  
ATOM    262  CA  ASN A 874     131.115  63.178  23.854  1.00 46.79           C  
ATOM    263  C   ASN A 874     131.429  64.633  23.472  1.00 45.88           C  
ATOM    264  O   ASN A 874     131.099  65.572  24.204  1.00 46.04           O  
ATOM    265  CB  ASN A 874     130.339  63.085  25.182  1.00 47.54           C  
ATOM    266  CG  ASN A 874     128.878  63.494  25.044  1.00 48.85           C  
ATOM    267  OD1 ASN A 874     128.426  64.450  25.678  1.00 50.42           O  
ATOM    268  ND2 ASN A 874     128.133  62.769  24.216  1.00 48.62           N  
ATOM    269  N   THR A 875     132.089  64.800  22.326  1.00 44.42           N  
ATOM    270  CA  THR A 875     132.406  66.124  21.777  1.00 42.93           C  
ATOM    271  C   THR A 875     131.985  66.236  20.310  1.00 41.75           C  
ATOM    272  O   THR A 875     132.029  67.319  19.722  1.00 41.65           O  
ATOM    273  CB  THR A 875     133.914  66.463  21.884  1.00 43.00           C  
ATOM    274  OG1 THR A 875     134.683  65.480  21.180  1.00 42.34           O  
ATOM    275  CG2 THR A 875     134.363  66.526  23.341  1.00 42.26           C  
ATOM    276  N   GLY A 876     131.580  65.111  19.726  1.00 40.35           N  
ATOM    277  CA  GLY A 876     131.178  65.070  18.326  1.00 39.09           C  
ATOM    278  C   GLY A 876     129.890  65.820  18.056  1.00 38.34           C  
ATOM    279  O   GLY A 876     129.085  66.041  18.963  1.00 37.98           O  
ATOM    280  N   GLU A 877     129.696  66.219  16.804  1.00 37.23           N  
ATOM    281  CA  GLU A 877     128.490  66.941  16.422  1.00 37.01           C  
ATOM    282  C   GLU A 877     127.297  66.004  16.242  1.00 35.31           C  
ATOM    283  O   GLU A 877     127.453  64.846  15.843  1.00 35.14           O  
ATOM    284  CB  GLU A 877     128.720  67.798  15.168  1.00 36.77           C  
ATOM    285  CG  GLU A 877     129.147  67.029  13.926  1.00 39.43           C  
ATOM    286  CD  GLU A 877     129.230  67.901  12.684  1.00 39.39           C  
ATOM    287  OE1 GLU A 877     130.052  67.589  11.798  1.00 46.79           O  
ATOM    288  OE2 GLU A 877     128.476  68.893  12.584  1.00 44.20           O  
ATOM    289  N   VAL A 878     126.113  66.513  16.567  1.00 33.44           N  
ATOM    290  CA  VAL A 878     124.865  65.812  16.301  1.00 32.04           C  
ATOM    291  C   VAL A 878     124.540  65.951  14.816  1.00 31.79           C  
ATOM    292  O   VAL A 878     124.669  67.034  14.241  1.00 31.33           O  
ATOM    293  CB  VAL A 878     123.699  66.361  17.160  1.00 31.85           C  
ATOM    294  CG1 VAL A 878     122.390  65.696  16.778  1.00 31.99           C  
ATOM    295  CG2 VAL A 878     123.979  66.156  18.646  1.00 30.91           C  
ATOM    296  N   VAL A 879     124.138  64.842  14.203  1.00 31.60           N  
ATOM    297  CA  VAL A 879     123.799  64.809  12.786  1.00 31.68           C  
ATOM    298  C   VAL A 879     122.489  64.055  12.568  1.00 32.04           C  
ATOM    299  O   VAL A 879     122.000  63.373  13.471  1.00 31.74           O  
ATOM    300  CB  VAL A 879     124.926  64.153  11.937  1.00 31.88           C  
ATOM    301  CG1 VAL A 879     126.203  64.994  11.979  1.00 31.97           C  
ATOM    302  CG2 VAL A 879     125.199  62.713  12.395  1.00 30.95           C  
ATOM    303  N   ALA A 880     121.923  64.198  11.372  1.00 31.79           N  
ATOM    304  CA  ALA A 880     120.752  63.436  10.971  1.00 31.85           C  
ATOM    305  C   ALA A 880     121.182  62.308  10.042  1.00 32.08           C  
ATOM    306  O   ALA A 880     121.977  62.513   9.121  1.00 32.39           O  
ATOM    307  CB  ALA A 880     119.742  64.332  10.293  1.00 31.81           C  
ATOM    308  N   VAL A 881     120.665  61.112  10.299  1.00 31.97           N  
ATOM    309  CA  VAL A 881     121.063  59.929   9.546  1.00 31.85           C  
ATOM    310  C   VAL A 881     119.841  59.296   8.900  1.00 32.25           C  
ATOM    311  O   VAL A 881     118.913  58.873   9.591  1.00 31.77           O  
ATOM    312  CB  VAL A 881     121.804  58.897  10.440  1.00 32.26           C  
ATOM    313  CG1 VAL A 881     122.255  57.692   9.619  1.00 31.24           C  
ATOM    314  CG2 VAL A 881     123.001  59.544  11.133  1.00 31.15           C  
ATOM    315  N   LYS A 882     119.843  59.255   7.571  1.00 33.02           N  
ATOM    316  CA  LYS A 882     118.762  58.632   6.819  1.00 34.21           C  
ATOM    317  C   LYS A 882     119.176  57.258   6.304  1.00 35.74           C  
ATOM    318  O   LYS A 882     120.257  57.097   5.735  1.00 35.35           O  
ATOM    319  CB  LYS A 882     118.312  59.524   5.655  1.00 33.70           C  
ATOM    320  CG  LYS A 882     117.098  58.992   4.897  1.00 33.99           C  
ATOM    321  CD  LYS A 882     116.611  59.959   3.830  1.00 34.17           C  
ATOM    322  CE  LYS A 882     115.354  59.432   3.151  1.00 35.63           C  
ATOM    323  NZ  LYS A 882     114.853  60.339   2.076  1.00 36.14           N  
ATOM    324  N   LYS A 883     118.307  56.275   6.517  1.00 37.60           N  
ATOM    325  CA  LYS A 883     118.477  54.948   5.936  1.00 40.13           C  
ATOM    326  C   LYS A 883     117.138  54.394   5.458  1.00 40.95           C  
ATOM    327  O   LYS A 883     116.079  54.900   5.833  1.00 40.61           O  
ATOM    328  CB  LYS A 883     119.151  53.986   6.925  1.00 39.98           C  
ATOM    329  CG  LYS A 883     118.340  53.638   8.167  1.00 41.61           C  
ATOM    330  CD  LYS A 883     119.076  52.597   9.003  1.00 42.12           C  
ATOM    331  CE  LYS A 883     118.463  52.443  10.385  1.00 46.08           C  
ATOM    332  NZ  LYS A 883     119.315  51.599  11.271  1.00 46.62           N  
ATOM    333  N   LEU A 884     117.194  53.362   4.621  1.00 42.26           N  
ATOM    334  CA  LEU A 884     115.990  52.686   4.155  1.00 43.89           C  
ATOM    335  C   LEU A 884     115.415  51.826   5.275  1.00 44.99           C  
ATOM    336  O   LEU A 884     116.148  51.076   5.924  1.00 44.81           O  
ATOM    337  CB  LEU A 884     116.290  51.830   2.919  1.00 43.81           C  
ATOM    338  CG  LEU A 884     116.802  52.539   1.659  1.00 44.04           C  
ATOM    339  CD1 LEU A 884     117.362  51.526   0.674  1.00 43.87           C  
ATOM    340  CD2 LEU A 884     115.715  53.389   1.000  1.00 44.22           C  
ATOM    341  N   GLN A 885     114.108  51.954   5.504  1.00 46.45           N  
ATOM    342  CA  GLN A 885     113.411  51.169   6.528  1.00 48.20           C  
ATOM    343  C   GLN A 885     113.481  49.677   6.202  1.00 49.12           C  
ATOM    344  O   GLN A 885     113.638  48.848   7.096  1.00 49.24           O  
ATOM    345  CB  GLN A 885     111.957  51.638   6.679  1.00 48.29           C  
ATOM    346  CG  GLN A 885     111.165  50.974   7.820  1.00 49.93           C  
ATOM    347  CD  GLN A 885     111.569  51.445   9.218  1.00 51.47           C  
ATOM    348  OE1 GLN A 885     112.306  52.419   9.383  1.00 51.93           O  
ATOM    349  NE2 GLN A 885     111.073  50.748  10.234  1.00 51.87           N  
ATOM    350  N   HIS A 886     113.368  49.350   4.918  1.00 50.46           N  
ATOM    351  CA  HIS A 886     113.592  47.992   4.433  1.00 51.74           C  
ATOM    352  C   HIS A 886     114.418  48.030   3.152  1.00 52.23           C  
ATOM    353  O   HIS A 886     113.964  48.531   2.120  1.00 52.00           O  
ATOM    354  CB  HIS A 886     112.266  47.258   4.222  1.00 52.09           C  
ATOM    355  CG  HIS A 886     111.599  46.848   5.497  1.00 53.85           C  
ATOM    356  ND1 HIS A 886     110.747  47.679   6.193  1.00 54.57           N  
ATOM    357  CD2 HIS A 886     111.669  45.698   6.210  1.00 54.62           C  
ATOM    358  CE1 HIS A 886     110.317  47.057   7.276  1.00 55.03           C  
ATOM    359  NE2 HIS A 886     110.862  45.854   7.311  1.00 55.27           N  
ATOM    360  N   SER A 887     115.637  47.504   3.235  1.00 53.14           N  
ATOM    361  CA  SER A 887     116.596  47.577   2.135  1.00 53.99           C  
ATOM    362  C   SER A 887     116.256  46.624   0.990  1.00 54.40           C  
ATOM    363  O   SER A 887     116.378  45.403   1.119  1.00 54.40           O  
ATOM    364  CB  SER A 887     118.021  47.331   2.643  1.00 54.17           C  
ATOM    365  OG  SER A 887     118.978  47.671   1.655  1.00 54.73           O  
ATOM    366  N   THR A 888     115.814  47.204  -0.122  1.00 54.85           N  
ATOM    367  CA  THR A 888     115.568  46.475  -1.362  1.00 55.32           C  
ATOM    368  C   THR A 888     116.564  46.992  -2.396  1.00 55.18           C  
ATOM    369  O   THR A 888     116.944  48.162  -2.356  1.00 55.21           O  
ATOM    370  CB  THR A 888     114.127  46.709  -1.878  1.00 55.47           C  
ATOM    371  OG1 THR A 888     113.199  46.603  -0.791  1.00 56.06           O  
ATOM    372  CG2 THR A 888     113.754  45.695  -2.956  1.00 56.39           C  
ATOM    373  N   GLU A 889     116.985  46.121  -3.312  1.00 55.00           N  
ATOM    374  CA  GLU A 889     117.925  46.494  -4.371  1.00 54.99           C  
ATOM    375  C   GLU A 889     117.372  47.615  -5.256  1.00 54.62           C  
ATOM    376  O   GLU A 889     118.126  48.463  -5.741  1.00 54.62           O  
ATOM    377  CB  GLU A 889     118.306  45.270  -5.214  1.00 55.28           C  
ATOM    378  CG  GLU A 889     119.553  45.453  -6.086  1.00 56.97           C  
ATOM    379  CD  GLU A 889     120.785  45.892  -5.297  1.00 59.20           C  
ATOM    380  OE1 GLU A 889     121.059  45.313  -4.221  1.00 59.25           O  
ATOM    381  OE2 GLU A 889     121.483  46.818  -5.763  1.00 59.70           O  
ATOM    382  N   GLU A 890     116.054  47.607  -5.452  1.00 54.09           N  
ATOM    383  CA  GLU A 890     115.353  48.670  -6.169  1.00 53.47           C  
ATOM    384  C   GLU A 890     115.422  49.983  -5.389  1.00 52.37           C  
ATOM    385  O   GLU A 890     115.714  51.037  -5.960  1.00 52.32           O  
ATOM    386  CB  GLU A 890     113.890  48.282  -6.412  1.00 54.05           C  
ATOM    387  CG  GLU A 890     113.687  47.082  -7.339  1.00 56.25           C  
ATOM    388  CD  GLU A 890     113.798  47.435  -8.816  1.00 59.27           C  
ATOM    389  OE1 GLU A 890     113.585  48.613  -9.179  1.00 60.81           O  
ATOM    390  OE2 GLU A 890     114.094  46.525  -9.620  1.00 60.37           O  
ATOM    391  N   HIS A 891     115.158  49.907  -4.084  1.00 50.81           N  
ATOM    392  CA  HIS A 891     115.202  51.076  -3.206  1.00 49.53           C  
ATOM    393  C   HIS A 891     116.626  51.561  -2.951  1.00 48.23           C  
ATOM    394  O   HIS A 891     116.845  52.756  -2.759  1.00 47.93           O  
ATOM    395  CB  HIS A 891     114.494  50.799  -1.876  1.00 49.48           C  
ATOM    396  CG  HIS A 891     113.005  50.688  -1.995  1.00 50.83           C  
ATOM    397  ND1 HIS A 891     112.291  49.641  -1.454  1.00 51.72           N  
ATOM    398  CD2 HIS A 891     112.097  51.490  -2.601  1.00 51.77           C  
ATOM    399  CE1 HIS A 891     111.006  49.805  -1.716  1.00 52.65           C  
ATOM    400  NE2 HIS A 891     110.862  50.919  -2.412  1.00 53.10           N  
ATOM    401  N   LEU A 892     117.580  50.632  -2.949  1.00 46.76           N  
ATOM    402  CA  LEU A 892     118.996  50.960  -2.779  1.00 45.74           C  
ATOM    403  C   LEU A 892     119.517  51.765  -3.968  1.00 44.72           C  
ATOM    404  O   LEU A 892     120.278  52.719  -3.792  1.00 44.59           O  
ATOM    405  CB  LEU A 892     119.830  49.689  -2.585  1.00 45.45           C  
ATOM    406  CG  LEU A 892     121.310  49.833  -2.212  1.00 46.54           C  
ATOM    407  CD1 LEU A 892     121.485  50.424  -0.816  1.00 46.76           C  
ATOM    408  CD2 LEU A 892     122.010  48.489  -2.314  1.00 46.12           C  
ATOM    409  N   ARG A 893     119.096  51.371  -5.169  1.00 43.38           N  
ATOM    410  CA  ARG A 893     119.427  52.085  -6.400  1.00 42.68           C  
ATOM    411  C   ARG A 893     118.821  53.494  -6.396  1.00 40.86           C  
ATOM    412  O   ARG A 893     119.482  54.458  -6.791  1.00 39.91           O  
ATOM    413  CB  ARG A 893     118.959  51.279  -7.619  1.00 42.63           C  
ATOM    414  CG  ARG A 893     119.243  51.926  -8.972  1.00 44.34           C  
ATOM    415  CD  ARG A 893     119.234  50.911 -10.117  1.00 44.83           C  
ATOM    416  NE  ARG A 893     117.958  50.206 -10.263  1.00 49.60           N  
ATOM    417  CZ  ARG A 893     117.756  48.929  -9.941  1.00 50.08           C  
ATOM    418  NH1 ARG A 893     118.743  48.189  -9.448  1.00 52.07           N  
ATOM    419  NH2 ARG A 893     116.559  48.387 -10.115  1.00 50.91           N  
ATOM    420  N   ASP A 894     117.570  53.598  -5.944  1.00 39.45           N  
ATOM    421  CA  ASP A 894     116.902  54.887  -5.754  1.00 38.13           C  
ATOM    422  C   ASP A 894     117.635  55.737  -4.722  1.00 36.58           C  
ATOM    423  O   ASP A 894     117.874  56.923  -4.946  1.00 35.90           O  
ATOM    424  CB  ASP A 894     115.449  54.687  -5.310  1.00 38.17           C  
ATOM    425  CG  ASP A 894     114.547  54.197  -6.430  1.00 40.62           C  
ATOM    426  OD1 ASP A 894     114.932  54.290  -7.615  1.00 42.30           O  
ATOM    427  OD2 ASP A 894     113.435  53.722  -6.118  1.00 43.39           O  
ATOM    428  N   PHE A 895     117.995  55.113  -3.599  1.00 35.44           N  
ATOM    429  CA  PHE A 895     118.684  55.791  -2.502  1.00 35.13           C  
ATOM    430  C   PHE A 895     120.053  56.312  -2.935  1.00 34.95           C  
ATOM    431  O   PHE A 895     120.435  57.423  -2.571  1.00 35.33           O  
ATOM    432  CB  PHE A 895     118.802  54.862  -1.286  1.00 34.91           C  
ATOM    433  CG  PHE A 895     119.200  55.559  -0.008  1.00 34.98           C  
ATOM    434  CD1 PHE A 895     118.736  56.842   0.288  1.00 35.38           C  
ATOM    435  CD2 PHE A 895     120.018  54.915   0.918  1.00 33.71           C  
ATOM    436  CE1 PHE A 895     119.102  57.479   1.476  1.00 34.72           C  
ATOM    437  CE2 PHE A 895     120.383  55.542   2.109  1.00 34.15           C  
ATOM    438  CZ  PHE A 895     119.923  56.828   2.386  1.00 34.21           C  
ATOM    439  N   GLU A 896     120.773  55.514  -3.724  1.00 34.38           N  
ATOM    440  CA  GLU A 896     122.066  55.920  -4.285  1.00 34.33           C  
ATOM    441  C   GLU A 896     121.937  57.171  -5.155  1.00 33.10           C  
ATOM    442  O   GLU A 896     122.761  58.079  -5.065  1.00 32.74           O  
ATOM    443  CB  GLU A 896     122.687  54.782  -5.100  1.00 33.91           C  
ATOM    444  CG  GLU A 896     123.350  53.692  -4.268  1.00 35.92           C  
ATOM    445  CD  GLU A 896     123.851  52.525  -5.106  1.00 36.08           C  
ATOM    446  OE1 GLU A 896     123.804  52.603  -6.354  1.00 41.38           O  
ATOM    447  OE2 GLU A 896     124.296  51.522  -4.511  1.00 40.65           O  
ATOM    448  N   ARG A 897     120.905  57.200  -5.997  1.00 32.80           N  
ATOM    449  CA  ARG A 897     120.602  58.367  -6.822  1.00 33.11           C  
ATOM    450  C   ARG A 897     120.222  59.580  -5.971  1.00 32.35           C  
ATOM    451  O   ARG A 897     120.674  60.688  -6.241  1.00 32.28           O  
ATOM    452  CB  ARG A 897     119.497  58.052  -7.833  1.00 33.33           C  
ATOM    453  CG  ARG A 897     120.004  57.427  -9.120  1.00 36.47           C  
ATOM    454  CD  ARG A 897     118.856  57.003 -10.019  1.00 41.94           C  
ATOM    455  NE  ARG A 897     118.252  55.746  -9.580  1.00 46.76           N  
ATOM    456  CZ  ARG A 897     117.142  55.220 -10.090  1.00 49.59           C  
ATOM    457  NH1 ARG A 897     116.485  55.840 -11.065  1.00 51.02           N  
ATOM    458  NH2 ARG A 897     116.681  54.070  -9.618  1.00 49.70           N  
ATOM    459  N   GLU A 898     119.405  59.356  -4.942  1.00 31.85           N  
ATOM    460  CA  GLU A 898     119.020  60.409  -3.997  1.00 31.35           C  
ATOM    461  C   GLU A 898     120.245  61.075  -3.367  1.00 31.17           C  
ATOM    462  O   GLU A 898     120.324  62.301  -3.297  1.00 30.80           O  
ATOM    463  CB  GLU A 898     118.107  59.844  -2.906  1.00 31.17           C  
ATOM    464  CG  GLU A 898     117.611  60.877  -1.894  1.00 31.21           C  
ATOM    465  CD  GLU A 898     116.898  60.249  -0.713  1.00 31.70           C  
ATOM    466  OE1 GLU A 898     116.344  59.138  -0.861  1.00 31.26           O  
ATOM    467  OE2 GLU A 898     116.883  60.874   0.368  1.00 33.40           O  
ATOM    468  N   ILE A 899     121.192  60.256  -2.915  1.00 31.75           N  
ATOM    469  CA  ILE A 899     122.426  60.743  -2.303  1.00 32.38           C  
ATOM    470  C   ILE A 899     123.227  61.600  -3.286  1.00 32.28           C  
ATOM    471  O   ILE A 899     123.725  62.666  -2.918  1.00 32.55           O  
ATOM    472  CB  ILE A 899     123.279  59.579  -1.742  1.00 32.80           C  
ATOM    473  CG1 ILE A 899     122.590  58.968  -0.515  1.00 33.07           C  
ATOM    474  CG2 ILE A 899     124.691  60.048  -1.383  1.00 33.51           C  
ATOM    475  CD1 ILE A 899     123.038  57.555  -0.185  1.00 35.15           C  
ATOM    476  N   GLU A 900     123.324  61.138  -4.532  1.00 32.17           N  
ATOM    477  CA  GLU A 900     123.997  61.894  -5.588  1.00 32.35           C  
ATOM    478  C   GLU A 900     123.294  63.217  -5.884  1.00 31.35           C  
ATOM    479  O   GLU A 900     123.955  64.231  -6.105  1.00 30.64           O  
ATOM    480  CB  GLU A 900     124.142  61.058  -6.864  1.00 32.78           C  
ATOM    481  CG  GLU A 900     125.178  59.940  -6.757  1.00 37.15           C  
ATOM    482  CD  GLU A 900     126.506  60.410  -6.172  1.00 42.06           C  
ATOM    483  OE1 GLU A 900     126.935  59.839  -5.145  1.00 44.53           O  
ATOM    484  OE2 GLU A 900     127.113  61.353  -6.730  1.00 43.50           O  
ATOM    485  N   ILE A 901     121.961  63.194  -5.880  1.00 30.95           N  
ATOM    486  CA  ILE A 901     121.154  64.408  -6.036  1.00 31.46           C  
ATOM    487  C   ILE A 901     121.528  65.430  -4.966  1.00 31.06           C  
ATOM    488  O   ILE A 901     121.906  66.554  -5.289  1.00 30.72           O  
ATOM    489  CB  ILE A 901     119.618  64.118  -5.973  1.00 31.50           C  
ATOM    490  CG1 ILE A 901     119.163  63.212  -7.129  1.00 32.81           C  
ATOM    491  CG2 ILE A 901     118.801  65.416  -5.929  1.00 30.03           C  
ATOM    492  CD1 ILE A 901     119.232  63.830  -8.503  1.00 37.97           C  
ATOM    493  N   LEU A 902     121.443  65.023  -3.701  1.00 31.44           N  
ATOM    494  CA  LEU A 902     121.672  65.934  -2.575  1.00 32.11           C  
ATOM    495  C   LEU A 902     123.098  66.473  -2.539  1.00 32.61           C  
ATOM    496  O   LEU A 902     123.312  67.661  -2.280  1.00 32.57           O  
ATOM    497  CB  LEU A 902     121.318  65.262  -1.244  1.00 32.10           C  
ATOM    498  CG  LEU A 902     121.363  66.137   0.015  1.00 33.01           C  
ATOM    499  CD1 LEU A 902     120.541  67.411  -0.160  1.00 29.60           C  
ATOM    500  CD2 LEU A 902     120.896  65.358   1.231  1.00 32.28           C  
ATOM    501  N   LYS A 903     124.061  65.593  -2.807  1.00 33.09           N  
ATOM    502  CA  LYS A 903     125.472  65.960  -2.862  1.00 34.09           C  
ATOM    503  C   LYS A 903     125.728  67.039  -3.919  1.00 33.53           C  
ATOM    504  O   LYS A 903     126.579  67.911  -3.728  1.00 33.72           O  
ATOM    505  CB  LYS A 903     126.322  64.719  -3.146  1.00 34.33           C  
ATOM    506  CG  LYS A 903     127.801  64.883  -2.851  1.00 39.43           C  
ATOM    507  CD  LYS A 903     128.574  63.627  -3.229  1.00 43.47           C  
ATOM    508  CE  LYS A 903     130.077  63.836  -3.104  1.00 46.72           C  
ATOM    509  NZ  LYS A 903     130.597  64.810  -4.110  1.00 49.07           N  
ATOM    510  N   SER A 904     124.976  66.979  -5.018  1.00 32.28           N  
ATOM    511  CA  SER A 904     125.123  67.923  -6.127  1.00 32.10           C  
ATOM    512  C   SER A 904     124.479  69.283  -5.841  1.00 32.04           C  
ATOM    513  O   SER A 904     124.635  70.226  -6.619  1.00 30.97           O  
ATOM    514  CB  SER A 904     124.537  67.330  -7.413  1.00 31.92           C  
ATOM    515  OG  SER A 904     123.119  67.405  -7.417  1.00 30.53           O  
ATOM    516  N   LEU A 905     123.754  69.374  -4.729  1.00 32.28           N  
ATOM    517  CA  LEU A 905     123.036  70.592  -4.369  1.00 32.75           C  
ATOM    518  C   LEU A 905     123.734  71.348  -3.241  1.00 33.39           C  
ATOM    519  O   LEU A 905     123.982  70.795  -2.169  1.00 34.07           O  
ATOM    520  CB  LEU A 905     121.588  70.272  -3.976  1.00 32.60           C  
ATOM    521  CG  LEU A 905     120.670  69.628  -5.022  1.00 32.19           C  
ATOM    522  CD1 LEU A 905     119.410  69.101  -4.355  1.00 30.87           C  
ATOM    523  CD2 LEU A 905     120.329  70.597  -6.154  1.00 31.42           C  
ATOM    524  N   GLN A 906     124.056  72.611  -3.502  1.00 33.91           N  
ATOM    525  CA  GLN A 906     124.620  73.504  -2.493  1.00 34.71           C  
ATOM    526  C   GLN A 906     123.891  74.843  -2.546  1.00 33.62           C  
ATOM    527  O   GLN A 906     124.109  75.653  -3.455  1.00 33.25           O  
ATOM    528  CB  GLN A 906     126.125  73.693  -2.705  1.00 35.82           C  
ATOM    529  CG  GLN A 906     126.965  72.466  -2.365  1.00 41.28           C  
ATOM    530  CD  GLN A 906     128.313  72.463  -3.065  1.00 47.66           C  
ATOM    531  OE1 GLN A 906     129.357  72.337  -2.423  1.00 49.69           O  
ATOM    532  NE2 GLN A 906     128.297  72.601  -4.390  1.00 48.47           N  
ATOM    533  N   HIS A 907     123.016  75.058  -1.568  1.00 32.73           N  
ATOM    534  CA  HIS A 907     122.147  76.230  -1.535  1.00 31.49           C  
ATOM    535  C   HIS A 907     121.727  76.491  -0.097  1.00 31.56           C  
ATOM    536  O   HIS A 907     121.562  75.550   0.686  1.00 32.08           O  
ATOM    537  CB  HIS A 907     120.913  75.990  -2.414  1.00 30.46           C  
ATOM    538  CG  HIS A 907     120.125  77.227  -2.710  1.00 29.27           C  
ATOM    539  ND1 HIS A 907     119.126  77.689  -1.880  1.00 28.70           N  
ATOM    540  CD2 HIS A 907     120.184  78.097  -3.747  1.00 27.49           C  
ATOM    541  CE1 HIS A 907     118.609  78.794  -2.389  1.00 27.37           C  
ATOM    542  NE2 HIS A 907     119.232  79.061  -3.523  1.00 27.23           N  
ATOM    543  N   ASP A 908     121.553  77.767   0.243  1.00 31.36           N  
ATOM    544  CA  ASP A 908     121.150  78.183   1.591  1.00 31.09           C  
ATOM    545  C   ASP A 908     119.841  77.537   2.046  1.00 30.41           C  
ATOM    546  O   ASP A 908     119.622  77.335   3.245  1.00 30.39           O  
ATOM    547  CB  ASP A 908     121.014  79.711   1.662  1.00 31.88           C  
ATOM    548  CG  ASP A 908     122.361  80.433   1.717  1.00 33.78           C  
ATOM    549  OD1 ASP A 908     123.419  79.770   1.798  1.00 34.53           O  
ATOM    550  OD2 ASP A 908     122.355  81.683   1.683  1.00 35.63           O  
ATOM    551  N   ASN A 909     118.976  77.217   1.086  1.00 28.54           N  
ATOM    552  CA  ASN A 909     117.653  76.681   1.390  1.00 26.74           C  
ATOM    553  C   ASN A 909     117.482  75.223   0.978  1.00 25.51           C  
ATOM    554  O   ASN A 909     116.378  74.777   0.660  1.00 25.38           O  
ATOM    555  CB  ASN A 909     116.572  77.570   0.773  1.00 26.43           C  
ATOM    556  CG  ASN A 909     116.699  79.013   1.209  1.00 25.89           C  
ATOM    557  OD1 ASN A 909     116.561  79.336   2.392  1.00 29.38           O  
ATOM    558  ND2 ASN A 909     116.973  79.887   0.260  1.00 19.77           N  
ATOM    559  N   ILE A 910     118.593  74.494   0.990  1.00 25.20           N  
ATOM    560  CA  ILE A 910     118.606  73.052   0.795  1.00 25.60           C  
ATOM    561  C   ILE A 910     119.459  72.435   1.901  1.00 26.11           C  
ATOM    562  O   ILE A 910     120.560  72.918   2.184  1.00 26.45           O  
ATOM    563  CB  ILE A 910     119.139  72.666  -0.610  1.00 25.36           C  
ATOM    564  CG1 ILE A 910     118.116  73.070  -1.681  1.00 26.37           C  
ATOM    565  CG2 ILE A 910     119.457  71.161  -0.690  1.00 24.99           C  
ATOM    566  CD1 ILE A 910     118.571  72.857  -3.092  1.00 32.50           C  
ATOM    567  N   VAL A 911     118.933  71.386   2.533  1.00 26.38           N  
ATOM    568  CA  VAL A 911     119.619  70.698   3.631  1.00 27.50           C  
ATOM    569  C   VAL A 911     121.016  70.231   3.205  1.00 28.18           C  
ATOM    570  O   VAL A 911     121.196  69.709   2.105  1.00 28.21           O  
ATOM    571  CB  VAL A 911     118.763  69.516   4.200  1.00 27.59           C  
ATOM    572  CG1 VAL A 911     118.657  68.356   3.195  1.00 28.67           C  
ATOM    573  CG2 VAL A 911     119.316  69.030   5.535  1.00 25.04           C  
ATOM    574  N   LYS A 912     121.998  70.438   4.077  1.00 29.12           N  
ATOM    575  CA  LYS A 912     123.392  70.133   3.760  1.00 30.55           C  
ATOM    576  C   LYS A 912     123.719  68.644   3.818  1.00 31.17           C  
ATOM    577  O   LYS A 912     123.413  67.958   4.798  1.00 30.17           O  
ATOM    578  CB  LYS A 912     124.343  70.914   4.677  1.00 30.43           C  
ATOM    579  CG  LYS A 912     124.409  72.402   4.387  1.00 31.87           C  
ATOM    580  CD  LYS A 912     125.259  73.143   5.416  1.00 32.39           C  
ATOM    581  CE  LYS A 912     125.381  74.620   5.060  1.00 36.79           C  
ATOM    582  NZ  LYS A 912     125.822  75.460   6.216  1.00 38.91           N  
ATOM    583  N   TYR A 913     124.331  68.157   2.743  1.00 31.69           N  
ATOM    584  CA  TYR A 913     124.924  66.830   2.700  1.00 32.91           C  
ATOM    585  C   TYR A 913     126.216  66.844   3.511  1.00 33.16           C  
ATOM    586  O   TYR A 913     127.030  67.761   3.372  1.00 33.10           O  
ATOM    587  CB  TYR A 913     125.210  66.436   1.246  1.00 33.32           C  
ATOM    588  CG  TYR A 913     126.094  65.216   1.074  1.00 34.17           C  
ATOM    589  CD1 TYR A 913     125.546  63.937   1.040  1.00 34.78           C  
ATOM    590  CD2 TYR A 913     127.477  65.346   0.928  1.00 35.46           C  
ATOM    591  CE1 TYR A 913     126.349  62.814   0.878  1.00 36.03           C  
ATOM    592  CE2 TYR A 913     128.291  64.230   0.765  1.00 34.83           C  
ATOM    593  CZ  TYR A 913     127.718  62.969   0.736  1.00 35.13           C  
ATOM    594  OH  TYR A 913     128.513  61.861   0.578  1.00 34.24           O  
ATOM    595  N   LYS A 914     126.402  65.830   4.352  1.00 33.93           N  
ATOM    596  CA  LYS A 914     127.616  65.716   5.159  1.00 34.34           C  
ATOM    597  C   LYS A 914     128.492  64.530   4.751  1.00 34.84           C  
ATOM    598  O   LYS A 914     129.720  64.612   4.803  1.00 33.99           O  
ATOM    599  CB  LYS A 914     127.275  65.643   6.649  1.00 34.84           C  
ATOM    600  CG  LYS A 914     126.968  66.996   7.283  1.00 35.99           C  
ATOM    601  CD  LYS A 914     126.859  66.876   8.797  1.00 35.63           C  
ATOM    602  CE  LYS A 914     126.977  68.230   9.484  1.00 37.72           C  
ATOM    603  NZ  LYS A 914     128.377  68.747   9.496  1.00 36.31           N  
ATOM    604  N   GLY A 915     127.856  63.436   4.346  1.00 35.23           N  
ATOM    605  CA  GLY A 915     128.574  62.233   3.945  1.00 36.17           C  
ATOM    606  C   GLY A 915     127.706  60.991   3.900  1.00 37.23           C  
ATOM    607  O   GLY A 915     126.477  61.071   3.993  1.00 35.82           O  
ATOM    608  N   VAL A 916     128.360  59.842   3.744  1.00 38.37           N  
ATOM    609  CA  VAL A 916     127.689  58.544   3.748  1.00 40.50           C  
ATOM    610  C   VAL A 916     128.333  57.589   4.751  1.00 42.90           C  
ATOM    611  O   VAL A 916     129.492  57.764   5.133  1.00 42.89           O  
ATOM    612  CB  VAL A 916     127.669  57.877   2.342  1.00 40.26           C  
ATOM    613  CG1 VAL A 916     126.708  58.603   1.411  1.00 37.94           C  
ATOM    614  CG2 VAL A 916     129.076  57.797   1.741  1.00 38.88           C  
ATOM    615  N   CYS A 917     127.569  56.587   5.175  1.00 45.77           N  
ATOM    616  CA  CYS A 917     128.068  55.558   6.078  1.00 47.49           C  
ATOM    617  C   CYS A 917     127.891  54.182   5.447  1.00 49.12           C  
ATOM    618  O   CYS A 917     126.785  53.812   5.044  1.00 48.81           O  
ATOM    619  CB  CYS A 917     127.351  55.633   7.429  1.00 47.41           C  
ATOM    620  SG  CYS A 917     127.977  54.486   8.683  1.00 48.25           S  
ATOM    621  N   TYR A 918     128.994  53.442   5.352  1.00 51.21           N  
ATOM    622  CA  TYR A 918     129.003  52.091   4.789  1.00 53.16           C  
ATOM    623  C   TYR A 918     129.336  51.048   5.852  1.00 53.89           C  
ATOM    624  O   TYR A 918     130.099  51.319   6.783  1.00 54.27           O  
ATOM    625  CB  TYR A 918     130.023  51.988   3.651  1.00 53.90           C  
ATOM    626  CG  TYR A 918     129.554  52.523   2.316  1.00 54.80           C  
ATOM    627  CD1 TYR A 918     129.927  53.795   1.884  1.00 55.80           C  
ATOM    628  CD2 TYR A 918     128.753  51.749   1.474  1.00 56.35           C  
ATOM    629  CE1 TYR A 918     129.504  54.290   0.648  1.00 56.92           C  
ATOM    630  CE2 TYR A 918     128.325  52.233   0.238  1.00 56.57           C  
ATOM    631  CZ  TYR A 918     128.703  53.504  -0.168  1.00 56.30           C  
ATOM    632  OH  TYR A 918     128.283  53.988  -1.387  1.00 55.73           O  
ATOM    633  N   SER A 919     128.767  49.854   5.699  1.00 54.74           N  
ATOM    634  CA  SER A 919     129.054  48.727   6.589  1.00 55.29           C  
ATOM    635  C   SER A 919     130.468  48.194   6.370  1.00 55.70           C  
ATOM    636  O   SER A 919     130.895  47.982   5.232  1.00 56.05           O  
ATOM    637  CB  SER A 919     128.036  47.603   6.379  1.00 55.20           C  
ATOM    638  OG  SER A 919     128.013  47.182   5.025  1.00 55.17           O  
ATOM    639  N   ASN A 924     124.451  48.201   4.182  1.00 45.01           N  
ATOM    640  CA  ASN A 924     123.454  49.097   4.758  1.00 44.94           C  
ATOM    641  C   ASN A 924     123.850  50.574   4.640  1.00 43.97           C  
ATOM    642  O   ASN A 924     124.466  51.148   5.545  1.00 43.97           O  
ATOM    643  CB  ASN A 924     123.138  48.706   6.211  1.00 45.73           C  
ATOM    644  CG  ASN A 924     124.370  48.258   6.983  1.00 48.01           C  
ATOM    645  OD1 ASN A 924     124.546  47.069   7.253  1.00 49.18           O  
ATOM    646  ND2 ASN A 924     125.228  49.209   7.340  1.00 50.10           N  
ATOM    647  N   LEU A 925     123.486  51.173   3.508  1.00 42.47           N  
ATOM    648  CA  LEU A 925     123.870  52.542   3.181  1.00 41.19           C  
ATOM    649  C   LEU A 925     123.112  53.542   4.048  1.00 40.21           C  
ATOM    650  O   LEU A 925     121.899  53.424   4.233  1.00 39.77           O  
ATOM    651  CB  LEU A 925     123.593  52.831   1.701  1.00 41.37           C  
ATOM    652  CG  LEU A 925     124.628  53.555   0.828  1.00 41.67           C  
ATOM    653  CD1 LEU A 925     124.018  53.863  -0.530  1.00 40.32           C  
ATOM    654  CD2 LEU A 925     125.185  54.827   1.459  1.00 39.09           C  
ATOM    655  N   LYS A 926     123.839  54.519   4.580  1.00 38.89           N  
ATOM    656  CA  LYS A 926     123.238  55.591   5.361  1.00 38.61           C  
ATOM    657  C   LYS A 926     123.672  56.955   4.838  1.00 37.60           C  
ATOM    658  O   LYS A 926     124.845  57.164   4.525  1.00 37.37           O  
ATOM    659  CB  LYS A 926     123.586  55.447   6.845  1.00 38.41           C  
ATOM    660  CG  LYS A 926     122.857  54.300   7.545  1.00 39.75           C  
ATOM    661  CD  LYS A 926     123.325  54.115   8.985  1.00 40.74           C  
ATOM    662  CE  LYS A 926     124.562  53.236   9.072  1.00 46.13           C  
ATOM    663  NZ  LYS A 926     125.075  53.141  10.469  1.00 50.51           N  
ATOM    664  N   LEU A 927     122.709  57.868   4.733  1.00 35.85           N  
ATOM    665  CA  LEU A 927     122.970  59.245   4.322  1.00 34.69           C  
ATOM    666  C   LEU A 927     123.070  60.138   5.550  1.00 34.50           C  
ATOM    667  O   LEU A 927     122.141  60.203   6.359  1.00 34.22           O  
ATOM    668  CB  LEU A 927     121.874  59.753   3.373  1.00 34.58           C  
ATOM    669  CG  LEU A 927     121.724  61.257   3.082  1.00 32.86           C  
ATOM    670  CD1 LEU A 927     122.964  61.851   2.430  1.00 34.51           C  
ATOM    671  CD2 LEU A 927     120.504  61.498   2.208  1.00 33.96           C  
ATOM    672  N   ILE A 928     124.204  60.820   5.676  1.00 33.86           N  
ATOM    673  CA  ILE A 928     124.441  61.733   6.788  1.00 33.24           C  
ATOM    674  C   ILE A 928     124.191  63.167   6.331  1.00 32.78           C  
ATOM    675  O   ILE A 928     124.838  63.659   5.401  1.00 32.38           O  
ATOM    676  CB  ILE A 928     125.884  61.610   7.360  1.00 33.29           C  
ATOM    677  CG1 ILE A 928     126.351  60.144   7.439  1.00 34.11           C  
ATOM    678  CG2 ILE A 928     126.008  62.356   8.703  1.00 32.83           C  
ATOM    679  CD1 ILE A 928     125.537  59.228   8.354  1.00 33.83           C  
ATOM    680  N   MET A 929     123.237  63.819   6.988  1.00 31.82           N  
ATOM    681  CA  MET A 929     122.895  65.207   6.707  1.00 31.03           C  
ATOM    682  C   MET A 929     123.155  66.055   7.941  1.00 30.82           C  
ATOM    683  O   MET A 929     123.335  65.522   9.043  1.00 30.42           O  
ATOM    684  CB  MET A 929     121.419  65.328   6.315  1.00 30.55           C  
ATOM    685  CG  MET A 929     121.067  64.755   4.946  1.00 29.98           C  
ATOM    686  SD  MET A 929     119.288  64.715   4.650  1.00 31.46           S  
ATOM    687  CE  MET A 929     118.827  63.242   5.568  1.00 28.39           C  
ATOM    688  N   GLU A 930     123.171  67.374   7.758  1.00 30.53           N  
ATOM    689  CA  GLU A 930     123.190  68.294   8.894  1.00 29.84           C  
ATOM    690  C   GLU A 930     121.916  68.114   9.722  1.00 29.45           C  
ATOM    691  O   GLU A 930     120.848  67.805   9.179  1.00 28.61           O  
ATOM    692  CB  GLU A 930     123.325  69.750   8.433  1.00 29.85           C  
ATOM    693  CG  GLU A 930     122.160  70.260   7.584  1.00 29.67           C  
ATOM    694  CD  GLU A 930     122.185  71.762   7.360  1.00 30.15           C  
ATOM    695  OE1 GLU A 930     121.596  72.218   6.359  1.00 28.08           O  
ATOM    696  OE2 GLU A 930     122.781  72.493   8.179  1.00 32.34           O  
ATOM    697  N   TYR A 931     122.041  68.292  11.032  1.00 28.71           N  
ATOM    698  CA  TYR A 931     120.885  68.256  11.918  1.00 28.30           C  
ATOM    699  C   TYR A 931     120.301  69.654  12.044  1.00 27.95           C  
ATOM    700  O   TYR A 931     120.990  70.595  12.451  1.00 27.88           O  
ATOM    701  CB  TYR A 931     121.264  67.700  13.294  1.00 27.95           C  
ATOM    702  CG  TYR A 931     120.166  67.790  14.336  1.00 27.73           C  
ATOM    703  CD1 TYR A 931     118.991  67.047  14.213  1.00 26.74           C  
ATOM    704  CD2 TYR A 931     120.310  68.609  15.455  1.00 29.30           C  
ATOM    705  CE1 TYR A 931     117.980  67.127  15.177  1.00 25.89           C  
ATOM    706  CE2 TYR A 931     119.307  68.693  16.426  1.00 28.43           C  
ATOM    707  CZ  TYR A 931     118.149  67.949  16.279  1.00 28.28           C  
ATOM    708  OH  TYR A 931     117.157  68.033  17.232  1.00 29.90           O  
ATOM    709  N   LEU A 932     119.030  69.780  11.676  1.00 27.44           N  
ATOM    710  CA  LEU A 932     118.318  71.047  11.770  1.00 26.02           C  
ATOM    711  C   LEU A 932     117.375  71.013  12.971  1.00 25.40           C  
ATOM    712  O   LEU A 932     116.326  70.365  12.929  1.00 23.88           O  
ATOM    713  CB  LEU A 932     117.601  71.370  10.456  1.00 26.33           C  
ATOM    714  CG  LEU A 932     118.543  71.583   9.257  1.00 27.14           C  
ATOM    715  CD1 LEU A 932     117.774  71.812   7.971  1.00 28.70           C  
ATOM    716  CD2 LEU A 932     119.515  72.734   9.503  1.00 29.23           C  
ATOM    717  N   PRO A 933     117.755  71.724  14.049  1.00 25.72           N  
ATOM    718  CA  PRO A 933     117.218  71.507  15.396  1.00 25.54           C  
ATOM    719  C   PRO A 933     115.734  71.839  15.586  1.00 25.50           C  
ATOM    720  O   PRO A 933     115.131  71.380  16.555  1.00 25.50           O  
ATOM    721  CB  PRO A 933     118.093  72.413  16.271  1.00 25.61           C  
ATOM    722  CG  PRO A 933     118.554  73.488  15.355  1.00 26.58           C  
ATOM    723  CD  PRO A 933     118.744  72.820  14.023  1.00 26.53           C  
ATOM    724  N   TYR A 934     115.153  72.614  14.675  1.00 25.38           N  
ATOM    725  CA  TYR A 934     113.747  72.994  14.799  1.00 25.56           C  
ATOM    726  C   TYR A 934     112.779  72.047  14.082  1.00 25.81           C  
ATOM    727  O   TYR A 934     111.561  72.213  14.176  1.00 26.83           O  
ATOM    728  CB  TYR A 934     113.534  74.455  14.380  1.00 25.45           C  
ATOM    729  CG  TYR A 934     114.106  75.449  15.371  1.00 28.03           C  
ATOM    730  CD1 TYR A 934     115.429  75.884  15.274  1.00 25.72           C  
ATOM    731  CD2 TYR A 934     113.328  75.938  16.421  1.00 28.16           C  
ATOM    732  CE1 TYR A 934     115.962  76.788  16.197  1.00 28.01           C  
ATOM    733  CE2 TYR A 934     113.847  76.842  17.342  1.00 28.73           C  
ATOM    734  CZ  TYR A 934     115.163  77.263  17.225  1.00 28.25           C  
ATOM    735  OH  TYR A 934     115.673  78.156  18.141  1.00 28.79           O  
ATOM    736  N   GLY A 935     113.322  71.051  13.382  1.00 25.05           N  
ATOM    737  CA  GLY A 935     112.514  70.007  12.749  1.00 24.83           C  
ATOM    738  C   GLY A 935     111.764  70.452  11.510  1.00 24.95           C  
ATOM    739  O   GLY A 935     112.117  71.455  10.892  1.00 24.16           O  
ATOM    740  N   SER A 936     110.727  69.700  11.142  1.00 25.76           N  
ATOM    741  CA  SER A 936     109.936  70.025   9.952  1.00 27.36           C  
ATOM    742  C   SER A 936     109.092  71.279  10.165  1.00 27.85           C  
ATOM    743  O   SER A 936     108.658  71.559  11.284  1.00 27.50           O  
ATOM    744  CB  SER A 936     109.044  68.852   9.532  1.00 28.09           C  
ATOM    745  OG  SER A 936     108.010  68.616  10.475  1.00 31.82           O  
ATOM    746  N   LEU A 937     108.876  72.025   9.083  1.00 29.07           N  
ATOM    747  CA  LEU A 937     108.048  73.232   9.100  1.00 30.91           C  
ATOM    748  C   LEU A 937     106.616  72.900   9.507  1.00 31.68           C  
ATOM    749  O   LEU A 937     105.964  73.688  10.194  1.00 32.19           O  
ATOM    750  CB  LEU A 937     108.047  73.900   7.718  1.00 30.72           C  
ATOM    751  CG  LEU A 937     108.216  75.419   7.578  1.00 33.80           C  
ATOM    752  CD1 LEU A 937     107.896  75.838   6.142  1.00 31.43           C  
ATOM    753  CD2 LEU A 937     107.387  76.231   8.574  1.00 28.57           C  
ATOM    754  N   ARG A 938     106.141  71.734   9.072  1.00 32.69           N  
ATOM    755  CA  ARG A 938     104.807  71.238   9.405  1.00 34.55           C  
ATOM    756  C   ARG A 938     104.581  71.208  10.919  1.00 35.11           C  
ATOM    757  O   ARG A 938     103.601  71.773  11.419  1.00 34.41           O  
ATOM    758  CB  ARG A 938     104.610  69.843   8.809  1.00 35.21           C  
ATOM    759  CG  ARG A 938     103.171  69.503   8.466  1.00 40.23           C  
ATOM    760  CD  ARG A 938     102.576  68.474   9.397  1.00 49.74           C  
ATOM    761  NE  ARG A 938     101.214  68.126   8.991  1.00 57.01           N  
ATOM    762  CZ  ARG A 938     100.903  67.186   8.102  1.00 60.49           C  
ATOM    763  NH1 ARG A 938     101.855  66.475   7.508  1.00 62.24           N  
ATOM    764  NH2 ARG A 938      99.631  66.955   7.804  1.00 62.16           N  
ATOM    765  N   ASP A 939     105.500  70.560  11.634  1.00 35.11           N  
ATOM    766  CA  ASP A 939     105.423  70.442  13.090  1.00 35.54           C  
ATOM    767  C   ASP A 939     105.745  71.754  13.797  1.00 35.24           C  
ATOM    768  O   ASP A 939     105.114  72.088  14.796  1.00 35.10           O  
ATOM    769  CB  ASP A 939     106.358  69.337  13.594  1.00 36.45           C  
ATOM    770  CG  ASP A 939     105.955  67.955  13.108  1.00 39.22           C  
ATOM    771  OD1 ASP A 939     106.861  67.133  12.855  1.00 45.13           O  
ATOM    772  OD2 ASP A 939     104.741  67.682  12.979  1.00 43.88           O  
ATOM    773  N   TYR A 940     106.729  72.485  13.276  1.00 35.14           N  
ATOM    774  CA  TYR A 940     107.149  73.765  13.851  1.00 35.95           C  
ATOM    775  C   TYR A 940     106.029  74.807  13.815  1.00 36.51           C  
ATOM    776  O   TYR A 940     105.791  75.502  14.806  1.00 35.35           O  
ATOM    777  CB  TYR A 940     108.398  74.287  13.132  1.00 36.35           C  
ATOM    778  CG  TYR A 940     108.880  75.652  13.582  1.00 37.79           C  
ATOM    779  CD1 TYR A 940     109.479  75.829  14.832  1.00 37.90           C  
ATOM    780  CD2 TYR A 940     108.758  76.762  12.746  1.00 37.83           C  
ATOM    781  CE1 TYR A 940     109.930  77.083  15.243  1.00 39.27           C  
ATOM    782  CE2 TYR A 940     109.205  78.018  13.144  1.00 38.04           C  
ATOM    783  CZ  TYR A 940     109.788  78.170  14.392  1.00 38.66           C  
ATOM    784  OH  TYR A 940     110.232  79.410  14.784  1.00 39.87           O  
ATOM    785  N   LEU A 941     105.347  74.899  12.675  1.00 37.38           N  
ATOM    786  CA  LEU A 941     104.258  75.858  12.485  1.00 39.11           C  
ATOM    787  C   LEU A 941     103.042  75.533  13.353  1.00 40.05           C  
ATOM    788  O   LEU A 941     102.443  76.428  13.948  1.00 40.33           O  
ATOM    789  CB  LEU A 941     103.857  75.925  11.005  1.00 38.67           C  
ATOM    790  CG  LEU A 941     102.808  76.950  10.561  1.00 39.97           C  
ATOM    791  CD1 LEU A 941     103.278  78.370  10.824  1.00 40.52           C  
ATOM    792  CD2 LEU A 941     102.483  76.762   9.088  1.00 39.37           C  
ATOM    793  N   GLN A 942     102.692  74.251  13.414  1.00 41.88           N  
ATOM    794  CA  GLN A 942     101.548  73.775  14.188  1.00 44.30           C  
ATOM    795  C   GLN A 942     101.726  74.016  15.688  1.00 45.20           C  
ATOM    796  O   GLN A 942     100.785  74.425  16.372  1.00 45.49           O  
ATOM    797  CB  GLN A 942     101.314  72.286  13.911  1.00 44.15           C  
ATOM    798  CG  GLN A 942      99.960  71.754  14.365  1.00 46.64           C  
ATOM    799  CD  GLN A 942      99.728  70.310  13.950  1.00 46.74           C  
ATOM    800  OE1 GLN A 942     100.578  69.443  14.167  1.00 51.58           O  
ATOM    801  NE2 GLN A 942      98.567  70.044  13.356  1.00 49.88           N  
ATOM    802  N   LYS A 943     102.938  73.772  16.186  1.00 45.96           N  
ATOM    803  CA  LYS A 943     103.239  73.891  17.613  1.00 46.53           C  
ATOM    804  C   LYS A 943     103.478  75.327  18.073  1.00 46.45           C  
ATOM    805  O   LYS A 943     103.295  75.639  19.252  1.00 46.80           O  
ATOM    806  CB  LYS A 943     104.451  73.030  17.985  1.00 47.01           C  
ATOM    807  CG  LYS A 943     104.215  71.528  17.920  1.00 49.44           C  
ATOM    808  CD  LYS A 943     105.525  70.773  18.110  1.00 52.34           C  
ATOM    809  CE  LYS A 943     105.373  69.292  17.802  1.00 53.33           C  
ATOM    810  NZ  LYS A 943     106.681  68.581  17.888  1.00 54.18           N  
ATOM    811  N   HIS A 944     103.885  76.198  17.151  1.00 46.11           N  
ATOM    812  CA  HIS A 944     104.277  77.565  17.512  1.00 46.14           C  
ATOM    813  C   HIS A 944     103.597  78.644  16.665  1.00 45.64           C  
ATOM    814  O   HIS A 944     104.197  79.676  16.348  1.00 45.42           O  
ATOM    815  CB  HIS A 944     105.803  77.699  17.470  1.00 46.79           C  
ATOM    816  CG  HIS A 944     106.515  76.665  18.285  1.00 48.39           C  
ATOM    817  ND1 HIS A 944     106.958  75.474  17.752  1.00 49.08           N  
ATOM    818  CD2 HIS A 944     106.834  76.629  19.601  1.00 49.68           C  
ATOM    819  CE1 HIS A 944     107.533  74.755  18.700  1.00 49.95           C  
ATOM    820  NE2 HIS A 944     107.469  75.433  19.832  1.00 50.89           N  
ATOM    821  N   LYS A 945     102.329  78.405  16.337  1.00 45.50           N  
ATOM    822  CA  LYS A 945     101.527  79.296  15.487  1.00 45.39           C  
ATOM    823  C   LYS A 945     101.359  80.730  16.011  1.00 45.64           C  
ATOM    824  O   LYS A 945     101.103  81.648  15.228  1.00 45.43           O  
ATOM    825  CB  LYS A 945     100.156  78.667  15.205  1.00 44.96           C  
ATOM    826  CG  LYS A 945      99.360  78.295  16.448  1.00 45.34           C  
ATOM    827  CD  LYS A 945      98.147  77.450  16.106  1.00 46.37           C  
ATOM    828  CE  LYS A 945      97.463  76.949  17.372  1.00 48.34           C  
ATOM    829  NZ  LYS A 945      96.286  76.087  17.071  1.00 50.68           N  
ATOM    830  N   GLU A 946     101.503  80.918  17.324  1.00 45.94           N  
ATOM    831  CA  GLU A 946     101.391  82.248  17.938  1.00 46.43           C  
ATOM    832  C   GLU A 946     102.601  83.127  17.619  1.00 46.31           C  
ATOM    833  O   GLU A 946     102.491  84.354  17.573  1.00 46.54           O  
ATOM    834  CB  GLU A 946     101.220  82.156  19.464  1.00 46.76           C  
ATOM    835  CG  GLU A 946     100.462  80.936  19.980  1.00 48.88           C  
ATOM    836  CD  GLU A 946     101.387  79.815  20.433  1.00 51.94           C  
ATOM    837  OE1 GLU A 946     102.192  79.325  19.610  1.00 51.20           O  
ATOM    838  OE2 GLU A 946     101.305  79.424  21.619  1.00 53.63           O  
ATOM    839  N   ARG A 947     103.750  82.487  17.410  1.00 46.10           N  
ATOM    840  CA  ARG A 947     105.012  83.175  17.142  1.00 46.55           C  
ATOM    841  C   ARG A 947     105.157  83.579  15.672  1.00 45.38           C  
ATOM    842  O   ARG A 947     105.828  84.565  15.354  1.00 45.90           O  
ATOM    843  CB  ARG A 947     106.187  82.281  17.564  1.00 46.75           C  
ATOM    844  CG  ARG A 947     107.578  82.889  17.367  1.00 49.10           C  
ATOM    845  CD  ARG A 947     108.682  81.982  17.908  1.00 48.21           C  
ATOM    846  NE  ARG A 947     108.858  82.123  19.354  1.00 51.41           N  
ATOM    847  CZ  ARG A 947     108.343  81.303  20.266  1.00 52.39           C  
ATOM    848  NH1 ARG A 947     107.614  80.256  19.898  1.00 53.12           N  
ATOM    849  NH2 ARG A 947     108.564  81.527  21.555  1.00 52.03           N  
ATOM    850  N   ILE A 948     104.519  82.820  14.785  1.00 43.70           N  
ATOM    851  CA  ILE A 948     104.714  82.974  13.345  1.00 41.81           C  
ATOM    852  C   ILE A 948     103.573  83.763  12.693  1.00 40.88           C  
ATOM    853  O   ILE A 948     102.435  83.295  12.631  1.00 40.95           O  
ATOM    854  CB  ILE A 948     104.891  81.593  12.661  1.00 41.78           C  
ATOM    855  CG1 ILE A 948     105.976  80.781  13.381  1.00 41.26           C  
ATOM    856  CG2 ILE A 948     105.234  81.760  11.182  1.00 40.72           C  
ATOM    857  CD1 ILE A 948     105.766  79.284  13.347  1.00 39.98           C  
ATOM    858  N   ASP A 949     103.887  84.964  12.214  1.00 39.80           N  
ATOM    859  CA  ASP A 949     102.899  85.794  11.523  1.00 39.66           C  
ATOM    860  C   ASP A 949     102.957  85.607  10.004  1.00 38.77           C  
ATOM    861  O   ASP A 949     103.789  84.854   9.494  1.00 37.40           O  
ATOM    862  CB  ASP A 949     103.034  87.277  11.919  1.00 39.99           C  
ATOM    863  CG  ASP A 949     104.386  87.880  11.551  1.00 42.04           C  
ATOM    864  OD1 ASP A 949     104.531  89.112  11.698  1.00 44.44           O  
ATOM    865  OD2 ASP A 949     105.302  87.145  11.126  1.00 44.68           O  
ATOM    866  N   HIS A 950     102.067  86.297   9.294  1.00 38.90           N  
ATOM    867  CA  HIS A 950     101.977  86.203   7.836  1.00 38.95           C  
ATOM    868  C   HIS A 950     103.249  86.653   7.123  1.00 39.05           C  
ATOM    869  O   HIS A 950     103.614  86.091   6.087  1.00 39.16           O  
ATOM    870  CB  HIS A 950     100.765  86.985   7.331  1.00 39.18           C  
ATOM    871  CG  HIS A 950      99.474  86.237   7.450  1.00 38.66           C  
ATOM    872  ND1 HIS A 950      98.299  86.689   6.894  1.00 39.10           N  
ATOM    873  CD2 HIS A 950      99.179  85.056   8.045  1.00 39.34           C  
ATOM    874  CE1 HIS A 950      97.331  85.829   7.154  1.00 39.42           C  
ATOM    875  NE2 HIS A 950      97.840  84.826   7.847  1.00 40.22           N  
ATOM    876  N   ILE A 951     103.916  87.660   7.687  1.00 38.58           N  
ATOM    877  CA  ILE A 951     105.191  88.154   7.160  1.00 38.85           C  
ATOM    878  C   ILE A 951     106.257  87.050   7.184  1.00 37.74           C  
ATOM    879  O   ILE A 951     107.008  86.882   6.219  1.00 37.23           O  
ATOM    880  CB  ILE A 951     105.679  89.417   7.927  1.00 39.05           C  
ATOM    881  CG1 ILE A 951     104.609  90.518   7.884  1.00 40.45           C  
ATOM    882  CG2 ILE A 951     106.997  89.936   7.347  1.00 39.09           C  
ATOM    883  CD1 ILE A 951     104.848  91.677   8.846  1.00 40.35           C  
ATOM    884  N   LYS A 952     106.306  86.295   8.281  1.00 36.79           N  
ATOM    885  CA  LYS A 952     107.221  85.158   8.407  1.00 36.23           C  
ATOM    886  C   LYS A 952     106.868  84.015   7.453  1.00 34.83           C  
ATOM    887  O   LYS A 952     107.761  83.362   6.904  1.00 33.70           O  
ATOM    888  CB  LYS A 952     107.251  84.648   9.848  1.00 36.84           C  
ATOM    889  CG  LYS A 952     108.202  85.401  10.758  1.00 40.89           C  
ATOM    890  CD  LYS A 952     109.598  84.786  10.735  1.00 44.84           C  
ATOM    891  CE  LYS A 952     110.474  85.363  11.841  1.00 48.83           C  
ATOM    892  NZ  LYS A 952     109.927  85.124  13.214  1.00 50.72           N  
ATOM    893  N   LEU A 953     105.569  83.780   7.262  1.00 33.71           N  
ATOM    894  CA  LEU A 953     105.098  82.758   6.323  1.00 32.83           C  
ATOM    895  C   LEU A 953     105.559  83.055   4.900  1.00 32.52           C  
ATOM    896  O   LEU A 953     105.892  82.141   4.144  1.00 31.63           O  
ATOM    897  CB  LEU A 953     103.571  82.625   6.361  1.00 32.70           C  
ATOM    898  CG  LEU A 953     102.882  82.056   7.608  1.00 32.62           C  
ATOM    899  CD1 LEU A 953     101.389  81.929   7.354  1.00 33.40           C  
ATOM    900  CD2 LEU A 953     103.461  80.709   8.017  1.00 33.22           C  
ATOM    901  N   LEU A 954     105.584  84.337   4.545  1.00 32.22           N  
ATOM    902  CA  LEU A 954     106.011  84.749   3.211  1.00 32.11           C  
ATOM    903  C   LEU A 954     107.531  84.709   3.065  1.00 31.77           C  
ATOM    904  O   LEU A 954     108.046  84.479   1.967  1.00 31.30           O  
ATOM    905  CB  LEU A 954     105.449  86.130   2.858  1.00 32.58           C  
ATOM    906  CG  LEU A 954     103.926  86.234   2.717  1.00 32.68           C  
ATOM    907  CD1 LEU A 954     103.524  87.660   2.379  1.00 33.85           C  
ATOM    908  CD2 LEU A 954     103.381  85.257   1.679  1.00 31.73           C  
ATOM    909  N   GLN A 955     108.240  84.933   4.171  1.00 31.70           N  
ATOM    910  CA  GLN A 955     109.690  84.755   4.195  1.00 32.66           C  
ATOM    911  C   GLN A 955     110.052  83.294   3.900  1.00 31.30           C  
ATOM    912  O   GLN A 955     110.925  83.027   3.072  1.00 30.94           O  
ATOM    913  CB  GLN A 955     110.293  85.205   5.529  1.00 32.84           C  
ATOM    914  CG  GLN A 955     111.826  85.211   5.529  1.00 34.20           C  
ATOM    915  CD  GLN A 955     112.447  85.543   6.879  1.00 34.89           C  
ATOM    916  OE1 GLN A 955     113.652  85.789   6.967  1.00 37.99           O  
ATOM    917  NE2 GLN A 955     111.636  85.547   7.933  1.00 37.94           N  
ATOM    918  N   TYR A 956     109.367  82.363   4.567  1.00 30.32           N  
ATOM    919  CA  TYR A 956     109.557  80.932   4.319  1.00 29.76           C  
ATOM    920  C   TYR A 956     109.188  80.580   2.882  1.00 29.79           C  
ATOM    921  O   TYR A 956     109.895  79.814   2.224  1.00 28.98           O  
ATOM    922  CB  TYR A 956     108.727  80.071   5.283  1.00 29.80           C  
ATOM    923  CG  TYR A 956     108.993  80.273   6.767  1.00 29.06           C  
ATOM    924  CD1 TYR A 956     108.008  79.973   7.706  1.00 30.03           C  
ATOM    925  CD2 TYR A 956     110.217  80.759   7.233  1.00 28.69           C  
ATOM    926  CE1 TYR A 956     108.231  80.145   9.072  1.00 32.24           C  
ATOM    927  CE2 TYR A 956     110.451  80.938   8.601  1.00 31.36           C  
ATOM    928  CZ  TYR A 956     109.452  80.628   9.512  1.00 30.99           C  
ATOM    929  OH  TYR A 956     109.665  80.802  10.863  1.00 31.56           O  
ATOM    930  N   THR A 957     108.082  81.151   2.408  1.00 29.32           N  
ATOM    931  CA  THR A 957     107.579  80.917   1.051  1.00 29.91           C  
ATOM    932  C   THR A 957     108.616  81.311   0.001  1.00 29.63           C  
ATOM    933  O   THR A 957     108.867  80.564  -0.949  1.00 30.57           O  
ATOM    934  CB  THR A 957     106.254  81.676   0.819  1.00 29.44           C  
ATOM    935  OG1 THR A 957     105.271  81.201   1.746  1.00 30.16           O  
ATOM    936  CG2 THR A 957     105.734  81.473  -0.604  1.00 30.09           C  
ATOM    937  N   SER A 958     109.224  82.478   0.196  1.00 29.10           N  
ATOM    938  CA  SER A 958     110.272  82.986  -0.688  1.00 29.58           C  
ATOM    939  C   SER A 958     111.482  82.051  -0.721  1.00 28.94           C  
ATOM    940  O   SER A 958     112.016  81.754  -1.792  1.00 28.50           O  
ATOM    941  CB  SER A 958     110.695  84.387  -0.242  1.00 29.90           C  
ATOM    942  OG  SER A 958     111.628  84.952  -1.143  1.00 33.53           O  
ATOM    943  N   GLN A 959     111.899  81.588   0.456  1.00 28.08           N  
ATOM    944  CA  GLN A 959     113.033  80.670   0.586  1.00 27.62           C  
ATOM    945  C   GLN A 959     112.786  79.330  -0.110  1.00 28.09           C  
ATOM    946  O   GLN A 959     113.692  78.771  -0.731  1.00 28.11           O  
ATOM    947  CB  GLN A 959     113.377  80.460   2.064  1.00 27.67           C  
ATOM    948  CG  GLN A 959     114.004  81.697   2.716  1.00 25.86           C  
ATOM    949  CD  GLN A 959     114.034  81.632   4.230  1.00 27.78           C  
ATOM    950  OE1 GLN A 959     113.602  80.650   4.836  1.00 28.80           O  
ATOM    951  NE2 GLN A 959     114.540  82.690   4.852  1.00 23.55           N  
ATOM    952  N   ILE A 960     111.557  78.828  -0.001  1.00 28.07           N  
ATOM    953  CA  ILE A 960     111.143  77.599  -0.682  1.00 28.36           C  
ATOM    954  C   ILE A 960     111.211  77.768  -2.208  1.00 28.53           C  
ATOM    955  O   ILE A 960     111.724  76.891  -2.910  1.00 27.98           O  
ATOM    956  CB  ILE A 960     109.733  77.136  -0.216  1.00 27.62           C  
ATOM    957  CG1 ILE A 960     109.781  76.711   1.257  1.00 27.77           C  
ATOM    958  CG2 ILE A 960     109.211  75.983  -1.089  1.00 29.20           C  
ATOM    959  CD1 ILE A 960     108.442  76.776   1.990  1.00 25.50           C  
ATOM    960  N   CYS A 961     110.715  78.903  -2.704  1.00 28.99           N  
ATOM    961  CA  CYS A 961     110.765  79.223  -4.135  1.00 29.85           C  
ATOM    962  C   CYS A 961     112.189  79.301  -4.666  1.00 29.47           C  
ATOM    963  O   CYS A 961     112.468  78.835  -5.770  1.00 29.66           O  
ATOM    964  CB  CYS A 961     110.054  80.546  -4.425  1.00 30.74           C  
ATOM    965  SG  CYS A 961     108.270  80.453  -4.336  1.00 36.71           S  
ATOM    966  N   LYS A 962     113.080  79.903  -3.883  1.00 29.70           N  
ATOM    967  CA  LYS A 962     114.473  80.064  -4.293  1.00 30.04           C  
ATOM    968  C   LYS A 962     115.205  78.726  -4.309  1.00 29.60           C  
ATOM    969  O   LYS A 962     116.016  78.471  -5.199  1.00 29.70           O  
ATOM    970  CB  LYS A 962     115.187  81.099  -3.420  1.00 30.28           C  
ATOM    971  CG  LYS A 962     114.705  82.520  -3.690  1.00 33.95           C  
ATOM    972  CD  LYS A 962     115.313  83.537  -2.747  1.00 38.42           C  
ATOM    973  CE  LYS A 962     114.655  84.897  -2.946  1.00 41.54           C  
ATOM    974  NZ  LYS A 962     115.162  85.918  -1.988  1.00 44.66           N  
ATOM    975  N   GLY A 963     114.895  77.869  -3.337  1.00 29.07           N  
ATOM    976  CA  GLY A 963     115.408  76.500  -3.322  1.00 28.26           C  
ATOM    977  C   GLY A 963     114.923  75.701  -4.521  1.00 28.26           C  
ATOM    978  O   GLY A 963     115.693  74.954  -5.129  1.00 27.78           O  
ATOM    979  N   MET A 964     113.647  75.872  -4.863  1.00 27.99           N  
ATOM    980  CA  MET A 964     113.042  75.182  -6.006  1.00 28.69           C  
ATOM    981  C   MET A 964     113.552  75.675  -7.360  1.00 28.97           C  
ATOM    982  O   MET A 964     113.713  74.886  -8.296  1.00 28.66           O  
ATOM    983  CB  MET A 964     111.513  75.278  -5.956  1.00 28.85           C  
ATOM    984  CG  MET A 964     110.865  74.354  -4.924  1.00 30.69           C  
ATOM    985  SD  MET A 964     111.433  72.641  -5.031  1.00 30.35           S  
ATOM    986  CE  MET A 964     110.903  72.183  -6.680  1.00 32.31           C  
ATOM    987  N   GLU A 965     113.786  76.981  -7.471  1.00 29.53           N  
ATOM    988  CA  GLU A 965     114.376  77.535  -8.687  1.00 30.79           C  
ATOM    989  C   GLU A 965     115.763  76.931  -8.904  1.00 30.59           C  
ATOM    990  O   GLU A 965     116.128  76.585 -10.028  1.00 30.28           O  
ATOM    991  CB  GLU A 965     114.417  79.069  -8.642  1.00 31.06           C  
ATOM    992  CG  GLU A 965     115.163  79.753  -9.806  1.00 36.42           C  
ATOM    993  CD  GLU A 965     114.684  79.335 -11.203  1.00 42.33           C  
ATOM    994  OE1 GLU A 965     113.629  78.676 -11.326  1.00 44.45           O  
ATOM    995  OE2 GLU A 965     115.377  79.671 -12.189  1.00 44.57           O  
ATOM    996  N   TYR A 966     116.512  76.782  -7.814  1.00 30.75           N  
ATOM    997  CA  TYR A 966     117.821  76.144  -7.853  1.00 31.41           C  
ATOM    998  C   TYR A 966     117.732  74.688  -8.316  1.00 31.68           C  
ATOM    999  O   TYR A 966     118.561  74.247  -9.110  1.00 31.64           O  
ATOM   1000  CB  TYR A 966     118.517  76.260  -6.492  1.00 31.99           C  
ATOM   1001  CG  TYR A 966     119.889  75.623  -6.420  1.00 32.12           C  
ATOM   1002  CD1 TYR A 966     120.960  76.115  -7.171  1.00 32.52           C  
ATOM   1003  CD2 TYR A 966     120.120  74.538  -5.583  1.00 32.55           C  
ATOM   1004  CE1 TYR A 966     122.221  75.527  -7.095  1.00 31.53           C  
ATOM   1005  CE2 TYR A 966     121.370  73.948  -5.496  1.00 34.56           C  
ATOM   1006  CZ  TYR A 966     122.415  74.443  -6.252  1.00 32.36           C  
ATOM   1007  OH  TYR A 966     123.647  73.842  -6.155  1.00 33.86           O  
ATOM   1008  N   LEU A 967     116.726  73.954  -7.836  1.00 31.36           N  
ATOM   1009  CA  LEU A 967     116.472  72.588  -8.310  1.00 32.06           C  
ATOM   1010  C   LEU A 967     116.240  72.544  -9.815  1.00 31.46           C  
ATOM   1011  O   LEU A 967     116.772  71.673 -10.505  1.00 30.64           O  
ATOM   1012  CB  LEU A 967     115.255  71.966  -7.616  1.00 32.22           C  
ATOM   1013  CG  LEU A 967     115.295  71.466  -6.173  1.00 34.85           C  
ATOM   1014  CD1 LEU A 967     114.326  70.295  -6.049  1.00 33.72           C  
ATOM   1015  CD2 LEU A 967     116.682  71.037  -5.756  1.00 36.30           C  
ATOM   1016  N   GLY A 968     115.430  73.483 -10.303  1.00 31.30           N  
ATOM   1017  CA  GLY A 968     115.074  73.569 -11.717  1.00 31.73           C  
ATOM   1018  C   GLY A 968     116.254  73.843 -12.625  1.00 32.18           C  
ATOM   1019  O   GLY A 968     116.276  73.396 -13.773  1.00 32.73           O  
ATOM   1020  N   THR A 969     117.237  74.574 -12.103  1.00 32.50           N  
ATOM   1021  CA  THR A 969     118.447  74.907 -12.848  1.00 33.05           C  
ATOM   1022  C   THR A 969     119.278  73.648 -13.140  1.00 33.06           C  
ATOM   1023  O   THR A 969     120.088  73.629 -14.067  1.00 33.20           O  
ATOM   1024  CB  THR A 969     119.280  76.003 -12.115  1.00 32.74           C  
ATOM   1025  OG1 THR A 969     120.005  76.785 -13.071  1.00 40.04           O  
ATOM   1026  CG2 THR A 969     120.254  75.406 -11.113  1.00 29.95           C  
ATOM   1027  N   LYS A 970     119.052  72.597 -12.354  1.00 32.77           N  
ATOM   1028  CA  LYS A 970     119.732  71.316 -12.553  1.00 32.66           C  
ATOM   1029  C   LYS A 970     118.787  70.293 -13.179  1.00 32.12           C  
ATOM   1030  O   LYS A 970     119.127  69.116 -13.310  1.00 31.66           O  
ATOM   1031  CB  LYS A 970     120.312  70.799 -11.233  1.00 32.90           C  
ATOM   1032  CG  LYS A 970     121.206  71.814 -10.532  1.00 35.09           C  
ATOM   1033  CD  LYS A 970     122.339  71.169  -9.766  1.00 38.07           C  
ATOM   1034  CE  LYS A 970     123.293  72.238  -9.256  1.00 41.10           C  
ATOM   1035  NZ  LYS A 970     124.627  71.675  -8.911  1.00 45.93           N  
ATOM   1036  N   ARG A 971     117.605  70.769 -13.573  1.00 31.60           N  
ATOM   1037  CA  ARG A 971     116.549  69.947 -14.179  1.00 31.45           C  
ATOM   1038  C   ARG A 971     116.052  68.832 -13.248  1.00 31.49           C  
ATOM   1039  O   ARG A 971     115.624  67.767 -13.700  1.00 30.46           O  
ATOM   1040  CB  ARG A 971     116.975  69.421 -15.563  1.00 31.46           C  
ATOM   1041  CG  ARG A 971     117.106  70.534 -16.611  1.00 33.19           C  
ATOM   1042  CD  ARG A 971     117.600  70.038 -17.972  1.00 32.46           C  
ATOM   1043  NE  ARG A 971     116.664  69.126 -18.635  1.00 33.54           N  
ATOM   1044  CZ  ARG A 971     115.600  69.505 -19.342  1.00 34.82           C  
ATOM   1045  NH1 ARG A 971     115.303  70.792 -19.483  1.00 36.08           N  
ATOM   1046  NH2 ARG A 971     114.823  68.592 -19.907  1.00 31.01           N  
ATOM   1047  N   TYR A 972     116.113  69.101 -11.944  1.00 30.63           N  
ATOM   1048  CA  TYR A 972     115.582  68.197 -10.931  1.00 30.18           C  
ATOM   1049  C   TYR A 972     114.112  68.509 -10.675  1.00 30.09           C  
ATOM   1050  O   TYR A 972     113.731  69.676 -10.548  1.00 29.43           O  
ATOM   1051  CB  TYR A 972     116.351  68.329  -9.611  1.00 30.22           C  
ATOM   1052  CG  TYR A 972     117.802  67.889  -9.628  1.00 32.31           C  
ATOM   1053  CD1 TYR A 972     118.666  68.265  -8.598  1.00 33.24           C  
ATOM   1054  CD2 TYR A 972     118.316  67.100 -10.661  1.00 32.53           C  
ATOM   1055  CE1 TYR A 972     119.997  67.866  -8.593  1.00 33.94           C  
ATOM   1056  CE2 TYR A 972     119.650  66.704 -10.668  1.00 35.09           C  
ATOM   1057  CZ  TYR A 972     120.482  67.089  -9.628  1.00 32.39           C  
ATOM   1058  OH  TYR A 972     121.799  66.697  -9.622  1.00 30.95           O  
ATOM   1059  N   ILE A 973     113.297  67.459 -10.606  1.00 29.39           N  
ATOM   1060  CA  ILE A 973     111.889  67.581 -10.236  1.00 29.45           C  
ATOM   1061  C   ILE A 973     111.719  66.949  -8.862  1.00 28.93           C  
ATOM   1062  O   ILE A 973     112.007  65.766  -8.682  1.00 29.23           O  
ATOM   1063  CB  ILE A 973     110.945  66.883 -11.260  1.00 29.46           C  
ATOM   1064  CG1 ILE A 973     111.346  67.212 -12.708  1.00 28.31           C  
ATOM   1065  CG2 ILE A 973     109.479  67.243 -10.988  1.00 29.83           C  
ATOM   1066  CD1 ILE A 973     111.337  68.706 -13.067  1.00 27.71           C  
ATOM   1067  N   HIS A 974     111.263  67.742  -7.896  1.00 28.78           N  
ATOM   1068  CA  HIS A 974     111.178  67.287  -6.507  1.00 28.14           C  
ATOM   1069  C   HIS A 974     110.146  66.177  -6.285  1.00 28.20           C  
ATOM   1070  O   HIS A 974     110.448  65.167  -5.638  1.00 28.37           O  
ATOM   1071  CB  HIS A 974     110.919  68.460  -5.559  1.00 28.27           C  
ATOM   1072  CG  HIS A 974     111.031  68.082  -4.120  1.00 28.13           C  
ATOM   1073  ND1 HIS A 974     112.205  68.205  -3.410  1.00 26.97           N  
ATOM   1074  CD2 HIS A 974     110.134  67.526  -3.273  1.00 25.69           C  
ATOM   1075  CE1 HIS A 974     112.017  67.769  -2.178  1.00 24.11           C  
ATOM   1076  NE2 HIS A 974     110.770  67.350  -2.069  1.00 27.95           N  
ATOM   1077  N   ARG A 975     108.937  66.379  -6.809  1.00 27.76           N  
ATOM   1078  CA  ARG A 975     107.857  65.375  -6.794  1.00 29.26           C  
ATOM   1079  C   ARG A 975     107.192  65.109  -5.437  1.00 29.75           C  
ATOM   1080  O   ARG A 975     106.308  64.250  -5.343  1.00 30.84           O  
ATOM   1081  CB  ARG A 975     108.331  64.041  -7.399  1.00 29.14           C  
ATOM   1082  CG  ARG A 975     108.646  64.095  -8.881  1.00 30.67           C  
ATOM   1083  CD  ARG A 975     108.903  62.708  -9.437  1.00 31.36           C  
ATOM   1084  NE  ARG A 975     107.750  61.830  -9.255  1.00 34.51           N  
ATOM   1085  CZ  ARG A 975     107.748  60.715  -8.528  1.00 36.35           C  
ATOM   1086  NH1 ARG A 975     108.849  60.302  -7.912  1.00 35.10           N  
ATOM   1087  NH2 ARG A 975     106.637  59.998  -8.436  1.00 37.15           N  
ATOM   1088  N   ASP A 976     107.601  65.835  -4.396  1.00 29.53           N  
ATOM   1089  CA  ASP A 976     107.086  65.597  -3.042  1.00 29.48           C  
ATOM   1090  C   ASP A 976     107.118  66.874  -2.186  1.00 30.05           C  
ATOM   1091  O   ASP A 976     107.367  66.822  -0.975  1.00 29.45           O  
ATOM   1092  CB  ASP A 976     107.880  64.465  -2.368  1.00 29.33           C  
ATOM   1093  CG  ASP A 976     107.117  63.787  -1.228  1.00 31.32           C  
ATOM   1094  OD1 ASP A 976     105.866  63.817  -1.215  1.00 29.07           O  
ATOM   1095  OD2 ASP A 976     107.782  63.206  -0.340  1.00 30.67           O  
ATOM   1096  N   LEU A 977     106.874  68.020  -2.820  1.00 29.54           N  
ATOM   1097  CA  LEU A 977     106.813  69.287  -2.096  1.00 29.90           C  
ATOM   1098  C   LEU A 977     105.629  69.324  -1.144  1.00 29.43           C  
ATOM   1099  O   LEU A 977     104.476  69.206  -1.563  1.00 29.88           O  
ATOM   1100  CB  LEU A 977     106.749  70.479  -3.052  1.00 30.34           C  
ATOM   1101  CG  LEU A 977     108.069  71.059  -3.557  1.00 33.44           C  
ATOM   1102  CD1 LEU A 977     107.774  72.248  -4.472  1.00 33.31           C  
ATOM   1103  CD2 LEU A 977     108.977  71.470  -2.389  1.00 34.68           C  
ATOM   1104  N   ALA A 978     105.945  69.475   0.138  1.00 28.33           N  
ATOM   1105  CA  ALA A 978     104.971  69.516   1.222  1.00 28.06           C  
ATOM   1106  C   ALA A 978     105.702  70.033   2.454  1.00 27.32           C  
ATOM   1107  O   ALA A 978     106.903  69.796   2.597  1.00 25.77           O  
ATOM   1108  CB  ALA A 978     104.399  68.123   1.485  1.00 27.98           C  
ATOM   1109  N   THR A 979     104.991  70.723   3.346  1.00 26.95           N  
ATOM   1110  CA  THR A 979     105.618  71.276   4.557  1.00 26.80           C  
ATOM   1111  C   THR A 979     106.303  70.221   5.438  1.00 27.00           C  
ATOM   1112  O   THR A 979     107.231  70.542   6.180  1.00 27.86           O  
ATOM   1113  CB  THR A 979     104.637  72.113   5.425  1.00 26.65           C  
ATOM   1114  OG1 THR A 979     103.582  71.277   5.915  1.00 26.23           O  
ATOM   1115  CG2 THR A 979     104.055  73.278   4.627  1.00 23.99           C  
ATOM   1116  N   ARG A 980     105.852  68.971   5.349  1.00 27.12           N  
ATOM   1117  CA  ARG A 980     106.491  67.856   6.072  1.00 28.96           C  
ATOM   1118  C   ARG A 980     107.924  67.598   5.589  1.00 28.42           C  
ATOM   1119  O   ARG A 980     108.734  67.013   6.314  1.00 27.89           O  
ATOM   1120  CB  ARG A 980     105.655  66.572   5.960  1.00 29.20           C  
ATOM   1121  CG  ARG A 980     105.576  65.996   4.552  1.00 30.12           C  
ATOM   1122  CD  ARG A 980     104.691  64.761   4.471  1.00 32.18           C  
ATOM   1123  NE  ARG A 980     104.522  64.355   3.074  1.00 40.42           N  
ATOM   1124  CZ  ARG A 980     103.518  64.740   2.287  1.00 43.13           C  
ATOM   1125  NH1 ARG A 980     102.555  65.532   2.751  1.00 45.32           N  
ATOM   1126  NH2 ARG A 980     103.472  64.323   1.030  1.00 44.35           N  
ATOM   1127  N   ASN A 981     108.217  68.037   4.366  1.00 28.14           N  
ATOM   1128  CA  ASN A 981     109.536  67.871   3.754  1.00 28.81           C  
ATOM   1129  C   ASN A 981     110.396  69.136   3.780  1.00 28.38           C  
ATOM   1130  O   ASN A 981     111.479  69.176   3.192  1.00 27.77           O  
ATOM   1131  CB  ASN A 981     109.386  67.348   2.323  1.00 28.66           C  
ATOM   1132  CG  ASN A 981     108.919  65.906   2.282  1.00 31.08           C  
ATOM   1133  OD1 ASN A 981     109.322  65.092   3.109  1.00 30.44           O  
ATOM   1134  ND2 ASN A 981     108.064  65.584   1.319  1.00 31.55           N  
ATOM   1135  N   ILE A 982     109.897  70.164   4.459  1.00 28.53           N  
ATOM   1136  CA  ILE A 982     110.649  71.390   4.686  1.00 27.96           C  
ATOM   1137  C   ILE A 982     111.125  71.377   6.133  1.00 27.32           C  
ATOM   1138  O   ILE A 982     110.371  71.010   7.038  1.00 27.24           O  
ATOM   1139  CB  ILE A 982     109.791  72.664   4.419  1.00 28.73           C  
ATOM   1140  CG1 ILE A 982     109.077  72.591   3.058  1.00 29.29           C  
ATOM   1141  CG2 ILE A 982     110.640  73.930   4.539  1.00 27.48           C  
ATOM   1142  CD1 ILE A 982     109.994  72.552   1.839  1.00 31.85           C  
ATOM   1143  N   LEU A 983     112.377  71.771   6.341  1.00 26.56           N  
ATOM   1144  CA  LEU A 983     112.973  71.794   7.671  1.00 26.34           C  
ATOM   1145  C   LEU A 983     113.308  73.213   8.093  1.00 26.65           C  
ATOM   1146  O   LEU A 983     113.522  74.087   7.253  1.00 27.06           O  
ATOM   1147  CB  LEU A 983     114.238  70.936   7.716  1.00 25.64           C  
ATOM   1148  CG  LEU A 983     114.151  69.460   7.327  1.00 27.21           C  
ATOM   1149  CD1 LEU A 983     115.552  68.912   7.190  1.00 26.77           C  
ATOM   1150  CD2 LEU A 983     113.350  68.646   8.340  1.00 28.15           C  
ATOM   1151  N   VAL A 984     113.361  73.428   9.402  1.00 26.78           N  
ATOM   1152  CA  VAL A 984     113.591  74.753   9.960  1.00 27.48           C  
ATOM   1153  C   VAL A 984     114.973  74.794  10.612  1.00 27.93           C  
ATOM   1154  O   VAL A 984     115.223  74.093  11.592  1.00 28.18           O  
ATOM   1155  CB  VAL A 984     112.483  75.126  10.986  1.00 27.02           C  
ATOM   1156  CG1 VAL A 984     112.677  76.537  11.516  1.00 26.89           C  
ATOM   1157  CG2 VAL A 984     111.098  74.979  10.369  1.00 27.86           C  
ATOM   1158  N   GLU A 985     115.874  75.599  10.053  1.00 29.15           N  
ATOM   1159  CA  GLU A 985     117.193  75.798  10.657  1.00 31.28           C  
ATOM   1160  C   GLU A 985     117.087  76.743  11.852  1.00 31.80           C  
ATOM   1161  O   GLU A 985     117.649  76.481  12.915  1.00 32.45           O  
ATOM   1162  CB  GLU A 985     118.207  76.336   9.638  1.00 31.09           C  
ATOM   1163  CG  GLU A 985     119.618  76.481  10.216  1.00 32.78           C  
ATOM   1164  CD  GLU A 985     120.642  77.010   9.225  1.00 32.83           C  
ATOM   1165  OE1 GLU A 985     120.253  77.629   8.212  1.00 33.46           O  
ATOM   1166  OE2 GLU A 985     121.850  76.809   9.471  1.00 38.55           O  
ATOM   1167  N   ASN A 986     116.373  77.846  11.653  1.00 33.75           N  
ATOM   1168  CA  ASN A 986     116.072  78.804  12.714  1.00 35.18           C  
ATOM   1169  C   ASN A 986     114.778  79.553  12.403  1.00 36.29           C  
ATOM   1170  O   ASN A 986     114.127  79.278  11.392  1.00 36.61           O  
ATOM   1171  CB  ASN A 986     117.251  79.766  12.959  1.00 35.11           C  
ATOM   1172  CG  ASN A 986     117.637  80.565  11.720  1.00 35.82           C  
ATOM   1173  OD1 ASN A 986     116.865  81.387  11.227  1.00 35.02           O  
ATOM   1174  ND2 ASN A 986     118.851  80.340  11.229  1.00 35.61           N  
ATOM   1175  N   GLU A 987     114.419  80.498  13.270  1.00 37.60           N  
ATOM   1176  CA  GLU A 987     113.184  81.278  13.152  1.00 39.32           C  
ATOM   1177  C   GLU A 987     113.055  81.994  11.805  1.00 38.39           C  
ATOM   1178  O   GLU A 987     111.945  82.266  11.342  1.00 38.36           O  
ATOM   1179  CB  GLU A 987     113.115  82.302  14.291  1.00 39.45           C  
ATOM   1180  CG  GLU A 987     111.711  82.753  14.671  1.00 42.78           C  
ATOM   1181  CD  GLU A 987     111.699  83.831  15.756  1.00 42.80           C  
ATOM   1182  OE1 GLU A 987     112.775  84.153  16.312  1.00 47.57           O  
ATOM   1183  OE2 GLU A 987     110.603  84.357  16.054  1.00 47.86           O  
ATOM   1184  N   ASN A 988     114.195  82.280  11.181  1.00 38.02           N  
ATOM   1185  CA  ASN A 988     114.240  83.057   9.944  1.00 38.37           C  
ATOM   1186  C   ASN A 988     114.572  82.269   8.668  1.00 37.62           C  
ATOM   1187  O   ASN A 988     114.447  82.809   7.565  1.00 38.01           O  
ATOM   1188  CB  ASN A 988     115.221  84.226  10.097  1.00 38.78           C  
ATOM   1189  CG  ASN A 988     114.839  85.171  11.225  1.00 40.23           C  
ATOM   1190  OD1 ASN A 988     113.693  85.614  11.322  1.00 41.93           O  
ATOM   1191  ND2 ASN A 988     115.804  85.489  12.081  1.00 41.91           N  
ATOM   1192  N   ARG A 989     114.993  81.010   8.809  1.00 36.18           N  
ATOM   1193  CA  ARG A 989     115.422  80.217   7.649  1.00 34.98           C  
ATOM   1194  C   ARG A 989     114.847  78.801   7.597  1.00 32.82           C  
ATOM   1195  O   ARG A 989     114.968  78.036   8.556  1.00 31.15           O  
ATOM   1196  CB  ARG A 989     116.956  80.171   7.554  1.00 35.01           C  
ATOM   1197  CG  ARG A 989     117.480  79.545   6.255  1.00 36.49           C  
ATOM   1198  CD  ARG A 989     118.973  79.770   6.056  1.00 37.08           C  
ATOM   1199  NE  ARG A 989     119.291  81.168   5.764  1.00 43.99           N  
ATOM   1200  CZ  ARG A 989     120.493  81.615   5.406  1.00 45.75           C  
ATOM   1201  NH1 ARG A 989     121.520  80.781   5.283  1.00 46.57           N  
ATOM   1202  NH2 ARG A 989     120.670  82.908   5.166  1.00 48.22           N  
ATOM   1203  N   VAL A 990     114.229  78.469   6.463  1.00 30.87           N  
ATOM   1204  CA  VAL A 990     113.797  77.099   6.176  1.00 29.83           C  
ATOM   1205  C   VAL A 990     114.593  76.495   5.010  1.00 29.28           C  
ATOM   1206  O   VAL A 990     115.205  77.221   4.219  1.00 28.51           O  
ATOM   1207  CB  VAL A 990     112.263  76.979   5.914  1.00 30.03           C  
ATOM   1208  CG1 VAL A 990     111.463  77.437   7.133  1.00 29.08           C  
ATOM   1209  CG2 VAL A 990     111.841  77.736   4.655  1.00 29.21           C  
ATOM   1210  N   LYS A 991     114.590  75.167   4.925  1.00 27.41           N  
ATOM   1211  CA  LYS A 991     115.309  74.446   3.876  1.00 27.10           C  
ATOM   1212  C   LYS A 991     114.473  73.283   3.367  1.00 26.71           C  
ATOM   1213  O   LYS A 991     113.777  72.625   4.141  1.00 27.54           O  
ATOM   1214  CB  LYS A 991     116.649  73.905   4.394  1.00 26.36           C  
ATOM   1215  CG  LYS A 991     117.629  74.959   4.896  1.00 27.87           C  
ATOM   1216  CD  LYS A 991     119.023  74.376   5.071  1.00 26.83           C  
ATOM   1217  CE  LYS A 991     119.933  75.342   5.808  1.00 27.50           C  
ATOM   1218  NZ  LYS A 991     121.334  74.845   5.851  1.00 24.01           N  
ATOM   1219  N   ILE A 992     114.536  73.037   2.063  1.00 26.85           N  
ATOM   1220  CA  ILE A 992     113.975  71.811   1.502  1.00 26.94           C  
ATOM   1221  C   ILE A 992     114.828  70.675   2.065  1.00 26.61           C  
ATOM   1222  O   ILE A 992     116.048  70.677   1.906  1.00 26.48           O  
ATOM   1223  CB  ILE A 992     113.980  71.828  -0.040  1.00 27.14           C  
ATOM   1224  CG1 ILE A 992     113.291  73.103  -0.554  1.00 29.11           C  
ATOM   1225  CG2 ILE A 992     113.311  70.565  -0.591  1.00 27.13           C  
ATOM   1226  CD1 ILE A 992     113.511  73.393  -2.024  1.00 31.29           C  
ATOM   1227  N   GLY A 993     114.183  69.733   2.751  1.00 26.57           N  
ATOM   1228  CA  GLY A 993     114.894  68.799   3.625  1.00 27.11           C  
ATOM   1229  C   GLY A 993     114.909  67.325   3.268  1.00 27.51           C  
ATOM   1230  O   GLY A 993     115.530  66.525   3.969  1.00 27.63           O  
ATOM   1231  N   ASP A 994     114.227  66.957   2.187  1.00 27.98           N  
ATOM   1232  CA  ASP A 994     114.203  65.568   1.737  1.00 27.55           C  
ATOM   1233  C   ASP A 994     114.085  65.498   0.226  1.00 27.84           C  
ATOM   1234  O   ASP A 994     113.435  66.346  -0.386  1.00 28.21           O  
ATOM   1235  CB  ASP A 994     113.044  64.803   2.377  1.00 27.85           C  
ATOM   1236  CG  ASP A 994     113.170  63.306   2.187  1.00 27.97           C  
ATOM   1237  OD1 ASP A 994     113.906  62.674   2.971  1.00 26.72           O  
ATOM   1238  OD2 ASP A 994     112.544  62.764   1.248  1.00 29.93           O  
ATOM   1239  N   PHE A 995     114.714  64.485  -0.368  1.00 27.53           N  
ATOM   1240  CA  PHE A 995     114.728  64.330  -1.824  1.00 27.66           C  
ATOM   1241  C   PHE A 995     114.497  62.882  -2.266  1.00 27.86           C  
ATOM   1242  O   PHE A 995     114.979  62.457  -3.319  1.00 27.69           O  
ATOM   1243  CB  PHE A 995     116.032  64.896  -2.407  1.00 28.01           C  
ATOM   1244  CG  PHE A 995     116.222  66.363  -2.140  1.00 28.20           C  
ATOM   1245  CD1 PHE A 995     115.728  67.313  -3.027  1.00 27.72           C  
ATOM   1246  CD2 PHE A 995     116.876  66.796  -0.991  1.00 28.93           C  
ATOM   1247  CE1 PHE A 995     115.890  68.669  -2.776  1.00 28.48           C  
ATOM   1248  CE2 PHE A 995     117.039  68.154  -0.733  1.00 29.19           C  
ATOM   1249  CZ  PHE A 995     116.548  69.089  -1.630  1.00 27.49           C  
ATOM   1250  N   GLY A 996     113.729  62.144  -1.464  1.00 28.26           N  
ATOM   1251  CA  GLY A 996     113.458  60.726  -1.705  1.00 27.42           C  
ATOM   1252  C   GLY A 996     112.774  60.392  -3.019  1.00 27.92           C  
ATOM   1253  O   GLY A 996     112.978  59.307  -3.564  1.00 28.17           O  
ATOM   1254  N   LEU A 997     111.974  61.324  -3.535  1.00 28.25           N  
ATOM   1255  CA  LEU A 997     111.222  61.108  -4.775  1.00 28.28           C  
ATOM   1256  C   LEU A 997     111.731  61.945  -5.953  1.00 27.84           C  
ATOM   1257  O   LEU A 997     111.130  61.940  -7.036  1.00 27.31           O  
ATOM   1258  CB  LEU A 997     109.723  61.368  -4.543  1.00 28.96           C  
ATOM   1259  CG  LEU A 997     108.975  60.467  -3.549  1.00 29.04           C  
ATOM   1260  CD1 LEU A 997     107.503  60.848  -3.494  1.00 29.63           C  
ATOM   1261  CD2 LEU A 997     109.128  58.982  -3.890  1.00 29.27           C  
ATOM   1262  N   THR A 998     112.844  62.644  -5.740  1.00 27.08           N  
ATOM   1263  CA  THR A 998     113.390  63.581  -6.722  1.00 27.01           C  
ATOM   1264  C   THR A 998     113.987  62.865  -7.937  1.00 27.55           C  
ATOM   1265  O   THR A 998     114.784  61.937  -7.791  1.00 26.24           O  
ATOM   1266  CB  THR A 998     114.433  64.530  -6.072  1.00 27.79           C  
ATOM   1267  OG1 THR A 998     113.800  65.290  -5.037  1.00 27.41           O  
ATOM   1268  CG2 THR A 998     115.032  65.494  -7.102  1.00 27.60           C  
ATOM   1269  N   LYS A 999     113.578  63.303  -9.127  1.00 27.64           N  
ATOM   1270  CA  LYS A 999     114.048  62.726 -10.387  1.00 28.34           C  
ATOM   1271  C   LYS A 999     114.730  63.781 -11.256  1.00 29.09           C  
ATOM   1272  O   LYS A 999     114.477  64.979 -11.109  1.00 28.41           O  
ATOM   1273  CB  LYS A 999     112.882  62.097 -11.159  1.00 28.46           C  
ATOM   1274  CG  LYS A 999     112.141  60.979 -10.420  1.00 30.04           C  
ATOM   1275  CD  LYS A 999     112.949  59.684 -10.383  1.00 32.11           C  
ATOM   1276  CE  LYS A 999     112.198  58.588  -9.643  1.00 32.75           C  
ATOM   1277  NZ  LYS A 999     112.979  57.320  -9.597  1.00 35.86           N  
ATOM   1278  N   VAL A1000     115.600  63.332 -12.156  1.00 29.90           N  
ATOM   1279  CA  VAL A1000     116.224  64.219 -13.134  1.00 31.53           C  
ATOM   1280  C   VAL A1000     115.462  64.089 -14.444  1.00 32.33           C  
ATOM   1281  O   VAL A1000     115.183  62.975 -14.894  1.00 32.64           O  
ATOM   1282  CB  VAL A1000     117.712  63.863 -13.390  1.00 32.08           C  
ATOM   1283  CG1 VAL A1000     118.411  64.990 -14.151  1.00 31.19           C  
ATOM   1284  CG2 VAL A1000     118.435  63.580 -12.086  1.00 32.97           C  
ATOM   1285  N   LEU A1001     115.121  65.226 -15.048  1.00 32.53           N  
ATOM   1286  CA  LEU A1001     114.492  65.234 -16.366  1.00 33.40           C  
ATOM   1287  C   LEU A1001     115.422  64.610 -17.407  1.00 34.06           C  
ATOM   1288  O   LEU A1001     116.642  64.762 -17.318  1.00 33.88           O  
ATOM   1289  CB  LEU A1001     114.132  66.660 -16.800  1.00 33.52           C  
ATOM   1290  CG  LEU A1001     112.980  67.411 -16.122  1.00 32.68           C  
ATOM   1291  CD1 LEU A1001     112.943  68.848 -16.622  1.00 33.14           C  
ATOM   1292  CD2 LEU A1001     111.638  66.734 -16.360  1.00 31.64           C  
ATOM   1293  N   PRO A1002     114.850  63.885 -18.386  1.00 34.81           N  
ATOM   1294  CA  PRO A1002     115.657  63.478 -19.539  1.00 35.89           C  
ATOM   1295  C   PRO A1002     116.017  64.705 -20.374  1.00 37.02           C  
ATOM   1296  O   PRO A1002     115.294  65.705 -20.335  1.00 37.13           O  
ATOM   1297  CB  PRO A1002     114.723  62.549 -20.316  1.00 35.10           C  
ATOM   1298  CG  PRO A1002     113.353  62.940 -19.901  1.00 35.42           C  
ATOM   1299  CD  PRO A1002     113.463  63.398 -18.477  1.00 34.76           C  
ATOM   1300  N   GLN A1003     117.125  64.630 -21.109  1.00 39.04           N  
ATOM   1301  CA  GLN A1003     117.607  65.759 -21.912  1.00 41.12           C  
ATOM   1302  C   GLN A1003     116.577  66.268 -22.922  1.00 40.86           C  
ATOM   1303  O   GLN A1003     116.474  67.474 -23.155  1.00 41.64           O  
ATOM   1304  CB  GLN A1003     118.907  65.393 -22.642  1.00 41.28           C  
ATOM   1305  CG  GLN A1003     120.165  65.476 -21.780  1.00 43.96           C  
ATOM   1306  CD  GLN A1003     121.447  65.270 -22.579  1.00 43.89           C  
ATOM   1307  OE1 GLN A1003     121.520  64.409 -23.459  1.00 48.12           O  
ATOM   1308  NE2 GLN A1003     122.469  66.062 -22.267  1.00 46.70           N  
ATOM   1309  N   ASP A1004     115.811  65.344 -23.499  1.00 40.51           N  
ATOM   1310  CA  ASP A1004     114.933  65.642 -24.633  1.00 40.57           C  
ATOM   1311  C   ASP A1004     113.477  65.954 -24.262  1.00 39.88           C  
ATOM   1312  O   ASP A1004     112.664  66.242 -25.142  1.00 39.82           O  
ATOM   1313  CB  ASP A1004     114.986  64.491 -25.651  1.00 40.80           C  
ATOM   1314  CG  ASP A1004     114.377  63.195 -25.115  1.00 42.55           C  
ATOM   1315  OD1 ASP A1004     114.500  62.918 -23.900  1.00 44.13           O  
ATOM   1316  OD2 ASP A1004     113.779  62.446 -25.918  1.00 42.40           O  
ATOM   1317  N   LYS A1005     113.150  65.892 -22.972  1.00 39.39           N  
ATOM   1318  CA  LYS A1005     111.770  66.093 -22.516  1.00 38.72           C  
ATOM   1319  C   LYS A1005     111.667  67.016 -21.301  1.00 38.07           C  
ATOM   1320  O   LYS A1005     112.583  67.086 -20.482  1.00 37.21           O  
ATOM   1321  CB  LYS A1005     111.107  64.747 -22.196  1.00 38.91           C  
ATOM   1322  CG  LYS A1005     110.845  63.839 -23.394  1.00 39.90           C  
ATOM   1323  CD  LYS A1005     109.569  64.226 -24.123  1.00 42.79           C  
ATOM   1324  CE  LYS A1005     109.132  63.128 -25.072  1.00 44.18           C  
ATOM   1325  NZ  LYS A1005     107.990  63.557 -25.924  1.00 45.38           N  
ATOM   1326  N   GLU A1006     110.537  67.710 -21.189  1.00 38.05           N  
ATOM   1327  CA  GLU A1006     110.297  68.639 -20.083  1.00 37.97           C  
ATOM   1328  C   GLU A1006     109.427  68.039 -18.978  1.00 37.87           C  
ATOM   1329  O   GLU A1006     109.092  68.714 -18.003  1.00 36.88           O  
ATOM   1330  CB  GLU A1006     109.696  69.950 -20.603  1.00 38.63           C  
ATOM   1331  CG  GLU A1006     110.655  70.761 -21.467  1.00 39.09           C  
ATOM   1332  CD  GLU A1006     111.955  71.087 -20.750  1.00 41.12           C  
ATOM   1333  OE1 GLU A1006     112.998  70.505 -21.111  1.00 41.85           O  
ATOM   1334  OE2 GLU A1006     111.928  71.913 -19.814  1.00 44.52           O  
HETATM 1335  N   PTR A1007     109.074  66.766 -19.141  1.00 38.11           N  
HETATM 1336  CA  PTR A1007     108.334  66.021 -18.125  1.00 38.79           C  
HETATM 1337  C   PTR A1007     109.035  64.691 -17.854  1.00 39.17           C  
HETATM 1338  O   PTR A1007     109.925  64.281 -18.606  1.00 38.93           O  
HETATM 1339  CB  PTR A1007     106.855  65.843 -18.509  1.00 39.29           C  
HETATM 1340  CG  PTR A1007     106.624  65.066 -19.789  1.00 39.56           C  
HETATM 1341  CD1 PTR A1007     106.418  65.728 -20.998  1.00 40.85           C  
HETATM 1342  CD2 PTR A1007     106.582  63.673 -19.786  1.00 39.74           C  
HETATM 1343  CE1 PTR A1007     106.205  65.022 -22.176  1.00 41.08           C  
HETATM 1344  CE2 PTR A1007     106.368  62.958 -20.956  1.00 39.11           C  
HETATM 1345  CZ  PTR A1007     106.173  63.634 -22.149  1.00 41.67           C  
HETATM 1346  OH  PTR A1007     105.990  62.970 -23.179  1.00 43.86           O  
HETATM 1347  P   PTR A1007     104.915  63.346 -24.323  1.00 48.86           P  
HETATM 1348  O1P PTR A1007     104.689  62.149 -25.165  1.00 48.27           O  
HETATM 1349  O2P PTR A1007     105.466  64.485 -25.205  1.00 49.05           O  
HETATM 1350  O3P PTR A1007     103.580  63.781 -23.691  1.00 47.83           O  
HETATM 1351  N   PTR A1008     108.633  64.034 -16.770  1.00 39.66           N  
HETATM 1352  CA  PTR A1008     109.180  62.739 -16.388  1.00 40.32           C  
HETATM 1353  C   PTR A1008     108.027  61.854 -15.927  1.00 39.13           C  
HETATM 1354  O   PTR A1008     107.262  62.230 -15.036  1.00 38.23           O  
HETATM 1355  CB  PTR A1008     110.247  62.966 -15.311  1.00 42.48           C  
HETATM 1356  CG  PTR A1008     110.992  61.732 -14.851  1.00 46.34           C  
HETATM 1357  CD1 PTR A1008     110.358  60.741 -14.105  1.00 48.14           C  
HETATM 1358  CD2 PTR A1008     112.341  61.562 -15.154  1.00 48.44           C  
HETATM 1359  CE1 PTR A1008     111.042  59.615 -13.678  1.00 49.29           C  
HETATM 1360  CE2 PTR A1008     113.036  60.438 -14.730  1.00 50.96           C  
HETATM 1361  CZ  PTR A1008     112.377  59.463 -13.997  1.00 50.87           C  
HETATM 1362  OH  PTR A1008     112.975  58.461 -13.598  1.00 53.96           O  
HETATM 1363  P   PTR A1008     113.538  57.322 -14.587  1.00 63.76           P  
HETATM 1364  O1P PTR A1008     114.975  57.587 -14.829  1.00 63.45           O  
HETATM 1365  O2P PTR A1008     112.772  57.344 -15.926  1.00 64.26           O  
HETATM 1366  O3P PTR A1008     113.368  55.947 -13.914  1.00 63.84           O  
ATOM   1367  N   LYS A1009     107.901  60.688 -16.554  1.00 38.26           N  
ATOM   1368  CA  LYS A1009     106.842  59.740 -16.228  1.00 38.07           C  
ATOM   1369  C   LYS A1009     107.335  58.671 -15.260  1.00 38.26           C  
ATOM   1370  O   LYS A1009     108.307  57.967 -15.537  1.00 37.32           O  
ATOM   1371  CB  LYS A1009     106.291  59.081 -17.494  1.00 38.39           C  
ATOM   1372  CG  LYS A1009     105.320  59.938 -18.286  1.00 39.17           C  
ATOM   1373  CD  LYS A1009     104.634  59.097 -19.345  1.00 41.93           C  
ATOM   1374  CE  LYS A1009     103.565  59.873 -20.080  1.00 44.03           C  
ATOM   1375  NZ  LYS A1009     102.761  58.969 -20.950  1.00 46.00           N  
ATOM   1376  N   VAL A1010     106.656  58.564 -14.122  1.00 38.64           N  
ATOM   1377  CA  VAL A1010     106.994  57.576 -13.100  1.00 40.12           C  
ATOM   1378  C   VAL A1010     105.758  57.193 -12.286  1.00 40.92           C  
ATOM   1379  O   VAL A1010     104.980  58.055 -11.868  1.00 40.65           O  
ATOM   1380  CB  VAL A1010     108.169  58.059 -12.184  1.00 40.49           C  
ATOM   1381  CG1 VAL A1010     107.916  59.463 -11.651  1.00 39.25           C  
ATOM   1382  CG2 VAL A1010     108.449  57.073 -11.046  1.00 41.61           C  
ATOM   1383  N   LYS A1011     105.581  55.889 -12.092  1.00 42.42           N  
ATOM   1384  CA  LYS A1011     104.505  55.357 -11.266  1.00 44.78           C  
ATOM   1385  C   LYS A1011     105.094  54.355 -10.276  1.00 46.28           C  
ATOM   1386  O   LYS A1011     105.367  53.202 -10.621  1.00 46.10           O  
ATOM   1387  CB  LYS A1011     103.415  54.720 -12.141  1.00 45.06           C  
ATOM   1388  CG  LYS A1011     102.259  54.063 -11.382  1.00 46.83           C  
ATOM   1389  CD  LYS A1011     101.354  55.077 -10.703  1.00 48.61           C  
ATOM   1390  CE  LYS A1011     100.277  54.375  -9.891  1.00 50.28           C  
ATOM   1391  NZ  LYS A1011      99.457  55.335  -9.105  1.00 51.98           N  
ATOM   1392  N   GLU A1012     105.299  54.818  -9.048  1.00 48.17           N  
ATOM   1393  CA  GLU A1012     105.932  54.017  -8.005  1.00 50.32           C  
ATOM   1394  C   GLU A1012     104.919  53.152  -7.255  1.00 50.85           C  
ATOM   1395  O   GLU A1012     103.774  53.568  -7.061  1.00 50.82           O  
ATOM   1396  CB  GLU A1012     106.697  54.924  -7.035  1.00 50.78           C  
ATOM   1397  CG  GLU A1012     108.028  55.423  -7.591  1.00 53.99           C  
ATOM   1398  CD  GLU A1012     108.342  56.856  -7.196  1.00 57.54           C  
ATOM   1399  OE1 GLU A1012     107.415  57.696  -7.195  1.00 58.06           O  
ATOM   1400  OE2 GLU A1012     109.522  57.147  -6.902  1.00 59.10           O  
ATOM   1401  N   PRO A1013     105.333  51.934  -6.849  1.00 51.76           N  
ATOM   1402  CA  PRO A1013     104.477  51.067  -6.034  1.00 52.28           C  
ATOM   1403  C   PRO A1013     104.204  51.661  -4.653  1.00 52.56           C  
ATOM   1404  O   PRO A1013     105.041  52.392  -4.113  1.00 52.70           O  
ATOM   1405  CB  PRO A1013     105.295  49.777  -5.908  1.00 52.23           C  
ATOM   1406  CG  PRO A1013     106.704  50.190  -6.146  1.00 52.85           C  
ATOM   1407  CD  PRO A1013     106.627  51.293  -7.152  1.00 51.86           C  
ATOM   1408  N   GLY A1014     103.034  51.349  -4.101  1.00 52.73           N  
ATOM   1409  CA  GLY A1014     102.642  51.843  -2.785  1.00 52.70           C  
ATOM   1410  C   GLY A1014     101.742  53.061  -2.853  1.00 52.50           C  
ATOM   1411  O   GLY A1014     100.935  53.200  -3.777  1.00 53.14           O  
ATOM   1412  N   GLU A1015     101.891  53.949  -1.872  1.00 51.67           N  
ATOM   1413  CA  GLU A1015     101.014  55.111  -1.736  1.00 50.43           C  
ATOM   1414  C   GLU A1015     101.694  56.411  -2.158  1.00 48.69           C  
ATOM   1415  O   GLU A1015     102.850  56.666  -1.810  1.00 49.37           O  
ATOM   1416  CB  GLU A1015     100.490  55.232  -0.299  1.00 51.15           C  
ATOM   1417  CG  GLU A1015      99.783  53.982   0.242  1.00 53.54           C  
ATOM   1418  CD  GLU A1015      98.528  53.603  -0.537  1.00 56.64           C  
ATOM   1419  OE1 GLU A1015      97.802  54.510  -1.002  1.00 57.52           O  
ATOM   1420  OE2 GLU A1015      98.262  52.389  -0.675  1.00 58.18           O  
ATOM   1421  N   SER A1016     100.958  57.226  -2.910  1.00 45.82           N  
ATOM   1422  CA  SER A1016     101.433  58.529  -3.358  1.00 42.96           C  
ATOM   1423  C   SER A1016     100.697  59.658  -2.633  1.00 40.53           C  
ATOM   1424  O   SER A1016      99.547  59.482  -2.225  1.00 39.36           O  
ATOM   1425  CB  SER A1016     101.254  58.666  -4.873  1.00 42.89           C  
ATOM   1426  OG  SER A1016     102.191  57.864  -5.569  1.00 44.42           O  
ATOM   1427  N   PRO A1017     101.360  60.821  -2.464  1.00 38.93           N  
ATOM   1428  CA  PRO A1017     100.697  61.990  -1.886  1.00 37.36           C  
ATOM   1429  C   PRO A1017      99.753  62.653  -2.897  1.00 36.46           C  
ATOM   1430  O   PRO A1017      99.998  63.779  -3.340  1.00 35.53           O  
ATOM   1431  CB  PRO A1017     101.865  62.913  -1.534  1.00 37.20           C  
ATOM   1432  CG  PRO A1017     102.928  62.563  -2.517  1.00 38.72           C  
ATOM   1433  CD  PRO A1017     102.773  61.095  -2.796  1.00 38.46           C  
ATOM   1434  N   ILE A1018      98.676  61.945  -3.234  1.00 35.35           N  
ATOM   1435  CA  ILE A1018      97.741  62.352  -4.292  1.00 35.25           C  
ATOM   1436  C   ILE A1018      97.094  63.732  -4.102  1.00 34.61           C  
ATOM   1437  O   ILE A1018      96.729  64.386  -5.080  1.00 35.43           O  
ATOM   1438  CB  ILE A1018      96.634  61.280  -4.530  1.00 35.45           C  
ATOM   1439  CG1 ILE A1018      95.882  60.965  -3.228  1.00 36.89           C  
ATOM   1440  CG2 ILE A1018      97.238  60.018  -5.154  1.00 35.09           C  
ATOM   1441  CD1 ILE A1018      94.488  60.384  -3.427  1.00 37.23           C  
ATOM   1442  N   PHE A1019      96.966  64.178  -2.855  1.00 34.31           N  
ATOM   1443  CA  PHE A1019      96.332  65.467  -2.571  1.00 33.59           C  
ATOM   1444  C   PHE A1019      97.275  66.666  -2.739  1.00 33.02           C  
ATOM   1445  O   PHE A1019      96.871  67.814  -2.551  1.00 32.45           O  
ATOM   1446  CB  PHE A1019      95.668  65.454  -1.191  1.00 34.35           C  
ATOM   1447  CG  PHE A1019      94.621  64.381  -1.036  1.00 35.51           C  
ATOM   1448  CD1 PHE A1019      94.809  63.331  -0.142  1.00 36.69           C  
ATOM   1449  CD2 PHE A1019      93.460  64.407  -1.804  1.00 36.03           C  
ATOM   1450  CE1 PHE A1019      93.845  62.333   0.000  1.00 37.31           C  
ATOM   1451  CE2 PHE A1019      92.494  63.414  -1.674  1.00 36.82           C  
ATOM   1452  CZ  PHE A1019      92.687  62.375  -0.769  1.00 36.90           C  
ATOM   1453  N   TRP A1020      98.524  66.383  -3.107  1.00 32.05           N  
ATOM   1454  CA  TRP A1020      99.500  67.410  -3.469  1.00 31.45           C  
ATOM   1455  C   TRP A1020      99.797  67.361  -4.969  1.00 31.75           C  
ATOM   1456  O   TRP A1020     100.491  68.230  -5.502  1.00 31.94           O  
ATOM   1457  CB  TRP A1020     100.797  67.216  -2.681  1.00 30.81           C  
ATOM   1458  CG  TRP A1020     100.802  67.844  -1.312  1.00 30.49           C  
ATOM   1459  CD1 TRP A1020     101.441  68.993  -0.943  1.00 29.47           C  
ATOM   1460  CD2 TRP A1020     100.149  67.351  -0.132  1.00 31.06           C  
ATOM   1461  NE1 TRP A1020     101.224  69.251   0.391  1.00 30.97           N  
ATOM   1462  CE2 TRP A1020     100.436  68.259   0.913  1.00 30.77           C  
ATOM   1463  CE3 TRP A1020      99.349  66.233   0.143  1.00 31.15           C  
ATOM   1464  CZ2 TRP A1020      99.949  68.086   2.212  1.00 30.84           C  
ATOM   1465  CZ3 TRP A1020      98.867  66.059   1.438  1.00 31.36           C  
ATOM   1466  CH2 TRP A1020      99.168  66.983   2.454  1.00 30.99           C  
ATOM   1467  N   TYR A1021      99.258  66.343  -5.637  1.00 32.25           N  
ATOM   1468  CA  TYR A1021      99.537  66.066  -7.049  1.00 33.22           C  
ATOM   1469  C   TYR A1021      98.768  66.964  -8.012  1.00 32.81           C  
ATOM   1470  O   TYR A1021      97.584  67.244  -7.810  1.00 33.07           O  
ATOM   1471  CB  TYR A1021      99.209  64.604  -7.367  1.00 33.90           C  
ATOM   1472  CG  TYR A1021     100.350  63.617  -7.208  1.00 35.88           C  
ATOM   1473  CD1 TYR A1021     101.403  63.855  -6.323  1.00 35.90           C  
ATOM   1474  CD2 TYR A1021     100.357  62.425  -7.930  1.00 36.09           C  
ATOM   1475  CE1 TYR A1021     102.442  62.939  -6.179  1.00 36.24           C  
ATOM   1476  CE2 TYR A1021     101.386  61.504  -7.789  1.00 38.04           C  
ATOM   1477  CZ  TYR A1021     102.426  61.769  -6.915  1.00 36.01           C  
ATOM   1478  OH  TYR A1021     103.446  60.857  -6.776  1.00 39.91           O  
ATOM   1479  N   ALA A1022      99.456  67.403  -9.062  1.00 32.27           N  
ATOM   1480  CA  ALA A1022      98.825  68.075 -10.195  1.00 32.15           C  
ATOM   1481  C   ALA A1022      97.953  67.063 -10.950  1.00 31.87           C  
ATOM   1482  O   ALA A1022      98.216  65.862 -10.879  1.00 31.24           O  
ATOM   1483  CB  ALA A1022      99.891  68.660 -11.114  1.00 31.15           C  
ATOM   1484  N   PRO A1023      96.915  67.538 -11.673  1.00 32.08           N  
ATOM   1485  CA  PRO A1023      96.000  66.625 -12.373  1.00 32.22           C  
ATOM   1486  C   PRO A1023      96.704  65.701 -13.371  1.00 32.30           C  
ATOM   1487  O   PRO A1023      96.339  64.524 -13.477  1.00 32.57           O  
ATOM   1488  CB  PRO A1023      95.044  67.572 -13.108  1.00 32.54           C  
ATOM   1489  CG  PRO A1023      95.124  68.854 -12.362  1.00 32.55           C  
ATOM   1490  CD  PRO A1023      96.537  68.947 -11.885  1.00 32.48           C  
ATOM   1491  N   GLU A1024      97.701  66.227 -14.083  1.00 31.93           N  
ATOM   1492  CA  GLU A1024      98.444  65.440 -15.071  1.00 32.27           C  
ATOM   1493  C   GLU A1024      99.382  64.418 -14.421  1.00 32.34           C  
ATOM   1494  O   GLU A1024      99.793  63.452 -15.065  1.00 32.80           O  
ATOM   1495  CB  GLU A1024      99.195  66.342 -16.067  1.00 32.33           C  
ATOM   1496  CG  GLU A1024     100.480  66.997 -15.539  1.00 32.86           C  
ATOM   1497  CD  GLU A1024     100.243  68.252 -14.706  1.00 33.57           C  
ATOM   1498  OE1 GLU A1024      99.073  68.616 -14.464  1.00 33.98           O  
ATOM   1499  OE2 GLU A1024     101.242  68.891 -14.306  1.00 33.06           O  
ATOM   1500  N   SER A1025      99.711  64.633 -13.148  1.00 32.21           N  
ATOM   1501  CA  SER A1025     100.458  63.645 -12.368  1.00 32.31           C  
ATOM   1502  C   SER A1025      99.546  62.504 -11.922  1.00 33.06           C  
ATOM   1503  O   SER A1025      99.996  61.369 -11.749  1.00 32.78           O  
ATOM   1504  CB  SER A1025     101.122  64.295 -11.153  1.00 31.50           C  
ATOM   1505  OG  SER A1025     102.008  65.324 -11.550  1.00 31.15           O  
ATOM   1506  N   LEU A1026      98.266  62.815 -11.736  1.00 33.64           N  
ATOM   1507  CA  LEU A1026      97.265  61.822 -11.343  1.00 34.21           C  
ATOM   1508  C   LEU A1026      96.801  60.984 -12.529  1.00 34.35           C  
ATOM   1509  O   LEU A1026      96.628  59.770 -12.410  1.00 34.81           O  
ATOM   1510  CB  LEU A1026      96.053  62.504 -10.701  1.00 34.06           C  
ATOM   1511  CG  LEU A1026      96.230  63.217  -9.360  1.00 34.81           C  
ATOM   1512  CD1 LEU A1026      95.020  64.091  -9.076  1.00 35.54           C  
ATOM   1513  CD2 LEU A1026      96.449  62.215  -8.234  1.00 37.39           C  
ATOM   1514  N   THR A1027      96.601  61.643 -13.668  1.00 34.79           N  
ATOM   1515  CA  THR A1027      96.025  61.011 -14.855  1.00 35.42           C  
ATOM   1516  C   THR A1027      97.061  60.372 -15.773  1.00 35.48           C  
ATOM   1517  O   THR A1027      96.795  59.332 -16.377  1.00 35.57           O  
ATOM   1518  CB  THR A1027      95.208  62.017 -15.695  1.00 35.54           C  
ATOM   1519  OG1 THR A1027      95.994  63.191 -15.936  1.00 35.79           O  
ATOM   1520  CG2 THR A1027      93.930  62.405 -14.978  1.00 36.35           C  
ATOM   1521  N   GLU A1028      98.228  61.004 -15.882  1.00 35.80           N  
ATOM   1522  CA  GLU A1028      99.247  60.603 -16.854  1.00 36.47           C  
ATOM   1523  C   GLU A1028     100.584  60.222 -16.212  1.00 34.85           C  
ATOM   1524  O   GLU A1028     101.500  59.774 -16.907  1.00 34.44           O  
ATOM   1525  CB  GLU A1028      99.473  61.719 -17.883  1.00 36.35           C  
ATOM   1526  CG  GLU A1028      98.239  62.118 -18.686  1.00 39.09           C  
ATOM   1527  CD  GLU A1028      98.503  63.288 -19.616  1.00 39.02           C  
ATOM   1528  OE1 GLU A1028      97.996  64.396 -19.336  1.00 45.52           O  
ATOM   1529  OE2 GLU A1028      99.226  63.106 -20.619  1.00 43.74           O  
ATOM   1530  N   SER A1029     100.686  60.402 -14.893  1.00 33.41           N  
ATOM   1531  CA  SER A1029     101.934  60.179 -14.146  1.00 32.57           C  
ATOM   1532  C   SER A1029     103.074  61.082 -14.632  1.00 31.35           C  
ATOM   1533  O   SER A1029     104.248  60.711 -14.559  1.00 30.40           O  
ATOM   1534  CB  SER A1029     102.361  58.702 -14.189  1.00 32.34           C  
ATOM   1535  OG  SER A1029     101.383  57.860 -13.606  1.00 34.62           O  
ATOM   1536  N   LYS A1030     102.709  62.266 -15.120  1.00 31.01           N  
ATOM   1537  CA  LYS A1030     103.663  63.238 -15.648  1.00 31.06           C  
ATOM   1538  C   LYS A1030     104.133  64.191 -14.557  1.00 30.60           C  
ATOM   1539  O   LYS A1030     103.319  64.822 -13.879  1.00 30.78           O  
ATOM   1540  CB  LYS A1030     103.028  64.049 -16.775  1.00 31.18           C  
ATOM   1541  CG  LYS A1030     103.155  63.460 -18.163  1.00 34.65           C  
ATOM   1542  CD  LYS A1030     102.499  64.408 -19.157  1.00 38.16           C  
ATOM   1543  CE  LYS A1030     102.932  64.143 -20.578  1.00 39.89           C  
ATOM   1544  NZ  LYS A1030     102.511  65.258 -21.478  1.00 39.00           N  
ATOM   1545  N   PHE A1031     105.450  64.295 -14.403  1.00 29.97           N  
ATOM   1546  CA  PHE A1031     106.048  65.181 -13.411  1.00 29.33           C  
ATOM   1547  C   PHE A1031     107.019  66.145 -14.077  1.00 28.97           C  
ATOM   1548  O   PHE A1031     107.803  65.757 -14.943  1.00 28.52           O  
ATOM   1549  CB  PHE A1031     106.736  64.374 -12.306  1.00 28.90           C  
ATOM   1550  CG  PHE A1031     105.787  63.537 -11.496  1.00 30.18           C  
ATOM   1551  CD1 PHE A1031     105.458  62.246 -11.900  1.00 28.61           C  
ATOM   1552  CD2 PHE A1031     105.208  64.044 -10.338  1.00 28.62           C  
ATOM   1553  CE1 PHE A1031     104.572  61.470 -11.163  1.00 26.05           C  
ATOM   1554  CE2 PHE A1031     104.322  63.272  -9.592  1.00 30.52           C  
ATOM   1555  CZ  PHE A1031     104.004  61.982 -10.011  1.00 28.86           C  
ATOM   1556  N   SER A1032     106.946  67.406 -13.663  1.00 28.76           N  
ATOM   1557  CA  SER A1032     107.683  68.492 -14.294  1.00 28.03           C  
ATOM   1558  C   SER A1032     107.841  69.635 -13.301  1.00 28.11           C  
ATOM   1559  O   SER A1032     107.267  69.598 -12.209  1.00 26.90           O  
ATOM   1560  CB  SER A1032     106.911  68.991 -15.516  1.00 28.06           C  
ATOM   1561  OG  SER A1032     105.623  69.448 -15.134  1.00 28.68           O  
ATOM   1562  N   VAL A1033     108.610  70.652 -13.687  1.00 28.34           N  
ATOM   1563  CA  VAL A1033     108.706  71.881 -12.902  1.00 28.54           C  
ATOM   1564  C   VAL A1033     107.300  72.431 -12.633  1.00 28.53           C  
ATOM   1565  O   VAL A1033     107.001  72.859 -11.522  1.00 28.39           O  
ATOM   1566  CB  VAL A1033     109.586  72.950 -13.595  1.00 28.84           C  
ATOM   1567  CG1 VAL A1033     109.582  74.263 -12.798  1.00 25.97           C  
ATOM   1568  CG2 VAL A1033     111.010  72.444 -13.767  1.00 28.01           C  
ATOM   1569  N   ALA A1034     106.439  72.383 -13.650  1.00 28.91           N  
ATOM   1570  CA  ALA A1034     105.058  72.851 -13.530  1.00 28.36           C  
ATOM   1571  C   ALA A1034     104.235  72.061 -12.506  1.00 28.76           C  
ATOM   1572  O   ALA A1034     103.373  72.631 -11.836  1.00 28.92           O  
ATOM   1573  CB  ALA A1034     104.373  72.847 -14.888  1.00 28.43           C  
ATOM   1574  N   SER A1035     104.497  70.760 -12.384  1.00 28.37           N  
ATOM   1575  CA  SER A1035     103.834  69.957 -11.356  1.00 28.47           C  
ATOM   1576  C   SER A1035     104.381  70.269  -9.956  1.00 28.16           C  
ATOM   1577  O   SER A1035     103.624  70.260  -8.982  1.00 28.59           O  
ATOM   1578  CB  SER A1035     103.885  68.456 -11.673  1.00 28.86           C  
ATOM   1579  OG  SER A1035     105.190  67.922 -11.559  1.00 27.92           O  
ATOM   1580  N   ASP A1036     105.680  70.568  -9.868  1.00 26.57           N  
ATOM   1581  CA  ASP A1036     106.276  71.086  -8.629  1.00 26.36           C  
ATOM   1582  C   ASP A1036     105.622  72.413  -8.222  1.00 26.26           C  
ATOM   1583  O   ASP A1036     105.364  72.641  -7.040  1.00 26.34           O  
ATOM   1584  CB  ASP A1036     107.793  71.280  -8.770  1.00 26.01           C  
ATOM   1585  CG  ASP A1036     108.591  70.006  -8.501  1.00 26.39           C  
ATOM   1586  OD1 ASP A1036     108.020  68.994  -8.033  1.00 24.85           O  
ATOM   1587  OD2 ASP A1036     109.814  70.028  -8.757  1.00 25.54           O  
ATOM   1588  N   VAL A1037     105.359  73.277  -9.204  1.00 26.41           N  
ATOM   1589  CA  VAL A1037     104.658  74.551  -8.965  1.00 27.03           C  
ATOM   1590  C   VAL A1037     103.248  74.326  -8.405  1.00 26.90           C  
ATOM   1591  O   VAL A1037     102.847  74.999  -7.453  1.00 27.00           O  
ATOM   1592  CB  VAL A1037     104.613  75.447 -10.236  1.00 27.39           C  
ATOM   1593  CG1 VAL A1037     103.656  76.635 -10.052  1.00 27.37           C  
ATOM   1594  CG2 VAL A1037     106.007  75.959 -10.577  1.00 28.27           C  
ATOM   1595  N   TRP A1038     102.506  73.382  -8.989  1.00 27.10           N  
ATOM   1596  CA  TRP A1038     101.193  73.003  -8.459  1.00 27.11           C  
ATOM   1597  C   TRP A1038     101.300  72.643  -6.977  1.00 27.33           C  
ATOM   1598  O   TRP A1038     100.582  73.202  -6.146  1.00 27.38           O  
ATOM   1599  CB  TRP A1038     100.575  71.843  -9.255  1.00 27.26           C  
ATOM   1600  CG  TRP A1038      99.267  71.333  -8.679  1.00 27.41           C  
ATOM   1601  CD1 TRP A1038      99.102  70.611  -7.529  1.00 27.10           C  
ATOM   1602  CD2 TRP A1038      97.954  71.504  -9.234  1.00 27.76           C  
ATOM   1603  NE1 TRP A1038      97.771  70.330  -7.329  1.00 29.42           N  
ATOM   1604  CE2 TRP A1038      97.044  70.865  -8.360  1.00 27.70           C  
ATOM   1605  CE3 TRP A1038      97.459  72.132 -10.385  1.00 28.25           C  
ATOM   1606  CZ2 TRP A1038      95.664  70.838  -8.600  1.00 27.12           C  
ATOM   1607  CZ3 TRP A1038      96.083  72.106 -10.623  1.00 27.50           C  
ATOM   1608  CH2 TRP A1038      95.203  71.463  -9.731  1.00 27.37           C  
ATOM   1609  N   SER A1039     102.204  71.716  -6.658  1.00 27.53           N  
ATOM   1610  CA  SER A1039     102.433  71.282  -5.279  1.00 27.06           C  
ATOM   1611  C   SER A1039     102.885  72.433  -4.382  1.00 27.30           C  
ATOM   1612  O   SER A1039     102.520  72.485  -3.205  1.00 27.51           O  
ATOM   1613  CB  SER A1039     103.453  70.140  -5.233  1.00 26.75           C  
ATOM   1614  OG  SER A1039     102.969  69.002  -5.928  1.00 27.57           O  
ATOM   1615  N   PHE A1040     103.678  73.349  -4.935  1.00 27.63           N  
ATOM   1616  CA  PHE A1040     104.051  74.560  -4.202  1.00 28.56           C  
ATOM   1617  C   PHE A1040     102.818  75.377  -3.790  1.00 28.61           C  
ATOM   1618  O   PHE A1040     102.793  75.961  -2.708  1.00 29.53           O  
ATOM   1619  CB  PHE A1040     105.029  75.440  -4.990  1.00 28.05           C  
ATOM   1620  CG  PHE A1040     105.159  76.822  -4.426  1.00 30.38           C  
ATOM   1621  CD1 PHE A1040     106.016  77.073  -3.359  1.00 32.21           C  
ATOM   1622  CD2 PHE A1040     104.378  77.863  -4.920  1.00 29.37           C  
ATOM   1623  CE1 PHE A1040     106.109  78.345  -2.811  1.00 33.61           C  
ATOM   1624  CE2 PHE A1040     104.464  79.135  -4.378  1.00 33.11           C  
ATOM   1625  CZ  PHE A1040     105.331  79.377  -3.324  1.00 32.04           C  
ATOM   1626  N   GLY A1041     101.809  75.422  -4.659  1.00 28.09           N  
ATOM   1627  CA  GLY A1041     100.525  76.046  -4.323  1.00 28.70           C  
ATOM   1628  C   GLY A1041      99.881  75.412  -3.100  1.00 28.31           C  
ATOM   1629  O   GLY A1041      99.328  76.111  -2.246  1.00 27.91           O  
ATOM   1630  N   VAL A1042      99.964  74.085  -3.017  1.00 28.99           N  
ATOM   1631  CA  VAL A1042      99.440  73.337  -1.869  1.00 29.48           C  
ATOM   1632  C   VAL A1042     100.257  73.642  -0.609  1.00 30.13           C  
ATOM   1633  O   VAL A1042      99.688  73.808   0.475  1.00 31.20           O  
ATOM   1634  CB  VAL A1042      99.399  71.811  -2.131  1.00 29.46           C  
ATOM   1635  CG1 VAL A1042      98.679  71.089  -0.998  1.00 29.26           C  
ATOM   1636  CG2 VAL A1042      98.714  71.509  -3.458  1.00 28.62           C  
ATOM   1637  N   VAL A1043     101.580  73.732  -0.760  1.00 29.03           N  
ATOM   1638  CA  VAL A1043     102.465  74.143   0.337  1.00 28.30           C  
ATOM   1639  C   VAL A1043     102.061  75.516   0.884  1.00 28.18           C  
ATOM   1640  O   VAL A1043     101.958  75.697   2.102  1.00 28.56           O  
ATOM   1641  CB  VAL A1043     103.966  74.148  -0.083  1.00 28.06           C  
ATOM   1642  CG1 VAL A1043     104.844  74.748   1.014  1.00 28.64           C  
ATOM   1643  CG2 VAL A1043     104.438  72.740  -0.407  1.00 27.90           C  
ATOM   1644  N   LEU A1044     101.825  76.471  -0.016  1.00 26.63           N  
ATOM   1645  CA  LEU A1044     101.370  77.808   0.374  1.00 27.06           C  
ATOM   1646  C   LEU A1044     100.040  77.746   1.124  1.00 26.91           C  
ATOM   1647  O   LEU A1044      99.865  78.421   2.143  1.00 27.65           O  
ATOM   1648  CB  LEU A1044     101.269  78.731  -0.852  1.00 26.72           C  
ATOM   1649  CG  LEU A1044     101.052  80.239  -0.652  1.00 27.02           C  
ATOM   1650  CD1 LEU A1044     102.078  80.861   0.296  1.00 26.10           C  
ATOM   1651  CD2 LEU A1044     101.089  80.942  -1.995  1.00 26.79           C  
ATOM   1652  N   TYR A1045      99.109  76.941   0.612  1.00 27.51           N  
ATOM   1653  CA  TYR A1045      97.854  76.657   1.305  1.00 27.86           C  
ATOM   1654  C   TYR A1045      98.109  76.124   2.716  1.00 27.50           C  
ATOM   1655  O   TYR A1045      97.561  76.650   3.682  1.00 26.55           O  
ATOM   1656  CB  TYR A1045      96.991  75.670   0.508  1.00 28.37           C  
ATOM   1657  CG  TYR A1045      95.775  75.176   1.269  1.00 28.94           C  
ATOM   1658  CD1 TYR A1045      94.582  75.905   1.276  1.00 28.81           C  
ATOM   1659  CD2 TYR A1045      95.823  73.985   1.991  1.00 29.50           C  
ATOM   1660  CE1 TYR A1045      93.472  75.456   1.981  1.00 28.88           C  
ATOM   1661  CE2 TYR A1045      94.722  73.528   2.693  1.00 29.71           C  
ATOM   1662  CZ  TYR A1045      93.550  74.268   2.686  1.00 30.65           C  
ATOM   1663  OH  TYR A1045      92.460  73.814   3.385  1.00 31.78           O  
ATOM   1664  N   GLU A1046      98.941  75.085   2.822  1.00 27.70           N  
ATOM   1665  CA  GLU A1046      99.296  74.487   4.116  1.00 27.96           C  
ATOM   1666  C   GLU A1046      99.727  75.548   5.124  1.00 27.58           C  
ATOM   1667  O   GLU A1046      99.211  75.599   6.244  1.00 27.43           O  
ATOM   1668  CB  GLU A1046     100.437  73.479   3.964  1.00 27.76           C  
ATOM   1669  CG  GLU A1046     100.110  72.187   3.263  1.00 28.14           C  
ATOM   1670  CD  GLU A1046     101.276  71.215   3.333  1.00 28.32           C  
ATOM   1671  OE1 GLU A1046     101.445  70.566   4.387  1.00 23.96           O  
ATOM   1672  OE2 GLU A1046     102.030  71.112   2.341  1.00 29.51           O  
ATOM   1673  N   LEU A1047     100.675  76.386   4.713  1.00 27.84           N  
ATOM   1674  CA  LEU A1047     101.260  77.403   5.586  1.00 28.76           C  
ATOM   1675  C   LEU A1047     100.218  78.363   6.148  1.00 28.98           C  
ATOM   1676  O   LEU A1047     100.236  78.681   7.337  1.00 28.93           O  
ATOM   1677  CB  LEU A1047     102.357  78.188   4.856  1.00 28.14           C  
ATOM   1678  CG  LEU A1047     103.662  77.458   4.501  1.00 29.79           C  
ATOM   1679  CD1 LEU A1047     104.561  78.356   3.664  1.00 29.26           C  
ATOM   1680  CD2 LEU A1047     104.393  76.983   5.746  1.00 27.60           C  
ATOM   1681  N   PHE A1048      99.309  78.816   5.290  1.00 29.40           N  
ATOM   1682  CA  PHE A1048      98.295  79.779   5.706  1.00 29.37           C  
ATOM   1683  C   PHE A1048      97.126  79.161   6.482  1.00 29.14           C  
ATOM   1684  O   PHE A1048      96.357  79.880   7.119  1.00 29.87           O  
ATOM   1685  CB  PHE A1048      97.854  80.655   4.526  1.00 29.12           C  
ATOM   1686  CG  PHE A1048      98.804  81.793   4.248  1.00 29.83           C  
ATOM   1687  CD1 PHE A1048      99.979  81.582   3.524  1.00 28.48           C  
ATOM   1688  CD2 PHE A1048      98.544  83.065   4.744  1.00 27.87           C  
ATOM   1689  CE1 PHE A1048     100.872  82.627   3.288  1.00 29.32           C  
ATOM   1690  CE2 PHE A1048      99.427  84.120   4.509  1.00 29.99           C  
ATOM   1691  CZ  PHE A1048     100.593  83.900   3.780  1.00 29.46           C  
ATOM   1692  N   THR A1049      97.018  77.832   6.457  1.00 29.19           N  
ATOM   1693  CA  THR A1049      96.093  77.127   7.353  1.00 29.30           C  
ATOM   1694  C   THR A1049      96.695  76.931   8.746  1.00 29.83           C  
ATOM   1695  O   THR A1049      96.001  76.496   9.668  1.00 29.63           O  
ATOM   1696  CB  THR A1049      95.652  75.739   6.810  1.00 29.27           C  
ATOM   1697  OG1 THR A1049      96.762  74.831   6.811  1.00 28.87           O  
ATOM   1698  CG2 THR A1049      95.072  75.849   5.410  1.00 28.21           C  
ATOM   1699  N   TYR A1050      97.984  77.249   8.888  1.00 30.41           N  
ATOM   1700  CA  TYR A1050      98.745  76.994  10.125  1.00 31.65           C  
ATOM   1701  C   TYR A1050      98.653  75.534  10.594  1.00 32.60           C  
ATOM   1702  O   TYR A1050      98.699  75.245  11.795  1.00 33.38           O  
ATOM   1703  CB  TYR A1050      98.339  77.973  11.235  1.00 30.70           C  
ATOM   1704  CG  TYR A1050      98.938  79.352  11.070  1.00 29.78           C  
ATOM   1705  CD1 TYR A1050      98.325  80.312  10.265  1.00 27.38           C  
ATOM   1706  CD2 TYR A1050     100.121  79.695  11.715  1.00 27.08           C  
ATOM   1707  CE1 TYR A1050      98.878  81.580  10.110  1.00 26.98           C  
ATOM   1708  CE2 TYR A1050     100.679  80.952  11.569  1.00 27.74           C  
ATOM   1709  CZ  TYR A1050     100.055  81.892  10.769  1.00 28.87           C  
ATOM   1710  OH  TYR A1050     100.616  83.140  10.627  1.00 30.06           O  
ATOM   1711  N   ILE A1051      98.541  74.630   9.619  1.00 33.56           N  
ATOM   1712  CA  ILE A1051      98.409  73.179   9.829  1.00 34.36           C  
ATOM   1713  C   ILE A1051      97.269  72.800  10.793  1.00 35.90           C  
ATOM   1714  O   ILE A1051      97.416  71.902  11.629  1.00 36.07           O  
ATOM   1715  CB  ILE A1051      99.761  72.492  10.250  1.00 34.47           C  
ATOM   1716  CG1 ILE A1051     100.988  73.181   9.619  1.00 33.68           C  
ATOM   1717  CG2 ILE A1051      99.734  70.993   9.931  1.00 34.71           C  
ATOM   1718  CD1 ILE A1051     101.113  73.061   8.100  1.00 35.02           C  
ATOM   1719  N   GLU A1052      96.135  73.488  10.671  1.00 36.27           N  
ATOM   1720  CA  GLU A1052      94.936  73.118  11.419  1.00 37.33           C  
ATOM   1721  C   GLU A1052      94.433  71.778  10.886  1.00 38.27           C  
ATOM   1722  O   GLU A1052      94.189  71.634   9.686  1.00 38.19           O  
ATOM   1723  CB  GLU A1052      93.857  74.196  11.300  1.00 37.18           C  
ATOM   1724  CG  GLU A1052      92.646  73.974  12.203  1.00 37.01           C  
ATOM   1725  CD  GLU A1052      91.622  75.090  12.109  1.00 37.56           C  
ATOM   1726  OE1 GLU A1052      91.949  76.167  11.565  1.00 38.71           O  
ATOM   1727  OE2 GLU A1052      90.485  74.892  12.588  1.00 37.91           O  
ATOM   1728  N   LYS A1053      94.288  70.811  11.789  1.00 39.70           N  
ATOM   1729  CA  LYS A1053      94.047  69.408  11.431  1.00 41.14           C  
ATOM   1730  C   LYS A1053      92.891  69.208  10.450  1.00 41.08           C  
ATOM   1731  O   LYS A1053      93.026  68.466   9.471  1.00 41.72           O  
ATOM   1732  CB  LYS A1053      93.835  68.566  12.692  1.00 41.74           C  
ATOM   1733  CG  LYS A1053      94.301  67.125  12.567  1.00 44.77           C  
ATOM   1734  CD  LYS A1053      94.419  66.469  13.940  1.00 48.72           C  
ATOM   1735  CE  LYS A1053      95.148  65.131  13.867  1.00 52.32           C  
ATOM   1736  NZ  LYS A1053      96.593  65.280  13.516  1.00 53.25           N  
ATOM   1737  N   SER A1054      91.771  69.883  10.706  1.00 40.14           N  
ATOM   1738  CA  SER A1054      90.583  69.777   9.856  1.00 39.74           C  
ATOM   1739  C   SER A1054      90.740  70.471   8.498  1.00 39.16           C  
ATOM   1740  O   SER A1054      89.940  70.243   7.590  1.00 39.11           O  
ATOM   1741  CB  SER A1054      89.347  70.316  10.586  1.00 39.83           C  
ATOM   1742  OG  SER A1054      89.422  71.721  10.767  1.00 40.64           O  
ATOM   1743  N   LYS A1055      91.770  71.306   8.367  1.00 38.58           N  
ATOM   1744  CA  LYS A1055      91.982  72.104   7.156  1.00 37.99           C  
ATOM   1745  C   LYS A1055      93.022  71.518   6.197  1.00 37.78           C  
ATOM   1746  O   LYS A1055      93.299  72.110   5.152  1.00 37.75           O  
ATOM   1747  CB  LYS A1055      92.367  73.547   7.518  1.00 38.05           C  
ATOM   1748  CG  LYS A1055      91.433  74.245   8.501  1.00 38.00           C  
ATOM   1749  CD  LYS A1055      90.076  74.569   7.895  1.00 37.24           C  
ATOM   1750  CE  LYS A1055      89.216  75.328   8.892  1.00 36.53           C  
ATOM   1751  NZ  LYS A1055      87.844  75.563   8.372  1.00 38.28           N  
ATOM   1752  N   SER A1056      93.591  70.364   6.543  1.00 37.36           N  
ATOM   1753  CA  SER A1056      94.605  69.718   5.701  1.00 37.30           C  
ATOM   1754  C   SER A1056      94.059  69.397   4.306  1.00 36.87           C  
ATOM   1755  O   SER A1056      92.868  69.122   4.159  1.00 37.37           O  
ATOM   1756  CB  SER A1056      95.137  68.444   6.367  1.00 37.13           C  
ATOM   1757  OG  SER A1056      94.226  67.367   6.222  1.00 38.25           O  
ATOM   1758  N   PRO A1057      94.925  69.451   3.274  1.00 36.95           N  
ATOM   1759  CA  PRO A1057      94.520  69.035   1.929  1.00 36.51           C  
ATOM   1760  C   PRO A1057      93.768  67.692   1.865  1.00 36.50           C  
ATOM   1761  O   PRO A1057      92.718  67.636   1.221  1.00 36.07           O  
ATOM   1762  CB  PRO A1057      95.846  68.984   1.163  1.00 36.09           C  
ATOM   1763  CG  PRO A1057      96.679  70.022   1.832  1.00 36.63           C  
ATOM   1764  CD  PRO A1057      96.317  69.946   3.294  1.00 36.51           C  
ATOM   1765  N   PRO A1058      94.283  66.619   2.518  1.00 36.42           N  
ATOM   1766  CA  PRO A1058      93.497  65.383   2.505  1.00 36.63           C  
ATOM   1767  C   PRO A1058      92.096  65.549   3.095  1.00 36.85           C  
ATOM   1768  O   PRO A1058      91.127  65.106   2.482  1.00 36.21           O  
ATOM   1769  CB  PRO A1058      94.333  64.423   3.362  1.00 36.50           C  
ATOM   1770  CG  PRO A1058      95.710  64.943   3.267  1.00 36.32           C  
ATOM   1771  CD  PRO A1058      95.549  66.430   3.251  1.00 36.28           C  
ATOM   1772  N   ALA A1059      91.993  66.196   4.257  1.00 37.48           N  
ATOM   1773  CA  ALA A1059      90.702  66.399   4.921  1.00 38.30           C  
ATOM   1774  C   ALA A1059      89.728  67.238   4.087  1.00 39.01           C  
ATOM   1775  O   ALA A1059      88.537  66.922   4.014  1.00 38.99           O  
ATOM   1776  CB  ALA A1059      90.895  67.014   6.303  1.00 38.21           C  
ATOM   1777  N   GLU A1060      90.242  68.293   3.455  1.00 39.12           N  
ATOM   1778  CA  GLU A1060      89.426  69.189   2.631  1.00 39.77           C  
ATOM   1779  C   GLU A1060      88.918  68.518   1.356  1.00 39.66           C  
ATOM   1780  O   GLU A1060      87.725  68.593   1.050  1.00 39.43           O  
ATOM   1781  CB  GLU A1060      90.198  70.464   2.279  1.00 39.94           C  
ATOM   1782  CG  GLU A1060      90.333  71.458   3.426  1.00 42.71           C  
ATOM   1783  CD  GLU A1060      89.085  72.296   3.646  1.00 45.55           C  
ATOM   1784  OE1 GLU A1060      88.210  72.333   2.753  1.00 47.70           O  
ATOM   1785  OE2 GLU A1060      88.981  72.925   4.721  1.00 47.46           O  
ATOM   1786  N   PHE A1061      89.822  67.874   0.618  1.00 39.38           N  
ATOM   1787  CA  PHE A1061      89.454  67.161  -0.605  1.00 39.48           C  
ATOM   1788  C   PHE A1061      88.489  66.004  -0.330  1.00 40.73           C  
ATOM   1789  O   PHE A1061      87.543  65.793  -1.089  1.00 40.34           O  
ATOM   1790  CB  PHE A1061      90.694  66.654  -1.352  1.00 39.09           C  
ATOM   1791  CG  PHE A1061      91.391  67.707  -2.179  1.00 37.49           C  
ATOM   1792  CD1 PHE A1061      92.742  67.983  -1.981  1.00 37.32           C  
ATOM   1793  CD2 PHE A1061      90.702  68.415  -3.163  1.00 36.40           C  
ATOM   1794  CE1 PHE A1061      93.396  68.947  -2.749  1.00 35.67           C  
ATOM   1795  CE2 PHE A1061      91.345  69.383  -3.933  1.00 36.54           C  
ATOM   1796  CZ  PHE A1061      92.694  69.650  -3.727  1.00 36.27           C  
ATOM   1797  N   MET A1062      88.727  65.270   0.758  1.00 41.93           N  
ATOM   1798  CA  MET A1062      87.859  64.152   1.147  1.00 43.68           C  
ATOM   1799  C   MET A1062      86.436  64.597   1.483  1.00 44.95           C  
ATOM   1800  O   MET A1062      85.486  63.856   1.244  1.00 45.09           O  
ATOM   1801  CB  MET A1062      88.455  63.357   2.314  1.00 43.68           C  
ATOM   1802  CG  MET A1062      89.620  62.443   1.930  1.00 44.50           C  
ATOM   1803  SD  MET A1062      89.226  61.227   0.654  1.00 47.16           S  
ATOM   1804  CE  MET A1062      88.147  60.115   1.557  1.00 47.59           C  
ATOM   1805  N   ARG A1063      86.298  65.802   2.032  1.00 46.66           N  
ATOM   1806  CA  ARG A1063      84.982  66.386   2.291  1.00 48.63           C  
ATOM   1807  C   ARG A1063      84.279  66.796   1.000  1.00 49.71           C  
ATOM   1808  O   ARG A1063      83.073  66.583   0.850  1.00 49.89           O  
ATOM   1809  CB  ARG A1063      85.083  67.579   3.243  1.00 48.88           C  
ATOM   1810  CG  ARG A1063      85.219  67.190   4.708  1.00 50.61           C  
ATOM   1811  CD  ARG A1063      84.889  68.352   5.634  1.00 52.47           C  
ATOM   1812  NE  ARG A1063      85.855  69.444   5.520  1.00 53.65           N  
ATOM   1813  CZ  ARG A1063      86.962  69.555   6.249  1.00 53.34           C  
ATOM   1814  NH1 ARG A1063      87.266  68.639   7.162  1.00 53.32           N  
ATOM   1815  NH2 ARG A1063      87.769  70.589   6.064  1.00 53.05           N  
ATOM   1816  N   MET A1064      85.039  67.382   0.075  1.00 50.90           N  
ATOM   1817  CA  MET A1064      84.516  67.790  -1.229  1.00 52.52           C  
ATOM   1818  C   MET A1064      84.128  66.584  -2.085  1.00 53.47           C  
ATOM   1819  O   MET A1064      83.106  66.605  -2.773  1.00 53.15           O  
ATOM   1820  CB  MET A1064      85.527  68.674  -1.964  1.00 52.43           C  
ATOM   1821  CG  MET A1064      85.588  70.108  -1.452  1.00 52.74           C  
ATOM   1822  SD  MET A1064      86.738  71.153  -2.370  1.00 53.19           S  
ATOM   1823  CE  MET A1064      88.288  70.759  -1.566  1.00 53.28           C  
ATOM   1824  N   ILE A1065      84.952  65.539  -2.028  1.00 55.02           N  
ATOM   1825  CA  ILE A1065      84.677  64.266  -2.698  1.00 56.57           C  
ATOM   1826  C   ILE A1065      83.531  63.535  -1.994  1.00 57.81           C  
ATOM   1827  O   ILE A1065      82.690  62.905  -2.641  1.00 57.83           O  
ATOM   1828  CB  ILE A1065      85.951  63.374  -2.744  1.00 56.51           C  
ATOM   1829  CG1 ILE A1065      86.958  63.935  -3.755  1.00 57.09           C  
ATOM   1830  CG2 ILE A1065      85.611  61.923  -3.083  1.00 56.94           C  
ATOM   1831  CD1 ILE A1065      88.391  63.485  -3.523  1.00 58.05           C  
ATOM   1832  N   GLY A1066      83.499  63.647  -0.668  1.00 59.26           N  
ATOM   1833  CA  GLY A1066      82.523  62.948   0.158  1.00 61.08           C  
ATOM   1834  C   GLY A1066      83.219  61.857   0.942  1.00 62.56           C  
ATOM   1835  O   GLY A1066      83.771  60.926   0.354  1.00 62.52           O  
ATOM   1836  N   ASN A1067      83.201  61.981   2.269  1.00 64.30           N  
ATOM   1837  CA  ASN A1067      83.852  61.014   3.164  1.00 65.94           C  
ATOM   1838  C   ASN A1067      83.297  59.592   3.037  1.00 66.96           C  
ATOM   1839  O   ASN A1067      83.924  58.628   3.484  1.00 67.07           O  
ATOM   1840  CB  ASN A1067      83.793  61.492   4.620  1.00 66.00           C  
ATOM   1841  CG  ASN A1067      84.645  62.727   4.866  1.00 66.63           C  
ATOM   1842  OD1 ASN A1067      85.786  62.629   5.318  1.00 66.79           O  
ATOM   1843  ND2 ASN A1067      84.094  63.897   4.561  1.00 66.71           N  
ATOM   1844  N   ASP A1068      82.123  59.478   2.416  1.00 68.14           N  
ATOM   1845  CA  ASP A1068      81.539  58.189   2.046  1.00 69.36           C  
ATOM   1846  C   ASP A1068      82.227  57.609   0.802  1.00 69.87           C  
ATOM   1847  O   ASP A1068      81.603  56.905   0.001  1.00 69.84           O  
ATOM   1848  CB  ASP A1068      80.029  58.340   1.809  1.00 69.67           C  
ATOM   1849  CG  ASP A1068      79.698  59.420   0.786  1.00 70.79           C  
ATOM   1850  OD1 ASP A1068      79.121  59.082  -0.269  1.00 72.05           O  
ATOM   1851  OD2 ASP A1068      80.017  60.603   1.033  1.00 71.49           O  
ATOM   1852  N   LYS A1069      83.518  57.909   0.659  1.00 70.48           N  
ATOM   1853  CA  LYS A1069      84.314  57.482  -0.489  1.00 70.94           C  
ATOM   1854  C   LYS A1069      84.715  56.013  -0.398  1.00 71.24           C  
ATOM   1855  O   LYS A1069      84.600  55.387   0.661  1.00 71.29           O  
ATOM   1856  CB  LYS A1069      85.551  58.362  -0.631  1.00 70.95           C  
ATOM   1857  N   GLN A1070      85.188  55.475  -1.519  1.00 71.36           N  
ATOM   1858  CA  GLN A1070      85.618  54.083  -1.600  1.00 71.44           C  
ATOM   1859  C   GLN A1070      87.107  53.968  -1.256  1.00 71.04           C  
ATOM   1860  O   GLN A1070      87.530  54.401  -0.181  1.00 71.07           O  
ATOM   1861  CB  GLN A1070      85.304  53.510  -2.988  1.00 71.45           C  
ATOM   1862  CG  GLN A1070      83.822  53.558  -3.353  1.00 71.84           C  
ATOM   1863  CD  GLN A1070      83.568  53.337  -4.832  1.00 71.97           C  
ATOM   1864  OE1 GLN A1070      83.774  52.242  -5.356  1.00 72.90           O  
ATOM   1865  NE2 GLN A1070      83.104  54.380  -5.513  1.00 72.52           N  
ATOM   1866  N   GLY A1071      87.892  53.392  -2.163  1.00 70.65           N  
ATOM   1867  CA  GLY A1071      89.330  53.233  -1.959  1.00 70.08           C  
ATOM   1868  C   GLY A1071      90.111  53.514  -3.227  1.00 69.59           C  
ATOM   1869  O   GLY A1071      90.876  54.479  -3.294  1.00 69.62           O  
ATOM   1870  N   GLN A1072      89.911  52.665  -4.231  1.00 69.02           N  
ATOM   1871  CA  GLN A1072      90.553  52.822  -5.536  1.00 68.44           C  
ATOM   1872  C   GLN A1072      89.891  53.934  -6.351  1.00 67.47           C  
ATOM   1873  O   GLN A1072      90.487  54.464  -7.293  1.00 67.49           O  
ATOM   1874  CB  GLN A1072      90.510  51.503  -6.317  1.00 68.61           C  
ATOM   1875  CG  GLN A1072      91.275  50.351  -5.664  1.00 69.11           C  
ATOM   1876  CD  GLN A1072      90.950  48.992  -6.274  1.00 69.10           C  
ATOM   1877  OE1 GLN A1072      90.063  48.868  -7.121  1.00 69.82           O  
ATOM   1878  NE2 GLN A1072      91.669  47.964  -5.837  1.00 69.97           N  
ATOM   1879  N   MET A1073      88.660  54.280  -5.976  1.00 66.08           N  
ATOM   1880  CA  MET A1073      87.882  55.309  -6.667  1.00 64.55           C  
ATOM   1881  C   MET A1073      88.172  56.726  -6.165  1.00 62.83           C  
ATOM   1882  O   MET A1073      87.748  57.702  -6.787  1.00 62.61           O  
ATOM   1883  CB  MET A1073      86.383  55.002  -6.566  1.00 64.82           C  
ATOM   1884  CG  MET A1073      85.916  53.855  -7.460  1.00 65.95           C  
ATOM   1885  SD  MET A1073      85.654  54.325  -9.185  1.00 67.45           S  
ATOM   1886  CE  MET A1073      84.081  55.179  -9.081  1.00 67.43           C  
ATOM   1887  N   ILE A1074      88.895  56.831  -5.049  1.00 60.92           N  
ATOM   1888  CA  ILE A1074      89.264  58.127  -4.460  1.00 59.10           C  
ATOM   1889  C   ILE A1074      90.050  58.990  -5.451  1.00 57.36           C  
ATOM   1890  O   ILE A1074      89.751  60.175  -5.623  1.00 57.17           O  
ATOM   1891  CB  ILE A1074      90.049  57.958  -3.123  1.00 59.16           C  
ATOM   1892  CG1 ILE A1074      89.132  57.381  -2.036  1.00 59.59           C  
ATOM   1893  CG2 ILE A1074      90.651  59.290  -2.663  1.00 58.39           C  
ATOM   1894  CD1 ILE A1074      89.857  56.884  -0.787  1.00 59.35           C  
ATOM   1895  N   VAL A1075      91.038  58.383  -6.106  1.00 55.55           N  
ATOM   1896  CA  VAL A1075      91.840  59.061  -7.127  1.00 54.01           C  
ATOM   1897  C   VAL A1075      90.963  59.492  -8.309  1.00 52.53           C  
ATOM   1898  O   VAL A1075      91.107  60.604  -8.821  1.00 52.18           O  
ATOM   1899  CB  VAL A1075      93.016  58.173  -7.620  1.00 54.21           C  
ATOM   1900  CG1 VAL A1075      93.919  58.945  -8.575  1.00 54.35           C  
ATOM   1901  CG2 VAL A1075      93.828  57.649  -6.441  1.00 54.49           C  
ATOM   1902  N   PHE A1076      90.047  58.614  -8.716  1.00 51.04           N  
ATOM   1903  CA  PHE A1076      89.126  58.885  -9.822  1.00 49.56           C  
ATOM   1904  C   PHE A1076      88.224  60.091  -9.550  1.00 48.19           C  
ATOM   1905  O   PHE A1076      87.997  60.913 -10.440  1.00 47.69           O  
ATOM   1906  CB  PHE A1076      88.286  57.640 -10.141  1.00 49.76           C  
ATOM   1907  CG  PHE A1076      87.258  57.855 -11.223  1.00 50.08           C  
ATOM   1908  CD1 PHE A1076      87.644  57.998 -12.554  1.00 50.41           C  
ATOM   1909  CD2 PHE A1076      85.902  57.905 -10.910  1.00 50.69           C  
ATOM   1910  CE1 PHE A1076      86.695  58.196 -13.557  1.00 50.47           C  
ATOM   1911  CE2 PHE A1076      84.945  58.101 -11.905  1.00 50.29           C  
ATOM   1912  CZ  PHE A1076      85.343  58.246 -13.231  1.00 50.03           C  
ATOM   1913  N   HIS A1077      87.717  60.189  -8.323  1.00 46.92           N  
ATOM   1914  CA  HIS A1077      86.860  61.306  -7.929  1.00 46.14           C  
ATOM   1915  C   HIS A1077      87.656  62.594  -7.731  1.00 44.85           C  
ATOM   1916  O   HIS A1077      87.151  63.687  -7.999  1.00 44.79           O  
ATOM   1917  CB  HIS A1077      86.063  60.965  -6.670  1.00 46.52           C  
ATOM   1918  CG  HIS A1077      84.945  59.998  -6.908  1.00 48.28           C  
ATOM   1919  ND1 HIS A1077      83.767  60.360  -7.524  1.00 49.57           N  
ATOM   1920  CD2 HIS A1077      84.826  58.682  -6.613  1.00 49.54           C  
ATOM   1921  CE1 HIS A1077      82.971  59.308  -7.601  1.00 50.38           C  
ATOM   1922  NE2 HIS A1077      83.590  58.277  -7.055  1.00 50.44           N  
ATOM   1923  N   LEU A1078      88.896  62.458  -7.263  1.00 43.47           N  
ATOM   1924  CA  LEU A1078      89.800  63.598  -7.116  1.00 42.00           C  
ATOM   1925  C   LEU A1078      90.118  64.214  -8.477  1.00 41.22           C  
ATOM   1926  O   LEU A1078      90.094  65.435  -8.632  1.00 41.49           O  
ATOM   1927  CB  LEU A1078      91.086  63.187  -6.385  1.00 41.56           C  
ATOM   1928  CG  LEU A1078      92.213  64.216  -6.224  1.00 41.11           C  
ATOM   1929  CD1 LEU A1078      91.782  65.419  -5.389  1.00 39.25           C  
ATOM   1930  CD2 LEU A1078      93.442  63.558  -5.619  1.00 41.47           C  
ATOM   1931  N   ILE A1079      90.401  63.358  -9.457  1.00 40.73           N  
ATOM   1932  CA  ILE A1079      90.656  63.789 -10.832  1.00 40.22           C  
ATOM   1933  C   ILE A1079      89.479  64.599 -11.380  1.00 40.12           C  
ATOM   1934  O   ILE A1079      89.676  65.671 -11.956  1.00 39.65           O  
ATOM   1935  CB  ILE A1079      90.971  62.580 -11.757  1.00 40.39           C  
ATOM   1936  CG1 ILE A1079      92.383  62.052 -11.474  1.00 39.94           C  
ATOM   1937  CG2 ILE A1079      90.823  62.961 -13.233  1.00 39.77           C  
ATOM   1938  CD1 ILE A1079      92.620  60.615 -11.920  1.00 40.64           C  
ATOM   1939  N   GLU A1080      88.265  64.089 -11.176  1.00 40.31           N  
ATOM   1940  CA  GLU A1080      87.048  64.742 -11.665  1.00 40.74           C  
ATOM   1941  C   GLU A1080      86.799  66.089 -10.990  1.00 39.92           C  
ATOM   1942  O   GLU A1080      86.413  67.054 -11.651  1.00 39.63           O  
ATOM   1943  CB  GLU A1080      85.828  63.827 -11.504  1.00 41.01           C  
ATOM   1944  CG  GLU A1080      85.849  62.587 -12.396  1.00 44.71           C  
ATOM   1945  CD  GLU A1080      85.902  62.920 -13.879  1.00 48.26           C  
ATOM   1946  OE1 GLU A1080      84.894  63.428 -14.418  1.00 50.74           O  
ATOM   1947  OE2 GLU A1080      86.954  62.665 -14.506  1.00 49.39           O  
ATOM   1948  N   LEU A1081      87.030  66.145  -9.678  1.00 39.72           N  
ATOM   1949  CA  LEU A1081      86.880  67.382  -8.911  1.00 39.40           C  
ATOM   1950  C   LEU A1081      87.788  68.490  -9.450  1.00 39.01           C  
ATOM   1951  O   LEU A1081      87.341  69.622  -9.656  1.00 39.46           O  
ATOM   1952  CB  LEU A1081      87.150  67.133  -7.422  1.00 39.27           C  
ATOM   1953  CG  LEU A1081      86.998  68.306  -6.443  1.00 40.33           C  
ATOM   1954  CD1 LEU A1081      85.542  68.744  -6.297  1.00 41.37           C  
ATOM   1955  CD2 LEU A1081      87.576  67.943  -5.085  1.00 39.90           C  
ATOM   1956  N   LEU A1082      89.054  68.151  -9.691  1.00 38.13           N  
ATOM   1957  CA  LEU A1082      90.034  69.108 -10.210  1.00 37.85           C  
ATOM   1958  C   LEU A1082      89.740  69.519 -11.655  1.00 38.24           C  
ATOM   1959  O   LEU A1082      89.980  70.667 -12.041  1.00 37.99           O  
ATOM   1960  CB  LEU A1082      91.458  68.554 -10.080  1.00 37.30           C  
ATOM   1961  CG  LEU A1082      91.970  68.257  -8.663  1.00 35.69           C  
ATOM   1962  CD1 LEU A1082      93.259  67.443  -8.705  1.00 33.62           C  
ATOM   1963  CD2 LEU A1082      92.159  69.530  -7.841  1.00 33.46           C  
ATOM   1964  N   LYS A1083      89.214  68.578 -12.438  1.00 39.04           N  
ATOM   1965  CA  LYS A1083      88.805  68.833 -13.820  1.00 40.21           C  
ATOM   1966  C   LYS A1083      87.689  69.881 -13.887  1.00 40.36           C  
ATOM   1967  O   LYS A1083      87.672  70.721 -14.788  1.00 40.28           O  
ATOM   1968  CB  LYS A1083      88.356  67.530 -14.493  1.00 40.86           C  
ATOM   1969  CG  LYS A1083      88.164  67.629 -16.002  1.00 43.73           C  
ATOM   1970  CD  LYS A1083      87.385  66.439 -16.544  1.00 46.64           C  
ATOM   1971  CE  LYS A1083      87.059  66.621 -18.020  1.00 48.87           C  
ATOM   1972  NZ  LYS A1083      86.179  65.532 -18.538  1.00 51.48           N  
ATOM   1973  N   ASN A1084      86.775  69.830 -12.921  1.00 40.75           N  
ATOM   1974  CA  ASN A1084      85.664  70.778 -12.836  1.00 41.57           C  
ATOM   1975  C   ASN A1084      85.989  72.018 -11.997  1.00 41.36           C  
ATOM   1976  O   ASN A1084      85.088  72.680 -11.474  1.00 41.56           O  
ATOM   1977  CB  ASN A1084      84.408  70.077 -12.305  1.00 42.23           C  
ATOM   1978  CG  ASN A1084      83.839  69.067 -13.288  1.00 44.20           C  
ATOM   1979  OD1 ASN A1084      83.772  69.320 -14.492  1.00 46.97           O  
ATOM   1980  ND2 ASN A1084      83.418  67.916 -12.774  1.00 45.42           N  
ATOM   1981  N   ASN A1085      87.284  72.320 -11.886  1.00 41.04           N  
ATOM   1982  CA  ASN A1085      87.801  73.483 -11.152  1.00 40.91           C  
ATOM   1983  C   ASN A1085      87.432  73.547  -9.663  1.00 39.86           C  
ATOM   1984  O   ASN A1085      87.314  74.630  -9.082  1.00 39.90           O  
ATOM   1985  CB  ASN A1085      87.462  74.798 -11.876  1.00 41.68           C  
ATOM   1986  CG  ASN A1085      88.206  74.947 -13.198  1.00 44.78           C  
ATOM   1987  OD1 ASN A1085      89.400  74.648 -13.298  1.00 45.83           O  
ATOM   1988  ND2 ASN A1085      87.501  75.422 -14.219  1.00 48.05           N  
ATOM   1989  N   GLY A1086      87.259  72.375  -9.056  1.00 38.36           N  
ATOM   1990  CA  GLY A1086      87.129  72.267  -7.607  1.00 37.27           C  
ATOM   1991  C   GLY A1086      88.511  72.388  -6.997  1.00 36.59           C  
ATOM   1992  O   GLY A1086      89.462  71.763  -7.473  1.00 35.74           O  
ATOM   1993  N   ARG A1087      88.628  73.205  -5.954  1.00 35.98           N  
ATOM   1994  CA  ARG A1087      89.926  73.489  -5.348  1.00 36.06           C  
ATOM   1995  C   ARG A1087      89.847  73.744  -3.849  1.00 35.47           C  
ATOM   1996  O   ARG A1087      88.777  74.037  -3.310  1.00 34.88           O  
ATOM   1997  CB  ARG A1087      90.592  74.674  -6.055  1.00 36.85           C  
ATOM   1998  CG  ARG A1087      91.544  74.260  -7.172  1.00 38.82           C  
ATOM   1999  CD  ARG A1087      91.220  74.987  -8.453  1.00 42.19           C  
ATOM   2000  NE  ARG A1087      92.087  74.598  -9.567  1.00 40.18           N  
ATOM   2001  CZ  ARG A1087      91.930  73.503 -10.309  1.00 39.01           C  
ATOM   2002  NH1 ARG A1087      90.951  72.643 -10.058  1.00 39.65           N  
ATOM   2003  NH2 ARG A1087      92.767  73.261 -11.306  1.00 39.58           N  
ATOM   2004  N   LEU A1088      90.997  73.619  -3.189  1.00 34.52           N  
ATOM   2005  CA  LEU A1088      91.144  73.955  -1.779  1.00 33.33           C  
ATOM   2006  C   LEU A1088      90.659  75.381  -1.531  1.00 33.16           C  
ATOM   2007  O   LEU A1088      90.949  76.281  -2.326  1.00 32.62           O  
ATOM   2008  CB  LEU A1088      92.607  73.810  -1.344  1.00 33.05           C  
ATOM   2009  CG  LEU A1088      93.217  72.403  -1.375  1.00 31.62           C  
ATOM   2010  CD1 LEU A1088      94.726  72.455  -1.195  1.00 30.99           C  
ATOM   2011  CD2 LEU A1088      92.574  71.498  -0.323  1.00 31.31           C  
ATOM   2012  N   PRO A1089      89.905  75.588  -0.436  1.00 33.02           N  
ATOM   2013  CA  PRO A1089      89.369  76.913  -0.146  1.00 32.83           C  
ATOM   2014  C   PRO A1089      90.458  77.875   0.309  1.00 32.83           C  
ATOM   2015  O   PRO A1089      91.568  77.449   0.643  1.00 32.84           O  
ATOM   2016  CB  PRO A1089      88.388  76.648   1.000  1.00 33.06           C  
ATOM   2017  CG  PRO A1089      88.934  75.453   1.683  1.00 32.60           C  
ATOM   2018  CD  PRO A1089      89.519  74.602   0.593  1.00 32.89           C  
ATOM   2019  N   ARG A1090      90.138  79.164   0.304  1.00 32.17           N  
ATOM   2020  CA  ARG A1090      91.003  80.178   0.881  1.00 32.27           C  
ATOM   2021  C   ARG A1090      91.103  79.938   2.391  1.00 32.31           C  
ATOM   2022  O   ARG A1090      90.076  79.887   3.074  1.00 32.50           O  
ATOM   2023  CB  ARG A1090      90.440  81.568   0.578  1.00 32.64           C  
ATOM   2024  CG  ARG A1090      91.248  82.727   1.120  1.00 33.64           C  
ATOM   2025  CD  ARG A1090      90.438  84.015   1.037  1.00 40.32           C  
ATOM   2026  NE  ARG A1090      90.767  84.917   2.137  1.00 45.38           N  
ATOM   2027  CZ  ARG A1090      90.217  84.865   3.349  1.00 45.23           C  
ATOM   2028  NH1 ARG A1090      89.292  83.955   3.634  1.00 46.17           N  
ATOM   2029  NH2 ARG A1090      90.594  85.731   4.279  1.00 47.82           N  
ATOM   2030  N   PRO A1091      92.334  79.753   2.912  1.00 32.38           N  
ATOM   2031  CA  PRO A1091      92.526  79.583   4.359  1.00 32.26           C  
ATOM   2032  C   PRO A1091      91.985  80.762   5.168  1.00 32.37           C  
ATOM   2033  O   PRO A1091      91.956  81.891   4.673  1.00 32.23           O  
ATOM   2034  CB  PRO A1091      94.049  79.510   4.503  1.00 32.41           C  
ATOM   2035  CG  PRO A1091      94.527  79.024   3.171  1.00 31.29           C  
ATOM   2036  CD  PRO A1091      93.612  79.670   2.181  1.00 32.28           C  
ATOM   2037  N   ASP A1092      91.559  80.492   6.400  1.00 32.41           N  
ATOM   2038  CA  ASP A1092      91.068  81.537   7.297  1.00 32.23           C  
ATOM   2039  C   ASP A1092      92.138  82.610   7.482  1.00 31.41           C  
ATOM   2040  O   ASP A1092      93.277  82.304   7.837  1.00 31.26           O  
ATOM   2041  CB  ASP A1092      90.666  80.945   8.655  1.00 32.80           C  
ATOM   2042  CG  ASP A1092      89.471  80.002   8.565  1.00 35.50           C  
ATOM   2043  OD1 ASP A1092      88.891  79.838   7.468  1.00 38.29           O  
ATOM   2044  OD2 ASP A1092      89.105  79.420   9.607  1.00 37.43           O  
ATOM   2045  N   GLY A1093      91.772  83.858   7.200  1.00 30.50           N  
ATOM   2046  CA  GLY A1093      92.677  84.994   7.363  1.00 30.67           C  
ATOM   2047  C   GLY A1093      93.689  85.233   6.254  1.00 31.29           C  
ATOM   2048  O   GLY A1093      94.472  86.181   6.327  1.00 30.60           O  
ATOM   2049  N   CYS A1094      93.676  84.386   5.226  1.00 31.84           N  
ATOM   2050  CA  CYS A1094      94.613  84.514   4.109  1.00 32.12           C  
ATOM   2051  C   CYS A1094      94.272  85.715   3.223  1.00 32.49           C  
ATOM   2052  O   CYS A1094      93.136  85.838   2.767  1.00 31.57           O  
ATOM   2053  CB  CYS A1094      94.635  83.228   3.277  1.00 31.74           C  
ATOM   2054  SG  CYS A1094      95.697  83.296   1.822  1.00 32.89           S  
ATOM   2055  N   PRO A1095      95.257  86.606   2.980  1.00 33.97           N  
ATOM   2056  CA  PRO A1095      95.037  87.757   2.100  1.00 35.04           C  
ATOM   2057  C   PRO A1095      94.660  87.311   0.691  1.00 36.48           C  
ATOM   2058  O   PRO A1095      95.173  86.297   0.198  1.00 36.20           O  
ATOM   2059  CB  PRO A1095      96.399  88.459   2.082  1.00 35.29           C  
ATOM   2060  CG  PRO A1095      97.095  87.987   3.303  1.00 35.25           C  
ATOM   2061  CD  PRO A1095      96.629  86.585   3.516  1.00 34.20           C  
ATOM   2062  N   ASP A1096      93.767  88.065   0.057  1.00 37.02           N  
ATOM   2063  CA  ASP A1096      93.240  87.707  -1.254  1.00 38.45           C  
ATOM   2064  C   ASP A1096      94.348  87.551  -2.296  1.00 38.10           C  
ATOM   2065  O   ASP A1096      94.295  86.642  -3.126  1.00 37.91           O  
ATOM   2066  CB  ASP A1096      92.203  88.732  -1.715  1.00 39.69           C  
ATOM   2067  CG  ASP A1096      91.042  88.092  -2.444  1.00 43.48           C  
ATOM   2068  OD1 ASP A1096      89.907  88.165  -1.924  1.00 48.55           O  
ATOM   2069  OD2 ASP A1096      91.261  87.505  -3.525  1.00 47.49           O  
ATOM   2070  N   GLU A1097      95.354  88.423  -2.223  1.00 37.79           N  
ATOM   2071  CA  GLU A1097      96.507  88.379  -3.128  1.00 38.23           C  
ATOM   2072  C   GLU A1097      97.376  87.128  -2.961  1.00 36.85           C  
ATOM   2073  O   GLU A1097      98.026  86.691  -3.916  1.00 36.92           O  
ATOM   2074  CB  GLU A1097      97.358  89.650  -3.005  1.00 38.00           C  
ATOM   2075  CG  GLU A1097      97.954  89.904  -1.620  1.00 40.71           C  
ATOM   2076  CD  GLU A1097      98.619  91.268  -1.500  1.00 41.25           C  
ATOM   2077  OE1 GLU A1097      98.827  91.940  -2.536  1.00 45.21           O  
ATOM   2078  OE2 GLU A1097      98.935  91.670  -0.359  1.00 47.57           O  
ATOM   2079  N   ILE A1098      97.389  86.562  -1.755  1.00 34.80           N  
ATOM   2080  CA  ILE A1098      98.115  85.319  -1.497  1.00 33.27           C  
ATOM   2081  C   ILE A1098      97.329  84.133  -2.052  1.00 32.64           C  
ATOM   2082  O   ILE A1098      97.914  83.231  -2.656  1.00 31.65           O  
ATOM   2083  CB  ILE A1098      98.443  85.118   0.015  1.00 32.91           C  
ATOM   2084  CG1 ILE A1098      99.255  86.297   0.572  1.00 33.03           C  
ATOM   2085  CG2 ILE A1098      99.165  83.783   0.259  1.00 34.12           C  
ATOM   2086  CD1 ILE A1098     100.539  86.621  -0.189  1.00 34.43           C  
ATOM   2087  N   TYR A1099      96.010  84.147  -1.857  1.00 31.78           N  
ATOM   2088  CA  TYR A1099      95.140  83.114  -2.421  1.00 32.51           C  
ATOM   2089  C   TYR A1099      95.204  83.078  -3.948  1.00 33.68           C  
ATOM   2090  O   TYR A1099      95.126  82.002  -4.549  1.00 33.84           O  
ATOM   2091  CB  TYR A1099      93.687  83.272  -1.956  1.00 32.07           C  
ATOM   2092  CG  TYR A1099      92.809  82.092  -2.334  1.00 32.58           C  
ATOM   2093  CD1 TYR A1099      91.653  82.262  -3.097  1.00 33.65           C  
ATOM   2094  CD2 TYR A1099      93.154  80.799  -1.948  1.00 32.52           C  
ATOM   2095  CE1 TYR A1099      90.854  81.168  -3.446  1.00 33.56           C  
ATOM   2096  CE2 TYR A1099      92.370  79.707  -2.293  1.00 32.41           C  
ATOM   2097  CZ  TYR A1099      91.228  79.892  -3.038  1.00 32.21           C  
ATOM   2098  OH  TYR A1099      90.471  78.790  -3.365  1.00 31.91           O  
ATOM   2099  N   MET A1100      95.353  84.253  -4.563  1.00 34.08           N  
ATOM   2100  CA  MET A1100      95.495  84.361  -6.018  1.00 35.82           C  
ATOM   2101  C   MET A1100      96.724  83.598  -6.518  1.00 33.70           C  
ATOM   2102  O   MET A1100      96.660  82.939  -7.552  1.00 32.83           O  
ATOM   2103  CB  MET A1100      95.541  85.825  -6.476  1.00 35.01           C  
ATOM   2104  CG  MET A1100      94.246  86.602  -6.227  1.00 38.71           C  
ATOM   2105  SD  MET A1100      94.067  88.165  -7.127  1.00 41.75           S  
ATOM   2106  CE  MET A1100      95.434  89.136  -6.492  1.00 43.08           C  
ATOM   2107  N   ILE A1101      97.826  83.684  -5.771  1.00 33.01           N  
ATOM   2108  CA  ILE A1101      99.052  82.949  -6.090  1.00 32.64           C  
ATOM   2109  C   ILE A1101      98.793  81.441  -6.067  1.00 32.44           C  
ATOM   2110  O   ILE A1101      99.186  80.728  -6.996  1.00 31.74           O  
ATOM   2111  CB  ILE A1101     100.230  83.336  -5.148  1.00 32.91           C  
ATOM   2112  CG1 ILE A1101     100.665  84.785  -5.405  1.00 32.67           C  
ATOM   2113  CG2 ILE A1101     101.414  82.384  -5.327  1.00 31.82           C  
ATOM   2114  CD1 ILE A1101     101.666  85.341  -4.395  1.00 33.37           C  
ATOM   2115  N   MET A1102      98.120  80.978  -5.012  1.00 31.74           N  
ATOM   2116  CA  MET A1102      97.688  79.584  -4.889  1.00 32.50           C  
ATOM   2117  C   MET A1102      96.865  79.135  -6.094  1.00 32.11           C  
ATOM   2118  O   MET A1102      97.169  78.115  -6.710  1.00 31.98           O  
ATOM   2119  CB  MET A1102      96.865  79.383  -3.612  1.00 32.02           C  
ATOM   2120  CG  MET A1102      97.680  79.297  -2.332  1.00 33.83           C  
ATOM   2121  SD  MET A1102      96.707  79.555  -0.831  1.00 34.64           S  
ATOM   2122  CE  MET A1102      95.367  78.407  -1.028  1.00 34.47           C  
ATOM   2123  N   THR A1103      95.830  79.906  -6.430  1.00 31.73           N  
ATOM   2124  CA  THR A1103      94.918  79.536  -7.516  1.00 31.60           C  
ATOM   2125  C   THR A1103      95.601  79.527  -8.884  1.00 31.09           C  
ATOM   2126  O   THR A1103      95.251  78.722  -9.746  1.00 30.78           O  
ATOM   2127  CB  THR A1103      93.653  80.424  -7.557  1.00 31.92           C  
ATOM   2128  OG1 THR A1103      94.030  81.800  -7.658  1.00 34.69           O  
ATOM   2129  CG2 THR A1103      92.809  80.217  -6.307  1.00 31.47           C  
ATOM   2130  N   GLU A1104      96.572  80.420  -9.068  1.00 30.19           N  
ATOM   2131  CA  GLU A1104      97.359  80.472 -10.299  1.00 31.54           C  
ATOM   2132  C   GLU A1104      98.322  79.285 -10.423  1.00 30.14           C  
ATOM   2133  O   GLU A1104      98.598  78.816 -11.531  1.00 29.66           O  
ATOM   2134  CB  GLU A1104      98.115  81.796 -10.406  1.00 31.48           C  
ATOM   2135  CG  GLU A1104      97.220  82.986 -10.740  1.00 34.29           C  
ATOM   2136  CD  GLU A1104      97.994  84.279 -10.894  1.00 34.64           C  
ATOM   2137  OE1 GLU A1104      99.087  84.250 -11.496  1.00 41.18           O  
ATOM   2138  OE2 GLU A1104      97.504  85.327 -10.421  1.00 38.29           O  
ATOM   2139  N   CYS A1105      98.825  78.806  -9.287  1.00 28.74           N  
ATOM   2140  CA  CYS A1105      99.621  77.577  -9.254  1.00 28.29           C  
ATOM   2141  C   CYS A1105      98.755  76.363  -9.585  1.00 28.19           C  
ATOM   2142  O   CYS A1105      99.229  75.401 -10.196  1.00 28.80           O  
ATOM   2143  CB  CYS A1105     100.284  77.391  -7.887  1.00 27.43           C  
ATOM   2144  SG  CYS A1105     101.593  78.579  -7.528  1.00 29.05           S  
ATOM   2145  N   TRP A1106      97.484  76.419  -9.187  1.00 27.83           N  
ATOM   2146  CA  TRP A1106      96.544  75.334  -9.444  1.00 28.64           C  
ATOM   2147  C   TRP A1106      95.797  75.482 -10.773  1.00 29.04           C  
ATOM   2148  O   TRP A1106      94.587  75.263 -10.843  1.00 29.04           O  
ATOM   2149  CB  TRP A1106      95.543  75.185  -8.295  1.00 28.80           C  
ATOM   2150  CG  TRP A1106      96.164  75.003  -6.947  1.00 29.94           C  
ATOM   2151  CD1 TRP A1106      97.325  74.340  -6.653  1.00 28.70           C  
ATOM   2152  CD2 TRP A1106      95.641  75.470  -5.700  1.00 30.35           C  
ATOM   2153  NE1 TRP A1106      97.563  74.379  -5.300  1.00 29.85           N  
ATOM   2154  CE2 TRP A1106      96.544  75.064  -4.690  1.00 30.41           C  
ATOM   2155  CE3 TRP A1106      94.500  76.199  -5.338  1.00 28.41           C  
ATOM   2156  CZ2 TRP A1106      96.339  75.358  -3.340  1.00 30.54           C  
ATOM   2157  CZ3 TRP A1106      94.296  76.492  -3.997  1.00 29.85           C  
ATOM   2158  CH2 TRP A1106      95.212  76.068  -3.013  1.00 30.12           C  
ATOM   2159  N   ASN A1107      96.522  75.846 -11.825  1.00 29.42           N  
ATOM   2160  CA  ASN A1107      95.944  75.898 -13.162  1.00 30.19           C  
ATOM   2161  C   ASN A1107      95.984  74.509 -13.782  1.00 30.68           C  
ATOM   2162  O   ASN A1107      97.018  73.842 -13.743  1.00 30.97           O  
ATOM   2163  CB  ASN A1107      96.698  76.904 -14.040  1.00 29.71           C  
ATOM   2164  CG  ASN A1107      95.860  77.418 -15.202  1.00 30.76           C  
ATOM   2165  OD1 ASN A1107      95.170  76.654 -15.878  1.00 33.65           O  
ATOM   2166  ND2 ASN A1107      95.924  78.723 -15.443  1.00 29.53           N  
ATOM   2167  N   ASN A1108      94.851  74.070 -14.327  1.00 31.69           N  
ATOM   2168  CA  ASN A1108      94.778  72.815 -15.072  1.00 32.26           C  
ATOM   2169  C   ASN A1108      95.706  72.831 -16.286  1.00 32.79           C  
ATOM   2170  O   ASN A1108      96.264  71.800 -16.665  1.00 33.90           O  
ATOM   2171  CB  ASN A1108      93.340  72.529 -15.521  1.00 32.31           C  
ATOM   2172  CG  ASN A1108      92.450  72.045 -14.385  1.00 33.78           C  
ATOM   2173  OD1 ASN A1108      92.929  71.523 -13.378  1.00 32.08           O  
ATOM   2174  ND2 ASN A1108      91.139  72.209 -14.553  1.00 32.61           N  
ATOM   2175  N   ASN A1109      95.861  74.006 -16.889  1.00 32.55           N  
ATOM   2176  CA  ASN A1109      96.768  74.185 -18.016  1.00 32.43           C  
ATOM   2177  C   ASN A1109      98.205  74.287 -17.522  1.00 32.32           C  
ATOM   2178  O   ASN A1109      98.613  75.305 -16.962  1.00 31.54           O  
ATOM   2179  CB  ASN A1109      96.378  75.417 -18.836  1.00 32.53           C  
ATOM   2180  CG  ASN A1109      94.913  75.409 -19.241  1.00 34.58           C  
ATOM   2181  OD1 ASN A1109      94.454  74.505 -19.939  1.00 34.82           O  
ATOM   2182  ND2 ASN A1109      94.172  76.421 -18.801  1.00 35.62           N  
ATOM   2183  N   VAL A1110      98.954  73.208 -17.731  1.00 33.03           N  
ATOM   2184  CA  VAL A1110     100.330  73.064 -17.254  1.00 34.03           C  
ATOM   2185  C   VAL A1110     101.203  74.279 -17.590  1.00 33.85           C  
ATOM   2186  O   VAL A1110     101.935  74.777 -16.734  1.00 34.10           O  
ATOM   2187  CB  VAL A1110     100.957  71.753 -17.808  1.00 34.36           C  
ATOM   2188  CG1 VAL A1110     102.447  71.668 -17.518  1.00 36.37           C  
ATOM   2189  CG2 VAL A1110     100.238  70.543 -17.234  1.00 35.01           C  
ATOM   2190  N   ASN A1111     101.089  74.760 -18.826  1.00 33.80           N  
ATOM   2191  CA  ASN A1111     101.910  75.858 -19.332  1.00 33.69           C  
ATOM   2192  C   ASN A1111     101.560  77.240 -18.772  1.00 33.61           C  
ATOM   2193  O   ASN A1111     102.329  78.191 -18.937  1.00 33.04           O  
ATOM   2194  CB  ASN A1111     101.838  75.896 -20.863  1.00 34.56           C  
ATOM   2195  CG  ASN A1111     100.475  76.337 -21.378  1.00 36.20           C  
ATOM   2196  OD1 ASN A1111      99.438  75.832 -20.945  1.00 38.85           O  
ATOM   2197  ND2 ASN A1111     100.476  77.280 -22.314  1.00 36.11           N  
ATOM   2198  N   GLN A1112     100.401  77.348 -18.125  1.00 32.82           N  
ATOM   2199  CA  GLN A1112      99.919  78.630 -17.609  1.00 33.29           C  
ATOM   2200  C   GLN A1112     100.310  78.889 -16.153  1.00 32.19           C  
ATOM   2201  O   GLN A1112     100.055  79.969 -15.617  1.00 32.54           O  
ATOM   2202  CB  GLN A1112      98.404  78.747 -17.788  1.00 33.11           C  
ATOM   2203  CG  GLN A1112      97.966  79.024 -19.224  1.00 35.33           C  
ATOM   2204  CD  GLN A1112      96.458  78.965 -19.413  1.00 35.84           C  
ATOM   2205  OE1 GLN A1112      95.690  79.031 -18.452  1.00 41.62           O  
ATOM   2206  NE2 GLN A1112      96.029  78.841 -20.664  1.00 41.33           N  
ATOM   2207  N   ARG A1113     100.927  77.898 -15.518  1.00 32.01           N  
ATOM   2208  CA  ARG A1113     101.399  78.047 -14.143  1.00 30.96           C  
ATOM   2209  C   ARG A1113     102.634  78.944 -14.112  1.00 30.70           C  
ATOM   2210  O   ARG A1113     103.483  78.855 -15.000  1.00 30.19           O  
ATOM   2211  CB  ARG A1113     101.690  76.678 -13.523  1.00 30.99           C  
ATOM   2212  CG  ARG A1113     100.450  75.804 -13.388  1.00 31.27           C  
ATOM   2213  CD  ARG A1113     100.790  74.369 -13.027  1.00 29.37           C  
ATOM   2214  NE  ARG A1113      99.663  73.483 -13.306  1.00 30.45           N  
ATOM   2215  CZ  ARG A1113      99.745  72.158 -13.415  1.00 30.20           C  
ATOM   2216  NH1 ARG A1113     100.907  71.536 -13.259  1.00 27.30           N  
ATOM   2217  NH2 ARG A1113      98.653  71.450 -13.682  1.00 30.23           N  
ATOM   2218  N   PRO A1114     102.727  79.836 -13.105  1.00 30.82           N  
ATOM   2219  CA  PRO A1114     103.891  80.721 -12.986  1.00 30.15           C  
ATOM   2220  C   PRO A1114     105.208  79.967 -12.778  1.00 30.21           C  
ATOM   2221  O   PRO A1114     105.206  78.818 -12.338  1.00 30.29           O  
ATOM   2222  CB  PRO A1114     103.565  81.574 -11.753  1.00 30.07           C  
ATOM   2223  CG  PRO A1114     102.523  80.819 -11.011  1.00 31.07           C  
ATOM   2224  CD  PRO A1114     101.737  80.080 -12.038  1.00 30.60           C  
ATOM   2225  N   SER A1115     106.320  80.614 -13.112  1.00 29.56           N  
ATOM   2226  CA  SER A1115     107.637  80.063 -12.831  1.00 30.42           C  
ATOM   2227  C   SER A1115     107.979  80.301 -11.361  1.00 30.64           C  
ATOM   2228  O   SER A1115     107.392  81.178 -10.721  1.00 30.82           O  
ATOM   2229  CB  SER A1115     108.686  80.718 -13.726  1.00 30.29           C  
ATOM   2230  OG  SER A1115     108.746  82.113 -13.486  1.00 30.62           O  
ATOM   2231  N   PHE A1116     108.923  79.526 -10.828  1.00 30.34           N  
ATOM   2232  CA  PHE A1116     109.390  79.739  -9.457  1.00 30.69           C  
ATOM   2233  C   PHE A1116     110.059  81.100  -9.281  1.00 31.26           C  
ATOM   2234  O   PHE A1116     109.931  81.732  -8.232  1.00 31.17           O  
ATOM   2235  CB  PHE A1116     110.322  78.612  -9.006  1.00 30.07           C  
ATOM   2236  CG  PHE A1116     109.594  77.382  -8.536  1.00 29.82           C  
ATOM   2237  CD1 PHE A1116     108.793  77.426  -7.397  1.00 30.04           C  
ATOM   2238  CD2 PHE A1116     109.707  76.181  -9.230  1.00 28.16           C  
ATOM   2239  CE1 PHE A1116     108.110  76.291  -6.958  1.00 28.50           C  
ATOM   2240  CE2 PHE A1116     109.030  75.036  -8.797  1.00 28.28           C  
ATOM   2241  CZ  PHE A1116     108.230  75.093  -7.660  1.00 27.78           C  
ATOM   2242  N   ARG A1117     110.753  81.553 -10.321  1.00 31.27           N  
ATOM   2243  CA  ARG A1117     111.368  82.876 -10.325  1.00 33.07           C  
ATOM   2244  C   ARG A1117     110.326  83.993 -10.168  1.00 32.65           C  
ATOM   2245  O   ARG A1117     110.512  84.913  -9.365  1.00 32.15           O  
ATOM   2246  CB  ARG A1117     112.182  83.075 -11.603  1.00 33.79           C  
ATOM   2247  CG  ARG A1117     113.301  84.091 -11.473  1.00 40.81           C  
ATOM   2248  CD  ARG A1117     114.630  83.458 -11.077  1.00 49.26           C  
ATOM   2249  NE  ARG A1117     115.730  84.417 -11.189  1.00 53.85           N  
ATOM   2250  CZ  ARG A1117     117.023  84.097 -11.184  1.00 56.75           C  
ATOM   2251  NH1 ARG A1117     117.408  82.830 -11.073  1.00 58.87           N  
ATOM   2252  NH2 ARG A1117     117.939  85.051 -11.293  1.00 58.89           N  
ATOM   2253  N   ASP A1118     109.230  83.897 -10.922  1.00 32.27           N  
ATOM   2254  CA  ASP A1118     108.153  84.890 -10.862  1.00 32.36           C  
ATOM   2255  C   ASP A1118     107.368  84.807  -9.558  1.00 32.08           C  
ATOM   2256  O   ASP A1118     106.901  85.826  -9.046  1.00 31.77           O  
ATOM   2257  CB  ASP A1118     107.207  84.755 -12.059  1.00 31.98           C  
ATOM   2258  CG  ASP A1118     107.823  85.262 -13.357  1.00 34.86           C  
ATOM   2259  OD1 ASP A1118     108.958  85.785 -13.330  1.00 36.85           O  
ATOM   2260  OD2 ASP A1118     107.166  85.139 -14.412  1.00 36.53           O  
ATOM   2261  N   LEU A1119     107.222  83.592  -9.033  1.00 32.51           N  
ATOM   2262  CA  LEU A1119     106.595  83.382  -7.730  1.00 32.59           C  
ATOM   2263  C   LEU A1119     107.376  84.094  -6.633  1.00 32.79           C  
ATOM   2264  O   LEU A1119     106.790  84.796  -5.813  1.00 32.74           O  
ATOM   2265  CB  LEU A1119     106.457  81.887  -7.415  1.00 32.57           C  
ATOM   2266  CG  LEU A1119     105.362  81.125  -8.170  1.00 32.41           C  
ATOM   2267  CD1 LEU A1119     105.551  79.615  -8.047  1.00 31.76           C  
ATOM   2268  CD2 LEU A1119     103.972  81.547  -7.706  1.00 31.24           C  
ATOM   2269  N   ALA A1120     108.698  83.920  -6.637  1.00 33.24           N  
ATOM   2270  CA  ALA A1120     109.584  84.605  -5.693  1.00 33.92           C  
ATOM   2271  C   ALA A1120     109.441  86.124  -5.797  1.00 34.63           C  
ATOM   2272  O   ALA A1120     109.371  86.816  -4.780  1.00 34.60           O  
ATOM   2273  CB  ALA A1120     111.029  84.190  -5.922  1.00 33.55           C  
ATOM   2274  N   LEU A1121     109.386  86.626  -7.031  1.00 35.42           N  
ATOM   2275  CA  LEU A1121     109.231  88.056  -7.298  1.00 36.30           C  
ATOM   2276  C   LEU A1121     107.924  88.601  -6.732  1.00 36.02           C  
ATOM   2277  O   LEU A1121     107.914  89.640  -6.070  1.00 35.64           O  
ATOM   2278  CB  LEU A1121     109.306  88.339  -8.804  1.00 36.89           C  
ATOM   2279  CG  LEU A1121     110.668  88.257  -9.502  1.00 39.48           C  
ATOM   2280  CD1 LEU A1121     110.486  88.237 -11.015  1.00 41.35           C  
ATOM   2281  CD2 LEU A1121     111.588  89.404  -9.086  1.00 41.70           C  
ATOM   2282  N   ARG A1122     106.830  87.890  -6.999  1.00 35.93           N  
ATOM   2283  CA  ARG A1122     105.505  88.279  -6.524  1.00 36.38           C  
ATOM   2284  C   ARG A1122     105.409  88.241  -5.000  1.00 36.10           C  
ATOM   2285  O   ARG A1122     104.871  89.166  -4.386  1.00 35.98           O  
ATOM   2286  CB  ARG A1122     104.426  87.397  -7.154  1.00 36.25           C  
ATOM   2287  CG  ARG A1122     104.147  87.726  -8.613  1.00 38.82           C  
ATOM   2288  CD  ARG A1122     103.252  86.683  -9.261  1.00 42.25           C  
ATOM   2289  NE  ARG A1122     101.884  86.736  -8.750  1.00 44.51           N  
ATOM   2290  CZ  ARG A1122     100.892  85.955  -9.168  1.00 46.42           C  
ATOM   2291  NH1 ARG A1122     101.105  85.048 -10.114  1.00 47.14           N  
ATOM   2292  NH2 ARG A1122      99.683  86.083  -8.636  1.00 44.46           N  
ATOM   2293  N   VAL A1123     105.941  87.177  -4.402  1.00 35.56           N  
ATOM   2294  CA  VAL A1123     105.963  87.023  -2.946  1.00 35.81           C  
ATOM   2295  C   VAL A1123     106.803  88.115  -2.274  1.00 36.71           C  
ATOM   2296  O   VAL A1123     106.347  88.743  -1.318  1.00 36.95           O  
ATOM   2297  CB  VAL A1123     106.436  85.595  -2.526  1.00 35.57           C  
ATOM   2298  CG1 VAL A1123     106.793  85.534  -1.042  1.00 35.15           C  
ATOM   2299  CG2 VAL A1123     105.360  84.566  -2.850  1.00 33.47           C  
ATOM   2300  N   ASP A1124     108.012  88.348  -2.787  1.00 37.81           N  
ATOM   2301  CA  ASP A1124     108.909  89.379  -2.246  1.00 39.47           C  
ATOM   2302  C   ASP A1124     108.328  90.785  -2.368  1.00 40.92           C  
ATOM   2303  O   ASP A1124     108.585  91.641  -1.518  1.00 40.74           O  
ATOM   2304  CB  ASP A1124     110.288  89.324  -2.915  1.00 39.39           C  
ATOM   2305  CG  ASP A1124     111.129  88.145  -2.442  1.00 40.65           C  
ATOM   2306  OD1 ASP A1124     110.646  87.349  -1.605  1.00 40.10           O  
ATOM   2307  OD2 ASP A1124     112.282  88.015  -2.908  1.00 38.77           O  
ATOM   2308  N   GLN A1125     107.548  91.012  -3.424  1.00 42.29           N  
ATOM   2309  CA  GLN A1125     106.852  92.283  -3.622  1.00 44.31           C  
ATOM   2310  C   GLN A1125     105.762  92.481  -2.566  1.00 44.55           C  
ATOM   2311  O   GLN A1125     105.623  93.574  -2.015  1.00 44.44           O  
ATOM   2312  CB  GLN A1125     106.258  92.359  -5.033  1.00 44.01           C  
ATOM   2313  CG  GLN A1125     105.676  93.719  -5.400  1.00 45.90           C  
ATOM   2314  CD  GLN A1125     105.278  93.828  -6.865  1.00 46.21           C  
ATOM   2315  OE1 GLN A1125     105.360  92.858  -7.625  1.00 49.68           O  
ATOM   2316  NE2 GLN A1125     104.843  95.019  -7.268  1.00 48.06           N  
ATOM   2317  N   ILE A1126     105.005  91.420  -2.286  1.00 45.00           N  
ATOM   2318  CA  ILE A1126     103.960  91.450  -1.259  1.00 46.01           C  
ATOM   2319  C   ILE A1126     104.572  91.604   0.139  1.00 46.96           C  
ATOM   2320  O   ILE A1126     104.030  92.324   0.983  1.00 46.93           O  
ATOM   2321  CB  ILE A1126     103.031  90.211  -1.347  1.00 46.08           C  
ATOM   2322  CG1 ILE A1126     102.236  90.245  -2.657  1.00 45.28           C  
ATOM   2323  CG2 ILE A1126     102.076  90.146  -0.148  1.00 46.26           C  
ATOM   2324  CD1 ILE A1126     101.596  88.927  -3.043  1.00 46.07           C  
ATOM   2325  N   ARG A1127     105.709  90.943   0.361  1.00 48.18           N  
ATOM   2326  CA  ARG A1127     106.487  91.089   1.595  1.00 49.46           C  
ATOM   2327  C   ARG A1127     106.850  92.547   1.878  1.00 50.95           C  
ATOM   2328  O   ARG A1127     106.677  93.028   3.000  1.00 50.92           O  
ATOM   2329  CB  ARG A1127     107.766  90.249   1.530  1.00 49.20           C  
ATOM   2330  CG  ARG A1127     107.560  88.758   1.740  1.00 48.87           C  
ATOM   2331  CD  ARG A1127     108.847  87.979   1.496  1.00 48.89           C  
ATOM   2332  NE  ARG A1127     109.834  88.207   2.550  1.00 47.73           N  
ATOM   2333  CZ  ARG A1127     111.144  88.015   2.418  1.00 47.64           C  
ATOM   2334  NH1 ARG A1127     111.655  87.593   1.268  1.00 46.27           N  
ATOM   2335  NH2 ARG A1127     111.950  88.255   3.443  1.00 48.07           N  
ATOM   2336  N   ASP A1128     107.348  93.238   0.852  1.00 52.72           N  
ATOM   2337  CA  ASP A1128     107.763  94.640   0.966  1.00 54.65           C  
ATOM   2338  C   ASP A1128     106.588  95.589   1.196  1.00 55.80           C  
ATOM   2339  O   ASP A1128     106.722  96.586   1.909  1.00 56.38           O  
ATOM   2340  CB  ASP A1128     108.545  95.077  -0.278  1.00 54.70           C  
ATOM   2341  CG  ASP A1128     109.857  94.325  -0.448  1.00 55.18           C  
ATOM   2342  OD1 ASP A1128     110.334  93.700   0.525  1.00 55.99           O  
ATOM   2343  OD2 ASP A1128     110.416  94.365  -1.565  1.00 54.79           O  
ATOM   2344  N   GLN A1129     105.446  95.274   0.588  1.00 56.99           N  
ATOM   2345  CA  GLN A1129     104.230  96.075   0.738  1.00 58.38           C  
ATOM   2346  C   GLN A1129     103.576  95.874   2.107  1.00 59.39           C  
ATOM   2347  O   GLN A1129     102.812  96.726   2.569  1.00 59.35           O  
ATOM   2348  CB  GLN A1129     103.237  95.768  -0.387  1.00 58.18           C  
ATOM   2349  CG  GLN A1129     103.683  96.269  -1.760  1.00 58.82           C  
ATOM   2350  CD  GLN A1129     102.751  95.852  -2.888  1.00 58.65           C  
ATOM   2351  OE1 GLN A1129     102.171  94.764  -2.868  1.00 59.49           O  
ATOM   2352  NE2 GLN A1129     102.612  96.718  -3.886  1.00 57.97           N  
ATOM   2353  N   MET A1130     103.880  94.745   2.745  1.00 60.62           N  
ATOM   2354  CA  MET A1130     103.419  94.464   4.104  1.00 61.92           C  
ATOM   2355  C   MET A1130     104.375  95.035   5.154  1.00 62.79           C  
ATOM   2356  O   MET A1130     103.997  95.211   6.315  1.00 62.94           O  
ATOM   2357  CB  MET A1130     103.248  92.957   4.316  1.00 61.97           C  
ATOM   2358  CG  MET A1130     102.003  92.366   3.668  1.00 62.00           C  
ATOM   2359  SD  MET A1130     101.854  90.584   3.920  1.00 62.12           S  
ATOM   2360  CE  MET A1130     101.363  90.508   5.642  1.00 62.59           C  
ATOM   2361  N   ALA A1131     105.607  95.321   4.735  1.00 63.75           N  
ATOM   2362  CA  ALA A1131     106.647  95.826   5.630  1.00 64.58           C  
ATOM   2363  C   ALA A1131     106.500  97.322   5.910  1.00 65.38           C  
ATOM   2364  O   ALA A1131     106.303  97.726   7.059  1.00 65.76           O  
ATOM   2365  CB  ALA A1131     108.034  95.515   5.068  1.00 64.53           C  
ATOM   2366  N   GLY A1132     106.592  98.133   4.857  1.00 65.91           N  
ATOM   2367  CA  GLY A1132     106.525  99.588   4.983  1.00 66.66           C  
ATOM   2368  C   GLY A1132     105.108 100.123   5.076  1.00 67.04           C  
ATOM   2369  O   GLY A1132     104.740 101.063   4.369  1.00 67.25           O  
ATOM   2370  OXT GLY A1132     104.292  99.637   5.860  1.00 67.22           O  
TER    2371      GLY A1132                                                      
ATOM   2372  N   ASP B 840      92.260 131.810  18.779  1.00 54.02           N  
ATOM   2373  CA  ASP B 840      92.393 130.355  18.484  1.00 53.72           C  
ATOM   2374  C   ASP B 840      91.020 129.675  18.492  1.00 53.17           C  
ATOM   2375  O   ASP B 840      90.423 129.493  19.558  1.00 53.04           O  
ATOM   2376  CB  ASP B 840      93.339 129.690  19.493  1.00 54.02           C  
ATOM   2377  CG  ASP B 840      93.798 128.305  19.055  1.00 55.68           C  
ATOM   2378  OD1 ASP B 840      93.429 127.853  17.947  1.00 57.40           O  
ATOM   2379  OD2 ASP B 840      94.540 127.662  19.828  1.00 56.97           O  
ATOM   2380  N   PRO B 841      90.516 129.300  17.297  1.00 52.67           N  
ATOM   2381  CA  PRO B 841      89.203 128.665  17.132  1.00 51.94           C  
ATOM   2382  C   PRO B 841      89.096 127.297  17.809  1.00 51.30           C  
ATOM   2383  O   PRO B 841      87.986 126.827  18.067  1.00 51.07           O  
ATOM   2384  CB  PRO B 841      89.078 128.504  15.611  1.00 51.72           C  
ATOM   2385  CG  PRO B 841      90.061 129.455  15.033  1.00 52.19           C  
ATOM   2386  CD  PRO B 841      91.194 129.477  16.001  1.00 52.60           C  
ATOM   2387  N   THR B 842      90.239 126.674  18.088  1.00 50.83           N  
ATOM   2388  CA  THR B 842      90.283 125.375  18.762  1.00 50.24           C  
ATOM   2389  C   THR B 842      90.194 125.509  20.294  1.00 49.63           C  
ATOM   2390  O   THR B 842      90.090 124.509  21.009  1.00 48.86           O  
ATOM   2391  CB  THR B 842      91.537 124.557  18.335  1.00 50.47           C  
ATOM   2392  OG1 THR B 842      91.285 123.158  18.502  1.00 52.85           O  
ATOM   2393  CG2 THR B 842      92.765 124.949  19.142  1.00 50.50           C  
ATOM   2394  N   GLN B 843      90.238 126.746  20.785  1.00 48.82           N  
ATOM   2395  CA  GLN B 843      90.070 127.022  22.211  1.00 48.57           C  
ATOM   2396  C   GLN B 843      88.655 127.532  22.472  1.00 48.02           C  
ATOM   2397  O   GLN B 843      88.274 128.610  22.008  1.00 48.07           O  
ATOM   2398  CB  GLN B 843      91.111 128.033  22.712  1.00 48.76           C  
ATOM   2399  CG  GLN B 843      92.571 127.613  22.519  1.00 50.77           C  
ATOM   2400  CD  GLN B 843      92.949 126.359  23.294  1.00 53.43           C  
ATOM   2401  OE1 GLN B 843      92.814 126.302  24.518  1.00 54.47           O  
ATOM   2402  NE2 GLN B 843      93.437 125.350  22.580  1.00 53.71           N  
ATOM   2403  N   PHE B 844      87.880 126.743  23.210  1.00 46.97           N  
ATOM   2404  CA  PHE B 844      86.487 127.072  23.489  1.00 46.40           C  
ATOM   2405  C   PHE B 844      86.316 127.619  24.902  1.00 46.70           C  
ATOM   2406  O   PHE B 844      86.756 127.004  25.876  1.00 46.82           O  
ATOM   2407  CB  PHE B 844      85.592 125.848  23.263  1.00 45.81           C  
ATOM   2408  CG  PHE B 844      85.384 125.506  21.811  1.00 44.37           C  
ATOM   2409  CD1 PHE B 844      86.378 124.861  21.079  1.00 43.17           C  
ATOM   2410  CD2 PHE B 844      84.189 125.827  21.175  1.00 43.28           C  
ATOM   2411  CE1 PHE B 844      86.184 124.547  19.735  1.00 42.75           C  
ATOM   2412  CE2 PHE B 844      83.987 125.516  19.833  1.00 42.97           C  
ATOM   2413  CZ  PHE B 844      84.987 124.875  19.113  1.00 42.28           C  
ATOM   2414  N   GLU B 845      85.686 128.788  24.997  1.00 47.25           N  
ATOM   2415  CA  GLU B 845      85.435 129.444  26.278  1.00 47.88           C  
ATOM   2416  C   GLU B 845      84.212 128.838  26.957  1.00 47.74           C  
ATOM   2417  O   GLU B 845      83.151 128.707  26.341  1.00 47.56           O  
ATOM   2418  CB  GLU B 845      85.237 130.951  26.085  1.00 48.17           C  
ATOM   2419  CG  GLU B 845      86.450 131.687  25.527  1.00 50.56           C  
ATOM   2420  CD  GLU B 845      87.485 132.008  26.590  1.00 53.74           C  
ATOM   2421  OE1 GLU B 845      87.237 132.917  27.413  1.00 54.07           O  
ATOM   2422  OE2 GLU B 845      88.553 131.357  26.592  1.00 55.29           O  
ATOM   2423  N   GLU B 846      84.375 128.472  28.226  1.00 47.88           N  
ATOM   2424  CA  GLU B 846      83.297 127.901  29.037  1.00 48.40           C  
ATOM   2425  C   GLU B 846      82.091 128.844  29.132  1.00 48.08           C  
ATOM   2426  O   GLU B 846      80.943 128.401  29.049  1.00 47.92           O  
ATOM   2427  CB  GLU B 846      83.825 127.543  30.434  1.00 48.84           C  
ATOM   2428  CG  GLU B 846      82.779 127.062  31.440  1.00 51.74           C  
ATOM   2429  CD  GLU B 846      82.424 125.595  31.280  1.00 54.97           C  
ATOM   2430  OE1 GLU B 846      82.815 124.796  32.157  1.00 55.85           O  
ATOM   2431  OE2 GLU B 846      81.757 125.238  30.284  1.00 55.54           O  
ATOM   2432  N   ARG B 847      82.368 130.138  29.287  1.00 47.93           N  
ATOM   2433  CA  ARG B 847      81.334 131.171  29.429  1.00 48.18           C  
ATOM   2434  C   ARG B 847      80.366 131.258  28.244  1.00 47.45           C  
ATOM   2435  O   ARG B 847      79.219 131.677  28.408  1.00 47.85           O  
ATOM   2436  CB  ARG B 847      81.975 132.543  29.685  1.00 48.36           C  
ATOM   2437  CG  ARG B 847      82.945 133.005  28.596  1.00 49.48           C  
ATOM   2438  CD  ARG B 847      83.640 134.305  28.966  1.00 49.62           C  
ATOM   2439  NE  ARG B 847      84.640 134.678  27.965  1.00 53.50           N  
ATOM   2440  CZ  ARG B 847      85.367 135.793  27.996  1.00 55.22           C  
ATOM   2441  NH1 ARG B 847      85.219 136.670  28.982  1.00 56.18           N  
ATOM   2442  NH2 ARG B 847      86.248 136.031  27.033  1.00 55.59           N  
ATOM   2443  N   HIS B 848      80.834 130.862  27.061  1.00 46.47           N  
ATOM   2444  CA  HIS B 848      80.039 130.954  25.834  1.00 45.76           C  
ATOM   2445  C   HIS B 848      79.399 129.623  25.441  1.00 45.05           C  
ATOM   2446  O   HIS B 848      78.522 129.578  24.575  1.00 44.89           O  
ATOM   2447  CB  HIS B 848      80.894 131.489  24.680  1.00 45.70           C  
ATOM   2448  CG  HIS B 848      81.526 132.818  24.957  1.00 46.86           C  
ATOM   2449  ND1 HIS B 848      82.851 133.083  24.685  1.00 47.66           N  
ATOM   2450  CD2 HIS B 848      81.017 133.956  25.487  1.00 46.96           C  
ATOM   2451  CE1 HIS B 848      83.129 134.327  25.030  1.00 47.69           C  
ATOM   2452  NE2 HIS B 848      82.034 134.879  25.519  1.00 47.94           N  
ATOM   2453  N   LEU B 849      79.840 128.547  26.088  1.00 44.18           N  
ATOM   2454  CA  LEU B 849      79.345 127.206  25.809  1.00 43.56           C  
ATOM   2455  C   LEU B 849      78.016 126.980  26.533  1.00 43.40           C  
ATOM   2456  O   LEU B 849      77.990 126.721  27.740  1.00 43.37           O  
ATOM   2457  CB  LEU B 849      80.395 126.173  26.236  1.00 43.39           C  
ATOM   2458  CG  LEU B 849      80.549 124.838  25.497  1.00 44.60           C  
ATOM   2459  CD1 LEU B 849      80.738 125.014  23.990  1.00 43.63           C  
ATOM   2460  CD2 LEU B 849      81.722 124.066  26.091  1.00 43.92           C  
ATOM   2461  N   LYS B 850      76.915 127.097  25.792  1.00 42.72           N  
ATOM   2462  CA  LYS B 850      75.576 126.994  26.378  1.00 42.46           C  
ATOM   2463  C   LYS B 850      74.981 125.594  26.260  1.00 41.47           C  
ATOM   2464  O   LYS B 850      74.784 125.078  25.159  1.00 40.87           O  
ATOM   2465  CB  LYS B 850      74.628 128.047  25.790  1.00 42.65           C  
ATOM   2466  CG  LYS B 850      74.878 129.462  26.318  1.00 43.79           C  
ATOM   2467  CD  LYS B 850      73.699 130.400  26.059  1.00 44.35           C  
ATOM   2468  CE  LYS B 850      73.717 130.963  24.643  1.00 48.03           C  
ATOM   2469  NZ  LYS B 850      72.655 131.984  24.423  1.00 48.71           N  
ATOM   2470  N   PHE B 851      74.696 124.998  27.415  1.00 40.87           N  
ATOM   2471  CA  PHE B 851      74.176 123.635  27.509  1.00 40.50           C  
ATOM   2472  C   PHE B 851      72.772 123.508  26.923  1.00 40.83           C  
ATOM   2473  O   PHE B 851      71.926 124.382  27.122  1.00 40.70           O  
ATOM   2474  CB  PHE B 851      74.190 123.185  28.974  1.00 40.11           C  
ATOM   2475  CG  PHE B 851      73.674 121.790  29.197  1.00 38.76           C  
ATOM   2476  CD1 PHE B 851      74.400 120.684  28.767  1.00 37.57           C  
ATOM   2477  CD2 PHE B 851      72.470 121.583  29.864  1.00 39.00           C  
ATOM   2478  CE1 PHE B 851      73.926 119.392  28.982  1.00 38.89           C  
ATOM   2479  CE2 PHE B 851      71.987 120.296  30.086  1.00 38.86           C  
ATOM   2480  CZ  PHE B 851      72.717 119.198  29.645  1.00 38.42           C  
ATOM   2481  N   LEU B 852      72.540 122.418  26.194  1.00 41.30           N  
ATOM   2482  CA  LEU B 852      71.230 122.135  25.603  1.00 41.68           C  
ATOM   2483  C   LEU B 852      70.645 120.819  26.127  1.00 42.17           C  
ATOM   2484  O   LEU B 852      69.520 120.797  26.627  1.00 42.19           O  
ATOM   2485  CB  LEU B 852      71.302 122.137  24.068  1.00 41.32           C  
ATOM   2486  CG  LEU B 852      71.784 123.417  23.368  1.00 41.01           C  
ATOM   2487  CD1 LEU B 852      71.997 123.175  21.880  1.00 41.24           C  
ATOM   2488  CD2 LEU B 852      70.829 124.588  23.586  1.00 40.50           C  
ATOM   2489  N   GLN B 853      71.416 119.734  26.017  1.00 42.55           N  
ATOM   2490  CA  GLN B 853      71.016 118.418  26.538  1.00 42.88           C  
ATOM   2491  C   GLN B 853      72.195 117.447  26.622  1.00 42.50           C  
ATOM   2492  O   GLN B 853      73.258 117.697  26.047  1.00 42.24           O  
ATOM   2493  CB  GLN B 853      69.893 117.800  25.689  1.00 43.03           C  
ATOM   2494  CG  GLN B 853      70.264 117.539  24.231  1.00 43.89           C  
ATOM   2495  CD  GLN B 853      69.316 116.567  23.549  1.00 44.62           C  
ATOM   2496  OE1 GLN B 853      68.605 116.934  22.612  1.00 48.86           O  
ATOM   2497  NE2 GLN B 853      69.300 115.321  24.017  1.00 46.57           N  
ATOM   2498  N   GLN B 854      72.001 116.346  27.346  1.00 42.12           N  
ATOM   2499  CA  GLN B 854      72.961 115.247  27.342  1.00 42.33           C  
ATOM   2500  C   GLN B 854      72.715 114.367  26.120  1.00 41.36           C  
ATOM   2501  O   GLN B 854      71.566 114.110  25.753  1.00 40.99           O  
ATOM   2502  CB  GLN B 854      72.852 114.407  28.617  1.00 42.91           C  
ATOM   2503  CG  GLN B 854      74.054 113.491  28.847  1.00 46.02           C  
ATOM   2504  CD  GLN B 854      73.667 112.120  29.376  1.00 51.24           C  
ATOM   2505  OE1 GLN B 854      73.981 111.774  30.516  1.00 54.40           O  
ATOM   2506  NE2 GLN B 854      72.986 111.329  28.547  1.00 50.15           N  
ATOM   2507  N   LEU B 855      73.799 113.911  25.498  1.00 40.25           N  
ATOM   2508  CA  LEU B 855      73.722 113.081  24.299  1.00 39.46           C  
ATOM   2509  C   LEU B 855      74.009 111.615  24.602  1.00 38.96           C  
ATOM   2510  O   LEU B 855      73.297 110.727  24.134  1.00 38.66           O  
ATOM   2511  CB  LEU B 855      74.682 113.598  23.220  1.00 39.26           C  
ATOM   2512  CG  LEU B 855      74.384 114.965  22.597  1.00 39.53           C  
ATOM   2513  CD1 LEU B 855      75.540 115.412  21.713  1.00 38.81           C  
ATOM   2514  CD2 LEU B 855      73.068 114.960  21.814  1.00 39.48           C  
ATOM   2515  N   GLY B 856      75.052 111.369  25.389  1.00 38.95           N  
ATOM   2516  CA  GLY B 856      75.436 110.015  25.757  1.00 39.16           C  
ATOM   2517  C   GLY B 856      76.316 109.963  26.988  1.00 39.87           C  
ATOM   2518  O   GLY B 856      76.760 110.994  27.492  1.00 39.00           O  
ATOM   2519  N   LYS B 857      76.564 108.751  27.468  1.00 40.97           N  
ATOM   2520  CA  LYS B 857      77.404 108.535  28.640  1.00 43.43           C  
ATOM   2521  C   LYS B 857      78.227 107.256  28.522  1.00 44.73           C  
ATOM   2522  O   LYS B 857      77.859 106.324  27.803  1.00 44.43           O  
ATOM   2523  CB  LYS B 857      76.560 108.519  29.922  1.00 43.49           C  
ATOM   2524  CG  LYS B 857      75.363 107.572  29.890  1.00 44.69           C  
ATOM   2525  CD  LYS B 857      74.448 107.789  31.089  1.00 44.94           C  
ATOM   2526  CE  LYS B 857      73.087 107.127  30.886  1.00 47.92           C  
ATOM   2527  NZ  LYS B 857      73.161 105.637  30.845  1.00 48.33           N  
ATOM   2528  N   GLY B 858      79.356 107.240  29.223  1.00 46.77           N  
ATOM   2529  CA  GLY B 858      80.180 106.048  29.377  1.00 48.63           C  
ATOM   2530  C   GLY B 858      80.605 105.925  30.827  1.00 50.31           C  
ATOM   2531  O   GLY B 858      80.075 106.624  31.702  1.00 50.26           O  
ATOM   2532  N   ASN B 859      81.555 105.032  31.087  1.00 51.48           N  
ATOM   2533  CA  ASN B 859      82.142 104.903  32.417  1.00 52.40           C  
ATOM   2534  C   ASN B 859      83.020 106.110  32.749  1.00 52.48           C  
ATOM   2535  O   ASN B 859      83.030 106.581  33.889  1.00 52.67           O  
ATOM   2536  CB  ASN B 859      82.936 103.598  32.540  1.00 52.83           C  
ATOM   2537  CG  ASN B 859      82.041 102.370  32.612  1.00 54.15           C  
ATOM   2538  OD1 ASN B 859      81.195 102.250  33.503  1.00 55.68           O  
ATOM   2539  ND2 ASN B 859      82.234 101.442  31.680  1.00 55.04           N  
ATOM   2540  N   PHE B 860      83.742 106.602  31.739  1.00 52.55           N  
ATOM   2541  CA  PHE B 860      84.582 107.798  31.854  1.00 52.84           C  
ATOM   2542  C   PHE B 860      83.758 108.994  32.309  1.00 51.03           C  
ATOM   2543  O   PHE B 860      83.953 109.533  33.401  1.00 50.94           O  
ATOM   2544  CB  PHE B 860      85.214 108.159  30.502  1.00 54.12           C  
ATOM   2545  CG  PHE B 860      86.016 107.057  29.879  1.00 57.38           C  
ATOM   2546  CD1 PHE B 860      85.425 106.177  28.977  1.00 59.57           C  
ATOM   2547  CD2 PHE B 860      87.372 106.920  30.163  1.00 60.06           C  
ATOM   2548  CE1 PHE B 860      86.165 105.162  28.386  1.00 60.24           C  
ATOM   2549  CE2 PHE B 860      88.121 105.907  29.576  1.00 60.92           C  
ATOM   2550  CZ  PHE B 860      87.515 105.029  28.686  1.00 59.89           C  
ATOM   2551  N   GLY B 861      82.840 109.399  31.440  1.00 49.04           N  
ATOM   2552  CA  GLY B 861      82.015 110.567  31.660  1.00 46.75           C  
ATOM   2553  C   GLY B 861      80.869 110.600  30.676  1.00 44.62           C  
ATOM   2554  O   GLY B 861      80.309 109.559  30.330  1.00 44.88           O  
ATOM   2555  N   SER B 862      80.529 111.801  30.218  1.00 41.93           N  
ATOM   2556  CA  SER B 862      79.370 111.989  29.360  1.00 39.05           C  
ATOM   2557  C   SER B 862      79.650 112.942  28.205  1.00 36.43           C  
ATOM   2558  O   SER B 862      80.655 113.658  28.198  1.00 35.12           O  
ATOM   2559  CB  SER B 862      78.176 112.488  30.183  1.00 39.02           C  
ATOM   2560  OG  SER B 862      78.457 113.744  30.769  1.00 40.74           O  
ATOM   2561  N   VAL B 863      78.750 112.931  27.227  1.00 34.46           N  
ATOM   2562  CA  VAL B 863      78.809 113.843  26.095  1.00 33.58           C  
ATOM   2563  C   VAL B 863      77.553 114.711  26.100  1.00 33.23           C  
ATOM   2564  O   VAL B 863      76.436 114.210  26.253  1.00 32.15           O  
ATOM   2565  CB  VAL B 863      78.972 113.082  24.751  1.00 33.42           C  
ATOM   2566  CG1 VAL B 863      78.980 114.049  23.567  1.00 32.69           C  
ATOM   2567  CG2 VAL B 863      80.251 112.253  24.764  1.00 32.40           C  
ATOM   2568  N   GLU B 864      77.757 116.016  25.954  1.00 33.55           N  
ATOM   2569  CA  GLU B 864      76.676 116.992  26.010  1.00 35.25           C  
ATOM   2570  C   GLU B 864      76.568 117.765  24.702  1.00 35.43           C  
ATOM   2571  O   GLU B 864      77.579 118.073  24.061  1.00 35.80           O  
ATOM   2572  CB  GLU B 864      76.905 117.980  27.160  1.00 34.48           C  
ATOM   2573  CG  GLU B 864      77.134 117.332  28.523  1.00 38.07           C  
ATOM   2574  CD  GLU B 864      77.404 118.339  29.637  1.00 37.68           C  
ATOM   2575  OE1 GLU B 864      77.879 119.462  29.350  1.00 41.91           O  
ATOM   2576  OE2 GLU B 864      77.144 117.996  30.810  1.00 41.23           O  
ATOM   2577  N   MET B 865      75.333 118.073  24.320  1.00 35.69           N  
ATOM   2578  CA  MET B 865      75.052 118.953  23.197  1.00 36.90           C  
ATOM   2579  C   MET B 865      75.088 120.398  23.691  1.00 36.66           C  
ATOM   2580  O   MET B 865      74.343 120.767  24.605  1.00 35.99           O  
ATOM   2581  CB  MET B 865      73.677 118.625  22.615  1.00 36.54           C  
ATOM   2582  CG  MET B 865      73.320 119.361  21.342  1.00 37.92           C  
ATOM   2583  SD  MET B 865      71.568 119.152  20.984  1.00 40.02           S  
ATOM   2584  CE  MET B 865      71.372 120.176  19.528  1.00 39.28           C  
ATOM   2585  N   CYS B 866      75.964 121.204  23.095  1.00 36.86           N  
ATOM   2586  CA  CYS B 866      76.116 122.609  23.477  1.00 37.59           C  
ATOM   2587  C   CYS B 866      76.215 123.527  22.267  1.00 37.79           C  
ATOM   2588  O   CYS B 866      76.805 123.163  21.252  1.00 37.64           O  
ATOM   2589  CB  CYS B 866      77.366 122.801  24.338  1.00 38.22           C  
ATOM   2590  SG  CYS B 866      77.354 121.937  25.915  1.00 37.73           S  
ATOM   2591  N   ARG B 867      75.636 124.718  22.384  1.00 37.94           N  
ATOM   2592  CA  ARG B 867      75.862 125.773  21.405  1.00 38.63           C  
ATOM   2593  C   ARG B 867      76.979 126.686  21.902  1.00 38.71           C  
ATOM   2594  O   ARG B 867      76.896 127.231  23.006  1.00 38.17           O  
ATOM   2595  CB  ARG B 867      74.583 126.580  21.153  1.00 38.48           C  
ATOM   2596  CG  ARG B 867      74.776 127.757  20.193  1.00 38.95           C  
ATOM   2597  CD  ARG B 867      73.476 128.489  19.900  1.00 39.91           C  
ATOM   2598  NE  ARG B 867      72.700 127.817  18.860  1.00 44.78           N  
ATOM   2599  CZ  ARG B 867      71.603 127.097  19.078  1.00 46.17           C  
ATOM   2600  NH1 ARG B 867      71.123 126.951  20.307  1.00 47.99           N  
ATOM   2601  NH2 ARG B 867      70.979 126.527  18.058  1.00 46.26           N  
ATOM   2602  N   TYR B 868      78.031 126.831  21.099  1.00 38.89           N  
ATOM   2603  CA  TYR B 868      79.066 127.814  21.386  1.00 39.46           C  
ATOM   2604  C   TYR B 868      78.588 129.155  20.847  1.00 39.74           C  
ATOM   2605  O   TYR B 868      78.653 129.406  19.643  1.00 40.09           O  
ATOM   2606  CB  TYR B 868      80.411 127.415  20.771  1.00 39.90           C  
ATOM   2607  CG  TYR B 868      81.576 128.248  21.269  1.00 40.23           C  
ATOM   2608  CD1 TYR B 868      81.966 128.202  22.609  1.00 41.23           C  
ATOM   2609  CD2 TYR B 868      82.288 129.079  20.404  1.00 39.79           C  
ATOM   2610  CE1 TYR B 868      83.032 128.960  23.076  1.00 40.23           C  
ATOM   2611  CE2 TYR B 868      83.361 129.844  20.862  1.00 39.19           C  
ATOM   2612  CZ  TYR B 868      83.726 129.779  22.200  1.00 41.63           C  
ATOM   2613  OH  TYR B 868      84.783 130.527  22.671  1.00 41.58           O  
ATOM   2614  N   ASP B 869      78.107 130.008  21.748  1.00 39.47           N  
ATOM   2615  CA  ASP B 869      77.362 131.205  21.361  1.00 39.24           C  
ATOM   2616  C   ASP B 869      77.908 132.480  22.019  1.00 39.27           C  
ATOM   2617  O   ASP B 869      77.243 133.072  22.875  1.00 38.72           O  
ATOM   2618  CB  ASP B 869      75.882 131.001  21.706  1.00 39.35           C  
ATOM   2619  CG  ASP B 869      74.960 131.957  20.973  1.00 39.86           C  
ATOM   2620  OD1 ASP B 869      75.203 132.258  19.783  1.00 41.30           O  
ATOM   2621  OD2 ASP B 869      73.965 132.388  21.591  1.00 38.55           O  
ATOM   2622  N   PRO B 870      79.121 132.916  21.612  1.00 39.51           N  
ATOM   2623  CA  PRO B 870      79.735 134.114  22.199  1.00 39.48           C  
ATOM   2624  C   PRO B 870      78.958 135.403  21.931  1.00 39.87           C  
ATOM   2625  O   PRO B 870      79.066 136.354  22.709  1.00 39.88           O  
ATOM   2626  CB  PRO B 870      81.111 134.171  21.526  1.00 39.70           C  
ATOM   2627  CG  PRO B 870      80.950 133.406  20.266  1.00 39.38           C  
ATOM   2628  CD  PRO B 870      79.987 132.313  20.582  1.00 39.31           C  
ATOM   2629  N   LEU B 871      78.179 135.424  20.850  1.00 40.08           N  
ATOM   2630  CA  LEU B 871      77.369 136.590  20.495  1.00 40.44           C  
ATOM   2631  C   LEU B 871      76.052 136.651  21.273  1.00 41.09           C  
ATOM   2632  O   LEU B 871      75.385 137.686  21.282  1.00 40.54           O  
ATOM   2633  CB  LEU B 871      77.092 136.626  18.986  1.00 40.19           C  
ATOM   2634  CG  LEU B 871      78.263 136.664  17.998  1.00 39.98           C  
ATOM   2635  CD1 LEU B 871      77.739 136.656  16.573  1.00 39.24           C  
ATOM   2636  CD2 LEU B 871      79.157 137.872  18.229  1.00 39.27           C  
ATOM   2637  N   GLN B 872      75.692 135.537  21.915  1.00 42.04           N  
ATOM   2638  CA  GLN B 872      74.471 135.418  22.732  1.00 43.22           C  
ATOM   2639  C   GLN B 872      73.177 135.624  21.930  1.00 43.26           C  
ATOM   2640  O   GLN B 872      72.152 136.028  22.485  1.00 43.36           O  
ATOM   2641  CB  GLN B 872      74.507 136.369  23.940  1.00 43.13           C  
ATOM   2642  CG  GLN B 872      75.720 136.227  24.851  1.00 44.55           C  
ATOM   2643  CD  GLN B 872      75.664 137.176  26.038  1.00 45.18           C  
ATOM   2644  OE1 GLN B 872      74.838 137.017  26.938  1.00 48.05           O  
ATOM   2645  NE2 GLN B 872      76.547 138.170  26.044  1.00 48.10           N  
ATOM   2646  N   ASP B 873      73.228 135.333  20.631  1.00 43.51           N  
ATOM   2647  CA  ASP B 873      72.082 135.527  19.740  1.00 43.80           C  
ATOM   2648  C   ASP B 873      71.643 134.228  19.056  1.00 44.29           C  
ATOM   2649  O   ASP B 873      70.862 134.252  18.098  1.00 44.26           O  
ATOM   2650  CB  ASP B 873      72.389 136.614  18.697  1.00 43.69           C  
ATOM   2651  CG  ASP B 873      73.621 136.299  17.852  1.00 43.26           C  
ATOM   2652  OD1 ASP B 873      74.205 135.203  17.996  1.00 42.81           O  
ATOM   2653  OD2 ASP B 873      74.008 137.162  17.036  1.00 42.70           O  
ATOM   2654  N   ASN B 874      72.164 133.106  19.555  1.00 44.68           N  
ATOM   2655  CA  ASN B 874      71.834 131.755  19.069  1.00 45.20           C  
ATOM   2656  C   ASN B 874      72.294 131.443  17.637  1.00 45.08           C  
ATOM   2657  O   ASN B 874      71.834 130.474  17.026  1.00 45.64           O  
ATOM   2658  CB  ASN B 874      70.338 131.443  19.256  1.00 45.63           C  
ATOM   2659  CG  ASN B 874      69.872 131.643  20.689  1.00 46.80           C  
ATOM   2660  OD1 ASN B 874      70.423 131.060  21.624  1.00 48.15           O  
ATOM   2661  ND2 ASN B 874      68.848 132.471  20.867  1.00 48.30           N  
ATOM   2662  N   THR B 875      73.211 132.258  17.117  1.00 44.57           N  
ATOM   2663  CA  THR B 875      73.792 132.031  15.791  1.00 43.72           C  
ATOM   2664  C   THR B 875      75.014 131.111  15.860  1.00 43.18           C  
ATOM   2665  O   THR B 875      75.511 130.647  14.831  1.00 43.22           O  
ATOM   2666  CB  THR B 875      74.195 133.357  15.099  1.00 43.81           C  
ATOM   2667  OG1 THR B 875      75.177 134.037  15.891  1.00 43.37           O  
ATOM   2668  CG2 THR B 875      72.981 134.263  14.896  1.00 43.74           C  
ATOM   2669  N   GLY B 876      75.487 130.853  17.078  1.00 42.53           N  
ATOM   2670  CA  GLY B 876      76.661 130.012  17.307  1.00 42.17           C  
ATOM   2671  C   GLY B 876      76.490 128.560  16.896  1.00 41.94           C  
ATOM   2672  O   GLY B 876      75.366 128.053  16.810  1.00 41.40           O  
ATOM   2673  N   GLU B 877      77.614 127.894  16.642  1.00 41.83           N  
ATOM   2674  CA  GLU B 877      77.609 126.507  16.181  1.00 42.13           C  
ATOM   2675  C   GLU B 877      77.292 125.531  17.310  1.00 40.75           C  
ATOM   2676  O   GLU B 877      77.735 125.711  18.447  1.00 41.19           O  
ATOM   2677  CB  GLU B 877      78.950 126.142  15.533  1.00 42.04           C  
ATOM   2678  CG  GLU B 877      78.899 124.878  14.669  1.00 43.86           C  
ATOM   2679  CD  GLU B 877      80.254 124.475  14.104  1.00 44.17           C  
ATOM   2680  OE1 GLU B 877      81.256 124.502  14.853  1.00 45.47           O  
ATOM   2681  OE2 GLU B 877      80.312 124.119  12.906  1.00 48.64           O  
ATOM   2682  N   VAL B 878      76.517 124.502  16.978  1.00 38.96           N  
ATOM   2683  CA  VAL B 878      76.212 123.423  17.906  1.00 37.71           C  
ATOM   2684  C   VAL B 878      77.332 122.385  17.852  1.00 36.45           C  
ATOM   2685  O   VAL B 878      77.703 121.906  16.777  1.00 35.73           O  
ATOM   2686  CB  VAL B 878      74.847 122.768  17.594  1.00 37.74           C  
ATOM   2687  CG1 VAL B 878      74.589 121.590  18.518  1.00 37.80           C  
ATOM   2688  CG2 VAL B 878      73.726 123.792  17.720  1.00 38.82           C  
ATOM   2689  N   VAL B 879      77.875 122.066  19.024  1.00 34.61           N  
ATOM   2690  CA  VAL B 879      78.986 121.124  19.150  1.00 33.48           C  
ATOM   2691  C   VAL B 879      78.672 120.032  20.176  1.00 32.80           C  
ATOM   2692  O   VAL B 879      77.760 120.179  20.995  1.00 32.50           O  
ATOM   2693  CB  VAL B 879      80.312 121.846  19.536  1.00 33.91           C  
ATOM   2694  CG1 VAL B 879      80.781 122.769  18.411  1.00 31.89           C  
ATOM   2695  CG2 VAL B 879      80.165 122.619  20.853  1.00 32.12           C  
ATOM   2696  N   ALA B 880      79.422 118.935  20.114  1.00 31.65           N  
ATOM   2697  CA  ALA B 880      79.358 117.896  21.137  1.00 31.11           C  
ATOM   2698  C   ALA B 880      80.533 118.049  22.098  1.00 30.35           C  
ATOM   2699  O   ALA B 880      81.683 118.173  21.672  1.00 30.33           O  
ATOM   2700  CB  ALA B 880      79.360 116.521  20.504  1.00 30.91           C  
ATOM   2701  N   VAL B 881      80.233 118.047  23.393  1.00 29.73           N  
ATOM   2702  CA  VAL B 881      81.238 118.288  24.423  1.00 29.15           C  
ATOM   2703  C   VAL B 881      81.377 117.070  25.333  1.00 29.68           C  
ATOM   2704  O   VAL B 881      80.423 116.674  26.007  1.00 29.85           O  
ATOM   2705  CB  VAL B 881      80.897 119.545  25.268  1.00 29.07           C  
ATOM   2706  CG1 VAL B 881      82.008 119.840  26.274  1.00 30.30           C  
ATOM   2707  CG2 VAL B 881      80.664 120.752  24.374  1.00 27.54           C  
ATOM   2708  N   LYS B 882      82.570 116.482  25.350  1.00 29.74           N  
ATOM   2709  CA  LYS B 882      82.855 115.350  26.228  1.00 30.30           C  
ATOM   2710  C   LYS B 882      83.590 115.796  27.491  1.00 30.85           C  
ATOM   2711  O   LYS B 882      84.600 116.496  27.415  1.00 29.68           O  
ATOM   2712  CB  LYS B 882      83.664 114.280  25.492  1.00 29.96           C  
ATOM   2713  CG  LYS B 882      83.774 112.964  26.248  1.00 30.50           C  
ATOM   2714  CD  LYS B 882      84.659 111.973  25.512  1.00 30.16           C  
ATOM   2715  CE  LYS B 882      84.665 110.624  26.214  1.00 31.45           C  
ATOM   2716  NZ  LYS B 882      85.512 109.623  25.498  1.00 29.73           N  
ATOM   2717  N   LYS B 883      83.072 115.376  28.643  1.00 32.05           N  
ATOM   2718  CA  LYS B 883      83.670 115.684  29.943  1.00 33.57           C  
ATOM   2719  C   LYS B 883      83.841 114.414  30.778  1.00 34.06           C  
ATOM   2720  O   LYS B 883      83.156 113.414  30.545  1.00 34.08           O  
ATOM   2721  CB  LYS B 883      82.814 116.709  30.701  1.00 33.22           C  
ATOM   2722  CG  LYS B 883      81.469 116.172  31.192  1.00 34.67           C  
ATOM   2723  CD  LYS B 883      80.657 117.236  31.909  1.00 35.17           C  
ATOM   2724  CE  LYS B 883      79.460 116.614  32.613  1.00 39.03           C  
ATOM   2725  NZ  LYS B 883      78.520 117.638  33.157  1.00 38.05           N  
ATOM   2726  N   LEU B 884      84.755 114.459  31.746  1.00 35.01           N  
ATOM   2727  CA  LEU B 884      84.953 113.350  32.681  1.00 35.96           C  
ATOM   2728  C   LEU B 884      84.070 113.509  33.915  1.00 36.27           C  
ATOM   2729  O   LEU B 884      83.859 114.623  34.394  1.00 36.04           O  
ATOM   2730  CB  LEU B 884      86.418 113.256  33.123  1.00 36.30           C  
ATOM   2731  CG  LEU B 884      87.530 112.912  32.130  1.00 37.46           C  
ATOM   2732  CD1 LEU B 884      88.861 112.853  32.863  1.00 37.93           C  
ATOM   2733  CD2 LEU B 884      87.260 111.599  31.406  1.00 38.90           C  
ATOM   2734  N   GLN B 885      83.561 112.389  34.424  1.00 37.29           N  
ATOM   2735  CA  GLN B 885      82.795 112.382  35.671  1.00 38.37           C  
ATOM   2736  C   GLN B 885      83.673 111.944  36.846  1.00 37.92           C  
ATOM   2737  O   GLN B 885      83.343 112.198  38.003  1.00 37.39           O  
ATOM   2738  CB  GLN B 885      81.567 111.465  35.568  1.00 39.13           C  
ATOM   2739  CG  GLN B 885      80.582 111.800  34.441  1.00 43.33           C  
ATOM   2740  CD  GLN B 885      79.631 112.946  34.762  1.00 47.24           C  
ATOM   2741  OE1 GLN B 885      79.544 113.410  35.901  1.00 49.98           O  
ATOM   2742  NE2 GLN B 885      78.903 113.400  33.748  1.00 47.06           N  
ATOM   2743  N   HIS B 886      84.787 111.282  36.539  1.00 37.77           N  
ATOM   2744  CA  HIS B 886      85.708 110.784  37.561  1.00 37.58           C  
ATOM   2745  C   HIS B 886      87.124 111.273  37.266  1.00 37.30           C  
ATOM   2746  O   HIS B 886      87.911 110.586  36.614  1.00 36.75           O  
ATOM   2747  CB  HIS B 886      85.641 109.253  37.631  1.00 37.97           C  
ATOM   2748  CG  HIS B 886      86.415 108.653  38.766  1.00 39.88           C  
ATOM   2749  ND1 HIS B 886      86.668 109.328  39.942  1.00 41.27           N  
ATOM   2750  CD2 HIS B 886      86.965 107.424  38.914  1.00 41.76           C  
ATOM   2751  CE1 HIS B 886      87.349 108.546  40.759  1.00 41.29           C  
ATOM   2752  NE2 HIS B 886      87.545 107.386  40.159  1.00 42.71           N  
ATOM   2753  N   SER B 887      87.435 112.469  37.760  1.00 37.01           N  
ATOM   2754  CA  SER B 887      88.661 113.179  37.396  1.00 37.08           C  
ATOM   2755  C   SER B 887      89.865 112.852  38.290  1.00 36.70           C  
ATOM   2756  O   SER B 887      90.433 113.742  38.931  1.00 36.65           O  
ATOM   2757  CB  SER B 887      88.406 114.691  37.377  1.00 37.09           C  
ATOM   2758  OG  SER B 887      87.266 115.009  36.595  1.00 38.57           O  
ATOM   2759  N   THR B 888      90.252 111.578  38.326  1.00 36.36           N  
ATOM   2760  CA  THR B 888      91.495 111.173  38.989  1.00 36.67           C  
ATOM   2761  C   THR B 888      92.688 111.598  38.139  1.00 37.16           C  
ATOM   2762  O   THR B 888      92.528 111.922  36.960  1.00 36.81           O  
ATOM   2763  CB  THR B 888      91.579 109.648  39.213  1.00 36.43           C  
ATOM   2764  OG1 THR B 888      91.390 108.963  37.968  1.00 36.00           O  
ATOM   2765  CG2 THR B 888      90.540 109.188  40.214  1.00 36.09           C  
ATOM   2766  N   GLU B 889      93.877 111.585  38.737  1.00 37.74           N  
ATOM   2767  CA  GLU B 889      95.112 111.901  38.019  1.00 39.09           C  
ATOM   2768  C   GLU B 889      95.306 110.995  36.803  1.00 38.59           C  
ATOM   2769  O   GLU B 889      95.716 111.462  35.738  1.00 37.87           O  
ATOM   2770  CB  GLU B 889      96.324 111.811  38.952  1.00 39.21           C  
ATOM   2771  CG  GLU B 889      96.417 112.945  39.967  1.00 40.85           C  
ATOM   2772  CD  GLU B 889      97.614 112.819  40.898  1.00 41.54           C  
ATOM   2773  OE1 GLU B 889      98.650 112.248  40.485  1.00 46.01           O  
ATOM   2774  OE2 GLU B 889      97.520 113.301  42.049  1.00 45.80           O  
ATOM   2775  N   GLU B 890      94.990 109.711  36.969  1.00 38.74           N  
ATOM   2776  CA  GLU B 890      95.117 108.721  35.897  1.00 39.80           C  
ATOM   2777  C   GLU B 890      94.095 108.924  34.774  1.00 38.85           C  
ATOM   2778  O   GLU B 890      94.444 108.819  33.596  1.00 38.58           O  
ATOM   2779  CB  GLU B 890      95.041 107.294  36.456  1.00 39.97           C  
ATOM   2780  CG  GLU B 890      96.303 106.859  37.212  1.00 42.83           C  
ATOM   2781  CD  GLU B 890      96.223 105.445  37.774  1.00 42.37           C  
ATOM   2782  OE1 GLU B 890      95.578 104.574  37.147  1.00 48.14           O  
ATOM   2783  OE2 GLU B 890      96.822 105.202  38.846  1.00 45.28           O  
ATOM   2784  N   HIS B 891      92.845 109.216  35.137  1.00 37.99           N  
ATOM   2785  CA  HIS B 891      91.799 109.483  34.147  1.00 37.41           C  
ATOM   2786  C   HIS B 891      92.063 110.775  33.382  1.00 36.78           C  
ATOM   2787  O   HIS B 891      91.780 110.859  32.186  1.00 36.41           O  
ATOM   2788  CB  HIS B 891      90.407 109.526  34.788  1.00 37.54           C  
ATOM   2789  CG  HIS B 891      89.875 108.183  35.191  1.00 38.51           C  
ATOM   2790  ND1 HIS B 891      90.100 107.038  34.457  1.00 40.67           N  
ATOM   2791  CD2 HIS B 891      89.103 107.810  36.239  1.00 39.57           C  
ATOM   2792  CE1 HIS B 891      89.508 106.015  35.047  1.00 40.62           C  
ATOM   2793  NE2 HIS B 891      88.894 106.457  36.129  1.00 39.89           N  
ATOM   2794  N   LEU B 892      92.606 111.774  34.076  1.00 36.59           N  
ATOM   2795  CA  LEU B 892      92.961 113.049  33.450  1.00 36.72           C  
ATOM   2796  C   LEU B 892      94.090 112.870  32.436  1.00 36.41           C  
ATOM   2797  O   LEU B 892      94.039 113.436  31.343  1.00 35.68           O  
ATOM   2798  CB  LEU B 892      93.338 114.096  34.504  1.00 36.82           C  
ATOM   2799  CG  LEU B 892      92.206 114.746  35.308  1.00 37.10           C  
ATOM   2800  CD1 LEU B 892      92.746 115.359  36.593  1.00 37.78           C  
ATOM   2801  CD2 LEU B 892      91.460 115.791  34.482  1.00 38.54           C  
ATOM   2802  N   ARG B 893      95.092 112.072  32.803  1.00 36.62           N  
ATOM   2803  CA  ARG B 893      96.197 111.734  31.904  1.00 37.56           C  
ATOM   2804  C   ARG B 893      95.698 111.025  30.640  1.00 36.31           C  
ATOM   2805  O   ARG B 893      96.123 111.356  29.530  1.00 36.38           O  
ATOM   2806  CB  ARG B 893      97.246 110.880  32.630  1.00 37.34           C  
ATOM   2807  CG  ARG B 893      98.416 110.430  31.751  1.00 39.54           C  
ATOM   2808  CD  ARG B 893      99.556 109.814  32.562  1.00 40.53           C  
ATOM   2809  NE  ARG B 893      99.208 108.518  33.148  1.00 46.66           N  
ATOM   2810  CZ  ARG B 893      98.982 108.306  34.444  1.00 48.49           C  
ATOM   2811  NH1 ARG B 893      99.065 109.302  35.320  1.00 48.73           N  
ATOM   2812  NH2 ARG B 893      98.674 107.087  34.866  1.00 50.19           N  
ATOM   2813  N   ASP B 894      94.798 110.060  30.817  1.00 35.51           N  
ATOM   2814  CA  ASP B 894      94.207 109.328  29.696  1.00 35.25           C  
ATOM   2815  C   ASP B 894      93.399 110.239  28.775  1.00 35.08           C  
ATOM   2816  O   ASP B 894      93.476 110.113  27.552  1.00 35.90           O  
ATOM   2817  CB  ASP B 894      93.337 108.169  30.195  1.00 34.99           C  
ATOM   2818  CG  ASP B 894      94.151 107.043  30.820  1.00 37.02           C  
ATOM   2819  OD1 ASP B 894      95.400 107.121  30.825  1.00 38.53           O  
ATOM   2820  OD2 ASP B 894      93.535 106.071  31.310  1.00 36.36           O  
ATOM   2821  N   PHE B 895      92.637 111.158  29.370  1.00 34.24           N  
ATOM   2822  CA  PHE B 895      91.806 112.100  28.617  1.00 33.82           C  
ATOM   2823  C   PHE B 895      92.649 113.065  27.778  1.00 33.91           C  
ATOM   2824  O   PHE B 895      92.308 113.347  26.628  1.00 33.32           O  
ATOM   2825  CB  PHE B 895      90.860 112.861  29.555  1.00 33.18           C  
ATOM   2826  CG  PHE B 895      89.711 113.550  28.852  1.00 33.95           C  
ATOM   2827  CD1 PHE B 895      89.017 112.917  27.822  1.00 34.82           C  
ATOM   2828  CD2 PHE B 895      89.304 114.821  29.247  1.00 34.22           C  
ATOM   2829  CE1 PHE B 895      87.955 113.551  27.181  1.00 34.61           C  
ATOM   2830  CE2 PHE B 895      88.239 115.460  28.615  1.00 34.66           C  
ATOM   2831  CZ  PHE B 895      87.562 114.821  27.584  1.00 33.15           C  
ATOM   2832  N   GLU B 896      93.747 113.557  28.355  1.00 34.25           N  
ATOM   2833  CA  GLU B 896      94.719 114.374  27.621  1.00 35.32           C  
ATOM   2834  C   GLU B 896      95.259 113.620  26.400  1.00 34.55           C  
ATOM   2835  O   GLU B 896      95.364 114.184  25.309  1.00 34.65           O  
ATOM   2836  CB  GLU B 896      95.879 114.800  28.532  1.00 35.66           C  
ATOM   2837  CG  GLU B 896      95.521 115.813  29.622  1.00 40.67           C  
ATOM   2838  CD  GLU B 896      95.697 117.266  29.191  1.00 46.63           C  
ATOM   2839  OE1 GLU B 896      95.418 117.597  28.016  1.00 49.80           O  
ATOM   2840  OE2 GLU B 896      96.107 118.088  30.040  1.00 48.16           O  
ATOM   2841  N   ARG B 897      95.585 112.342  26.593  1.00 33.63           N  
ATOM   2842  CA  ARG B 897      96.074 111.487  25.513  1.00 34.03           C  
ATOM   2843  C   ARG B 897      94.993 111.204  24.468  1.00 33.02           C  
ATOM   2844  O   ARG B 897      95.285 111.134  23.272  1.00 31.72           O  
ATOM   2845  CB  ARG B 897      96.641 110.179  26.071  1.00 34.59           C  
ATOM   2846  CG  ARG B 897      98.019 110.327  26.709  1.00 38.65           C  
ATOM   2847  CD  ARG B 897      98.651 108.974  27.015  1.00 43.78           C  
ATOM   2848  NE  ARG B 897      98.140 108.387  28.254  1.00 49.16           N  
ATOM   2849  CZ  ARG B 897      98.505 107.201  28.737  1.00 52.77           C  
ATOM   2850  NH1 ARG B 897      99.388 106.447  28.090  1.00 53.43           N  
ATOM   2851  NH2 ARG B 897      97.979 106.763  29.874  1.00 54.14           N  
ATOM   2852  N   GLU B 898      93.751 111.053  24.928  1.00 32.04           N  
ATOM   2853  CA  GLU B 898      92.607 110.821  24.048  1.00 31.89           C  
ATOM   2854  C   GLU B 898      92.388 112.008  23.111  1.00 32.22           C  
ATOM   2855  O   GLU B 898      92.129 111.826  21.919  1.00 32.13           O  
ATOM   2856  CB  GLU B 898      91.340 110.558  24.869  1.00 31.59           C  
ATOM   2857  CG  GLU B 898      90.083 110.321  24.030  1.00 31.71           C  
ATOM   2858  CD  GLU B 898      88.806 110.323  24.856  1.00 31.88           C  
ATOM   2859  OE1 GLU B 898      88.875 110.090  26.083  1.00 28.31           O  
ATOM   2860  OE2 GLU B 898      87.729 110.549  24.269  1.00 34.28           O  
ATOM   2861  N   ILE B 899      92.497 113.216  23.662  1.00 32.34           N  
ATOM   2862  CA  ILE B 899      92.361 114.448  22.884  1.00 33.28           C  
ATOM   2863  C   ILE B 899      93.427 114.522  21.785  1.00 33.79           C  
ATOM   2864  O   ILE B 899      93.107 114.816  20.631  1.00 33.74           O  
ATOM   2865  CB  ILE B 899      92.393 115.702  23.794  1.00 33.02           C  
ATOM   2866  CG1 ILE B 899      91.132 115.744  24.667  1.00 33.85           C  
ATOM   2867  CG2 ILE B 899      92.504 116.981  22.967  1.00 32.81           C  
ATOM   2868  CD1 ILE B 899      91.232 116.659  25.874  1.00 32.27           C  
ATOM   2869  N   GLU B 900      94.677 114.229  22.147  1.00 34.41           N  
ATOM   2870  CA  GLU B 900      95.792 114.239  21.194  1.00 35.59           C  
ATOM   2871  C   GLU B 900      95.600 113.208  20.087  1.00 35.21           C  
ATOM   2872  O   GLU B 900      95.879 113.487  18.918  1.00 35.42           O  
ATOM   2873  CB  GLU B 900      97.133 114.010  21.903  1.00 35.70           C  
ATOM   2874  CG  GLU B 900      97.557 115.135  22.843  1.00 39.54           C  
ATOM   2875  CD  GLU B 900      97.607 116.501  22.168  1.00 44.28           C  
ATOM   2876  OE1 GLU B 900      96.970 117.441  22.691  1.00 45.25           O  
ATOM   2877  OE2 GLU B 900      98.272 116.635  21.115  1.00 45.60           O  
ATOM   2878  N   ILE B 901      95.117 112.024  20.465  1.00 34.92           N  
ATOM   2879  CA  ILE B 901      94.803 110.962  19.508  1.00 34.20           C  
ATOM   2880  C   ILE B 901      93.774 111.439  18.483  1.00 34.31           C  
ATOM   2881  O   ILE B 901      94.006 111.332  17.278  1.00 34.14           O  
ATOM   2882  CB  ILE B 901      94.337 109.661  20.226  1.00 34.14           C  
ATOM   2883  CG1 ILE B 901      95.549 108.908  20.784  1.00 34.60           C  
ATOM   2884  CG2 ILE B 901      93.545 108.748  19.282  1.00 33.19           C  
ATOM   2885  CD1 ILE B 901      95.226 107.954  21.919  1.00 33.90           C  
ATOM   2886  N   LEU B 902      92.659 111.988  18.966  1.00 33.95           N  
ATOM   2887  CA  LEU B 902      91.576 112.434  18.090  1.00 34.43           C  
ATOM   2888  C   LEU B 902      91.994 113.601  17.198  1.00 34.10           C  
ATOM   2889  O   LEU B 902      91.665 113.623  16.011  1.00 33.85           O  
ATOM   2890  CB  LEU B 902      90.325 112.794  18.901  1.00 34.71           C  
ATOM   2891  CG  LEU B 902      89.042 113.102  18.116  1.00 36.02           C  
ATOM   2892  CD1 LEU B 902      88.585 111.913  17.268  1.00 34.17           C  
ATOM   2893  CD2 LEU B 902      87.941 113.541  19.061  1.00 34.78           C  
ATOM   2894  N   LYS B 903      92.717 114.557  17.779  1.00 34.23           N  
ATOM   2895  CA  LYS B 903      93.268 115.696  17.043  1.00 34.85           C  
ATOM   2896  C   LYS B 903      94.181 115.258  15.887  1.00 34.28           C  
ATOM   2897  O   LYS B 903      94.214 115.905  14.837  1.00 33.58           O  
ATOM   2898  CB  LYS B 903      94.020 116.632  17.998  1.00 34.78           C  
ATOM   2899  CG  LYS B 903      94.619 117.869  17.337  1.00 36.57           C  
ATOM   2900  CD  LYS B 903      95.364 118.735  18.337  1.00 37.00           C  
ATOM   2901  CE  LYS B 903      96.022 119.918  17.641  1.00 42.64           C  
ATOM   2902  NZ  LYS B 903      96.646 120.863  18.613  1.00 45.90           N  
ATOM   2903  N   SER B 904      94.907 114.158  16.088  1.00 34.22           N  
ATOM   2904  CA  SER B 904      95.828 113.634  15.078  1.00 34.83           C  
ATOM   2905  C   SER B 904      95.113 112.874  13.960  1.00 35.17           C  
ATOM   2906  O   SER B 904      95.711 112.582  12.923  1.00 35.13           O  
ATOM   2907  CB  SER B 904      96.892 112.739  15.727  1.00 35.15           C  
ATOM   2908  OG  SER B 904      96.351 111.479  16.087  1.00 34.47           O  
ATOM   2909  N   LEU B 905      93.838 112.551  14.177  1.00 35.71           N  
ATOM   2910  CA  LEU B 905      93.060 111.792  13.199  1.00 36.13           C  
ATOM   2911  C   LEU B 905      92.246 112.710  12.299  1.00 36.80           C  
ATOM   2912  O   LEU B 905      91.500 113.566  12.777  1.00 37.43           O  
ATOM   2913  CB  LEU B 905      92.140 110.778  13.892  1.00 35.70           C  
ATOM   2914  CG  LEU B 905      92.783 109.656  14.713  1.00 34.56           C  
ATOM   2915  CD1 LEU B 905      91.734 108.943  15.553  1.00 33.36           C  
ATOM   2916  CD2 LEU B 905      93.542 108.673  13.831  1.00 32.35           C  
ATOM   2917  N   GLN B 906      92.415 112.528  10.992  1.00 37.52           N  
ATOM   2918  CA  GLN B 906      91.650 113.256   9.987  1.00 38.25           C  
ATOM   2919  C   GLN B 906      91.208 112.273   8.909  1.00 37.14           C  
ATOM   2920  O   GLN B 906      91.995 111.880   8.044  1.00 37.39           O  
ATOM   2921  CB  GLN B 906      92.473 114.410   9.396  1.00 38.23           C  
ATOM   2922  CG  GLN B 906      92.653 115.598  10.350  1.00 41.13           C  
ATOM   2923  CD  GLN B 906      93.521 116.718   9.784  1.00 41.03           C  
ATOM   2924  OE1 GLN B 906      94.222 116.545   8.783  1.00 44.94           O  
ATOM   2925  NE2 GLN B 906      93.480 117.878  10.436  1.00 45.96           N  
ATOM   2926  N   HIS B 907      89.946 111.861   8.990  1.00 35.98           N  
ATOM   2927  CA  HIS B 907      89.392 110.839   8.107  1.00 35.38           C  
ATOM   2928  C   HIS B 907      87.887 111.026   7.989  1.00 34.87           C  
ATOM   2929  O   HIS B 907      87.243 111.491   8.932  1.00 35.28           O  
ATOM   2930  CB  HIS B 907      89.702 109.443   8.659  1.00 34.83           C  
ATOM   2931  CG  HIS B 907      89.477 108.336   7.677  1.00 34.43           C  
ATOM   2932  ND1 HIS B 907      88.286 107.649   7.590  1.00 32.89           N  
ATOM   2933  CD2 HIS B 907      90.296 107.787   6.750  1.00 32.26           C  
ATOM   2934  CE1 HIS B 907      88.377 106.730   6.646  1.00 32.37           C  
ATOM   2935  NE2 HIS B 907      89.588 106.792   6.121  1.00 33.95           N  
ATOM   2936  N   ASP B 908      87.335 110.656   6.836  1.00 33.87           N  
ATOM   2937  CA  ASP B 908      85.897 110.775   6.573  1.00 33.54           C  
ATOM   2938  C   ASP B 908      85.037 109.960   7.538  1.00 32.27           C  
ATOM   2939  O   ASP B 908      83.900 110.335   7.834  1.00 31.84           O  
ATOM   2940  CB  ASP B 908      85.580 110.358   5.132  1.00 34.10           C  
ATOM   2941  CG  ASP B 908      85.944 111.425   4.116  1.00 37.40           C  
ATOM   2942  OD1 ASP B 908      86.309 112.550   4.519  1.00 40.64           O  
ATOM   2943  OD2 ASP B 908      85.860 111.135   2.903  1.00 41.27           O  
ATOM   2944  N   ASN B 909      85.587 108.849   8.022  1.00 31.12           N  
ATOM   2945  CA  ASN B 909      84.849 107.924   8.876  1.00 30.57           C  
ATOM   2946  C   ASN B 909      85.316 107.946  10.329  1.00 30.18           C  
ATOM   2947  O   ASN B 909      85.210 106.948  11.044  1.00 30.32           O  
ATOM   2948  CB  ASN B 909      84.915 106.511   8.298  1.00 30.12           C  
ATOM   2949  CG  ASN B 909      84.394 106.443   6.875  1.00 30.97           C  
ATOM   2950  OD1 ASN B 909      83.260 106.836   6.596  1.00 34.51           O  
ATOM   2951  ND2 ASN B 909      85.223 105.953   5.968  1.00 27.62           N  
ATOM   2952  N   ILE B 910      85.843 109.095  10.744  1.00 29.69           N  
ATOM   2953  CA  ILE B 910      86.232 109.342  12.129  1.00 30.54           C  
ATOM   2954  C   ILE B 910      85.687 110.706  12.556  1.00 30.56           C  
ATOM   2955  O   ILE B 910      85.902 111.713  11.870  1.00 30.27           O  
ATOM   2956  CB  ILE B 910      87.775 109.275  12.316  1.00 30.32           C  
ATOM   2957  CG1 ILE B 910      88.275 107.840  12.101  1.00 29.90           C  
ATOM   2958  CG2 ILE B 910      88.185 109.799  13.700  1.00 29.69           C  
ATOM   2959  CD1 ILE B 910      89.774 107.685  12.112  1.00 31.73           C  
ATOM   2960  N   VAL B 911      84.975 110.723  13.684  1.00 30.65           N  
ATOM   2961  CA  VAL B 911      84.375 111.944  14.235  1.00 30.27           C  
ATOM   2962  C   VAL B 911      85.402 113.085  14.322  1.00 31.18           C  
ATOM   2963  O   VAL B 911      86.557 112.869  14.700  1.00 31.18           O  
ATOM   2964  CB  VAL B 911      83.682 111.671  15.607  1.00 30.51           C  
ATOM   2965  CG1 VAL B 911      84.705 111.326  16.698  1.00 30.51           C  
ATOM   2966  CG2 VAL B 911      82.801 112.847  16.027  1.00 28.53           C  
ATOM   2967  N   LYS B 912      84.978 114.287  13.948  1.00 31.46           N  
ATOM   2968  CA  LYS B 912      85.887 115.424  13.840  1.00 33.53           C  
ATOM   2969  C   LYS B 912      86.211 116.063  15.184  1.00 33.31           C  
ATOM   2970  O   LYS B 912      85.320 116.342  15.986  1.00 32.71           O  
ATOM   2971  CB  LYS B 912      85.335 116.478  12.873  1.00 33.15           C  
ATOM   2972  CG  LYS B 912      85.458 116.088  11.408  1.00 35.15           C  
ATOM   2973  CD  LYS B 912      84.764 117.090  10.492  1.00 35.80           C  
ATOM   2974  CE  LYS B 912      84.931 116.694   9.031  1.00 40.83           C  
ATOM   2975  NZ  LYS B 912      84.240 117.639   8.106  1.00 45.20           N  
ATOM   2976  N   TYR B 913      87.504 116.273  15.413  1.00 34.07           N  
ATOM   2977  CA  TYR B 913      87.995 117.064  16.532  1.00 33.89           C  
ATOM   2978  C   TYR B 913      87.757 118.542  16.230  1.00 34.19           C  
ATOM   2979  O   TYR B 913      88.075 119.017  15.136  1.00 33.20           O  
ATOM   2980  CB  TYR B 913      89.489 116.790  16.746  1.00 34.62           C  
ATOM   2981  CG  TYR B 913      90.177 117.734  17.712  1.00 35.19           C  
ATOM   2982  CD1 TYR B 913      90.110 117.521  19.088  1.00 37.39           C  
ATOM   2983  CD2 TYR B 913      90.900 118.834  17.249  1.00 34.78           C  
ATOM   2984  CE1 TYR B 913      90.736 118.383  19.982  1.00 35.54           C  
ATOM   2985  CE2 TYR B 913      91.531 119.703  18.135  1.00 35.84           C  
ATOM   2986  CZ  TYR B 913      91.445 119.467  19.500  1.00 36.41           C  
ATOM   2987  OH  TYR B 913      92.062 120.318  20.387  1.00 36.73           O  
ATOM   2988  N   LYS B 914      87.190 119.262  17.194  1.00 34.27           N  
ATOM   2989  CA  LYS B 914      86.977 120.701  17.041  1.00 35.15           C  
ATOM   2990  C   LYS B 914      87.866 121.527  17.968  1.00 35.27           C  
ATOM   2991  O   LYS B 914      88.358 122.588  17.576  1.00 34.84           O  
ATOM   2992  CB  LYS B 914      85.502 121.070  17.219  1.00 35.55           C  
ATOM   2993  CG  LYS B 914      84.644 120.709  16.017  1.00 39.06           C  
ATOM   2994  CD  LYS B 914      83.332 121.472  16.010  1.00 43.31           C  
ATOM   2995  CE  LYS B 914      82.638 121.366  14.657  1.00 45.62           C  
ATOM   2996  NZ  LYS B 914      83.350 122.131  13.587  1.00 47.31           N  
ATOM   2997  N   GLY B 915      88.075 121.041  19.189  1.00 34.72           N  
ATOM   2998  CA  GLY B 915      88.930 121.740  20.136  1.00 35.27           C  
ATOM   2999  C   GLY B 915      88.844 121.276  21.574  1.00 36.12           C  
ATOM   3000  O   GLY B 915      88.399 120.160  21.856  1.00 34.68           O  
ATOM   3001  N   VAL B 916      89.287 122.148  22.478  1.00 37.80           N  
ATOM   3002  CA  VAL B 916      89.291 121.880  23.916  1.00 39.48           C  
ATOM   3003  C   VAL B 916      88.696 123.038  24.712  1.00 41.30           C  
ATOM   3004  O   VAL B 916      88.664 124.178  24.240  1.00 41.02           O  
ATOM   3005  CB  VAL B 916      90.716 121.580  24.458  1.00 39.51           C  
ATOM   3006  CG1 VAL B 916      91.155 120.176  24.075  1.00 38.97           C  
ATOM   3007  CG2 VAL B 916      91.728 122.628  23.978  1.00 38.56           C  
ATOM   3008  N   CYS B 917      88.227 122.729  25.920  1.00 43.77           N  
ATOM   3009  CA  CYS B 917      87.741 123.734  26.859  1.00 45.47           C  
ATOM   3010  C   CYS B 917      88.441 123.570  28.207  1.00 47.33           C  
ATOM   3011  O   CYS B 917      88.378 122.502  28.822  1.00 47.05           O  
ATOM   3012  CB  CYS B 917      86.222 123.632  27.024  1.00 45.46           C  
ATOM   3013  SG  CYS B 917      85.507 124.848  28.165  1.00 45.29           S  
ATOM   3014  N   TYR B 918      89.114 124.632  28.647  1.00 49.91           N  
ATOM   3015  CA  TYR B 918      89.834 124.654  29.923  1.00 52.30           C  
ATOM   3016  C   TYR B 918      89.156 125.578  30.935  1.00 53.48           C  
ATOM   3017  O   TYR B 918      88.484 126.540  30.555  1.00 53.53           O  
ATOM   3018  CB  TYR B 918      91.276 125.124  29.716  1.00 53.08           C  
ATOM   3019  CG  TYR B 918      92.207 124.106  29.091  1.00 54.48           C  
ATOM   3020  CD1 TYR B 918      92.489 124.136  27.725  1.00 54.91           C  
ATOM   3021  CD2 TYR B 918      92.826 123.127  29.871  1.00 55.69           C  
ATOM   3022  CE1 TYR B 918      93.354 123.207  27.147  1.00 55.41           C  
ATOM   3023  CE2 TYR B 918      93.695 122.194  29.303  1.00 55.74           C  
ATOM   3024  CZ  TYR B 918      93.952 122.239  27.940  1.00 55.64           C  
ATOM   3025  OH  TYR B 918      94.808 121.319  27.373  1.00 55.93           O  
ATOM   3026  N   SER B 919      89.341 125.283  32.220  1.00 54.77           N  
ATOM   3027  CA  SER B 919      88.854 126.150  33.294  1.00 55.75           C  
ATOM   3028  C   SER B 919      90.017 126.886  33.955  1.00 56.05           C  
ATOM   3029  O   SER B 919      91.110 126.334  34.105  1.00 56.41           O  
ATOM   3030  CB  SER B 919      88.067 125.350  34.339  1.00 56.03           C  
ATOM   3031  OG  SER B 919      88.931 124.633  35.208  1.00 56.92           O  
ATOM   3032  N   ASN B 924      88.886 121.902  34.615  1.00 45.62           N  
ATOM   3033  CA  ASN B 924      87.990 120.860  34.126  1.00 45.44           C  
ATOM   3034  C   ASN B 924      88.021 120.744  32.602  1.00 44.58           C  
ATOM   3035  O   ASN B 924      87.204 121.347  31.898  1.00 44.76           O  
ATOM   3036  CB  ASN B 924      86.563 121.088  34.637  1.00 46.19           C  
ATOM   3037  CG  ASN B 924      86.434 120.860  36.136  1.00 48.25           C  
ATOM   3038  OD1 ASN B 924      85.903 121.705  36.858  1.00 50.65           O  
ATOM   3039  ND2 ASN B 924      86.923 119.716  36.611  1.00 49.95           N  
ATOM   3040  N   LEU B 925      88.979 119.957  32.115  1.00 43.17           N  
ATOM   3041  CA  LEU B 925      89.232 119.776  30.687  1.00 41.84           C  
ATOM   3042  C   LEU B 925      88.056 119.108  29.979  1.00 40.25           C  
ATOM   3043  O   LEU B 925      87.531 118.096  30.444  1.00 39.63           O  
ATOM   3044  CB  LEU B 925      90.483 118.917  30.493  1.00 42.11           C  
ATOM   3045  CG  LEU B 925      91.514 119.207  29.396  1.00 43.96           C  
ATOM   3046  CD1 LEU B 925      92.260 117.923  29.085  1.00 43.29           C  
ATOM   3047  CD2 LEU B 925      90.925 119.799  28.118  1.00 44.18           C  
ATOM   3048  N   LYS B 926      87.653 119.686  28.851  1.00 39.07           N  
ATOM   3049  CA  LYS B 926      86.584 119.126  28.029  1.00 38.21           C  
ATOM   3050  C   LYS B 926      86.993 119.035  26.560  1.00 36.41           C  
ATOM   3051  O   LYS B 926      87.713 119.894  26.051  1.00 36.09           O  
ATOM   3052  CB  LYS B 926      85.295 119.935  28.192  1.00 38.11           C  
ATOM   3053  CG  LYS B 926      84.668 119.808  29.582  1.00 39.89           C  
ATOM   3054  CD  LYS B 926      83.306 120.477  29.679  1.00 40.63           C  
ATOM   3055  CE  LYS B 926      83.424 121.974  29.904  1.00 45.99           C  
ATOM   3056  NZ  LYS B 926      82.125 122.547  30.357  1.00 49.69           N  
ATOM   3057  N   LEU B 927      86.537 117.978  25.896  1.00 34.54           N  
ATOM   3058  CA  LEU B 927      86.845 117.745  24.487  1.00 33.02           C  
ATOM   3059  C   LEU B 927      85.670 118.164  23.608  1.00 32.58           C  
ATOM   3060  O   LEU B 927      84.537 117.724  23.815  1.00 32.34           O  
ATOM   3061  CB  LEU B 927      87.204 116.270  24.257  1.00 32.26           C  
ATOM   3062  CG  LEU B 927      87.157 115.678  22.841  1.00 31.98           C  
ATOM   3063  CD1 LEU B 927      88.189 116.318  21.911  1.00 28.55           C  
ATOM   3064  CD2 LEU B 927      87.347 114.168  22.898  1.00 32.41           C  
ATOM   3065  N   ILE B 928      85.955 119.017  22.628  1.00 32.20           N  
ATOM   3066  CA  ILE B 928      84.928 119.548  21.733  1.00 31.91           C  
ATOM   3067  C   ILE B 928      84.967 118.812  20.395  1.00 31.68           C  
ATOM   3068  O   ILE B 928      85.995 118.792  19.713  1.00 31.13           O  
ATOM   3069  CB  ILE B 928      85.092 121.079  21.501  1.00 31.90           C  
ATOM   3070  CG1 ILE B 928      85.393 121.826  22.814  1.00 32.77           C  
ATOM   3071  CG2 ILE B 928      83.872 121.657  20.779  1.00 31.74           C  
ATOM   3072  CD1 ILE B 928      84.302 121.756  23.875  1.00 32.26           C  
ATOM   3073  N   MET B 929      83.841 118.204  20.036  1.00 30.93           N  
ATOM   3074  CA  MET B 929      83.726 117.453  18.792  1.00 31.15           C  
ATOM   3075  C   MET B 929      82.586 117.998  17.944  1.00 30.66           C  
ATOM   3076  O   MET B 929      81.768 118.784  18.425  1.00 30.37           O  
ATOM   3077  CB  MET B 929      83.487 115.968  19.086  1.00 31.12           C  
ATOM   3078  CG  MET B 929      84.673 115.242  19.705  1.00 31.13           C  
ATOM   3079  SD  MET B 929      84.275 113.549  20.180  1.00 32.29           S  
ATOM   3080  CE  MET B 929      83.337 113.824  21.685  1.00 29.39           C  
ATOM   3081  N   GLU B 930      82.543 117.588  16.678  1.00 30.74           N  
ATOM   3082  CA  GLU B 930      81.407 117.892  15.812  1.00 30.99           C  
ATOM   3083  C   GLU B 930      80.147 117.218  16.358  1.00 31.37           C  
ATOM   3084  O   GLU B 930      80.222 116.154  16.980  1.00 30.89           O  
ATOM   3085  CB  GLU B 930      81.675 117.444  14.368  1.00 30.73           C  
ATOM   3086  CG  GLU B 930      81.780 115.929  14.177  1.00 29.52           C  
ATOM   3087  CD  GLU B 930      81.823 115.506  12.721  1.00 31.29           C  
ATOM   3088  OE1 GLU B 930      82.479 114.485  12.427  1.00 29.83           O  
ATOM   3089  OE2 GLU B 930      81.203 116.184  11.872  1.00 28.95           O  
ATOM   3090  N   TYR B 931      79.000 117.852  16.139  1.00 31.64           N  
ATOM   3091  CA  TYR B 931      77.726 117.294  16.568  1.00 31.88           C  
ATOM   3092  C   TYR B 931      77.103 116.478  15.445  1.00 31.93           C  
ATOM   3093  O   TYR B 931      76.932 116.971  14.328  1.00 31.95           O  
ATOM   3094  CB  TYR B 931      76.777 118.406  17.036  1.00 32.46           C  
ATOM   3095  CG  TYR B 931      75.358 117.954  17.318  1.00 32.14           C  
ATOM   3096  CD1 TYR B 931      75.090 116.951  18.253  1.00 31.34           C  
ATOM   3097  CD2 TYR B 931      74.280 118.545  16.658  1.00 32.50           C  
ATOM   3098  CE1 TYR B 931      73.785 116.539  18.512  1.00 30.12           C  
ATOM   3099  CE2 TYR B 931      72.974 118.145  16.913  1.00 30.95           C  
ATOM   3100  CZ  TYR B 931      72.732 117.146  17.840  1.00 32.62           C  
ATOM   3101  OH  TYR B 931      71.438 116.753  18.087  1.00 32.89           O  
ATOM   3102  N   LEU B 932      76.784 115.224  15.755  1.00 31.68           N  
ATOM   3103  CA  LEU B 932      76.143 114.314  14.812  1.00 31.31           C  
ATOM   3104  C   LEU B 932      74.778 113.869  15.357  1.00 31.38           C  
ATOM   3105  O   LEU B 932      74.689 112.869  16.074  1.00 30.56           O  
ATOM   3106  CB  LEU B 932      77.056 113.113  14.518  1.00 30.97           C  
ATOM   3107  CG  LEU B 932      78.384 113.402  13.799  1.00 32.93           C  
ATOM   3108  CD1 LEU B 932      79.332 112.214  13.894  1.00 33.23           C  
ATOM   3109  CD2 LEU B 932      78.162 113.794  12.338  1.00 31.08           C  
ATOM   3110  N   PRO B 933      73.708 114.619  15.012  1.00 32.19           N  
ATOM   3111  CA  PRO B 933      72.366 114.463  15.588  1.00 32.51           C  
ATOM   3112  C   PRO B 933      71.749 113.070  15.479  1.00 32.89           C  
ATOM   3113  O   PRO B 933      70.938 112.703  16.331  1.00 32.80           O  
ATOM   3114  CB  PRO B 933      71.518 115.482  14.806  1.00 33.14           C  
ATOM   3115  CG  PRO B 933      72.311 115.803  13.591  1.00 32.87           C  
ATOM   3116  CD  PRO B 933      73.738 115.701  14.012  1.00 32.43           C  
ATOM   3117  N   TYR B 934      72.128 112.303  14.458  1.00 33.06           N  
ATOM   3118  CA  TYR B 934      71.574 110.960  14.266  1.00 34.00           C  
ATOM   3119  C   TYR B 934      72.009 109.956  15.337  1.00 33.36           C  
ATOM   3120  O   TYR B 934      71.412 108.885  15.469  1.00 32.97           O  
ATOM   3121  CB  TYR B 934      71.858 110.433  12.853  1.00 35.44           C  
ATOM   3122  CG  TYR B 934      71.031 111.113  11.783  1.00 38.05           C  
ATOM   3123  CD1 TYR B 934      71.632 111.920  10.818  1.00 38.48           C  
ATOM   3124  CD2 TYR B 934      69.644 110.961  11.744  1.00 40.46           C  
ATOM   3125  CE1 TYR B 934      70.876 112.553   9.837  1.00 39.61           C  
ATOM   3126  CE2 TYR B 934      68.877 111.592  10.770  1.00 41.79           C  
ATOM   3127  CZ  TYR B 934      69.499 112.385   9.820  1.00 41.12           C  
ATOM   3128  OH  TYR B 934      68.744 113.009   8.851  1.00 41.70           O  
ATOM   3129  N   GLY B 935      73.036 110.312  16.106  1.00 32.78           N  
ATOM   3130  CA  GLY B 935      73.460 109.507  17.249  1.00 32.21           C  
ATOM   3131  C   GLY B 935      74.197 108.239  16.869  1.00 32.46           C  
ATOM   3132  O   GLY B 935      74.742 108.133  15.766  1.00 32.02           O  
ATOM   3133  N   SER B 936      74.207 107.276  17.787  1.00 32.57           N  
ATOM   3134  CA  SER B 936      74.956 106.037  17.599  1.00 33.74           C  
ATOM   3135  C   SER B 936      74.290 105.103  16.598  1.00 33.64           C  
ATOM   3136  O   SER B 936      73.063 105.078  16.477  1.00 33.46           O  
ATOM   3137  CB  SER B 936      75.159 105.310  18.932  1.00 33.98           C  
ATOM   3138  OG  SER B 936      73.938 104.779  19.416  1.00 38.27           O  
ATOM   3139  N   LEU B 937      75.116 104.333  15.894  1.00 33.45           N  
ATOM   3140  CA  LEU B 937      74.639 103.334  14.943  1.00 33.69           C  
ATOM   3141  C   LEU B 937      73.802 102.260  15.634  1.00 33.92           C  
ATOM   3142  O   LEU B 937      72.864 101.730  15.043  1.00 33.65           O  
ATOM   3143  CB  LEU B 937      75.817 102.710  14.183  1.00 33.05           C  
ATOM   3144  CG  LEU B 937      75.573 101.663  13.087  1.00 33.80           C  
ATOM   3145  CD1 LEU B 937      74.550 102.129  12.050  1.00 33.50           C  
ATOM   3146  CD2 LEU B 937      76.888 101.312  12.413  1.00 33.15           C  
ATOM   3147  N   ARG B 938      74.143 101.952  16.885  1.00 34.83           N  
ATOM   3148  CA  ARG B 938      73.382 100.995  17.683  1.00 36.45           C  
ATOM   3149  C   ARG B 938      71.905 101.392  17.765  1.00 36.92           C  
ATOM   3150  O   ARG B 938      71.021 100.566  17.538  1.00 37.43           O  
ATOM   3151  CB  ARG B 938      73.988 100.867  19.083  1.00 36.64           C  
ATOM   3152  CG  ARG B 938      73.335  99.811  19.958  1.00 40.47           C  
ATOM   3153  CD  ARG B 938      74.253  99.406  21.095  1.00 46.50           C  
ATOM   3154  NE  ARG B 938      73.505  98.907  22.245  1.00 53.02           N  
ATOM   3155  CZ  ARG B 938      73.287  99.600  23.360  1.00 56.41           C  
ATOM   3156  NH1 ARG B 938      73.769 100.830  23.496  1.00 57.90           N  
ATOM   3157  NH2 ARG B 938      72.590  99.057  24.350  1.00 58.32           N  
ATOM   3158  N   ASP B 939      71.650 102.663  18.066  1.00 37.08           N  
ATOM   3159  CA  ASP B 939      70.286 103.181  18.169  1.00 37.35           C  
ATOM   3160  C   ASP B 939      69.642 103.416  16.804  1.00 37.24           C  
ATOM   3161  O   ASP B 939      68.455 103.146  16.621  1.00 37.24           O  
ATOM   3162  CB  ASP B 939      70.266 104.465  19.003  1.00 37.79           C  
ATOM   3163  CG  ASP B 939      70.735 104.242  20.429  1.00 40.55           C  
ATOM   3164  OD1 ASP B 939      71.557 105.046  20.919  1.00 43.96           O  
ATOM   3165  OD2 ASP B 939      70.294 103.255  21.059  1.00 42.92           O  
ATOM   3166  N   TYR B 940      70.433 103.909  15.854  1.00 37.06           N  
ATOM   3167  CA  TYR B 940      69.949 104.223  14.508  1.00 37.06           C  
ATOM   3168  C   TYR B 940      69.459 102.982  13.758  1.00 37.91           C  
ATOM   3169  O   TYR B 940      68.422 103.023  13.090  1.00 37.37           O  
ATOM   3170  CB  TYR B 940      71.049 104.936  13.714  1.00 36.78           C  
ATOM   3171  CG  TYR B 940      70.647 105.397  12.329  1.00 35.49           C  
ATOM   3172  CD1 TYR B 940      69.944 106.590  12.146  1.00 35.13           C  
ATOM   3173  CD2 TYR B 940      70.985 104.651  11.200  1.00 36.09           C  
ATOM   3174  CE1 TYR B 940      69.581 107.021  10.876  1.00 35.13           C  
ATOM   3175  CE2 TYR B 940      70.627 105.073   9.924  1.00 33.97           C  
ATOM   3176  CZ  TYR B 940      69.925 106.257   9.771  1.00 35.51           C  
ATOM   3177  OH  TYR B 940      69.569 106.678   8.514  1.00 35.61           O  
ATOM   3178  N   LEU B 941      70.205 101.886  13.884  1.00 38.35           N  
ATOM   3179  CA  LEU B 941      69.904 100.640  13.180  1.00 39.56           C  
ATOM   3180  C   LEU B 941      68.560 100.037  13.588  1.00 40.08           C  
ATOM   3181  O   LEU B 941      67.797  99.570  12.733  1.00 39.29           O  
ATOM   3182  CB  LEU B 941      71.035  99.628  13.397  1.00 39.62           C  
ATOM   3183  CG  LEU B 941      71.084  98.363  12.541  1.00 41.00           C  
ATOM   3184  CD1 LEU B 941      71.045  98.695  11.052  1.00 42.05           C  
ATOM   3185  CD2 LEU B 941      72.331  97.571  12.882  1.00 40.06           C  
ATOM   3186  N   GLN B 942      68.282 100.059  14.891  1.00 41.18           N  
ATOM   3187  CA  GLN B 942      67.036  99.532  15.456  1.00 42.78           C  
ATOM   3188  C   GLN B 942      65.785 100.153  14.832  1.00 42.86           C  
ATOM   3189  O   GLN B 942      64.880  99.437  14.396  1.00 42.78           O  
ATOM   3190  CB  GLN B 942      67.000  99.749  16.974  1.00 43.09           C  
ATOM   3191  CG  GLN B 942      68.099  99.050  17.745  1.00 43.73           C  
ATOM   3192  CD  GLN B 942      67.939  99.187  19.248  1.00 44.38           C  
ATOM   3193  OE1 GLN B 942      67.046  98.585  19.846  1.00 46.50           O  
ATOM   3194  NE2 GLN B 942      68.815  99.973  19.868  1.00 47.52           N  
ATOM   3195  N   LYS B 943      65.744 101.483  14.789  1.00 43.20           N  
ATOM   3196  CA  LYS B 943      64.550 102.202  14.336  1.00 44.09           C  
ATOM   3197  C   LYS B 943      64.389 102.262  12.815  1.00 43.34           C  
ATOM   3198  O   LYS B 943      63.295 102.543  12.320  1.00 43.54           O  
ATOM   3199  CB  LYS B 943      64.480 103.606  14.953  1.00 44.07           C  
ATOM   3200  CG  LYS B 943      65.757 104.432  14.847  1.00 45.22           C  
ATOM   3201  CD  LYS B 943      65.715 105.641  15.780  1.00 45.76           C  
ATOM   3202  CE  LYS B 943      65.856 105.230  17.246  1.00 47.72           C  
ATOM   3203  NZ  LYS B 943      65.684 106.376  18.181  1.00 49.48           N  
ATOM   3204  N   HIS B 944      65.468 101.989  12.084  1.00 42.73           N  
ATOM   3205  CA  HIS B 944      65.442 102.053  10.622  1.00 42.02           C  
ATOM   3206  C   HIS B 944      65.660 100.694   9.945  1.00 41.62           C  
ATOM   3207  O   HIS B 944      65.965 100.635   8.751  1.00 40.92           O  
ATOM   3208  CB  HIS B 944      66.465 103.077  10.119  1.00 42.11           C  
ATOM   3209  CG  HIS B 944      66.182 104.479  10.556  1.00 43.38           C  
ATOM   3210  ND1 HIS B 944      65.234 105.272   9.947  1.00 44.76           N  
ATOM   3211  CD2 HIS B 944      66.724 105.232  11.542  1.00 44.24           C  
ATOM   3212  CE1 HIS B 944      65.203 106.452  10.539  1.00 45.02           C  
ATOM   3213  NE2 HIS B 944      66.098 106.454  11.510  1.00 44.72           N  
ATOM   3214  N   LYS B 945      65.472  99.614  10.706  1.00 41.53           N  
ATOM   3215  CA  LYS B 945      65.741  98.244  10.241  1.00 41.50           C  
ATOM   3216  C   LYS B 945      65.014  97.844   8.948  1.00 41.30           C  
ATOM   3217  O   LYS B 945      65.598  97.186   8.085  1.00 41.06           O  
ATOM   3218  CB  LYS B 945      65.471  97.221  11.356  1.00 41.24           C  
ATOM   3219  CG  LYS B 945      64.021  97.120  11.820  1.00 41.96           C  
ATOM   3220  CD  LYS B 945      63.836  95.962  12.792  1.00 42.96           C  
ATOM   3221  CE  LYS B 945      62.362  95.728  13.100  1.00 44.43           C  
ATOM   3222  NZ  LYS B 945      62.153  94.482  13.887  1.00 46.15           N  
ATOM   3223  N   GLU B 946      63.751  98.248   8.820  1.00 40.70           N  
ATOM   3224  CA  GLU B 946      62.944  97.940   7.635  1.00 40.80           C  
ATOM   3225  C   GLU B 946      63.487  98.636   6.388  1.00 39.80           C  
ATOM   3226  O   GLU B 946      63.285  98.170   5.267  1.00 39.97           O  
ATOM   3227  CB  GLU B 946      61.482  98.337   7.863  1.00 40.59           C  
ATOM   3228  CG  GLU B 946      60.730  97.425   8.827  1.00 42.66           C  
ATOM   3229  CD  GLU B 946      59.340  97.939   9.162  1.00 42.77           C  
ATOM   3230  OE1 GLU B 946      59.230  98.879   9.980  1.00 45.47           O  
ATOM   3231  OE2 GLU B 946      58.356  97.396   8.617  1.00 44.68           O  
ATOM   3232  N   ARG B 947      64.188  99.744   6.608  1.00 38.66           N  
ATOM   3233  CA  ARG B 947      64.714 100.590   5.546  1.00 38.63           C  
ATOM   3234  C   ARG B 947      66.154 100.211   5.176  1.00 37.19           C  
ATOM   3235  O   ARG B 947      66.612 100.499   4.067  1.00 37.11           O  
ATOM   3236  CB  ARG B 947      64.647 102.052   6.004  1.00 39.14           C  
ATOM   3237  CG  ARG B 947      64.771 103.099   4.918  1.00 43.28           C  
ATOM   3238  CD  ARG B 947      64.871 104.483   5.542  1.00 47.51           C  
ATOM   3239  NE  ARG B 947      65.292 105.503   4.583  1.00 52.68           N  
ATOM   3240  CZ  ARG B 947      65.718 106.720   4.915  1.00 55.59           C  
ATOM   3241  NH1 ARG B 947      65.787 107.091   6.191  1.00 54.83           N  
ATOM   3242  NH2 ARG B 947      66.080 107.573   3.965  1.00 57.05           N  
ATOM   3243  N   ILE B 948      66.856  99.556   6.099  1.00 35.71           N  
ATOM   3244  CA  ILE B 948      68.284  99.274   5.921  1.00 34.81           C  
ATOM   3245  C   ILE B 948      68.562  97.865   5.392  1.00 34.31           C  
ATOM   3246  O   ILE B 948      68.254  96.856   6.033  1.00 33.97           O  
ATOM   3247  CB  ILE B 948      69.113  99.593   7.196  1.00 34.96           C  
ATOM   3248  CG1 ILE B 948      68.961 101.077   7.555  1.00 34.50           C  
ATOM   3249  CG2 ILE B 948      70.590  99.251   6.985  1.00 35.54           C  
ATOM   3250  CD1 ILE B 948      69.583 101.481   8.880  1.00 34.30           C  
ATOM   3251  N   ASP B 949      69.169  97.846   4.211  1.00 33.88           N  
ATOM   3252  CA  ASP B 949      69.445  96.655   3.423  1.00 33.99           C  
ATOM   3253  C   ASP B 949      70.727  95.959   3.869  1.00 32.91           C  
ATOM   3254  O   ASP B 949      71.534  96.556   4.580  1.00 33.07           O  
ATOM   3255  CB  ASP B 949      69.618  97.097   1.968  1.00 34.02           C  
ATOM   3256  CG  ASP B 949      68.977  96.156   0.999  1.00 37.49           C  
ATOM   3257  OD1 ASP B 949      68.457  95.109   1.443  1.00 44.39           O  
ATOM   3258  OD2 ASP B 949      68.993  96.461  -0.210  1.00 35.56           O  
ATOM   3259  N   HIS B 950      70.927  94.712   3.434  1.00 32.34           N  
ATOM   3260  CA  HIS B 950      72.208  94.024   3.648  1.00 31.68           C  
ATOM   3261  C   HIS B 950      73.346  94.770   2.955  1.00 31.10           C  
ATOM   3262  O   HIS B 950      74.433  94.911   3.518  1.00 30.52           O  
ATOM   3263  CB  HIS B 950      72.176  92.568   3.168  1.00 32.19           C  
ATOM   3264  CG  HIS B 950      71.439  91.637   4.081  1.00 33.66           C  
ATOM   3265  ND1 HIS B 950      70.932  90.428   3.654  1.00 34.86           N  
ATOM   3266  CD2 HIS B 950      71.109  91.741   5.390  1.00 33.26           C  
ATOM   3267  CE1 HIS B 950      70.332  89.823   4.663  1.00 36.16           C  
ATOM   3268  NE2 HIS B 950      70.424  90.600   5.728  1.00 35.95           N  
ATOM   3269  N   ILE B 951      73.083  95.257   1.742  1.00 30.46           N  
ATOM   3270  CA  ILE B 951      74.072  96.032   0.991  1.00 30.57           C  
ATOM   3271  C   ILE B 951      74.401  97.359   1.687  1.00 29.50           C  
ATOM   3272  O   ILE B 951      75.541  97.819   1.640  1.00 30.12           O  
ATOM   3273  CB  ILE B 951      73.660  96.235  -0.503  1.00 31.06           C  
ATOM   3274  CG1 ILE B 951      74.879  96.628  -1.351  1.00 32.96           C  
ATOM   3275  CG2 ILE B 951      72.505  97.235  -0.642  1.00 30.48           C  
ATOM   3276  CD1 ILE B 951      74.757  96.286  -2.831  1.00 35.71           C  
ATOM   3277  N   LYS B 952      73.405  97.953   2.346  1.00 28.89           N  
ATOM   3278  CA  LYS B 952      73.616  99.174   3.123  1.00 28.72           C  
ATOM   3279  C   LYS B 952      74.437  98.881   4.377  1.00 28.00           C  
ATOM   3280  O   LYS B 952      75.314  99.667   4.744  1.00 28.59           O  
ATOM   3281  CB  LYS B 952      72.281  99.851   3.471  1.00 28.24           C  
ATOM   3282  CG  LYS B 952      72.400 101.200   4.208  1.00 28.78           C  
ATOM   3283  CD  LYS B 952      73.337 102.189   3.508  1.00 28.20           C  
ATOM   3284  CE  LYS B 952      72.696 102.837   2.288  1.00 29.08           C  
ATOM   3285  NZ  LYS B 952      71.724 103.889   2.685  1.00 31.92           N  
ATOM   3286  N   LEU B 953      74.159  97.749   5.022  1.00 27.82           N  
ATOM   3287  CA  LEU B 953      74.967  97.289   6.162  1.00 28.76           C  
ATOM   3288  C   LEU B 953      76.439  97.112   5.781  1.00 28.88           C  
ATOM   3289  O   LEU B 953      77.332  97.464   6.553  1.00 29.62           O  
ATOM   3290  CB  LEU B 953      74.416  95.980   6.743  1.00 28.11           C  
ATOM   3291  CG  LEU B 953      73.079  95.987   7.493  1.00 27.92           C  
ATOM   3292  CD1 LEU B 953      72.723  94.577   7.935  1.00 25.88           C  
ATOM   3293  CD2 LEU B 953      73.104  96.925   8.689  1.00 29.56           C  
ATOM   3294  N   LEU B 954      76.681  96.576   4.586  1.00 28.96           N  
ATOM   3295  CA  LEU B 954      78.043  96.382   4.090  1.00 29.35           C  
ATOM   3296  C   LEU B 954      78.714  97.697   3.710  1.00 29.38           C  
ATOM   3297  O   LEU B 954      79.938  97.803   3.762  1.00 29.68           O  
ATOM   3298  CB  LEU B 954      78.073  95.406   2.911  1.00 28.40           C  
ATOM   3299  CG  LEU B 954      77.743  93.933   3.173  1.00 30.67           C  
ATOM   3300  CD1 LEU B 954      77.952  93.126   1.900  1.00 29.86           C  
ATOM   3301  CD2 LEU B 954      78.573  93.352   4.321  1.00 31.85           C  
ATOM   3302  N   GLN B 955      77.909  98.688   3.328  1.00 29.53           N  
ATOM   3303  CA  GLN B 955      78.400 100.043   3.086  1.00 30.41           C  
ATOM   3304  C   GLN B 955      78.950 100.650   4.380  1.00 30.22           C  
ATOM   3305  O   GLN B 955      80.040 101.227   4.384  1.00 29.40           O  
ATOM   3306  CB  GLN B 955      77.293 100.923   2.489  1.00 30.29           C  
ATOM   3307  CG  GLN B 955      77.696 102.378   2.227  1.00 31.53           C  
ATOM   3308  CD  GLN B 955      76.630 103.170   1.480  1.00 32.27           C  
ATOM   3309  OE1 GLN B 955      76.307 104.298   1.851  1.00 37.26           O  
ATOM   3310  NE2 GLN B 955      76.082 102.584   0.420  1.00 35.79           N  
ATOM   3311  N   TYR B 956      78.194 100.505   5.470  1.00 30.00           N  
ATOM   3312  CA  TYR B 956      78.645 100.940   6.793  1.00 30.15           C  
ATOM   3313  C   TYR B 956      79.882 100.156   7.224  1.00 30.52           C  
ATOM   3314  O   TYR B 956      80.839 100.731   7.746  1.00 30.82           O  
ATOM   3315  CB  TYR B 956      77.543 100.756   7.844  1.00 29.95           C  
ATOM   3316  CG  TYR B 956      76.247 101.509   7.599  1.00 30.71           C  
ATOM   3317  CD1 TYR B 956      75.030 100.981   8.034  1.00 30.82           C  
ATOM   3318  CD2 TYR B 956      76.233 102.747   6.948  1.00 29.36           C  
ATOM   3319  CE1 TYR B 956      73.832 101.663   7.828  1.00 30.62           C  
ATOM   3320  CE2 TYR B 956      75.037 103.437   6.735  1.00 30.42           C  
ATOM   3321  CZ  TYR B 956      73.843 102.889   7.178  1.00 30.69           C  
ATOM   3322  OH  TYR B 956      72.657 103.562   6.972  1.00 31.04           O  
ATOM   3323  N   THR B 957      79.847  98.844   6.996  1.00 30.52           N  
ATOM   3324  CA  THR B 957      80.950  97.939   7.333  1.00 31.03           C  
ATOM   3325  C   THR B 957      82.257  98.371   6.666  1.00 31.50           C  
ATOM   3326  O   THR B 957      83.298  98.451   7.324  1.00 31.28           O  
ATOM   3327  CB  THR B 957      80.606  96.487   6.950  1.00 30.67           C  
ATOM   3328  OG1 THR B 957      79.397  96.096   7.610  1.00 30.36           O  
ATOM   3329  CG2 THR B 957      81.721  95.526   7.350  1.00 30.15           C  
ATOM   3330  N   SER B 958      82.182  98.660   5.367  1.00 32.00           N  
ATOM   3331  CA  SER B 958      83.324  99.135   4.588  1.00 31.80           C  
ATOM   3332  C   SER B 958      83.917 100.427   5.156  1.00 31.65           C  
ATOM   3333  O   SER B 958      85.137 100.566   5.261  1.00 31.74           O  
ATOM   3334  CB  SER B 958      82.918  99.342   3.127  1.00 32.15           C  
ATOM   3335  OG  SER B 958      84.047  99.658   2.329  1.00 33.47           O  
ATOM   3336  N   GLN B 959      83.047 101.364   5.523  1.00 30.74           N  
ATOM   3337  CA  GLN B 959      83.466 102.622   6.131  1.00 30.94           C  
ATOM   3338  C   GLN B 959      84.183 102.418   7.468  1.00 30.63           C  
ATOM   3339  O   GLN B 959      85.186 103.083   7.741  1.00 30.40           O  
ATOM   3340  CB  GLN B 959      82.271 103.560   6.291  1.00 30.81           C  
ATOM   3341  CG  GLN B 959      81.749 104.089   4.962  1.00 33.55           C  
ATOM   3342  CD  GLN B 959      80.396 104.752   5.073  1.00 33.99           C  
ATOM   3343  OE1 GLN B 959      79.863 104.928   6.169  1.00 35.78           O  
ATOM   3344  NE2 GLN B 959      79.828 105.125   3.931  1.00 32.27           N  
ATOM   3345  N   ILE B 960      83.671 101.494   8.283  1.00 30.32           N  
ATOM   3346  CA  ILE B 960      84.305 101.119   9.552  1.00 31.44           C  
ATOM   3347  C   ILE B 960      85.696 100.523   9.305  1.00 31.86           C  
ATOM   3348  O   ILE B 960      86.670 100.912   9.956  1.00 31.47           O  
ATOM   3349  CB  ILE B 960      83.431 100.115  10.374  1.00 31.51           C  
ATOM   3350  CG1 ILE B 960      82.053 100.709  10.719  1.00 32.52           C  
ATOM   3351  CG2 ILE B 960      84.162  99.641  11.642  1.00 28.67           C  
ATOM   3352  CD1 ILE B 960      82.093 102.043  11.443  1.00 39.33           C  
ATOM   3353  N   CYS B 961      85.782  99.586   8.362  1.00 32.41           N  
ATOM   3354  CA  CYS B 961      87.063  98.988   7.976  1.00 33.96           C  
ATOM   3355  C   CYS B 961      88.096 100.035   7.577  1.00 33.24           C  
ATOM   3356  O   CYS B 961      89.249  99.969   8.009  1.00 33.54           O  
ATOM   3357  CB  CYS B 961      86.880  97.999   6.827  1.00 34.63           C  
ATOM   3358  SG  CYS B 961      86.221  96.424   7.338  1.00 41.29           S  
ATOM   3359  N   LYS B 962      87.672 100.994   6.758  1.00 32.86           N  
ATOM   3360  CA  LYS B 962      88.562 102.033   6.242  1.00 33.32           C  
ATOM   3361  C   LYS B 962      89.028 102.997   7.328  1.00 32.09           C  
ATOM   3362  O   LYS B 962      90.172 103.452   7.308  1.00 31.85           O  
ATOM   3363  CB  LYS B 962      87.905 102.774   5.073  1.00 33.82           C  
ATOM   3364  CG  LYS B 962      87.890 101.944   3.794  1.00 38.06           C  
ATOM   3365  CD  LYS B 962      86.944 102.501   2.744  1.00 43.69           C  
ATOM   3366  CE  LYS B 962      86.814 101.525   1.575  1.00 46.04           C  
ATOM   3367  NZ  LYS B 962      85.853 101.989   0.539  1.00 47.92           N  
ATOM   3368  N   GLY B 963      88.140 103.297   8.274  1.00 31.13           N  
ATOM   3369  CA  GLY B 963      88.500 104.091   9.449  1.00 30.17           C  
ATOM   3370  C   GLY B 963      89.527 103.364  10.298  1.00 29.29           C  
ATOM   3371  O   GLY B 963      90.491 103.966  10.771  1.00 29.24           O  
ATOM   3372  N   MET B 964      89.316 102.061  10.474  1.00 29.17           N  
ATOM   3373  CA  MET B 964      90.212 101.207  11.255  1.00 29.44           C  
ATOM   3374  C   MET B 964      91.559 100.970  10.572  1.00 30.17           C  
ATOM   3375  O   MET B 964      92.587 100.855  11.239  1.00 30.50           O  
ATOM   3376  CB  MET B 964      89.539  99.873  11.576  1.00 28.99           C  
ATOM   3377  CG  MET B 964      88.466  99.953  12.662  1.00 29.20           C  
ATOM   3378  SD  MET B 964      89.030 100.779  14.168  1.00 30.35           S  
ATOM   3379  CE  MET B 964      90.292  99.650  14.755  1.00 31.85           C  
ATOM   3380  N   GLU B 965      91.540 100.895   9.244  1.00 31.13           N  
ATOM   3381  CA  GLU B 965      92.758 100.785   8.449  1.00 32.20           C  
ATOM   3382  C   GLU B 965      93.624 102.026   8.674  1.00 31.35           C  
ATOM   3383  O   GLU B 965      94.842 101.927   8.834  1.00 31.14           O  
ATOM   3384  CB  GLU B 965      92.401 100.634   6.969  1.00 32.20           C  
ATOM   3385  CG  GLU B 965      93.476  99.961   6.126  1.00 36.13           C  
ATOM   3386  CD  GLU B 965      93.126  99.908   4.645  1.00 34.81           C  
ATOM   3387  OE1 GLU B 965      91.921  99.883   4.303  1.00 39.59           O  
ATOM   3388  OE2 GLU B 965      94.064  99.885   3.820  1.00 41.04           O  
ATOM   3389  N   TYR B 966      92.970 103.186   8.708  1.00 30.89           N  
ATOM   3390  CA  TYR B 966      93.619 104.471   8.959  1.00 30.78           C  
ATOM   3391  C   TYR B 966      94.222 104.569  10.368  1.00 30.95           C  
ATOM   3392  O   TYR B 966      95.313 105.115  10.536  1.00 30.01           O  
ATOM   3393  CB  TYR B 966      92.628 105.610   8.700  1.00 31.05           C  
ATOM   3394  CG  TYR B 966      93.152 106.998   8.991  1.00 32.37           C  
ATOM   3395  CD1 TYR B 966      94.146 107.577   8.198  1.00 32.94           C  
ATOM   3396  CD2 TYR B 966      92.641 107.741  10.049  1.00 32.59           C  
ATOM   3397  CE1 TYR B 966      94.622 108.855   8.464  1.00 34.12           C  
ATOM   3398  CE2 TYR B 966      93.104 109.018  10.320  1.00 33.66           C  
ATOM   3399  CZ  TYR B 966      94.094 109.571   9.530  1.00 34.30           C  
ATOM   3400  OH  TYR B 966      94.549 110.839   9.808  1.00 33.28           O  
ATOM   3401  N   LEU B 967      93.512 104.042  11.369  1.00 31.29           N  
ATOM   3402  CA  LEU B 967      94.039 103.947  12.735  1.00 32.32           C  
ATOM   3403  C   LEU B 967      95.344 103.149  12.783  1.00 32.49           C  
ATOM   3404  O   LEU B 967      96.286 103.527  13.478  1.00 31.31           O  
ATOM   3405  CB  LEU B 967      93.017 103.299  13.683  1.00 32.60           C  
ATOM   3406  CG  LEU B 967      91.949 104.133  14.399  1.00 34.00           C  
ATOM   3407  CD1 LEU B 967      91.353 103.329  15.540  1.00 33.60           C  
ATOM   3408  CD2 LEU B 967      92.516 105.423  14.944  1.00 36.16           C  
ATOM   3409  N   GLY B 968      95.380 102.045  12.038  1.00 33.59           N  
ATOM   3410  CA  GLY B 968      96.550 101.173  11.961  1.00 34.30           C  
ATOM   3411  C   GLY B 968      97.809 101.844  11.441  1.00 35.25           C  
ATOM   3412  O   GLY B 968      98.912 101.507  11.874  1.00 36.00           O  
ATOM   3413  N   THR B 969      97.646 102.791  10.515  1.00 35.49           N  
ATOM   3414  CA  THR B 969      98.778 103.550   9.967  1.00 35.98           C  
ATOM   3415  C   THR B 969      99.388 104.482  11.018  1.00 36.30           C  
ATOM   3416  O   THR B 969     100.553 104.874  10.913  1.00 36.64           O  
ATOM   3417  CB  THR B 969      98.389 104.375   8.711  1.00 36.12           C  
ATOM   3418  OG1 THR B 969      97.463 105.409   9.069  1.00 35.56           O  
ATOM   3419  CG2 THR B 969      97.774 103.487   7.636  1.00 36.35           C  
ATOM   3420  N   LYS B 970      98.586 104.826  12.025  1.00 35.92           N  
ATOM   3421  CA  LYS B 970      99.030 105.640  13.154  1.00 35.97           C  
ATOM   3422  C   LYS B 970      99.486 104.750  14.314  1.00 35.16           C  
ATOM   3423  O   LYS B 970      99.939 105.250  15.347  1.00 35.24           O  
ATOM   3424  CB  LYS B 970      97.896 106.556  13.629  1.00 36.26           C  
ATOM   3425  CG  LYS B 970      97.272 107.440  12.554  1.00 39.31           C  
ATOM   3426  CD  LYS B 970      97.939 108.801  12.477  1.00 44.16           C  
ATOM   3427  CE  LYS B 970      97.229 109.696  11.474  1.00 45.78           C  
ATOM   3428  NZ  LYS B 970      97.825 111.059  11.412  1.00 48.93           N  
ATOM   3429  N   ARG B 971      99.361 103.436  14.127  1.00 34.49           N  
ATOM   3430  CA  ARG B 971      99.644 102.429  15.160  1.00 34.18           C  
ATOM   3431  C   ARG B 971      98.768 102.605  16.412  1.00 33.56           C  
ATOM   3432  O   ARG B 971      99.210 102.354  17.537  1.00 32.82           O  
ATOM   3433  CB  ARG B 971     101.144 102.369  15.508  1.00 34.67           C  
ATOM   3434  CG  ARG B 971     102.060 102.265  14.287  1.00 35.05           C  
ATOM   3435  CD  ARG B 971     103.472 101.827  14.647  1.00 36.00           C  
ATOM   3436  NE  ARG B 971     103.595 100.370  14.695  1.00 41.05           N  
ATOM   3437  CZ  ARG B 971     103.978  99.673  15.760  1.00 42.09           C  
ATOM   3438  NH1 ARG B 971     104.301 100.289  16.891  1.00 43.11           N  
ATOM   3439  NH2 ARG B 971     104.050  98.352  15.689  1.00 44.43           N  
ATOM   3440  N   TYR B 972      97.526 103.042  16.195  1.00 32.33           N  
ATOM   3441  CA  TYR B 972      96.535 103.165  17.262  1.00 31.84           C  
ATOM   3442  C   TYR B 972      95.713 101.889  17.375  1.00 31.22           C  
ATOM   3443  O   TYR B 972      95.314 101.302  16.365  1.00 31.10           O  
ATOM   3444  CB  TYR B 972      95.579 104.341  17.020  1.00 31.56           C  
ATOM   3445  CG  TYR B 972      96.197 105.725  17.041  1.00 33.31           C  
ATOM   3446  CD1 TYR B 972      95.569 106.791  16.395  1.00 33.20           C  
ATOM   3447  CD2 TYR B 972      97.397 105.978  17.706  1.00 32.81           C  
ATOM   3448  CE1 TYR B 972      96.117 108.066  16.409  1.00 32.92           C  
ATOM   3449  CE2 TYR B 972      97.954 107.251  17.721  1.00 33.82           C  
ATOM   3450  CZ  TYR B 972      97.310 108.287  17.072  1.00 33.16           C  
ATOM   3451  OH  TYR B 972      97.860 109.545  17.088  1.00 32.99           O  
ATOM   3452  N   ILE B 973      95.460 101.472  18.611  1.00 30.19           N  
ATOM   3453  CA  ILE B 973      94.583 100.342  18.891  1.00 30.08           C  
ATOM   3454  C   ILE B 973      93.332 100.893  19.565  1.00 29.64           C  
ATOM   3455  O   ILE B 973      93.418 101.495  20.638  1.00 29.10           O  
ATOM   3456  CB  ILE B 973      95.262  99.302  19.821  1.00 30.27           C  
ATOM   3457  CG1 ILE B 973      96.670  98.942  19.324  1.00 32.49           C  
ATOM   3458  CG2 ILE B 973      94.382  98.064  19.997  1.00 31.98           C  
ATOM   3459  CD1 ILE B 973      96.750  98.420  17.893  1.00 31.88           C  
ATOM   3460  N   HIS B 974      92.177 100.693  18.933  1.00 29.62           N  
ATOM   3461  CA  HIS B 974      90.925 101.273  19.424  1.00 29.69           C  
ATOM   3462  C   HIS B 974      90.477 100.684  20.760  1.00 30.10           C  
ATOM   3463  O   HIS B 974      90.075 101.425  21.662  1.00 30.69           O  
ATOM   3464  CB  HIS B 974      89.809 101.151  18.386  1.00 29.31           C  
ATOM   3465  CG  HIS B 974      88.613 101.995  18.698  1.00 29.91           C  
ATOM   3466  ND1 HIS B 974      87.598 101.570  19.527  1.00 28.60           N  
ATOM   3467  CD2 HIS B 974      88.283 103.249  18.309  1.00 30.37           C  
ATOM   3468  CE1 HIS B 974      86.688 102.523  19.628  1.00 32.65           C  
ATOM   3469  NE2 HIS B 974      87.079 103.552  18.898  1.00 31.27           N  
ATOM   3470  N   ARG B 975      90.537  99.356  20.869  1.00 30.30           N  
ATOM   3471  CA  ARG B 975      90.237  98.630  22.113  1.00 31.90           C  
ATOM   3472  C   ARG B 975      88.760  98.606  22.535  1.00 32.22           C  
ATOM   3473  O   ARG B 975      88.413  97.946  23.518  1.00 33.60           O  
ATOM   3474  CB  ARG B 975      91.090  99.158  23.277  1.00 31.59           C  
ATOM   3475  CG  ARG B 975      92.586  98.911  23.142  1.00 32.97           C  
ATOM   3476  CD  ARG B 975      93.332  99.220  24.435  1.00 33.10           C  
ATOM   3477  NE  ARG B 975      92.706  98.585  25.593  1.00 41.88           N  
ATOM   3478  CZ  ARG B 975      92.171  99.237  26.622  1.00 42.04           C  
ATOM   3479  NH1 ARG B 975      92.194 100.562  26.670  1.00 44.32           N  
ATOM   3480  NH2 ARG B 975      91.621  98.557  27.615  1.00 45.03           N  
ATOM   3481  N   ASP B 976      87.896  99.311  21.806  1.00 31.22           N  
ATOM   3482  CA  ASP B 976      86.495  99.463  22.216  1.00 31.15           C  
ATOM   3483  C   ASP B 976      85.542  99.568  21.020  1.00 31.12           C  
ATOM   3484  O   ASP B 976      84.616 100.389  21.023  1.00 30.34           O  
ATOM   3485  CB  ASP B 976      86.345 100.691  23.130  1.00 30.65           C  
ATOM   3486  CG  ASP B 976      85.071 100.659  23.974  1.00 33.97           C  
ATOM   3487  OD1 ASP B 976      84.509  99.565  24.205  1.00 37.14           O  
ATOM   3488  OD2 ASP B 976      84.632 101.740  24.415  1.00 35.29           O  
ATOM   3489  N   LEU B 977      85.777  98.745  20.000  1.00 30.23           N  
ATOM   3490  CA  LEU B 977      84.904  98.712  18.828  1.00 30.81           C  
ATOM   3491  C   LEU B 977      83.581  98.034  19.156  1.00 30.44           C  
ATOM   3492  O   LEU B 977      83.551  96.889  19.610  1.00 30.65           O  
ATOM   3493  CB  LEU B 977      85.574  98.011  17.640  1.00 31.62           C  
ATOM   3494  CG  LEU B 977      86.459  98.814  16.682  1.00 33.65           C  
ATOM   3495  CD1 LEU B 977      86.973  97.891  15.585  1.00 32.02           C  
ATOM   3496  CD2 LEU B 977      85.713  99.997  16.069  1.00 34.51           C  
ATOM   3497  N   ALA B 978      82.500  98.775  18.933  1.00 29.25           N  
ATOM   3498  CA  ALA B 978      81.126  98.328  19.157  1.00 28.96           C  
ATOM   3499  C   ALA B 978      80.235  99.350  18.470  1.00 27.78           C  
ATOM   3500  O   ALA B 978      80.657 100.489  18.259  1.00 27.47           O  
ATOM   3501  CB  ALA B 978      80.812  98.255  20.651  1.00 28.80           C  
ATOM   3502  N   THR B 979      79.014  98.956  18.115  1.00 28.15           N  
ATOM   3503  CA  THR B 979      78.093  99.859  17.412  1.00 28.37           C  
ATOM   3504  C   THR B 979      77.686 101.062  18.263  1.00 28.60           C  
ATOM   3505  O   THR B 979      77.326 102.109  17.724  1.00 29.33           O  
ATOM   3506  CB  THR B 979      76.822  99.144  16.883  1.00 28.79           C  
ATOM   3507  OG1 THR B 979      76.081  98.583  17.977  1.00 28.46           O  
ATOM   3508  CG2 THR B 979      77.187  98.053  15.883  1.00 28.40           C  
ATOM   3509  N   ARG B 980      77.761 100.919  19.586  1.00 28.59           N  
ATOM   3510  CA  ARG B 980      77.471 102.036  20.488  1.00 29.31           C  
ATOM   3511  C   ARG B 980      78.520 103.151  20.402  1.00 28.63           C  
ATOM   3512  O   ARG B 980      78.258 104.285  20.795  1.00 28.22           O  
ATOM   3513  CB  ARG B 980      77.293 101.557  21.935  1.00 30.63           C  
ATOM   3514  CG  ARG B 980      78.549 101.043  22.633  1.00 33.73           C  
ATOM   3515  CD  ARG B 980      78.351 101.042  24.150  1.00 42.09           C  
ATOM   3516  NE  ARG B 980      77.236 100.185  24.558  1.00 48.81           N  
ATOM   3517  CZ  ARG B 980      76.431 100.420  25.594  1.00 52.44           C  
ATOM   3518  NH1 ARG B 980      76.593 101.500  26.350  1.00 52.36           N  
ATOM   3519  NH2 ARG B 980      75.450  99.570  25.871  1.00 52.80           N  
ATOM   3520  N   ASN B 981      79.698 102.822  19.875  1.00 28.75           N  
ATOM   3521  CA  ASN B 981      80.787 103.790  19.727  1.00 28.33           C  
ATOM   3522  C   ASN B 981      80.935 104.294  18.299  1.00 28.41           C  
ATOM   3523  O   ASN B 981      81.839 105.076  17.990  1.00 28.77           O  
ATOM   3524  CB  ASN B 981      82.102 103.188  20.232  1.00 28.70           C  
ATOM   3525  CG  ASN B 981      82.105 102.992  21.730  1.00 30.50           C  
ATOM   3526  OD1 ASN B 981      81.583 103.824  22.475  1.00 30.46           O  
ATOM   3527  ND2 ASN B 981      82.679 101.887  22.184  1.00 30.47           N  
ATOM   3528  N   ILE B 982      80.034 103.838  17.435  1.00 28.42           N  
ATOM   3529  CA  ILE B 982      79.985 104.279  16.049  1.00 28.94           C  
ATOM   3530  C   ILE B 982      78.822 105.252  15.892  1.00 29.04           C  
ATOM   3531  O   ILE B 982      77.712 104.976  16.345  1.00 29.35           O  
ATOM   3532  CB  ILE B 982      79.837 103.081  15.078  1.00 28.89           C  
ATOM   3533  CG1 ILE B 982      81.078 102.180  15.152  1.00 29.07           C  
ATOM   3534  CG2 ILE B 982      79.612 103.568  13.647  1.00 28.60           C  
ATOM   3535  CD1 ILE B 982      80.825 100.738  14.748  1.00 35.33           C  
ATOM   3536  N   LEU B 983      79.088 106.391  15.258  1.00 28.51           N  
ATOM   3537  CA  LEU B 983      78.082 107.431  15.073  1.00 28.47           C  
ATOM   3538  C   LEU B 983      77.611 107.505  13.623  1.00 29.11           C  
ATOM   3539  O   LEU B 983      78.321 107.087  12.708  1.00 28.96           O  
ATOM   3540  CB  LEU B 983      78.626 108.789  15.522  1.00 28.05           C  
ATOM   3541  CG  LEU B 983      79.073 108.943  16.982  1.00 28.53           C  
ATOM   3542  CD1 LEU B 983      79.804 110.265  17.165  1.00 27.00           C  
ATOM   3543  CD2 LEU B 983      77.895 108.833  17.948  1.00 29.26           C  
ATOM   3544  N   VAL B 984      76.414 108.049  13.429  1.00 29.27           N  
ATOM   3545  CA  VAL B 984      75.807 108.156  12.107  1.00 29.79           C  
ATOM   3546  C   VAL B 984      75.782 109.618  11.660  1.00 31.00           C  
ATOM   3547  O   VAL B 984      75.150 110.453  12.310  1.00 31.26           O  
ATOM   3548  CB  VAL B 984      74.363 107.585  12.111  1.00 29.65           C  
ATOM   3549  CG1 VAL B 984      73.723 107.714  10.739  1.00 29.83           C  
ATOM   3550  CG2 VAL B 984      74.361 106.131  12.561  1.00 29.26           C  
ATOM   3551  N   GLU B 985      76.475 109.928  10.564  1.00 31.24           N  
ATOM   3552  CA  GLU B 985      76.400 111.272   9.983  1.00 33.33           C  
ATOM   3553  C   GLU B 985      75.136 111.422   9.138  1.00 33.29           C  
ATOM   3554  O   GLU B 985      74.469 112.458   9.181  1.00 33.43           O  
ATOM   3555  CB  GLU B 985      77.646 111.620   9.163  1.00 33.19           C  
ATOM   3556  CG  GLU B 985      77.624 113.058   8.626  1.00 34.19           C  
ATOM   3557  CD  GLU B 985      78.926 113.495   7.984  1.00 36.81           C  
ATOM   3558  OE1 GLU B 985      79.644 112.644   7.420  1.00 43.53           O  
ATOM   3559  OE2 GLU B 985      79.229 114.707   8.035  1.00 42.79           O  
ATOM   3560  N   ASN B 986      74.830 110.382   8.365  1.00 33.33           N  
ATOM   3561  CA  ASN B 986      73.567 110.267   7.637  1.00 33.90           C  
ATOM   3562  C   ASN B 986      73.323 108.817   7.212  1.00 33.95           C  
ATOM   3563  O   ASN B 986      74.120 107.929   7.533  1.00 33.40           O  
ATOM   3564  CB  ASN B 986      73.515 111.230   6.437  1.00 33.38           C  
ATOM   3565  CG  ASN B 986      74.676 111.042   5.473  1.00 36.04           C  
ATOM   3566  OD1 ASN B 986      74.940 109.936   5.000  1.00 35.94           O  
ATOM   3567  ND2 ASN B 986      75.370 112.134   5.165  1.00 36.24           N  
ATOM   3568  N   GLU B 987      72.231 108.588   6.484  1.00 34.13           N  
ATOM   3569  CA  GLU B 987      71.852 107.250   6.023  1.00 34.77           C  
ATOM   3570  C   GLU B 987      72.945 106.555   5.207  1.00 33.65           C  
ATOM   3571  O   GLU B 987      72.921 105.336   5.047  1.00 34.40           O  
ATOM   3572  CB  GLU B 987      70.543 107.307   5.219  1.00 34.29           C  
ATOM   3573  CG  GLU B 987      70.643 108.053   3.892  1.00 36.75           C  
ATOM   3574  CD  GLU B 987      69.291 108.279   3.240  1.00 37.39           C  
ATOM   3575  OE1 GLU B 987      68.633 107.285   2.863  1.00 41.05           O  
ATOM   3576  OE2 GLU B 987      68.891 109.455   3.099  1.00 43.66           O  
ATOM   3577  N   ASN B 988      73.898 107.335   4.702  1.00 33.10           N  
ATOM   3578  CA  ASN B 988      74.965 106.807   3.858  1.00 33.07           C  
ATOM   3579  C   ASN B 988      76.359 106.786   4.491  1.00 33.30           C  
ATOM   3580  O   ASN B 988      77.282 106.201   3.921  1.00 34.04           O  
ATOM   3581  CB  ASN B 988      75.014 107.578   2.535  1.00 32.71           C  
ATOM   3582  CG  ASN B 988      73.866 107.228   1.611  1.00 30.97           C  
ATOM   3583  OD1 ASN B 988      73.568 106.055   1.391  1.00 32.34           O  
ATOM   3584  ND2 ASN B 988      73.217 108.247   1.057  1.00 29.98           N  
ATOM   3585  N   ARG B 989      76.516 107.420   5.654  1.00 32.63           N  
ATOM   3586  CA  ARG B 989      77.840 107.565   6.264  1.00 33.03           C  
ATOM   3587  C   ARG B 989      77.866 107.388   7.781  1.00 31.63           C  
ATOM   3588  O   ARG B 989      77.124 108.047   8.515  1.00 30.43           O  
ATOM   3589  CB  ARG B 989      78.467 108.912   5.888  1.00 32.50           C  
ATOM   3590  CG  ARG B 989      79.958 109.009   6.211  1.00 35.41           C  
ATOM   3591  CD  ARG B 989      80.596 110.292   5.686  1.00 36.47           C  
ATOM   3592  NE  ARG B 989      80.380 110.480   4.252  1.00 46.69           N  
ATOM   3593  CZ  ARG B 989      79.567 111.391   3.718  1.00 49.87           C  
ATOM   3594  NH1 ARG B 989      78.883 112.230   4.491  1.00 51.00           N  
ATOM   3595  NH2 ARG B 989      79.443 111.467   2.400  1.00 52.33           N  
ATOM   3596  N   VAL B 990      78.746 106.498   8.233  1.00 31.29           N  
ATOM   3597  CA  VAL B 990      79.012 106.314   9.660  1.00 30.36           C  
ATOM   3598  C   VAL B 990      80.433 106.774  10.012  1.00 29.84           C  
ATOM   3599  O   VAL B 990      81.292 106.891   9.135  1.00 29.44           O  
ATOM   3600  CB  VAL B 990      78.780 104.844  10.119  1.00 30.35           C  
ATOM   3601  CG1 VAL B 990      77.318 104.450   9.956  1.00 29.27           C  
ATOM   3602  CG2 VAL B 990      79.691 103.873   9.366  1.00 30.78           C  
ATOM   3603  N   LYS B 991      80.667 107.050  11.293  1.00 29.13           N  
ATOM   3604  CA  LYS B 991      81.991 107.439  11.774  1.00 29.33           C  
ATOM   3605  C   LYS B 991      82.310 106.746  13.090  1.00 29.17           C  
ATOM   3606  O   LYS B 991      81.445 106.626  13.957  1.00 29.84           O  
ATOM   3607  CB  LYS B 991      82.078 108.954  11.989  1.00 29.54           C  
ATOM   3608  CG  LYS B 991      81.946 109.806  10.745  1.00 30.61           C  
ATOM   3609  CD  LYS B 991      82.197 111.264  11.074  1.00 33.14           C  
ATOM   3610  CE  LYS B 991      81.930 112.148   9.879  1.00 34.80           C  
ATOM   3611  NZ  LYS B 991      82.439 113.528  10.094  1.00 34.87           N  
ATOM   3612  N   ILE B 992      83.554 106.303  13.247  1.00 28.69           N  
ATOM   3613  CA  ILE B 992      84.027 105.864  14.557  1.00 28.63           C  
ATOM   3614  C   ILE B 992      84.012 107.110  15.449  1.00 27.97           C  
ATOM   3615  O   ILE B 992      84.614 108.131  15.111  1.00 27.00           O  
ATOM   3616  CB  ILE B 992      85.419 105.199  14.484  1.00 28.91           C  
ATOM   3617  CG1 ILE B 992      85.419 104.097  13.411  1.00 29.19           C  
ATOM   3618  CG2 ILE B 992      85.819 104.633  15.856  1.00 28.55           C  
ATOM   3619  CD1 ILE B 992      86.790 103.541  13.069  1.00 28.85           C  
ATOM   3620  N   GLY B 993      83.288 107.031  16.563  1.00 28.73           N  
ATOM   3621  CA  GLY B 993      82.879 108.235  17.291  1.00 28.70           C  
ATOM   3622  C   GLY B 993      83.345 108.412  18.721  1.00 29.13           C  
ATOM   3623  O   GLY B 993      82.942 109.369  19.388  1.00 28.71           O  
ATOM   3624  N   ASP B 994      84.178 107.492  19.200  1.00 28.90           N  
ATOM   3625  CA  ASP B 994      84.782 107.614  20.529  1.00 29.07           C  
ATOM   3626  C   ASP B 994      86.133 106.918  20.570  1.00 29.66           C  
ATOM   3627  O   ASP B 994      86.313 105.871  19.948  1.00 30.16           O  
ATOM   3628  CB  ASP B 994      83.878 107.028  21.611  1.00 28.73           C  
ATOM   3629  CG  ASP B 994      84.331 107.410  23.007  1.00 29.92           C  
ATOM   3630  OD1 ASP B 994      84.066 108.559  23.423  1.00 30.35           O  
ATOM   3631  OD2 ASP B 994      84.961 106.569  23.682  1.00 30.32           O  
ATOM   3632  N   PHE B 995      87.076 107.509  21.302  1.00 29.72           N  
ATOM   3633  CA  PHE B 995      88.436 106.976  21.396  1.00 29.97           C  
ATOM   3634  C   PHE B 995      88.948 106.959  22.838  1.00 29.99           C  
ATOM   3635  O   PHE B 995      90.151 107.068  23.084  1.00 30.46           O  
ATOM   3636  CB  PHE B 995      89.375 107.760  20.469  1.00 30.10           C  
ATOM   3637  CG  PHE B 995      89.060 107.579  19.009  1.00 31.55           C  
ATOM   3638  CD1 PHE B 995      89.688 106.581  18.267  1.00 31.25           C  
ATOM   3639  CD2 PHE B 995      88.115 108.385  18.381  1.00 31.66           C  
ATOM   3640  CE1 PHE B 995      89.387 106.397  16.922  1.00 32.33           C  
ATOM   3641  CE2 PHE B 995      87.807 108.207  17.036  1.00 33.04           C  
ATOM   3642  CZ  PHE B 995      88.445 107.212  16.307  1.00 29.62           C  
ATOM   3643  N   GLY B 996      88.020 106.790  23.780  1.00 30.00           N  
ATOM   3644  CA  GLY B 996      88.323 106.815  25.211  1.00 30.36           C  
ATOM   3645  C   GLY B 996      89.287 105.748  25.697  1.00 30.77           C  
ATOM   3646  O   GLY B 996      89.985 105.949  26.693  1.00 30.93           O  
ATOM   3647  N   LEU B 997      89.326 104.615  24.998  1.00 30.78           N  
ATOM   3648  CA  LEU B 997      90.197 103.501  25.377  1.00 31.41           C  
ATOM   3649  C   LEU B 997      91.352 103.293  24.397  1.00 31.12           C  
ATOM   3650  O   LEU B 997      92.142 102.356  24.551  1.00 31.51           O  
ATOM   3651  CB  LEU B 997      89.384 102.207  25.530  1.00 32.10           C  
ATOM   3652  CG  LEU B 997      88.421 102.084  26.719  1.00 33.08           C  
ATOM   3653  CD1 LEU B 997      87.619 100.797  26.625  1.00 35.70           C  
ATOM   3654  CD2 LEU B 997      89.169 102.135  28.044  1.00 36.89           C  
ATOM   3655  N   THR B 998      91.451 104.175  23.405  1.00 30.67           N  
ATOM   3656  CA  THR B 998      92.452 104.049  22.344  1.00 30.55           C  
ATOM   3657  C   THR B 998      93.877 104.232  22.875  1.00 31.46           C  
ATOM   3658  O   THR B 998      94.158 105.170  23.629  1.00 31.18           O  
ATOM   3659  CB  THR B 998      92.156 105.007  21.164  1.00 30.00           C  
ATOM   3660  OG1 THR B 998      90.888 104.669  20.594  1.00 29.21           O  
ATOM   3661  CG2 THR B 998      93.223 104.900  20.075  1.00 29.17           C  
ATOM   3662  N   LYS B 999      94.756 103.310  22.484  1.00 31.86           N  
ATOM   3663  CA  LYS B 999      96.158 103.333  22.891  1.00 32.80           C  
ATOM   3664  C   LYS B 999      97.084 103.371  21.680  1.00 34.11           C  
ATOM   3665  O   LYS B 999      96.731 102.890  20.599  1.00 33.13           O  
ATOM   3666  CB  LYS B 999      96.491 102.109  23.749  1.00 32.32           C  
ATOM   3667  CG  LYS B 999      95.741 102.027  25.074  1.00 33.71           C  
ATOM   3668  CD  LYS B 999      96.283 103.015  26.091  1.00 35.43           C  
ATOM   3669  CE  LYS B 999      95.611 102.838  27.441  1.00 36.64           C  
ATOM   3670  NZ  LYS B 999      95.982 103.935  28.376  1.00 36.51           N  
ATOM   3671  N   VAL B1000      98.265 103.956  21.872  1.00 35.36           N  
ATOM   3672  CA  VAL B1000      99.311 103.961  20.859  1.00 36.71           C  
ATOM   3673  C   VAL B1000     100.251 102.801  21.150  1.00 37.88           C  
ATOM   3674  O   VAL B1000     100.732 102.653  22.276  1.00 38.13           O  
ATOM   3675  CB  VAL B1000     100.121 105.282  20.864  1.00 36.81           C  
ATOM   3676  CG1 VAL B1000     101.032 105.363  19.640  1.00 36.24           C  
ATOM   3677  CG2 VAL B1000      99.194 106.488  20.920  1.00 37.90           C  
ATOM   3678  N   LEU B1001     100.494 101.973  20.139  1.00 39.33           N  
ATOM   3679  CA  LEU B1001     101.455 100.881  20.242  1.00 41.60           C  
ATOM   3680  C   LEU B1001     102.851 101.400  20.583  1.00 43.08           C  
ATOM   3681  O   LEU B1001     103.273 102.428  20.048  1.00 43.35           O  
ATOM   3682  CB  LEU B1001     101.503 100.092  18.929  1.00 41.76           C  
ATOM   3683  CG  LEU B1001     101.065  98.623  18.868  1.00 42.06           C  
ATOM   3684  CD1 LEU B1001     100.023  98.255  19.916  1.00 43.43           C  
ATOM   3685  CD2 LEU B1001     100.575  98.283  17.467  1.00 42.02           C  
ATOM   3686  N   PRO B1002     103.564 100.705  21.491  1.00 44.66           N  
ATOM   3687  CA  PRO B1002     104.972 101.024  21.719  1.00 45.96           C  
ATOM   3688  C   PRO B1002     105.777 100.771  20.448  1.00 47.45           C  
ATOM   3689  O   PRO B1002     105.372  99.954  19.615  1.00 47.32           O  
ATOM   3690  CB  PRO B1002     105.386 100.035  22.814  1.00 45.85           C  
ATOM   3691  CG  PRO B1002     104.109  99.621  23.465  1.00 45.28           C  
ATOM   3692  CD  PRO B1002     103.106  99.606  22.360  1.00 44.78           C  
ATOM   3693  N   GLN B1003     106.898 101.471  20.301  1.00 49.53           N  
ATOM   3694  CA  GLN B1003     107.731 101.363  19.099  1.00 51.55           C  
ATOM   3695  C   GLN B1003     108.231  99.938  18.846  1.00 52.29           C  
ATOM   3696  O   GLN B1003     108.247  99.472  17.705  1.00 52.23           O  
ATOM   3697  CB  GLN B1003     108.912 102.338  19.171  1.00 51.67           C  
ATOM   3698  CG  GLN B1003     108.518 103.810  19.061  1.00 52.83           C  
ATOM   3699  CD  GLN B1003     109.713 104.740  18.914  1.00 52.81           C  
ATOM   3700  OE1 GLN B1003     110.732 104.381  18.318  1.00 54.84           O  
ATOM   3701  NE2 GLN B1003     109.588 105.949  19.453  1.00 54.15           N  
ATOM   3702  N   ASP B1004     108.612  99.251  19.921  1.00 53.61           N  
ATOM   3703  CA  ASP B1004     109.225  97.924  19.837  1.00 54.85           C  
ATOM   3704  C   ASP B1004     108.229  96.757  19.834  1.00 55.18           C  
ATOM   3705  O   ASP B1004     108.624  95.605  19.630  1.00 55.50           O  
ATOM   3706  CB  ASP B1004     110.244  97.742  20.975  1.00 55.25           C  
ATOM   3707  CG  ASP B1004     109.608  97.814  22.364  1.00 56.68           C  
ATOM   3708  OD1 ASP B1004     108.714  98.663  22.582  1.00 56.97           O  
ATOM   3709  OD2 ASP B1004     110.013  97.024  23.244  1.00 57.56           O  
ATOM   3710  N   LYS B1005     106.947  97.051  20.050  1.00 55.26           N  
ATOM   3711  CA  LYS B1005     105.945  95.997  20.243  1.00 55.10           C  
ATOM   3712  C   LYS B1005     104.763  96.050  19.275  1.00 54.65           C  
ATOM   3713  O   LYS B1005     104.386  97.118  18.788  1.00 54.32           O  
ATOM   3714  CB  LYS B1005     105.439  95.993  21.695  1.00 55.34           C  
ATOM   3715  CG  LYS B1005     106.476  95.566  22.735  1.00 56.85           C  
ATOM   3716  CD  LYS B1005     106.873  94.101  22.578  1.00 58.98           C  
ATOM   3717  CE  LYS B1005     108.070  93.756  23.447  1.00 60.17           C  
ATOM   3718  NZ  LYS B1005     108.530  92.357  23.219  1.00 61.36           N  
ATOM   3719  N   GLU B1006     104.192  94.877  19.010  1.00 54.28           N  
ATOM   3720  CA  GLU B1006     103.000  94.741  18.176  1.00 54.21           C  
ATOM   3721  C   GLU B1006     101.736  94.572  19.025  1.00 54.06           C  
ATOM   3722  O   GLU B1006     100.643  94.358  18.495  1.00 53.52           O  
ATOM   3723  CB  GLU B1006     103.152  93.560  17.209  1.00 54.20           C  
ATOM   3724  CG  GLU B1006     104.182  93.775  16.103  1.00 54.50           C  
ATOM   3725  CD  GLU B1006     103.827  94.930  15.183  1.00 55.57           C  
ATOM   3726  OE1 GLU B1006     104.691  95.806  14.974  1.00 56.38           O  
ATOM   3727  OE2 GLU B1006     102.686  94.967  14.677  1.00 55.58           O  
HETATM 3728  N   PTR B1007     101.900  94.669  20.342  1.00 54.39           N  
HETATM 3729  CA  PTR B1007     100.787  94.552  21.283  1.00 55.10           C  
HETATM 3730  C   PTR B1007     100.973  95.492  22.476  1.00 55.47           C  
HETATM 3731  O   PTR B1007     102.055  96.048  22.680  1.00 55.07           O  
HETATM 3732  CB  PTR B1007     100.570  93.087  21.703  1.00 55.36           C  
HETATM 3733  CG  PTR B1007     101.693  92.483  22.522  1.00 55.79           C  
HETATM 3734  CD1 PTR B1007     102.636  91.645  21.931  1.00 56.38           C  
HETATM 3735  CD2 PTR B1007     101.792  92.718  23.894  1.00 55.67           C  
HETATM 3736  CE1 PTR B1007     103.663  91.084  22.675  1.00 56.96           C  
HETATM 3737  CE2 PTR B1007     102.813  92.160  24.647  1.00 56.56           C  
HETATM 3738  CZ  PTR B1007     103.744  91.341  24.035  1.00 57.22           C  
HETATM 3739  OH  PTR B1007     104.653  90.847  24.708  1.00 58.83           O  
HETATM 3740  P   PTR B1007     104.686  89.273  25.065  1.00 60.85           P  
HETATM 3741  O1P PTR B1007     105.471  89.098  26.309  1.00 61.42           O  
HETATM 3742  O2P PTR B1007     105.346  88.501  23.906  1.00 60.01           O  
HETATM 3743  O3P PTR B1007     103.256  88.743  25.282  1.00 61.35           O  
HETATM 3744  N   PTR B1008      99.908  95.659  23.256  1.00 56.07           N  
HETATM 3745  CA  PTR B1008      99.898  96.564  24.398  1.00 57.00           C  
HETATM 3746  C   PTR B1008      99.130  95.903  25.538  1.00 57.25           C  
HETATM 3747  O   PTR B1008      98.004  95.437  25.351  1.00 56.44           O  
HETATM 3748  CB  PTR B1008      99.244  97.871  23.933  1.00 58.19           C  
HETATM 3749  CG  PTR B1008      99.416  99.079  24.836  1.00 59.25           C  
HETATM 3750  CD1 PTR B1008      98.912  99.095  26.136  1.00 59.68           C  
HETATM 3751  CD2 PTR B1008     100.070 100.218  24.375  1.00 60.36           C  
HETATM 3752  CE1 PTR B1008      99.060 100.209  26.950  1.00 60.49           C  
HETATM 3753  CE2 PTR B1008     100.226 101.335  25.182  1.00 61.14           C  
HETATM 3754  CZ  PTR B1008      99.726 101.325  26.471  1.00 61.71           C  
HETATM 3755  OH  PTR B1008      99.868 102.336  27.167  1.00 64.19           O  
HETATM 3756  P   PTR B1008     100.515 102.325  28.646  1.00 70.01           P  
HETATM 3757  O1P PTR B1008     101.258 103.594  28.836  1.00 69.98           O  
HETATM 3758  O2P PTR B1008     101.486 101.137  28.804  1.00 70.34           O  
HETATM 3759  O3P PTR B1008      99.387 102.227  29.693  1.00 68.98           O  
ATOM   3760  N   LYS B1009      99.752  95.854  26.713  1.00 58.08           N  
ATOM   3761  CA  LYS B1009      99.101  95.337  27.915  1.00 59.63           C  
ATOM   3762  C   LYS B1009      98.622  96.485  28.800  1.00 60.79           C  
ATOM   3763  O   LYS B1009      99.418  97.324  29.226  1.00 60.52           O  
ATOM   3764  CB  LYS B1009     100.037  94.404  28.689  1.00 59.49           C  
ATOM   3765  CG  LYS B1009     100.275  93.063  28.007  1.00 59.86           C  
ATOM   3766  CD  LYS B1009     101.151  92.156  28.855  1.00 59.77           C  
ATOM   3767  CE  LYS B1009     101.410  90.833  28.156  1.00 59.38           C  
ATOM   3768  NZ  LYS B1009     102.345  89.969  28.923  1.00 59.74           N  
ATOM   3769  N   VAL B1010      97.318  96.519  29.065  1.00 62.61           N  
ATOM   3770  CA  VAL B1010      96.709  97.623  29.811  1.00 64.66           C  
ATOM   3771  C   VAL B1010      96.321  97.243  31.240  1.00 66.26           C  
ATOM   3772  O   VAL B1010      95.964  96.093  31.515  1.00 66.38           O  
ATOM   3773  CB  VAL B1010      95.461  98.210  29.084  1.00 64.61           C  
ATOM   3774  CG1 VAL B1010      95.798  98.604  27.652  1.00 64.63           C  
ATOM   3775  CG2 VAL B1010      94.292  97.233  29.111  1.00 64.71           C  
ATOM   3776  N   LYS B1011      96.404  98.219  32.143  1.00 68.20           N  
ATOM   3777  CA  LYS B1011      95.867  98.079  33.493  1.00 69.95           C  
ATOM   3778  C   LYS B1011      94.344  98.127  33.414  1.00 70.97           C  
ATOM   3779  O   LYS B1011      93.786  98.878  32.608  1.00 71.00           O  
ATOM   3780  CB  LYS B1011      96.370  99.200  34.410  1.00 70.17           C  
ATOM   3781  CG  LYS B1011      97.861  99.162  34.747  1.00 71.73           C  
ATOM   3782  CD  LYS B1011      98.685 100.025  33.793  1.00 73.06           C  
ATOM   3783  CE  LYS B1011     100.044 100.384  34.387  1.00 73.68           C  
ATOM   3784  NZ  LYS B1011     100.945  99.204  34.539  1.00 74.05           N  
ATOM   3785  N   GLU B1012      93.675  97.330  34.243  1.00 72.11           N  
ATOM   3786  CA  GLU B1012      92.211  97.295  34.249  1.00 73.09           C  
ATOM   3787  C   GLU B1012      91.610  97.659  35.617  1.00 72.85           C  
ATOM   3788  O   GLU B1012      91.313  96.772  36.424  1.00 73.08           O  
ATOM   3789  CB  GLU B1012      91.689  95.937  33.750  1.00 73.05           C  
ATOM   3790  CG  GLU B1012      91.989  95.655  32.275  1.00 74.21           C  
ATOM   3791  CD  GLU B1012      91.170  94.507  31.693  1.00 74.35           C  
ATOM   3792  OE1 GLU B1012      91.648  93.871  30.726  1.00 74.91           O  
ATOM   3793  OE2 GLU B1012      90.051  94.242  32.188  1.00 76.34           O  
ATOM   3794  N   PRO B1013      91.455  98.973  35.888  1.00 72.58           N  
ATOM   3795  CA  PRO B1013      90.746  99.451  37.074  1.00 71.98           C  
ATOM   3796  C   PRO B1013      89.274  99.790  36.795  1.00 71.01           C  
ATOM   3797  O   PRO B1013      88.572 100.284  37.683  1.00 71.17           O  
ATOM   3798  CB  PRO B1013      91.523 100.721  37.445  1.00 72.10           C  
ATOM   3799  CG  PRO B1013      92.216 101.163  36.155  1.00 72.66           C  
ATOM   3800  CD  PRO B1013      91.987 100.103  35.106  1.00 72.55           C  
ATOM   3801  N   GLY B1014      88.822  99.521  35.571  1.00 69.75           N  
ATOM   3802  CA  GLY B1014      87.446  99.794  35.161  1.00 68.07           C  
ATOM   3803  C   GLY B1014      86.808  98.620  34.442  1.00 66.62           C  
ATOM   3804  O   GLY B1014      87.502  97.696  34.001  1.00 66.57           O  
ATOM   3805  N   GLU B1015      85.482  98.660  34.323  1.00 64.84           N  
ATOM   3806  CA  GLU B1015      84.724  97.591  33.676  1.00 62.85           C  
ATOM   3807  C   GLU B1015      85.025  97.519  32.180  1.00 60.39           C  
ATOM   3808  O   GLU B1015      85.052  98.539  31.486  1.00 60.60           O  
ATOM   3809  CB  GLU B1015      83.218  97.757  33.929  1.00 63.46           C  
ATOM   3810  CG  GLU B1015      82.346  96.574  33.475  1.00 65.96           C  
ATOM   3811  CD  GLU B1015      82.699  95.253  34.155  1.00 68.56           C  
ATOM   3812  OE1 GLU B1015      83.000  95.255  35.370  1.00 69.96           O  
ATOM   3813  OE2 GLU B1015      82.665  94.207  33.471  1.00 68.74           O  
ATOM   3814  N   SER B1016      85.260  96.301  31.702  1.00 57.01           N  
ATOM   3815  CA  SER B1016      85.615  96.061  30.310  1.00 53.45           C  
ATOM   3816  C   SER B1016      84.453  95.419  29.551  1.00 50.29           C  
ATOM   3817  O   SER B1016      83.714  94.612  30.121  1.00 49.77           O  
ATOM   3818  CB  SER B1016      86.847  95.160  30.242  1.00 53.75           C  
ATOM   3819  OG  SER B1016      87.906  95.683  31.027  1.00 54.90           O  
ATOM   3820  N   PRO B1017      84.278  95.786  28.264  1.00 47.18           N  
ATOM   3821  CA  PRO B1017      83.268  95.135  27.426  1.00 45.19           C  
ATOM   3822  C   PRO B1017      83.706  93.724  27.019  1.00 42.88           C  
ATOM   3823  O   PRO B1017      84.071  93.486  25.863  1.00 42.53           O  
ATOM   3824  CB  PRO B1017      83.163  96.066  26.214  1.00 45.05           C  
ATOM   3825  CG  PRO B1017      84.482  96.736  26.134  1.00 46.00           C  
ATOM   3826  CD  PRO B1017      85.000  96.848  27.538  1.00 46.89           C  
ATOM   3827  N   ILE B1018      83.645  92.800  27.976  1.00 40.52           N  
ATOM   3828  CA  ILE B1018      84.216  91.453  27.833  1.00 38.64           C  
ATOM   3829  C   ILE B1018      83.640  90.621  26.682  1.00 37.18           C  
ATOM   3830  O   ILE B1018      84.318  89.738  26.155  1.00 37.49           O  
ATOM   3831  CB  ILE B1018      84.142  90.645  29.162  1.00 38.23           C  
ATOM   3832  CG1 ILE B1018      82.694  90.533  29.661  1.00 38.65           C  
ATOM   3833  CG2 ILE B1018      85.049  91.277  30.223  1.00 37.69           C  
ATOM   3834  CD1 ILE B1018      82.434  89.359  30.593  1.00 37.60           C  
ATOM   3835  N   PHE B1019      82.402  90.910  26.290  1.00 36.10           N  
ATOM   3836  CA  PHE B1019      81.741  90.154  25.225  1.00 34.79           C  
ATOM   3837  C   PHE B1019      82.124  90.634  23.821  1.00 33.80           C  
ATOM   3838  O   PHE B1019      81.687  90.060  22.819  1.00 33.37           O  
ATOM   3839  CB  PHE B1019      80.221  90.138  25.429  1.00 34.85           C  
ATOM   3840  CG  PHE B1019      79.793  89.480  26.715  1.00 35.05           C  
ATOM   3841  CD1 PHE B1019      79.234  90.232  27.744  1.00 34.89           C  
ATOM   3842  CD2 PHE B1019      79.974  88.111  26.908  1.00 33.91           C  
ATOM   3843  CE1 PHE B1019      78.841  89.626  28.940  1.00 35.66           C  
ATOM   3844  CE2 PHE B1019      79.589  87.496  28.100  1.00 33.38           C  
ATOM   3845  CZ  PHE B1019      79.021  88.256  29.118  1.00 35.38           C  
ATOM   3846  N   TRP B1020      82.951  91.677  23.767  1.00 32.88           N  
ATOM   3847  CA  TRP B1020      83.541  92.164  22.519  1.00 32.85           C  
ATOM   3848  C   TRP B1020      85.041  91.858  22.451  1.00 32.55           C  
ATOM   3849  O   TRP B1020      85.684  92.098  21.426  1.00 31.71           O  
ATOM   3850  CB  TRP B1020      83.309  93.672  22.367  1.00 33.05           C  
ATOM   3851  CG  TRP B1020      81.984  94.036  21.761  1.00 33.39           C  
ATOM   3852  CD1 TRP B1020      81.758  94.451  20.478  1.00 32.54           C  
ATOM   3853  CD2 TRP B1020      80.703  94.027  22.410  1.00 33.50           C  
ATOM   3854  NE1 TRP B1020      80.419  94.695  20.287  1.00 32.71           N  
ATOM   3855  CE2 TRP B1020      79.748  94.444  21.455  1.00 32.73           C  
ATOM   3856  CE3 TRP B1020      80.270  93.705  23.705  1.00 33.52           C  
ATOM   3857  CZ2 TRP B1020      78.382  94.551  21.753  1.00 33.29           C  
ATOM   3858  CZ3 TRP B1020      78.910  93.810  24.001  1.00 33.84           C  
ATOM   3859  CH2 TRP B1020      77.984  94.230  23.026  1.00 32.83           C  
ATOM   3860  N   TYR B1021      85.577  91.315  23.546  1.00 32.48           N  
ATOM   3861  CA  TYR B1021      87.014  91.104  23.726  1.00 31.99           C  
ATOM   3862  C   TYR B1021      87.541  89.810  23.111  1.00 31.29           C  
ATOM   3863  O   TYR B1021      86.906  88.755  23.202  1.00 30.84           O  
ATOM   3864  CB  TYR B1021      87.357  91.115  25.221  1.00 32.88           C  
ATOM   3865  CG  TYR B1021      87.717  92.468  25.807  1.00 34.16           C  
ATOM   3866  CD1 TYR B1021      87.328  93.657  25.188  1.00 36.26           C  
ATOM   3867  CD2 TYR B1021      88.424  92.555  27.005  1.00 35.04           C  
ATOM   3868  CE1 TYR B1021      87.657  94.897  25.733  1.00 36.59           C  
ATOM   3869  CE2 TYR B1021      88.754  93.789  27.561  1.00 37.02           C  
ATOM   3870  CZ  TYR B1021      88.365  94.955  26.919  1.00 37.03           C  
ATOM   3871  OH  TYR B1021      88.686  96.181  27.463  1.00 38.71           O  
ATOM   3872  N   ALA B1022      88.719  89.907  22.497  1.00 30.52           N  
ATOM   3873  CA  ALA B1022      89.463  88.743  22.023  1.00 30.01           C  
ATOM   3874  C   ALA B1022      89.944  87.914  23.219  1.00 30.05           C  
ATOM   3875  O   ALA B1022      90.149  88.463  24.307  1.00 29.66           O  
ATOM   3876  CB  ALA B1022      90.641  89.186  21.173  1.00 29.20           C  
ATOM   3877  N   PRO B1023      90.115  86.590  23.032  1.00 30.06           N  
ATOM   3878  CA  PRO B1023      90.547  85.717  24.124  1.00 29.71           C  
ATOM   3879  C   PRO B1023      91.801  86.204  24.849  1.00 29.80           C  
ATOM   3880  O   PRO B1023      91.849  86.145  26.076  1.00 30.04           O  
ATOM   3881  CB  PRO B1023      90.821  84.389  23.417  1.00 30.28           C  
ATOM   3882  CG  PRO B1023      89.910  84.405  22.248  1.00 30.58           C  
ATOM   3883  CD  PRO B1023      89.896  85.830  21.788  1.00 29.80           C  
ATOM   3884  N   GLU B1024      92.791  86.695  24.100  1.00 29.59           N  
ATOM   3885  CA  GLU B1024      94.055  87.160  24.687  1.00 30.06           C  
ATOM   3886  C   GLU B1024      93.920  88.474  25.467  1.00 29.85           C  
ATOM   3887  O   GLU B1024      94.735  88.764  26.342  1.00 29.75           O  
ATOM   3888  CB  GLU B1024      95.169  87.244  23.629  1.00 29.64           C  
ATOM   3889  CG  GLU B1024      95.046  88.392  22.628  1.00 30.87           C  
ATOM   3890  CD  GLU B1024      94.116  88.100  21.454  1.00 31.83           C  
ATOM   3891  OE1 GLU B1024      93.459  87.034  21.430  1.00 30.77           O  
ATOM   3892  OE2 GLU B1024      94.048  88.953  20.542  1.00 31.48           O  
ATOM   3893  N   SER B1025      92.897  89.264  25.142  1.00 29.85           N  
ATOM   3894  CA  SER B1025      92.565  90.457  25.922  1.00 29.27           C  
ATOM   3895  C   SER B1025      91.926  90.047  27.247  1.00 29.70           C  
ATOM   3896  O   SER B1025      92.178  90.656  28.286  1.00 29.46           O  
ATOM   3897  CB  SER B1025      91.622  91.372  25.139  1.00 28.63           C  
ATOM   3898  OG  SER B1025      92.186  91.733  23.891  1.00 26.83           O  
ATOM   3899  N   LEU B1026      91.100  89.006  27.194  1.00 30.60           N  
ATOM   3900  CA  LEU B1026      90.470  88.436  28.383  1.00 32.54           C  
ATOM   3901  C   LEU B1026      91.480  87.806  29.343  1.00 33.28           C  
ATOM   3902  O   LEU B1026      91.367  87.964  30.559  1.00 33.45           O  
ATOM   3903  CB  LEU B1026      89.426  87.389  27.975  1.00 32.05           C  
ATOM   3904  CG  LEU B1026      87.915  87.661  28.031  1.00 34.30           C  
ATOM   3905  CD1 LEU B1026      87.542  89.143  28.103  1.00 31.03           C  
ATOM   3906  CD2 LEU B1026      87.221  86.970  26.863  1.00 31.61           C  
ATOM   3907  N   THR B1027      92.464  87.099  28.790  1.00 34.60           N  
ATOM   3908  CA  THR B1027      93.390  86.293  29.592  1.00 35.56           C  
ATOM   3909  C   THR B1027      94.649  87.036  30.027  1.00 36.21           C  
ATOM   3910  O   THR B1027      95.111  86.863  31.155  1.00 36.27           O  
ATOM   3911  CB  THR B1027      93.824  85.013  28.847  1.00 35.94           C  
ATOM   3912  OG1 THR B1027      94.443  85.371  27.604  1.00 35.87           O  
ATOM   3913  CG2 THR B1027      92.628  84.101  28.586  1.00 35.52           C  
ATOM   3914  N   GLU B1028      95.201  87.852  29.132  1.00 36.77           N  
ATOM   3915  CA  GLU B1028      96.491  88.504  29.369  1.00 37.77           C  
ATOM   3916  C   GLU B1028      96.424  90.031  29.281  1.00 37.10           C  
ATOM   3917  O   GLU B1028      97.441  90.706  29.454  1.00 37.62           O  
ATOM   3918  CB  GLU B1028      97.538  87.994  28.369  1.00 37.90           C  
ATOM   3919  CG  GLU B1028      97.717  86.480  28.311  1.00 40.18           C  
ATOM   3920  CD  GLU B1028      98.709  86.057  27.242  1.00 40.08           C  
ATOM   3921  OE1 GLU B1028      98.318  85.300  26.328  1.00 43.68           O  
ATOM   3922  OE2 GLU B1028      99.880  86.494  27.307  1.00 44.58           O  
ATOM   3923  N   SER B1029      95.234  90.568  29.007  1.00 36.43           N  
ATOM   3924  CA  SER B1029      95.041  92.004  28.755  1.00 35.84           C  
ATOM   3925  C   SER B1029      95.863  92.507  27.565  1.00 34.80           C  
ATOM   3926  O   SER B1029      96.308  93.655  27.546  1.00 34.41           O  
ATOM   3927  CB  SER B1029      95.325  92.841  30.011  1.00 36.01           C  
ATOM   3928  OG  SER B1029      94.245  92.776  30.922  1.00 39.67           O  
ATOM   3929  N   LYS B1030      96.051  91.636  26.577  1.00 34.66           N  
ATOM   3930  CA  LYS B1030      96.818  91.959  25.378  1.00 34.55           C  
ATOM   3931  C   LYS B1030      95.922  92.555  24.303  1.00 33.31           C  
ATOM   3932  O   LYS B1030      94.948  91.931  23.873  1.00 33.18           O  
ATOM   3933  CB  LYS B1030      97.532  90.717  24.835  1.00 34.42           C  
ATOM   3934  CG  LYS B1030      98.738  90.281  25.652  1.00 37.34           C  
ATOM   3935  CD  LYS B1030      99.310  88.950  25.168  1.00 36.15           C  
ATOM   3936  CE  LYS B1030     100.190  89.105  23.934  1.00 39.37           C  
ATOM   3937  NZ  LYS B1030     100.858  87.818  23.577  1.00 39.49           N  
ATOM   3938  N   PHE B1031      96.266  93.764  23.874  1.00 32.40           N  
ATOM   3939  CA  PHE B1031      95.510  94.476  22.851  1.00 32.12           C  
ATOM   3940  C   PHE B1031      96.396  94.825  21.663  1.00 32.07           C  
ATOM   3941  O   PHE B1031      97.534  95.266  21.830  1.00 32.15           O  
ATOM   3942  CB  PHE B1031      94.862  95.733  23.435  1.00 31.54           C  
ATOM   3943  CG  PHE B1031      93.796  95.444  24.448  1.00 31.00           C  
ATOM   3944  CD1 PHE B1031      94.115  95.316  25.799  1.00 32.43           C  
ATOM   3945  CD2 PHE B1031      92.471  95.285  24.053  1.00 29.16           C  
ATOM   3946  CE1 PHE B1031      93.125  95.038  26.740  1.00 30.28           C  
ATOM   3947  CE2 PHE B1031      91.477  95.008  24.985  1.00 28.35           C  
ATOM   3948  CZ  PHE B1031      91.807  94.887  26.333  1.00 31.13           C  
ATOM   3949  N   SER B1032      95.851  94.626  20.467  1.00 32.10           N  
ATOM   3950  CA  SER B1032      96.593  94.770  19.221  1.00 31.41           C  
ATOM   3951  C   SER B1032      95.626  95.063  18.085  1.00 31.25           C  
ATOM   3952  O   SER B1032      94.419  95.176  18.306  1.00 30.95           O  
ATOM   3953  CB  SER B1032      97.352  93.473  18.922  1.00 31.74           C  
ATOM   3954  OG  SER B1032      96.450  92.384  18.785  1.00 30.88           O  
ATOM   3955  N   VAL B1033      96.159  95.188  16.871  1.00 30.59           N  
ATOM   3956  CA  VAL B1033      95.333  95.333  15.675  1.00 30.98           C  
ATOM   3957  C   VAL B1033      94.427  94.110  15.523  1.00 31.22           C  
ATOM   3958  O   VAL B1033      93.248  94.237  15.185  1.00 31.22           O  
ATOM   3959  CB  VAL B1033      96.196  95.535  14.401  1.00 30.84           C  
ATOM   3960  CG1 VAL B1033      95.344  95.447  13.141  1.00 31.08           C  
ATOM   3961  CG2 VAL B1033      96.923  96.873  14.453  1.00 30.35           C  
ATOM   3962  N   ALA B1034      94.986  92.932  15.797  1.00 30.82           N  
ATOM   3963  CA  ALA B1034      94.252  91.674  15.700  1.00 30.25           C  
ATOM   3964  C   ALA B1034      93.136  91.539  16.741  1.00 29.85           C  
ATOM   3965  O   ALA B1034      92.142  90.860  16.488  1.00 30.02           O  
ATOM   3966  CB  ALA B1034      95.204  90.497  15.778  1.00 30.15           C  
ATOM   3967  N   SER B1035      93.293  92.169  17.906  1.00 28.62           N  
ATOM   3968  CA  SER B1035      92.192  92.203  18.873  1.00 28.78           C  
ATOM   3969  C   SER B1035      91.104  93.193  18.438  1.00 28.01           C  
ATOM   3970  O   SER B1035      89.925  92.981  18.718  1.00 27.99           O  
ATOM   3971  CB  SER B1035      92.677  92.457  20.308  1.00 28.03           C  
ATOM   3972  OG  SER B1035      93.274  93.731  20.451  1.00 28.75           O  
ATOM   3973  N   ASP B1036      91.500  94.258  17.739  1.00 27.82           N  
ATOM   3974  CA  ASP B1036      90.536  95.160  17.098  1.00 27.95           C  
ATOM   3975  C   ASP B1036      89.756  94.449  15.993  1.00 27.26           C  
ATOM   3976  O   ASP B1036      88.570  94.712  15.803  1.00 27.24           O  
ATOM   3977  CB  ASP B1036      91.221  96.409  16.532  1.00 27.58           C  
ATOM   3978  CG  ASP B1036      91.436  97.495  17.578  1.00 29.28           C  
ATOM   3979  OD1 ASP B1036      90.926  97.367  18.713  1.00 30.50           O  
ATOM   3980  OD2 ASP B1036      92.117  98.490  17.255  1.00 30.50           O  
ATOM   3981  N   VAL B1037      90.433  93.557  15.268  1.00 27.69           N  
ATOM   3982  CA  VAL B1037      89.798  92.742  14.229  1.00 26.74           C  
ATOM   3983  C   VAL B1037      88.753  91.783  14.822  1.00 26.70           C  
ATOM   3984  O   VAL B1037      87.679  91.606  14.249  1.00 26.59           O  
ATOM   3985  CB  VAL B1037      90.850  91.969  13.386  1.00 27.00           C  
ATOM   3986  CG1 VAL B1037      90.187  90.920  12.502  1.00 25.89           C  
ATOM   3987  CG2 VAL B1037      91.659  92.940  12.531  1.00 25.33           C  
ATOM   3988  N   TRP B1038      89.078  91.174  15.962  1.00 26.80           N  
ATOM   3989  CA  TRP B1038      88.131  90.325  16.682  1.00 27.82           C  
ATOM   3990  C   TRP B1038      86.873  91.130  17.023  1.00 28.48           C  
ATOM   3991  O   TRP B1038      85.757  90.705  16.718  1.00 28.50           O  
ATOM   3992  CB  TRP B1038      88.762  89.748  17.959  1.00 28.11           C  
ATOM   3993  CG  TRP B1038      87.800  88.935  18.804  1.00 29.39           C  
ATOM   3994  CD1 TRP B1038      86.763  89.414  19.566  1.00 28.54           C  
ATOM   3995  CD2 TRP B1038      87.789  87.510  18.967  1.00 28.61           C  
ATOM   3996  NE1 TRP B1038      86.110  88.374  20.184  1.00 29.41           N  
ATOM   3997  CE2 TRP B1038      86.720  87.197  19.839  1.00 29.24           C  
ATOM   3998  CE3 TRP B1038      88.581  86.467  18.464  1.00 27.57           C  
ATOM   3999  CZ2 TRP B1038      86.421  85.883  20.217  1.00 29.54           C  
ATOM   4000  CZ3 TRP B1038      88.282  85.160  18.842  1.00 26.92           C  
ATOM   4001  CH2 TRP B1038      87.208  84.882  19.707  1.00 28.92           C  
ATOM   4002  N   SER B1039      87.068  92.294  17.643  1.00 28.36           N  
ATOM   4003  CA  SER B1039      85.957  93.160  18.036  1.00 29.27           C  
ATOM   4004  C   SER B1039      85.156  93.630  16.821  1.00 29.10           C  
ATOM   4005  O   SER B1039      83.930  93.712  16.881  1.00 29.65           O  
ATOM   4006  CB  SER B1039      86.458  94.350  18.856  1.00 29.08           C  
ATOM   4007  OG  SER B1039      87.076  93.913  20.055  1.00 32.42           O  
ATOM   4008  N   PHE B1040      85.851  93.914  15.718  1.00 29.24           N  
ATOM   4009  CA  PHE B1040      85.192  94.260  14.456  1.00 29.30           C  
ATOM   4010  C   PHE B1040      84.215  93.176  13.978  1.00 28.87           C  
ATOM   4011  O   PHE B1040      83.142  93.488  13.454  1.00 28.08           O  
ATOM   4012  CB  PHE B1040      86.214  94.561  13.355  1.00 30.00           C  
ATOM   4013  CG  PHE B1040      85.607  94.630  11.982  1.00 31.39           C  
ATOM   4014  CD1 PHE B1040      84.955  95.781  11.555  1.00 33.07           C  
ATOM   4015  CD2 PHE B1040      85.656  93.528  11.131  1.00 32.13           C  
ATOM   4016  CE1 PHE B1040      84.376  95.840  10.292  1.00 34.82           C  
ATOM   4017  CE2 PHE B1040      85.078  93.577   9.869  1.00 32.51           C  
ATOM   4018  CZ  PHE B1040      84.439  94.733   9.450  1.00 33.72           C  
ATOM   4019  N   GLY B1041      84.602  91.912  14.145  1.00 28.61           N  
ATOM   4020  CA  GLY B1041      83.745  90.783  13.800  1.00 28.04           C  
ATOM   4021  C   GLY B1041      82.472  90.778  14.629  1.00 27.99           C  
ATOM   4022  O   GLY B1041      81.397  90.434  14.131  1.00 27.73           O  
ATOM   4023  N   VAL B1042      82.600  91.159  15.900  1.00 27.24           N  
ATOM   4024  CA  VAL B1042      81.445  91.302  16.786  1.00 27.13           C  
ATOM   4025  C   VAL B1042      80.565  92.463  16.312  1.00 26.92           C  
ATOM   4026  O   VAL B1042      79.342  92.350  16.318  1.00 28.31           O  
ATOM   4027  CB  VAL B1042      81.865  91.489  18.267  1.00 27.15           C  
ATOM   4028  CG1 VAL B1042      80.645  91.472  19.186  1.00 26.17           C  
ATOM   4029  CG2 VAL B1042      82.840  90.397  18.682  1.00 27.13           C  
ATOM   4030  N   VAL B1043      81.192  93.561  15.883  1.00 26.22           N  
ATOM   4031  CA  VAL B1043      80.470  94.709  15.309  1.00 26.29           C  
ATOM   4032  C   VAL B1043      79.643  94.272  14.096  1.00 27.00           C  
ATOM   4033  O   VAL B1043      78.475  94.646  13.970  1.00 26.99           O  
ATOM   4034  CB  VAL B1043      81.430  95.872  14.915  1.00 25.67           C  
ATOM   4035  CG1 VAL B1043      80.704  96.950  14.104  1.00 25.74           C  
ATOM   4036  CG2 VAL B1043      82.076  96.481  16.150  1.00 24.81           C  
ATOM   4037  N   LEU B1044      80.259  93.475  13.221  1.00 26.26           N  
ATOM   4038  CA  LEU B1044      79.593  92.944  12.036  1.00 26.93           C  
ATOM   4039  C   LEU B1044      78.418  92.042  12.406  1.00 26.93           C  
ATOM   4040  O   LEU B1044      77.375  92.088  11.754  1.00 27.01           O  
ATOM   4041  CB  LEU B1044      80.594  92.196  11.146  1.00 27.41           C  
ATOM   4042  CG  LEU B1044      80.137  91.666   9.781  1.00 27.44           C  
ATOM   4043  CD1 LEU B1044      79.504  92.754   8.920  1.00 26.45           C  
ATOM   4044  CD2 LEU B1044      81.317  91.040   9.065  1.00 26.31           C  
ATOM   4045  N   TYR B1045      78.601  91.222  13.442  1.00 26.84           N  
ATOM   4046  CA  TYR B1045      77.508  90.450  14.038  1.00 27.56           C  
ATOM   4047  C   TYR B1045      76.365  91.365  14.496  1.00 27.64           C  
ATOM   4048  O   TYR B1045      75.208  91.135  14.146  1.00 27.69           O  
ATOM   4049  CB  TYR B1045      78.010  89.601  15.219  1.00 27.40           C  
ATOM   4050  CG  TYR B1045      76.897  88.947  16.013  1.00 28.16           C  
ATOM   4051  CD1 TYR B1045      76.383  87.707  15.639  1.00 27.10           C  
ATOM   4052  CD2 TYR B1045      76.350  89.574  17.133  1.00 26.63           C  
ATOM   4053  CE1 TYR B1045      75.357  87.106  16.357  1.00 29.57           C  
ATOM   4054  CE2 TYR B1045      75.323  88.981  17.859  1.00 27.89           C  
ATOM   4055  CZ  TYR B1045      74.832  87.749  17.463  1.00 28.81           C  
ATOM   4056  OH  TYR B1045      73.817  87.154  18.169  1.00 29.55           O  
ATOM   4057  N   GLU B1046      76.701  92.385  15.285  1.00 27.19           N  
ATOM   4058  CA  GLU B1046      75.726  93.362  15.774  1.00 28.22           C  
ATOM   4059  C   GLU B1046      74.890  93.911  14.629  1.00 28.32           C  
ATOM   4060  O   GLU B1046      73.660  93.926  14.702  1.00 28.68           O  
ATOM   4061  CB  GLU B1046      76.425  94.535  16.460  1.00 28.39           C  
ATOM   4062  CG  GLU B1046      77.053  94.247  17.805  1.00 29.16           C  
ATOM   4063  CD  GLU B1046      77.580  95.512  18.439  1.00 29.81           C  
ATOM   4064  OE1 GLU B1046      76.771  96.263  19.031  1.00 29.13           O  
ATOM   4065  OE2 GLU B1046      78.798  95.767  18.324  1.00 26.50           O  
ATOM   4066  N   LEU B1047      75.573  94.350  13.573  1.00 27.56           N  
ATOM   4067  CA  LEU B1047      74.920  94.944  12.409  1.00 28.20           C  
ATOM   4068  C   LEU B1047      73.862  94.024  11.815  1.00 27.54           C  
ATOM   4069  O   LEU B1047      72.738  94.449  11.555  1.00 27.51           O  
ATOM   4070  CB  LEU B1047      75.952  95.336  11.342  1.00 27.51           C  
ATOM   4071  CG  LEU B1047      76.925  96.472  11.674  1.00 28.94           C  
ATOM   4072  CD1 LEU B1047      77.880  96.713  10.511  1.00 29.99           C  
ATOM   4073  CD2 LEU B1047      76.188  97.759  12.040  1.00 29.86           C  
ATOM   4074  N   PHE B1048      74.220  92.757  11.632  1.00 28.08           N  
ATOM   4075  CA  PHE B1048      73.329  91.795  10.988  1.00 29.28           C  
ATOM   4076  C   PHE B1048      72.240  91.215  11.894  1.00 29.75           C  
ATOM   4077  O   PHE B1048      71.347  90.514  11.418  1.00 30.41           O  
ATOM   4078  CB  PHE B1048      74.135  90.720  10.243  1.00 28.69           C  
ATOM   4079  CG  PHE B1048      74.609  91.174   8.890  1.00 29.66           C  
ATOM   4080  CD1 PHE B1048      75.680  92.058   8.770  1.00 28.53           C  
ATOM   4081  CD2 PHE B1048      73.958  90.750   7.735  1.00 28.51           C  
ATOM   4082  CE1 PHE B1048      76.103  92.501   7.519  1.00 30.50           C  
ATOM   4083  CE2 PHE B1048      74.376  91.185   6.482  1.00 30.20           C  
ATOM   4084  CZ  PHE B1048      75.451  92.063   6.373  1.00 29.31           C  
ATOM   4085  N   THR B1049      72.304  91.525  13.187  1.00 30.72           N  
ATOM   4086  CA  THR B1049      71.198  91.233  14.105  1.00 31.32           C  
ATOM   4087  C   THR B1049      70.215  92.399  14.163  1.00 31.98           C  
ATOM   4088  O   THR B1049      69.133  92.275  14.743  1.00 32.11           O  
ATOM   4089  CB  THR B1049      71.679  90.959  15.549  1.00 31.40           C  
ATOM   4090  OG1 THR B1049      72.339  92.122  16.068  1.00 31.61           O  
ATOM   4091  CG2 THR B1049      72.610  89.764  15.600  1.00 32.20           C  
ATOM   4092  N   TYR B1050      70.606  93.530  13.574  1.00 32.64           N  
ATOM   4093  CA  TYR B1050      69.825  94.775  13.625  1.00 33.44           C  
ATOM   4094  C   TYR B1050      69.540  95.218  15.066  1.00 34.48           C  
ATOM   4095  O   TYR B1050      68.544  95.895  15.339  1.00 34.29           O  
ATOM   4096  CB  TYR B1050      68.526  94.650  12.812  1.00 32.90           C  
ATOM   4097  CG  TYR B1050      68.732  94.646  11.315  1.00 32.02           C  
ATOM   4098  CD1 TYR B1050      68.969  93.457  10.625  1.00 33.01           C  
ATOM   4099  CD2 TYR B1050      68.688  95.833  10.585  1.00 32.23           C  
ATOM   4100  CE1 TYR B1050      69.159  93.453   9.243  1.00 33.31           C  
ATOM   4101  CE2 TYR B1050      68.875  95.841   9.208  1.00 30.08           C  
ATOM   4102  CZ  TYR B1050      69.107  94.651   8.542  1.00 32.34           C  
ATOM   4103  OH  TYR B1050      69.291  94.659   7.177  1.00 32.00           O  
ATOM   4104  N   ILE B1051      70.440  94.831  15.971  1.00 35.78           N  
ATOM   4105  CA  ILE B1051      70.354  95.136  17.407  1.00 37.43           C  
ATOM   4106  C   ILE B1051      69.022  94.677  18.030  1.00 39.23           C  
ATOM   4107  O   ILE B1051      68.407  95.388  18.830  1.00 39.34           O  
ATOM   4108  CB  ILE B1051      70.669  96.645  17.727  1.00 37.10           C  
ATOM   4109  CG1 ILE B1051      71.702  97.243  16.748  1.00 35.99           C  
ATOM   4110  CG2 ILE B1051      71.093  96.826  19.193  1.00 36.79           C  
ATOM   4111  CD1 ILE B1051      73.126  96.678  16.843  1.00 37.25           C  
ATOM   4112  N   GLU B1052      68.585  93.481  17.637  1.00 41.27           N  
ATOM   4113  CA  GLU B1052      67.469  92.802  18.287  1.00 43.94           C  
ATOM   4114  C   GLU B1052      67.931  92.432  19.695  1.00 44.41           C  
ATOM   4115  O   GLU B1052      68.927  91.723  19.856  1.00 44.10           O  
ATOM   4116  CB  GLU B1052      67.077  91.553  17.492  1.00 43.70           C  
ATOM   4117  CG  GLU B1052      65.692  90.999  17.809  1.00 46.25           C  
ATOM   4118  CD  GLU B1052      65.419  89.649  17.153  1.00 46.32           C  
ATOM   4119  OE1 GLU B1052      64.494  88.945  17.614  1.00 50.70           O  
ATOM   4120  OE2 GLU B1052      66.123  89.285  16.183  1.00 48.91           O  
ATOM   4121  N   LYS B1053      67.217  92.929  20.706  1.00 45.76           N  
ATOM   4122  CA  LYS B1053      67.664  92.862  22.110  1.00 46.63           C  
ATOM   4123  C   LYS B1053      68.100  91.481  22.599  1.00 46.05           C  
ATOM   4124  O   LYS B1053      69.127  91.352  23.275  1.00 46.74           O  
ATOM   4125  CB  LYS B1053      66.602  93.448  23.049  1.00 46.99           C  
ATOM   4126  CG  LYS B1053      66.690  94.959  23.219  1.00 48.55           C  
ATOM   4127  CD  LYS B1053      65.461  95.516  23.936  1.00 48.22           C  
ATOM   4128  CE  LYS B1053      65.720  96.910  24.503  1.00 51.20           C  
ATOM   4129  NZ  LYS B1053      66.066  97.915  23.455  1.00 52.27           N  
ATOM   4130  N   SER B1054      67.326  90.457  22.249  1.00 44.93           N  
ATOM   4131  CA  SER B1054      67.616  89.086  22.665  1.00 44.19           C  
ATOM   4132  C   SER B1054      68.818  88.483  21.932  1.00 43.33           C  
ATOM   4133  O   SER B1054      69.323  87.427  22.320  1.00 43.09           O  
ATOM   4134  CB  SER B1054      66.384  88.202  22.457  1.00 44.34           C  
ATOM   4135  OG  SER B1054      66.028  88.151  21.086  1.00 45.80           O  
ATOM   4136  N   LYS B1055      69.273  89.161  20.881  1.00 42.41           N  
ATOM   4137  CA  LYS B1055      70.322  88.632  20.010  1.00 41.24           C  
ATOM   4138  C   LYS B1055      71.690  89.287  20.226  1.00 40.14           C  
ATOM   4139  O   LYS B1055      72.648  88.960  19.525  1.00 39.71           O  
ATOM   4140  CB  LYS B1055      69.901  88.749  18.536  1.00 41.48           C  
ATOM   4141  CG  LYS B1055      68.615  88.008  18.169  1.00 41.99           C  
ATOM   4142  CD  LYS B1055      68.830  86.501  18.067  1.00 44.92           C  
ATOM   4143  CE  LYS B1055      67.613  85.793  17.484  1.00 47.00           C  
ATOM   4144  NZ  LYS B1055      66.471  85.747  18.436  1.00 47.75           N  
ATOM   4145  N   SER B1056      71.776  90.198  21.196  1.00 39.07           N  
ATOM   4146  CA  SER B1056      73.025  90.902  21.513  1.00 37.84           C  
ATOM   4147  C   SER B1056      74.134  89.942  21.966  1.00 36.93           C  
ATOM   4148  O   SER B1056      73.838  88.864  22.483  1.00 36.82           O  
ATOM   4149  CB  SER B1056      72.782  91.964  22.593  1.00 38.24           C  
ATOM   4150  OG  SER B1056      72.630  91.375  23.874  1.00 37.23           O  
ATOM   4151  N   PRO B1057      75.414  90.322  21.756  1.00 36.00           N  
ATOM   4152  CA  PRO B1057      76.533  89.509  22.253  1.00 35.70           C  
ATOM   4153  C   PRO B1057      76.440  89.108  23.743  1.00 35.70           C  
ATOM   4154  O   PRO B1057      76.595  87.922  24.043  1.00 34.96           O  
ATOM   4155  CB  PRO B1057      77.760  90.387  21.973  1.00 35.68           C  
ATOM   4156  CG  PRO B1057      77.352  91.204  20.790  1.00 35.23           C  
ATOM   4157  CD  PRO B1057      75.892  91.501  21.005  1.00 35.69           C  
ATOM   4158  N   PRO B1058      76.174  90.066  24.668  1.00 35.94           N  
ATOM   4159  CA  PRO B1058      76.066  89.632  26.065  1.00 36.41           C  
ATOM   4160  C   PRO B1058      74.946  88.616  26.281  1.00 36.51           C  
ATOM   4161  O   PRO B1058      75.164  87.607  26.950  1.00 36.19           O  
ATOM   4162  CB  PRO B1058      75.763  90.933  26.821  1.00 36.50           C  
ATOM   4163  CG  PRO B1058      76.269  92.010  25.936  1.00 37.17           C  
ATOM   4164  CD  PRO B1058      75.971  91.522  24.553  1.00 36.21           C  
ATOM   4165  N   ALA B1059      73.776  88.871  25.698  1.00 36.74           N  
ATOM   4166  CA  ALA B1059      72.629  87.967  25.816  1.00 37.09           C  
ATOM   4167  C   ALA B1059      72.888  86.577  25.228  1.00 37.21           C  
ATOM   4168  O   ALA B1059      72.478  85.572  25.809  1.00 37.17           O  
ATOM   4169  CB  ALA B1059      71.386  88.590  25.183  1.00 37.28           C  
ATOM   4170  N   GLU B1060      73.565  86.528  24.082  1.00 37.34           N  
ATOM   4171  CA  GLU B1060      73.839  85.263  23.395  1.00 37.99           C  
ATOM   4172  C   GLU B1060      74.942  84.443  24.065  1.00 38.32           C  
ATOM   4173  O   GLU B1060      74.846  83.216  24.138  1.00 38.29           O  
ATOM   4174  CB  GLU B1060      74.177  85.501  21.919  1.00 38.32           C  
ATOM   4175  CG  GLU B1060      72.981  85.884  21.051  1.00 39.50           C  
ATOM   4176  CD  GLU B1060      72.133  84.694  20.618  1.00 42.72           C  
ATOM   4177  OE1 GLU B1060      72.511  83.530  20.884  1.00 44.62           O  
ATOM   4178  OE2 GLU B1060      71.078  84.928  19.997  1.00 45.69           O  
ATOM   4179  N   PHE B1061      75.987  85.117  24.542  1.00 38.58           N  
ATOM   4180  CA  PHE B1061      77.051  84.442  25.281  1.00 39.14           C  
ATOM   4181  C   PHE B1061      76.550  83.912  26.626  1.00 40.81           C  
ATOM   4182  O   PHE B1061      76.857  82.779  26.998  1.00 40.73           O  
ATOM   4183  CB  PHE B1061      78.261  85.358  25.487  1.00 38.44           C  
ATOM   4184  CG  PHE B1061      79.221  85.390  24.320  1.00 36.41           C  
ATOM   4185  CD1 PHE B1061      79.606  86.602  23.755  1.00 36.28           C  
ATOM   4186  CD2 PHE B1061      79.754  84.213  23.800  1.00 34.65           C  
ATOM   4187  CE1 PHE B1061      80.504  86.644  22.685  1.00 35.58           C  
ATOM   4188  CE2 PHE B1061      80.645  84.244  22.726  1.00 35.47           C  
ATOM   4189  CZ  PHE B1061      81.021  85.462  22.171  1.00 33.96           C  
ATOM   4190  N   MET B1062      75.774  84.729  27.341  1.00 42.43           N  
ATOM   4191  CA  MET B1062      75.202  84.334  28.634  1.00 44.75           C  
ATOM   4192  C   MET B1062      74.218  83.170  28.508  1.00 46.45           C  
ATOM   4193  O   MET B1062      74.021  82.413  29.459  1.00 46.47           O  
ATOM   4194  CB  MET B1062      74.522  85.520  29.328  1.00 44.54           C  
ATOM   4195  CG  MET B1062      75.476  86.570  29.899  1.00 45.47           C  
ATOM   4196  SD  MET B1062      76.672  85.934  31.097  1.00 49.13           S  
ATOM   4197  CE  MET B1062      75.614  85.577  32.502  1.00 46.89           C  
ATOM   4198  N   ARG B1063      73.609  83.035  27.332  1.00 48.76           N  
ATOM   4199  CA  ARG B1063      72.679  81.945  27.053  1.00 51.08           C  
ATOM   4200  C   ARG B1063      73.405  80.603  26.932  1.00 52.24           C  
ATOM   4201  O   ARG B1063      73.012  79.625  27.570  1.00 52.58           O  
ATOM   4202  CB  ARG B1063      71.874  82.239  25.783  1.00 51.55           C  
ATOM   4203  CG  ARG B1063      70.639  81.370  25.601  1.00 54.02           C  
ATOM   4204  CD  ARG B1063      69.861  81.780  24.361  1.00 57.16           C  
ATOM   4205  NE  ARG B1063      68.639  80.994  24.195  1.00 61.30           N  
ATOM   4206  CZ  ARG B1063      67.781  81.130  23.185  1.00 62.41           C  
ATOM   4207  NH1 ARG B1063      67.998  82.026  22.228  1.00 62.48           N  
ATOM   4208  NH2 ARG B1063      66.700  80.363  23.132  1.00 62.41           N  
ATOM   4209  N   MET B1064      74.465  80.564  26.125  1.00 53.33           N  
ATOM   4210  CA  MET B1064      75.213  79.321  25.898  1.00 54.54           C  
ATOM   4211  C   MET B1064      76.189  78.978  27.030  1.00 55.52           C  
ATOM   4212  O   MET B1064      76.655  77.841  27.130  1.00 55.15           O  
ATOM   4213  CB  MET B1064      75.902  79.316  24.524  1.00 54.57           C  
ATOM   4214  CG  MET B1064      76.825  80.492  24.245  1.00 55.18           C  
ATOM   4215  SD  MET B1064      77.156  80.714  22.483  1.00 54.18           S  
ATOM   4216  CE  MET B1064      78.109  79.244  22.100  1.00 54.27           C  
ATOM   4217  N   ILE B1065      76.491  79.961  27.875  1.00 56.91           N  
ATOM   4218  CA  ILE B1065      77.203  79.705  29.125  1.00 58.48           C  
ATOM   4219  C   ILE B1065      76.202  79.209  30.168  1.00 59.93           C  
ATOM   4220  O   ILE B1065      76.451  78.219  30.861  1.00 60.15           O  
ATOM   4221  CB  ILE B1065      77.946  80.964  29.649  1.00 58.22           C  
ATOM   4222  CG1 ILE B1065      79.168  81.270  28.777  1.00 58.01           C  
ATOM   4223  CG2 ILE B1065      78.380  80.769  31.099  1.00 58.45           C  
ATOM   4224  CD1 ILE B1065      79.712  82.683  28.934  1.00 57.25           C  
ATOM   4225  N   GLY B1066      75.066  79.899  30.255  1.00 61.42           N  
ATOM   4226  CA  GLY B1066      74.030  79.598  31.236  1.00 63.00           C  
ATOM   4227  C   GLY B1066      73.819  80.779  32.161  1.00 64.46           C  
ATOM   4228  O   GLY B1066      74.760  81.239  32.811  1.00 64.57           O  
ATOM   4229  N   ASN B1067      72.585  81.276  32.210  1.00 65.89           N  
ATOM   4230  CA  ASN B1067      72.223  82.392  33.090  1.00 67.25           C  
ATOM   4231  C   ASN B1067      72.280  82.027  34.576  1.00 68.04           C  
ATOM   4232  O   ASN B1067      72.264  82.906  35.443  1.00 68.22           O  
ATOM   4233  CB  ASN B1067      70.837  82.937  32.725  1.00 67.42           C  
ATOM   4234  CG  ASN B1067      70.841  83.730  31.428  1.00 67.84           C  
ATOM   4235  OD1 ASN B1067      71.583  84.702  31.279  1.00 68.54           O  
ATOM   4236  ND2 ASN B1067      69.998  83.323  30.485  1.00 68.08           N  
ATOM   4237  N   ASP B1068      72.363  80.727  34.854  1.00 68.90           N  
ATOM   4238  CA  ASP B1068      72.438  80.201  36.217  1.00 69.70           C  
ATOM   4239  C   ASP B1068      73.827  80.383  36.841  1.00 70.02           C  
ATOM   4240  O   ASP B1068      74.046  80.019  38.001  1.00 70.24           O  
ATOM   4241  CB  ASP B1068      72.036  78.719  36.236  1.00 69.95           C  
ATOM   4242  CG  ASP B1068      70.666  78.470  35.617  1.00 70.89           C  
ATOM   4243  OD1 ASP B1068      70.470  78.801  34.426  1.00 70.65           O  
ATOM   4244  OD2 ASP B1068      69.787  77.930  36.322  1.00 71.83           O  
ATOM   4245  N   LYS B1069      74.754  80.948  36.068  1.00 70.20           N  
ATOM   4246  CA  LYS B1069      76.121  81.206  36.527  1.00 70.18           C  
ATOM   4247  C   LYS B1069      76.193  82.396  37.486  1.00 70.08           C  
ATOM   4248  O   LYS B1069      75.229  83.155  37.624  1.00 70.02           O  
ATOM   4249  CB  LYS B1069      77.047  81.423  35.332  1.00 70.23           C  
ATOM   4250  N   GLN B1070      77.344  82.553  38.140  1.00 69.82           N  
ATOM   4251  CA  GLN B1070      77.570  83.645  39.091  1.00 69.38           C  
ATOM   4252  C   GLN B1070      77.881  84.977  38.394  1.00 68.40           C  
ATOM   4253  O   GLN B1070      77.381  85.245  37.299  1.00 68.37           O  
ATOM   4254  CB  GLN B1070      78.675  83.272  40.090  1.00 69.34           C  
ATOM   4255  CG  GLN B1070      78.261  82.221  41.119  1.00 70.15           C  
ATOM   4256  CD  GLN B1070      79.256  82.071  42.262  1.00 69.98           C  
ATOM   4257  OE1 GLN B1070      80.426  82.443  42.145  1.00 70.68           O  
ATOM   4258  NE2 GLN B1070      78.790  81.517  43.377  1.00 70.41           N  
ATOM   4259  N   GLY B1071      78.697  85.809  39.040  1.00 67.29           N  
ATOM   4260  CA  GLY B1071      79.034  87.133  38.524  1.00 65.90           C  
ATOM   4261  C   GLY B1071      80.490  87.268  38.124  1.00 64.90           C  
ATOM   4262  O   GLY B1071      80.796  87.642  36.991  1.00 65.08           O  
ATOM   4263  N   GLN B1072      81.388  86.967  39.060  1.00 63.51           N  
ATOM   4264  CA  GLN B1072      82.831  87.035  38.809  1.00 62.30           C  
ATOM   4265  C   GLN B1072      83.322  85.838  37.991  1.00 60.41           C  
ATOM   4266  O   GLN B1072      84.422  85.864  37.431  1.00 60.43           O  
ATOM   4267  CB  GLN B1072      83.608  87.137  40.128  1.00 62.39           C  
ATOM   4268  CG  GLN B1072      83.376  88.439  40.895  1.00 63.12           C  
ATOM   4269  CD  GLN B1072      84.322  88.612  42.073  1.00 63.32           C  
ATOM   4270  OE1 GLN B1072      85.543  88.521  41.927  1.00 65.49           O  
ATOM   4271  NE2 GLN B1072      83.759  88.875  43.248  1.00 64.66           N  
ATOM   4272  N   MET B1073      82.490  84.802  37.922  1.00 58.17           N  
ATOM   4273  CA  MET B1073      82.800  83.571  37.197  1.00 56.11           C  
ATOM   4274  C   MET B1073      82.519  83.689  35.698  1.00 54.10           C  
ATOM   4275  O   MET B1073      82.992  82.866  34.909  1.00 53.74           O  
ATOM   4276  CB  MET B1073      81.997  82.405  37.781  1.00 56.47           C  
ATOM   4277  CG  MET B1073      82.241  82.161  39.262  1.00 57.88           C  
ATOM   4278  SD  MET B1073      83.732  81.203  39.574  1.00 60.40           S  
ATOM   4279  CE  MET B1073      83.092  79.543  39.356  1.00 60.72           C  
ATOM   4280  N   ILE B1074      81.753  84.712  35.318  1.00 51.62           N  
ATOM   4281  CA  ILE B1074      81.326  84.923  33.929  1.00 49.50           C  
ATOM   4282  C   ILE B1074      82.503  84.913  32.945  1.00 47.20           C  
ATOM   4283  O   ILE B1074      82.480  84.174  31.958  1.00 46.48           O  
ATOM   4284  CB  ILE B1074      80.471  86.220  33.778  1.00 49.46           C  
ATOM   4285  CG1 ILE B1074      79.140  86.071  34.529  1.00 50.27           C  
ATOM   4286  CG2 ILE B1074      80.227  86.555  32.302  1.00 49.62           C  
ATOM   4287  CD1 ILE B1074      78.380  87.376  34.751  1.00 49.95           C  
ATOM   4288  N   VAL B1075      83.524  85.720  33.231  1.00 45.29           N  
ATOM   4289  CA  VAL B1075      84.699  85.848  32.363  1.00 43.88           C  
ATOM   4290  C   VAL B1075      85.398  84.499  32.150  1.00 42.41           C  
ATOM   4291  O   VAL B1075      85.773  84.160  31.027  1.00 41.64           O  
ATOM   4292  CB  VAL B1075      85.716  86.900  32.902  1.00 43.90           C  
ATOM   4293  CG1 VAL B1075      86.901  87.050  31.955  1.00 44.88           C  
ATOM   4294  CG2 VAL B1075      85.048  88.250  33.101  1.00 45.46           C  
ATOM   4295  N   PHE B1076      85.551  83.732  33.228  1.00 40.95           N  
ATOM   4296  CA  PHE B1076      86.253  82.450  33.169  1.00 39.97           C  
ATOM   4297  C   PHE B1076      85.496  81.389  32.373  1.00 38.72           C  
ATOM   4298  O   PHE B1076      86.109  80.585  31.666  1.00 38.34           O  
ATOM   4299  CB  PHE B1076      86.596  81.950  34.575  1.00 40.20           C  
ATOM   4300  CG  PHE B1076      87.573  82.829  35.304  1.00 41.27           C  
ATOM   4301  CD1 PHE B1076      87.161  83.593  36.391  1.00 42.11           C  
ATOM   4302  CD2 PHE B1076      88.904  82.903  34.895  1.00 41.46           C  
ATOM   4303  CE1 PHE B1076      88.063  84.411  37.069  1.00 42.54           C  
ATOM   4304  CE2 PHE B1076      89.812  83.720  35.562  1.00 42.81           C  
ATOM   4305  CZ  PHE B1076      89.391  84.475  36.652  1.00 42.89           C  
ATOM   4306  N   HIS B1077      84.169  81.395  32.486  1.00 37.62           N  
ATOM   4307  CA  HIS B1077      83.323  80.549  31.646  1.00 36.38           C  
ATOM   4308  C   HIS B1077      83.393  80.995  30.184  1.00 35.82           C  
ATOM   4309  O   HIS B1077      83.422  80.161  29.276  1.00 35.43           O  
ATOM   4310  CB  HIS B1077      81.875  80.565  32.138  1.00 36.49           C  
ATOM   4311  CG  HIS B1077      81.652  79.780  33.394  1.00 35.37           C  
ATOM   4312  ND1 HIS B1077      81.710  78.404  33.432  1.00 35.33           N  
ATOM   4313  CD2 HIS B1077      81.358  80.179  34.654  1.00 35.75           C  
ATOM   4314  CE1 HIS B1077      81.471  77.989  34.664  1.00 35.02           C  
ATOM   4315  NE2 HIS B1077      81.252  79.046  35.425  1.00 33.46           N  
ATOM   4316  N   LEU B1078      83.423  82.312  29.971  1.00 34.76           N  
ATOM   4317  CA  LEU B1078      83.556  82.891  28.633  1.00 34.12           C  
ATOM   4318  C   LEU B1078      84.880  82.488  27.983  1.00 33.79           C  
ATOM   4319  O   LEU B1078      84.906  82.101  26.813  1.00 33.60           O  
ATOM   4320  CB  LEU B1078      83.412  84.420  28.681  1.00 33.95           C  
ATOM   4321  CG  LEU B1078      83.582  85.232  27.386  1.00 34.48           C  
ATOM   4322  CD1 LEU B1078      82.554  84.846  26.326  1.00 33.35           C  
ATOM   4323  CD2 LEU B1078      83.512  86.722  27.680  1.00 33.90           C  
ATOM   4324  N   ILE B1079      85.967  82.574  28.751  1.00 33.63           N  
ATOM   4325  CA  ILE B1079      87.299  82.171  28.287  1.00 33.72           C  
ATOM   4326  C   ILE B1079      87.306  80.709  27.832  1.00 34.06           C  
ATOM   4327  O   ILE B1079      87.792  80.398  26.744  1.00 34.56           O  
ATOM   4328  CB  ILE B1079      88.388  82.433  29.370  1.00 33.67           C  
ATOM   4329  CG1 ILE B1079      88.659  83.936  29.491  1.00 32.84           C  
ATOM   4330  CG2 ILE B1079      89.688  81.685  29.051  1.00 31.75           C  
ATOM   4331  CD1 ILE B1079      89.401  84.342  30.758  1.00 33.78           C  
ATOM   4332  N   GLU B1080      86.748  79.825  28.659  1.00 34.49           N  
ATOM   4333  CA  GLU B1080      86.659  78.400  28.328  1.00 35.23           C  
ATOM   4334  C   GLU B1080      85.789  78.144  27.100  1.00 34.72           C  
ATOM   4335  O   GLU B1080      86.149  77.337  26.240  1.00 35.34           O  
ATOM   4336  CB  GLU B1080      86.151  77.583  29.523  1.00 35.16           C  
ATOM   4337  CG  GLU B1080      87.178  77.399  30.631  1.00 37.88           C  
ATOM   4338  CD  GLU B1080      88.499  76.838  30.124  1.00 40.95           C  
ATOM   4339  OE1 GLU B1080      88.507  75.714  29.574  1.00 40.35           O  
ATOM   4340  OE2 GLU B1080      89.529  77.528  30.278  1.00 42.97           O  
ATOM   4341  N   LEU B1081      84.654  78.835  27.027  1.00 34.28           N  
ATOM   4342  CA  LEU B1081      83.753  78.743  25.878  1.00 34.42           C  
ATOM   4343  C   LEU B1081      84.467  79.094  24.571  1.00 33.63           C  
ATOM   4344  O   LEU B1081      84.376  78.353  23.591  1.00 32.74           O  
ATOM   4345  CB  LEU B1081      82.532  79.651  26.078  1.00 34.50           C  
ATOM   4346  CG  LEU B1081      81.487  79.732  24.959  1.00 35.63           C  
ATOM   4347  CD1 LEU B1081      80.752  78.409  24.776  1.00 37.55           C  
ATOM   4348  CD2 LEU B1081      80.499  80.851  25.245  1.00 35.58           C  
ATOM   4349  N   LEU B1082      85.179  80.219  24.573  1.00 33.80           N  
ATOM   4350  CA  LEU B1082      85.910  80.685  23.392  1.00 34.60           C  
ATOM   4351  C   LEU B1082      87.066  79.753  23.033  1.00 35.47           C  
ATOM   4352  O   LEU B1082      87.350  79.534  21.852  1.00 35.49           O  
ATOM   4353  CB  LEU B1082      86.418  82.119  23.594  1.00 34.52           C  
ATOM   4354  CG  LEU B1082      85.384  83.247  23.709  1.00 34.49           C  
ATOM   4355  CD1 LEU B1082      86.055  84.541  24.136  1.00 32.87           C  
ATOM   4356  CD2 LEU B1082      84.610  83.442  22.407  1.00 35.33           C  
ATOM   4357  N   LYS B1083      87.715  79.208  24.063  1.00 36.36           N  
ATOM   4358  CA  LYS B1083      88.802  78.241  23.912  1.00 37.60           C  
ATOM   4359  C   LYS B1083      88.318  76.961  23.227  1.00 37.62           C  
ATOM   4360  O   LYS B1083      89.035  76.374  22.413  1.00 37.79           O  
ATOM   4361  CB  LYS B1083      89.404  77.917  25.284  1.00 37.37           C  
ATOM   4362  CG  LYS B1083      90.741  77.197  25.250  1.00 38.70           C  
ATOM   4363  CD  LYS B1083      91.227  76.895  26.663  1.00 39.14           C  
ATOM   4364  CE  LYS B1083      92.509  76.076  26.647  1.00 43.16           C  
ATOM   4365  NZ  LYS B1083      93.022  75.806  28.024  1.00 43.69           N  
ATOM   4366  N   ASN B1084      87.098  76.543  23.560  1.00 38.19           N  
ATOM   4367  CA  ASN B1084      86.478  75.361  22.962  1.00 38.70           C  
ATOM   4368  C   ASN B1084      85.753  75.676  21.648  1.00 39.10           C  
ATOM   4369  O   ASN B1084      84.862  74.937  21.220  1.00 39.36           O  
ATOM   4370  CB  ASN B1084      85.533  74.695  23.969  1.00 38.70           C  
ATOM   4371  CG  ASN B1084      86.263  74.166  25.194  1.00 39.41           C  
ATOM   4372  OD1 ASN B1084      87.315  73.537  25.083  1.00 40.95           O  
ATOM   4373  ND2 ASN B1084      85.703  74.418  26.371  1.00 39.14           N  
ATOM   4374  N   ASN B1085      86.164  76.779  21.020  1.00 39.47           N  
ATOM   4375  CA  ASN B1085      85.600  77.284  19.760  1.00 39.53           C  
ATOM   4376  C   ASN B1085      84.092  77.579  19.750  1.00 38.90           C  
ATOM   4377  O   ASN B1085      83.435  77.497  18.709  1.00 39.13           O  
ATOM   4378  CB  ASN B1085      86.039  76.424  18.564  1.00 40.23           C  
ATOM   4379  CG  ASN B1085      87.449  76.758  18.096  1.00 41.80           C  
ATOM   4380  OD1 ASN B1085      87.779  77.922  17.855  1.00 41.00           O  
ATOM   4381  ND2 ASN B1085      88.286  75.735  17.965  1.00 43.87           N  
ATOM   4382  N   GLY B1086      83.557  77.922  20.918  1.00 37.91           N  
ATOM   4383  CA  GLY B1086      82.191  78.416  21.023  1.00 37.18           C  
ATOM   4384  C   GLY B1086      82.150  79.843  20.517  1.00 36.89           C  
ATOM   4385  O   GLY B1086      83.022  80.648  20.847  1.00 36.66           O  
ATOM   4386  N   ARG B1087      81.147  80.151  19.700  1.00 36.98           N  
ATOM   4387  CA  ARG B1087      81.032  81.474  19.088  1.00 37.09           C  
ATOM   4388  C   ARG B1087      79.587  81.923  18.907  1.00 36.54           C  
ATOM   4389  O   ARG B1087      78.657  81.115  18.995  1.00 36.29           O  
ATOM   4390  CB  ARG B1087      81.782  81.507  17.750  1.00 37.27           C  
ATOM   4391  CG  ARG B1087      83.216  82.002  17.877  1.00 38.91           C  
ATOM   4392  CD  ARG B1087      84.189  80.970  17.360  1.00 42.23           C  
ATOM   4393  NE  ARG B1087      85.586  81.383  17.505  1.00 42.13           N  
ATOM   4394  CZ  ARG B1087      86.315  81.231  18.609  1.00 41.76           C  
ATOM   4395  NH1 ARG B1087      85.788  80.695  19.704  1.00 40.13           N  
ATOM   4396  NH2 ARG B1087      87.578  81.632  18.621  1.00 41.04           N  
ATOM   4397  N   LEU B1088      79.415  83.223  18.670  1.00 36.15           N  
ATOM   4398  CA  LEU B1088      78.111  83.802  18.366  1.00 36.33           C  
ATOM   4399  C   LEU B1088      77.532  83.157  17.108  1.00 36.46           C  
ATOM   4400  O   LEU B1088      78.269  82.895  16.153  1.00 36.64           O  
ATOM   4401  CB  LEU B1088      78.221  85.320  18.186  1.00 35.89           C  
ATOM   4402  CG  LEU B1088      78.653  86.149  19.400  1.00 35.56           C  
ATOM   4403  CD1 LEU B1088      79.089  87.546  18.974  1.00 36.88           C  
ATOM   4404  CD2 LEU B1088      77.549  86.222  20.449  1.00 36.31           C  
ATOM   4405  N   PRO B1089      76.212  82.888  17.106  1.00 36.66           N  
ATOM   4406  CA  PRO B1089      75.598  82.191  15.979  1.00 36.84           C  
ATOM   4407  C   PRO B1089      75.437  83.102  14.767  1.00 37.06           C  
ATOM   4408  O   PRO B1089      75.589  84.319  14.885  1.00 36.87           O  
ATOM   4409  CB  PRO B1089      74.224  81.802  16.525  1.00 36.93           C  
ATOM   4410  CG  PRO B1089      73.905  82.880  17.502  1.00 37.24           C  
ATOM   4411  CD  PRO B1089      75.222  83.226  18.147  1.00 36.53           C  
ATOM   4412  N   ARG B1090      75.142  82.509  13.614  1.00 37.55           N  
ATOM   4413  CA  ARG B1090      74.790  83.279  12.429  1.00 37.88           C  
ATOM   4414  C   ARG B1090      73.468  83.992  12.690  1.00 37.79           C  
ATOM   4415  O   ARG B1090      72.470  83.340  13.009  1.00 37.95           O  
ATOM   4416  CB  ARG B1090      74.684  82.367  11.203  1.00 38.36           C  
ATOM   4417  CG  ARG B1090      74.417  83.104   9.891  1.00 37.11           C  
ATOM   4418  CD  ARG B1090      74.385  82.150   8.699  1.00 38.80           C  
ATOM   4419  NE  ARG B1090      73.357  81.117   8.835  1.00 42.67           N  
ATOM   4420  CZ  ARG B1090      72.073  81.274   8.522  1.00 44.72           C  
ATOM   4421  NH1 ARG B1090      71.626  82.432   8.047  1.00 45.14           N  
ATOM   4422  NH2 ARG B1090      71.228  80.266   8.687  1.00 46.31           N  
ATOM   4423  N   PRO B1091      73.461  85.335  12.574  1.00 37.94           N  
ATOM   4424  CA  PRO B1091      72.238  86.109  12.787  1.00 37.91           C  
ATOM   4425  C   PRO B1091      71.141  85.677  11.819  1.00 37.93           C  
ATOM   4426  O   PRO B1091      71.445  85.186  10.728  1.00 37.94           O  
ATOM   4427  CB  PRO B1091      72.672  87.546  12.482  1.00 37.36           C  
ATOM   4428  CG  PRO B1091      74.148  87.552  12.676  1.00 38.03           C  
ATOM   4429  CD  PRO B1091      74.607  86.202  12.238  1.00 37.70           C  
ATOM   4430  N   ASP B1092      69.884  85.843  12.224  1.00 38.11           N  
ATOM   4431  CA  ASP B1092      68.749  85.489  11.373  1.00 38.34           C  
ATOM   4432  C   ASP B1092      68.851  86.185  10.018  1.00 37.65           C  
ATOM   4433  O   ASP B1092      69.008  87.408   9.946  1.00 37.39           O  
ATOM   4434  CB  ASP B1092      67.423  85.840  12.055  1.00 39.11           C  
ATOM   4435  CG  ASP B1092      67.111  84.939  13.240  1.00 41.36           C  
ATOM   4436  OD1 ASP B1092      67.616  83.796  13.291  1.00 44.24           O  
ATOM   4437  OD2 ASP B1092      66.343  85.376  14.124  1.00 45.53           O  
ATOM   4438  N   GLY B1093      68.799  85.391   8.953  1.00 37.16           N  
ATOM   4439  CA  GLY B1093      68.832  85.909   7.587  1.00 37.38           C  
ATOM   4440  C   GLY B1093      70.183  86.393   7.082  1.00 37.38           C  
ATOM   4441  O   GLY B1093      70.269  86.943   5.985  1.00 37.34           O  
ATOM   4442  N   CYS B1094      71.238  86.193   7.869  1.00 37.42           N  
ATOM   4443  CA  CYS B1094      72.586  86.582   7.453  1.00 37.91           C  
ATOM   4444  C   CYS B1094      73.135  85.615   6.405  1.00 38.78           C  
ATOM   4445  O   CYS B1094      73.079  84.398   6.602  1.00 39.16           O  
ATOM   4446  CB  CYS B1094      73.535  86.650   8.653  1.00 37.85           C  
ATOM   4447  SG  CYS B1094      75.228  87.156   8.245  1.00 36.03           S  
ATOM   4448  N   PRO B1095      73.647  86.152   5.278  1.00 39.45           N  
ATOM   4449  CA  PRO B1095      74.312  85.333   4.262  1.00 39.76           C  
ATOM   4450  C   PRO B1095      75.569  84.665   4.813  1.00 40.38           C  
ATOM   4451  O   PRO B1095      76.309  85.282   5.584  1.00 39.88           O  
ATOM   4452  CB  PRO B1095      74.686  86.351   3.177  1.00 39.95           C  
ATOM   4453  CG  PRO B1095      73.767  87.507   3.399  1.00 39.51           C  
ATOM   4454  CD  PRO B1095      73.603  87.572   4.884  1.00 39.33           C
[truncated: 70,228 more chars]
