# Supplementary material for: Mechanistic insight of the potential of geraniol against Alzheimer’s disease
Source: Eur J Med Res. 2022 Jun 14;27:93. doi: 10.1186/s40001-022-00699-8 (PMC9199166; doi:10.1186/s40001-022-00699-8)
Supplement: Supplementary file 1 — Additional file 1. S1_Rare data for target identification, S2_Rare data for GO terms and KEGG pathways analyses, S3_Rare data for GO terms and KEGG pathway analyses of functional clustering, S4_Rare data for molecular docking. [file 40001_2022_699_MOESM1_ESM.zip › Supplementary materials/S4_Rare data for molecular docking /JAK2-Geraniol complex /config Σ╕èσìê8.32.52.txt]

Cavities volume center_x center_y center_z size_x size_y size_z score
1 4719 84.048 104.039 27.775 35 27 26 -5.6
2 4183 92.512 83.737 6.880 25 28 26 -4.4
3 2866 108.803 59.179 1.309 30 27 35 -5.8
4 503 68.459 90.199 13.248 19 19 19 -4.8
5 492 99.382 94.070 19.972 19 19 19 -4.5
